# Supplementary material for: The CLASSY family controls tissue-specific DNA methylation patterns in Arabidopsis
Source: Nat Commun. 2022 Jan 11;13:244. doi: 10.1038/s41467-021-27690-x (PMC8752594; doi:10.1038/s41467-021-27690-x)
Supplement: Supplementary file 4 — Supplementary Data 2. Summary of smRNA-seq data [file 41467_2021_27690_MOESM4_ESM.xlsx]

## Sheet: Table S2 Mulitmapping
Table S2. Summary of smRNAseq data
Samples		Read Processing		ShortStack Mapping		Filtering for 3' mismatchesf			Reads per size class
Genotypesa#	Tissuesb	Raw readsc	Short readsd	Unique and multi-mapped readse	Ratio1	Reads with internal mismatches	Perfectly matched reads & reads with a single 3' mismatch	Ratio2	21nt reads	Ratio3	22nt reads	Ratio4	23nt reads	Ratio5	24nt reads	Ratio6
WT_rep1	leaves (Lv; true leaves 1 &2, 25DAG)	11870624	21886	9386890	0.790766	869101	8517789	0.907413	1278195	0.150062	1206759	0.141675	907356	0.106525	1627570	0.191079
WT_rep2	leaves (Lv; true leaves 1 &2, 25DAG)	13725250	359680	11776396	0.85801	1030462	10745934	0.912498	1554378	0.144648	1121090	0.104327	933640	0.0868831	1599886	0.148883
WT_rep3	leaves (Lv; true leaves 1 &2, 25DAG)	15693517	417284	13821699	0.880727	1266145	12555554	0.908394	1913745	0.152422	1354704	0.107897	1141602	0.0909241	2317639	0.184591
clsy1-7	leaves (Lv; true leaves 1 &2, 25DAG)	8627287	114348	7028677	0.814703	640802	6387875	0.90883	1238379	0.193864	924324	0.1447	361085	0.0565266	518094	0.0811058
clsy2-2	leaves (Lv; true leaves 1 &2, 25DAG)	13863268	245671	11940210	0.861284	956136	10984074	0.919923	1888256	0.171909	1221180	0.111177	967419	0.0880747	1762650	0.160473
clsy3-1	leaves (Lv; true leaves 1 &2, 25DAG)	15225176	313015	13366904	0.877947	1176312	12190592	0.911998	1804568	0.14803	1180918	0.0968713	1022206	0.083852	1635041	0.134123
clsy4-1	leaves (Lv; true leaves 1 &2, 25DAG)	12561767	435626	10660200	0.848623	871368	9788832	0.91826	1307193	0.133539	1019383	0.104137	904024	0.0923526	1533819	0.156691
clsy1-7,clsy2-2	leaves (Lv; true leaves 1 &2, 25DAG)	15214837	423483	11022818	0.724478	1070615	9952203	0.902873	1737533	0.174588	1047661	0.105269	558377	0.0561059	635996	0.063905
clsy3-1,clsy4-1	leaves (Lv; true leaves 1 &2, 25DAG)	16427684	402425	12203354	0.742853	1208935	10994419	0.900934	1675433	0.152389	1094564	0.0995563	808290	0.0735182	1505596	0.136942
clsy1-7,clsy2-2,clsy3-1,clsy4-1	leaves (Lv; true leaves 1 &2, 25DAG)	11037196	135353	8573037	0.77674	766837	7806200	0.910552	1114853	0.142816	745129	0.0954535	441808	0.0565971	437248	0.0560129
shh1-1	leaves (Lv; true leaves 1 &2, 25DAG)	20362509	299146	16694359	0.819858	1476762	15217597	0.911541	2747133	0.180523	1610706	0.105845	658212	0.0432533	824039	0.0541504
nprd1-4 (pol-iv)	leaves (Lv; true leaves 1 &2, 25DAG)	13103779	209888	11334755	0.864999	867915	10466840	0.923429	1636882	0.156387	1121169	0.107116	584020	0.0557972	606509	0.0579458
WT_rep1	rosette (Rs; 15DAG)	14501631	402992	12321464	0.849661	1019818	11301646	0.917232	1592184	0.140881	1214056	0.107423	1006902	0.0890934	2093800	0.185265
WT_rep2	rosette (Rs; 15DAG)	14949295	177340	13467451	0.900875	1123043	12344408	0.916611	1692907	0.13714	1293135	0.104755	1085347	0.0879222	2098655	0.170009
WT_rep3	rosette (Rs; 15DAG)	7705190	152447	6461677	0.838614	599270	5862407	0.907258	911344	0.155456	785855	0.13405	618516	0.105505	1516479	0.258679
clsy1-7	rosette (Rs; 15DAG)	13820714	408201	11836380	0.856423	1024095	10812285	0.913479	1581771	0.146294	1148646	0.106235	791703	0.0732225	1185215	0.109617
clsy2-2	rosette (Rs; 15DAG)	9040205	129600	7929486	0.877136	774999	7154487	0.902264	1031982	0.144243	836939	0.116981	686239	0.0959173	1362903	0.190496
clsy3-1	rosette (Rs; 15DAG)	12042312	662314	10051453	0.834678	836964	9214489	0.916732	1392582	0.15113	875862	0.0950527	790032	0.085738	1597766	0.173397
clsy4-1	rosette (Rs; 15DAG)	13819272	529799	11905706	0.861529	1041928	10863778	0.912485	1688117	0.155389	1231176	0.113329	1032252	0.0950178	2387185	0.219738
clsy1-7,clsy2-2	rosette (Rs; 15DAG)	15536943	214394	13902230	0.894785	1151584	12750646	0.917166	1740703	0.136519	1297710	0.101776	918913	0.072068	1300947	0.10203
clsy3-1,clsy4-1	rosette (Rs; 15DAG)	16880371	259272	15134992	0.896603	1228426	13906566	0.918835	1719377	0.123638	1305933	0.0939077	1189143	0.0855095	2035107	0.146341
clsy1-7,clsy2-2,clsy3-1,clsy4-1	rosette (Rs; 15DAG)	10316506	347499	9021763	0.874498	774140	8247623	0.914192	1118860	0.135658	740790	0.0898186	509469	0.0617716	513939	0.0623136
shh1-1	rosette (Rs; 15DAG)	12038494	786296	10244807	0.851004	912070	9332737	0.910972	1478293	0.158399	950336	0.101828	621365	0.0665791	1010120	0.108234
nprd1-4 (pol-iv)	rosette (Rs; 15DAG)	15212863	564275	12834624	0.843669	1136082	11698542	0.911483	1914478	0.163651	1185876	0.10137	679343	0.0580707	730293	0.062426
WT_rep1**	unfertilized ovules (Ov)	13573396	486019	11484203	0.846082	1080930	10403273	0.905877	903826	0.086879	1060864	0.101974	1113589	0.107042	3980278	0.382599
WT_rep2**	unfertilized ovules (Ov)	13857119	777338	11787317	0.850633	1071833	10715484	0.909069	902694	0.084242	1019498	0.0951425	1086885	0.101431	3443906	0.321395
WT_rep3*	unfertilized ovules (Ov)	11361925	45289	10447984	0.919561	853320	9594664	0.918327	807475	0.0841588	923018	0.0962012	996150	0.103823	3525266	0.367419
clsy1-7**	unfertilized ovules (Ov)	10618334	260631	9551066	0.899488	758815	8792251	0.920552	725312	0.0824945	797680	0.0907253	869866	0.0989355	2836384	0.3226
clsy2-2*	unfertilized ovules (Ov)	10218572	40046	9398584	0.919755	857859	8540725	0.908725	697499	0.0816674	767795	0.0898981	863025	0.101048	2598378	0.304234
clsy3-1*	unfertilized ovules (Ov)	9073575	89963	7842697	0.864345	880753	6961944	0.887698	557464	0.080073	499786	0.0717883	598771	0.0860063	1829333	0.262762
clsy4-1*	unfertilized ovules (Ov)	13298435	77003	12233179	0.919896	1372307	10860872	0.887821	1021437	0.0940474	1157835	0.106606	1151221	0.105997	4409479	0.405997
clsy1-7,clsy2-2*	unfertilized ovules (Ov)	5917323	72529	5370785	0.907638	420591	4950194	0.921689	404503	0.0817146	462823	0.0934959	490702	0.0991278	1995273	0.40307
clsy3-1,clsy4-1*	unfertilized ovules (Ov)	8824515	170121	7706391	0.873293	748262	6958129	0.902904	731429	0.105119	537708	0.0772777	559471	0.0804054	1063012	0.152773
clsy1-7,clsy2-2,clsy3-1,clsy4-1*	unfertilized ovules (Ov)	8652827	174434	6458928	0.746453	627148	5831780	0.902902	608176	0.104287	429265	0.0736079	425894	0.0730298	518199	0.0888578
shh1-1*	unfertilized ovules (Ov)	10385527	210250	9358600	0.901119	799699	8558901	0.914549	713920	0.0834126	775639	0.0906237	821366	0.0959663	2921037	0.341286
nprd1-4 (pol-iv)*	unfertilized ovules (Ov)	8237005	171369	7061474	0.857287	646942	6414532	0.908384	636742	0.0992655	488664	0.0761808	485601	0.0757033	598324	0.0932763
WT_rep4**	unfertilized ovules (Ov)	20207370	365170	17725023	0.877156	1806322	15918701	0.898092	1346785	0.084604	1593289	0.100089	1775056	0.111508	6686936	0.420068
clsy1-7_rep2**	unfertilized ovules (Ov)	14825513	953864	11843981	0.798892	1268959	10575022	0.89286	753170	0.0712216	817774	0.0773307	879575	0.0831748	2773498	0.262269
clsy2-2_rep2**	unfertilized ovules (Ov)	14131881	609078	12145470	0.859438	1237083	10908387	0.898144	833553	0.076414	929678	0.085226	1039150	0.0952616	2696181	0.247166
clsy3-1_rep2**	unfertilized ovules (Ov)	14619693	844952	11733004	0.802548	1160420	10572584	0.901098	971757	0.0919129	824074	0.0779444	921278	0.0871384	2186063	0.206767
clsy4-1_rep2**	unfertilized ovules (Ov)	17593665	747896	15466093	0.879072	1366657	14099436	0.911635	1158926	0.0821966	1373745	0.0974326	1416132	0.100439	5189478	0.368063
clsy1-7,clsy2-2_rep2**	unfertilized ovules (Ov)	14255551	359210	12574731	0.882094	1136303	11438428	0.909636	1000471	0.0874658	1122458	0.0981304	1161131	0.101511	4314286	0.377175
clsy3-1,clsy4-1_rep2**	unfertilized ovules (Ov)	13677636	1009918	10930329	0.799139	1050899	9879430	0.903855	1057035	0.106994	823275	0.0833322	826081	0.0836163	1336512	0.135282
clsy1-7,clsy2-2,clsy3-1,clsy4-1_rep2**	unfertilized ovules (Ov)	11003198	4965214	4645136	0.422162	649668	3995468	0.86014	351753	0.088038	251748	0.0630084	225871	0.0565318	227453	0.0569277
shh1-1_rep2**	unfertilized ovules (Ov)	15665209	815626	13573803	0.866494	1212466	12361337	0.910676	981885	0.0794319	1089350	0.0881256	1174632	0.0950247	3641440	0.294583
nprd1-4 (pol-iv)_rep2**	unfertilized ovules (Ov)	25186653	1945721	20114194	0.798605	2070960	18043234	0.89704	1337949	0.0741524	1162882	0.0644498	1235224	0.0684591	1398261	0.077495
WT_rep1	flowers (stage 12 and younger)	7350577	158253	6827206	0.928799	497356	6329850	0.927151	660642	0.104369	841678	0.13297	912781	0.144203	3069254	0.484886
WT_rep2	flowers (stage 12 and younger)	6023814	124667	5609021	0.931141	398182	5210839	0.92901	465877	0.0894054	665242	0.127665	779520	0.149596	2492754	0.478379
WT_rep3	flowers (stage 12 and younger)	6196925	142090	5699264	0.919692	441128	5258136	0.922599	348131	0.0662081	641708	0.122041	831035	0.158047	2834136	0.539
clsy1-7	flowers (stage 12 and younger)	7788069	197534	7151252	0.918232	531077	6620175	0.925737	595012	0.0898786	891976	0.134736	818927	0.123702	3236243	0.488846
pC1_3xF-CLSY1_ins1	flowers (stage 12 and younger)	3609681	49787	3358838	0.930508	237865	3120973	0.929182	244319	0.078283	399542	0.128018	440415	0.141115	1581066	0.506594
pC1_3xF-CLSY1_ins2	flowers (stage 12 and younger)	5162381	40835	4798863	0.929583	359253	4439610	0.925138	286316	0.0644913	543168	0.122346	664936	0.149774	2446912	0.551155
nrpd1-4_pol-iv_rep1	flowers (stage 12 and younger)	5956241	247462	5316738	0.892633	381010	4935728	0.928338	1031702	0.209027	644124	0.130502	413862	0.0838502	619828	0.12558
WT_rep4	flowers (stage 12 and younger)	17888585	321151	16188969	0.904989	1109683	15079286	0.931454	1384779	0.0918332	1902193	0.126146	2343967	0.155443	7359224	0.488035
WT_rep5	flowers (stage 12 and younger)	15377934	78132	14125570	0.918561	873143	13252427	0.938187	851947	0.0642861	1555469	0.117372	2148668	0.162134	6060610	0.457321
WT_rep6	flowers (stage 12 and younger)	15946522	284216	14449927	0.906149	991526	13458401	0.931382	1119979	0.0832178	1665884	0.12378	2120332	0.157547	6531972	0.485345
clsy2-2	flowers (stage 12 and younger)	2738205	44688	2565345	0.936871	165268	2400077	0.935577	88496	0.0368722	252218	0.105087	362289	0.150949	1000772	0.416975
pC2_3xF-CLSY2_ins1	flowers (stage 12 and younger)	3127194	41583	2899551	0.927205	187361	2712190	0.935383	119369	0.044012	269859	0.0994986	432772	0.159566	1515524	0.558782
pC2_CLSY2-3xF_ins2	flowers (stage 12 and younger)	2177841	361811	1647301	0.756392	108320	1538981	0.934244	38502	0.0250179	132302	0.0859673	238129	0.154732	906301	0.588897
clsy3-1	flowers (stage 12 and younger)	15073857	56820	14204202	0.942307	1017081	13187121	0.928396	272633	0.0206742	1032928	0.0783285	2242472	0.17005	6426103	0.487301
pC3_3xF-CLSY3_ins1	flowers (stage 12 and younger)	18961552	163917	17434857	0.919485	1130422	16304435	0.935163	439209	0.026938	1620243	0.0993744	2277998	0.139716	7937794	0.486849
pC3_3xF-CLSY3_ins2	flowers (stage 12 and younger)	13010320	180109	11918925	0.916113	808661	11110264	0.932153	389134	0.0350247	1160272	0.104432	1606537	0.144599	6819809	0.61383
pC3_CLSY3-3xF_ins3	flowers (stage 12 and younger)	17988540	108109	16926090	0.940937	1143453	15782637	0.932444	321585	0.0203759	1299449	0.0823341	2742161	0.173745	9106327	0.576984
nrpd1-4_pol-iv_rep2	flowers (stage 12 and younger)	17582319	182845	16261560	0.924881	1017275	15244285	0.937443	758505	0.0497567	1747233	0.114616	1975477	0.129588	2187012	0.143464
WT_rep1_reseq	flowers (stage 12 and younger)	15834662	335056	14738306	0.930762	1001644	13736662	0.932038	1428571	0.103997	1832854	0.133428	1982394	0.144314	6667446	0.485376
WT_rep2_reseq	flowers (stage 12 and younger)	14576368	293456	13608261	0.933584	905327	12702934	0.933472	1129934	0.0889506	1624023	0.127846	1907460	0.150159	6084801	0.479008
WT_rep3_reseq	flowers (stage 12 and younger)	14190000	316094	13095126	0.922842	946059	12149067	0.927755	796073	0.0655254	1479200	0.121754	1928223	0.158714	6578140	0.541452
clsy4-1	flowers (stage 12 and younger)	12096335	56539	11405288	0.942871	770078	10635210	0.932481	903924	0.0849935	1306099	0.122809	1651559	0.155292	5133185	0.482659
pC4_CLSY4-3xF_ins1	flowers (stage 12 and younger)	16525597	363041	15134488	0.915821	1050561	14083927	0.930585	1158407	0.0822503	1675003	0.11893	1927108	0.13683	6799605	0.482792
pC4_CLSY4-3xF_ins2	flowers (stage 12 and younger)	17041184	212108	15794083	0.926818	1079625	14714458	0.931644	1285117	0.087337	1859261	0.126356	2154327	0.146409	7073921	0.480746
a rep1, rep2, rep3, etc. indicate biological replicates within each tissue. Unless denoted with asterisk marks (* and **) each set of small RNA libraries for a given tissue (denoted by grey and white backgrounds) were generated and sequenced in parallel. "reseq" indicated more sequencing depth of the indicated sample.
# Flower data for the full set of clsy mutants are reported in Zhou et al. 2018 PMCID: PMC6317521
b DAG= days after germination; see methods for growth conditions.
c Total reads from HiSeq2500.
d Reads less than 15nt removed by cutadapt (version 1.9.1).
e Reads aligned to the TAIR10 genome using ShortStack3.8.1 with the --mmap f option and allowing 1 mismatch.
f Filtering ShortStack3.8.1 mapped reads with a JSON script to keep only perfectly matched reads and reads with a single mismatch at the last 3' nucleotide (Zhai et al., 2015, Cell).
1 Percent of raw reads mapped to the TAIR10 genome
2 Percent of reads kept after JSON filtering.
3-6 Percent of 21, 22, 23, and 24nt reads, respectively.

## Sheet: Table S2 UniqueMapping
Table S2. Summary of smRNAseq data
Samples		Read processing		ShortStack mapping		Filtering for 3' mismatchesf			Reads per size class
Genotypea#	Tissueb	Raw readsc	Short readsd	Uniquely mapped readse	Ratio1	Reads with internal mismatches	Perfectly matched reads & reads with a single 3' mismatch	Ratio2	21nt reads	Ratio3	22nt reads	Ratio4	23nt reads	Ratio5	24nt reads	Ratio6
WT_rep1	leaves (Lv; true leaves 1 &2, 25DAG)	11870624	21886	2689476	0.226566	237131	2452345	0.91183	578530	0.235909	204982	0.0835861	306305	0.124903	768848	0.313515
WT_rep2	leaves (Lv; true leaves 1 &2, 25DAG)	13725250	359680	3065542	0.223351	318008	2747534	0.896264	618237	0.225015	250092	0.0910242	322371	0.117331	829194	0.301796
WT_rep3	leaves (Lv; true leaves 1 &2, 25DAG)	15693517	417284	4565875	0.29094	446476	4119399	0.902215	929730	0.225696	397756	0.0965568	513506	0.124656	1385426	0.336318
clsy1-7	leaves (Lv; true leaves 1 &2, 25DAG)	8627287	114348	1698382	0.196862	157422	1540960	0.907311	623211	0.40443	108229	0.0702348	65702	0.0426371	157966	0.102511
clsy2-2	leaves (Lv; true leaves 1 &2, 25DAG)	13863268	245671	3396557	0.245004	286179	3110378	0.915744	813291	0.261477	252692	0.0812416	374631	0.120445	920274	0.295872
clsy3-1	leaves (Lv; true leaves 1 &2, 25DAG)	15225176	313015	3128526	0.205484	296633	2831893	0.905184	726681	0.256606	217460	0.0767896	323775	0.114332	772920	0.272934
clsy4-1	leaves (Lv; true leaves 1 &2, 25DAG)	12561767	435626	2691967	0.214298	247322	2444645	0.908126	491085	0.200882	211223	0.0864023	351477	0.143774	793132	0.324436
clsy1-7,clsy2-2	leaves (Lv; true leaves 1 &2, 25DAG)	15214837	423483	1981297	0.130221	271038	1710259	0.863202	672051	0.392953	128642	0.0752178	73020	0.0426953	151257	0.088441
clsy3-1,clsy4-1	leaves (Lv; true leaves 1 &2, 25DAG)	16427684	402425	3380302	0.205769	357522	3022780	0.894234	823761	0.272518	218921	0.0724237	305354	0.101018	820133	0.271317
clsy1-7,clsy2-2,clsy3-1,clsy4-1	leaves (Lv; true leaves 1 &2, 25DAG)	11037196	135353	1514391	0.137208	165578	1348813	0.890664	443694	0.328951	81846	0.06068	47230	0.035016	80878	0.0599624
shh1-1	leaves (Lv; true leaves 1 &2, 25DAG)	20362509	299146	3614196	0.177493	339961	3274235	0.905937	1309217	0.399854	216649	0.0661678	91881	0.0280618	218983	0.0668807
nprd1-4 (pol-iv)	leaves (Lv; true leaves 1 &2, 25DAG)	13103779	209888	2080305	0.158756	187490	1892815	0.909874	693468	0.366369	122321	0.0646239	67184	0.0354942	120075	0.0634373
WT_rep1	rosette (Rs; 15DAG)	14501631	402992	3701718	0.255262	320445	3381273	0.913433	734975	0.217366	315413	0.0932823	371304	0.109812	1107375	0.327502
WT_rep2	rosette (Rs; 15DAG)	14949295	177340	3680170	0.246177	328309	3351861	0.91079	713445	0.21285	307158	0.091638	363975	0.108589	1057296	0.315436
WT_rep3	rosette (Rs; 15DAG)	7705190	152447	2624201	0.340576	230144	2394057	0.912299	525429	0.219472	223542	0.0933737	299830	0.125239	861612	0.359896
clsy1-7	rosette (Rs; 15DAG)	13820714	408201	2537466	0.183599	238871	2298595	0.905862	647945	0.281887	216852	0.0943411	161040	0.0700602	446409	0.19421
clsy2-2	rosette (Rs; 15DAG)	9040205	129600	2510718	0.277728	237801	2272917	0.905286	500314	0.22012	203616	0.0895836	252542	0.111109	705326	0.310318
clsy3-1	rosette (Rs; 15DAG)	12042312	662314	2988696	0.248183	254733	2733963	0.914768	627850	0.229648	214399	0.0784206	285022	0.104252	841638	0.307845
clsy4-1	rosette (Rs; 15DAG)	13819272	529799	4343576	0.314313	380515	3963061	0.912396	894584	0.225731	371296	0.0936892	469563	0.118485	1382458	0.348836
clsy1-7,clsy2-2	rosette (Rs; 15DAG)	15536943	214394	2741927	0.176478	257802	2484125	0.905978	634781	0.255535	231934	0.0933665	168807	0.0679543	458121	0.184419
clsy3-1,clsy4-1	rosette (Rs; 15DAG)	16880371	259272	3732768	0.221131	328497	3404271	0.911996	648384	0.190462	263612	0.0774357	367256	0.107881	1001454	0.294176
clsy1-7,clsy2-2,clsy3-1,clsy4-1	rosette (Rs; 15DAG)	10316506	347499	1500683	0.145464	145591	1355092	0.902984	397491	0.293331	88971	0.0656568	54434	0.04017	72942	0.0538281
shh1-1	rosette (Rs; 15DAG)	12038494	786296	2528557	0.210039	237151	2291406	0.906211	622834	0.271813	211582	0.0923372	140820	0.0614557	409469	0.178698
nprd1-4 (pol-iv)	rosette (Rs; 15DAG)	15212863	564275	2491231	0.163758	250317	2240914	0.899521	814193	0.363331	154547	0.0689661	77175	0.0344391	114611	0.0511448
WT_rep1**	unfertilized ovules (Ov)	13573396	486019	6516449	0.48009	587876	5928573	0.909786	457592	0.0771842	656567	0.110746	710157	0.119785	3379034	0.569957
WT_rep2**	unfertilized ovules (Ov)	13857119	777338	5600939	0.404192	507021	5093918	0.909476	389228	0.0764103	544528	0.106898	597829	0.117361	2801928	0.550054
WT_rep3*	unfertilized ovules (Ov)	11361925	45289	5777467	0.508494	477560	5299907	0.917341	388338	0.0732726	559689	0.105604	629517	0.118779	2998697	0.565802
clsy1-7**	unfertilized ovules (Ov)	10618334	260631	4661880	0.439041	367928	4293952	0.921077	346653	0.0807305	460743	0.1073	526474	0.122608	2352937	0.547965
clsy2-2*	unfertilized ovules (Ov)	10218572	40046	4174353	0.408506	331514	3842839	0.920583	289716	0.0753911	387167	0.10075	466210	0.121319	2074971	0.539958
clsy3-1*	unfertilized ovules (Ov)	9073575	89963	2756394	0.303783	292838	2463556	0.89376	196523	0.0797721	169528	0.0688143	236970	0.0961902	1275201	0.517626
clsy4-1*	unfertilized ovules (Ov)	13298435	77003	7724488	0.580857	837827	6886661	0.891536	560785	0.0814306	797730	0.115837	820633	0.119163	3894682	0.56554
clsy1-7,clsy2-2*	unfertilized ovules (Ov)	5917323	72529	3234476	0.546611	242057	2992419	0.925163	224705	0.0750914	308402	0.103061	338654	0.113171	1752945	0.585795
clsy3-1,clsy4-1*	unfertilized ovules (Ov)	8824515	170121	1987423	0.225216	206495	1780928	0.896099	250995	0.140935	138673	0.0778656	162900	0.0914692	583434	0.327601
clsy1-7,clsy2-2,clsy3-1,clsy4-1*	unfertilized ovules (Ov)	8652827	174434	1261604	0.145803	141282	1120322	0.888014	193262	0.172506	81092	0.0723828	76888	0.0686303	169633	0.151415
shh1-1*	unfertilized ovules (Ov)	10385527	210250	4933531	0.475039	410919	4522612	0.916709	359802	0.0795562	461988	0.102151	516296	0.114159	2488589	0.550255
nprd1-4 (pol-iv)*	unfertilized ovules (Ov)	8237005	171369	1273309	0.154584	126179	1147130	0.900905	177816	0.155009	83537	0.0728226	82057	0.0715324	197470	0.172143
WT_rep4**	unfertilized ovules (Ov)	20207370	365170	11231785	0.555826	1066285	10165500	0.905065	756932	0.0744609	1109554	0.109149	1291492	0.127047	5862916	0.576746
clsy1-7_rep2**	unfertilized ovules (Ov)	14825513	953864	4590930	0.309664	296978	4293952	0.935312	318897	0.0742665	401451	0.0934922	443447	0.103272	2199004	0.512117
clsy2-2_rep2**	unfertilized ovules (Ov)	14131881	609078	4438328	0.314065	393467	4044861	0.911348	302166	0.0747037	417788	0.103289	497185	0.122918	2025677	0.500803
clsy3-1_rep2**	unfertilized ovules (Ov)	14619693	844952	3267229	0.223481	336524	2930705	0.897	279899	0.0955057	231045	0.078836	293839	0.100262	1369911	0.467434
clsy4-1_rep2**	unfertilized ovules (Ov)	17593665	747896	8458300	0.480758	716776	7741524	0.915258	574543	0.0742157	843578	0.108968	889410	0.114888	4432743	0.572593
clsy1-7,clsy2-2_rep2**	unfertilized ovules (Ov)	14255551	359210	7257144	0.509075	631124	6626020	0.913034	548233	0.0827394	724717	0.109374	773705	0.116768	3733740	0.563497
clsy3-1,clsy4-1_rep2**	unfertilized ovules (Ov)	13677636	1009918	2366203	0.172998	284450	2081753	0.879786	300328	0.144267	180840	0.0868691	197355	0.0948023	643185	0.308963
clsy1-7,clsy2-2,clsy3-1,clsy4-1_rep2**	unfertilized ovules (Ov)	11003198	4965214	682975	0.0620706	155922	527053	0.771702	83130	0.157726	39483	0.0749128	33268	0.0631208	56239	0.106705
shh1-1_rep2**	unfertilized ovules (Ov)	15665209	815626	6345442	0.405066	555653	5789789	0.912433	456782	0.0788944	611917	0.105689	687736	0.118784	3016982	0.521087
nprd1-4_rep2**	unfertilized ovules (Ov)	25186653	1945721	2927980	0.116251	361538	2566442	0.876523	299743	0.116793	167101	0.06511	166092	0.0647168	338969	0.132077
a rep1, rep2, rep3, etc. indicate biological replicates within each tissue. Unless denoted with asterisk marks (* and **) each set of small RNA libraries for a given tissue (denoted by grey and white backgrounds) were generated and sequenced in parallel.
# Flower data for the full set of clsy mutants are reported in Zhou et al. 2018 PMCID: PMC6317521
b DAG= days after germination; see methods for growth conditions.
c Total reads from HiSeq2500.
d Reads less than 15nt removed by cutadapt (v1.9.1).
e Reads aligned to the TAIR10 genome using ShortStack3.8.1 with the --mmap n and --bowtie_m 1 options, allowing 1 mismatch.
f Filtering ShortStack3.8.1 mapped reads with a JSON script to keep only perfectly matched reads and reads with a single mismatch at the last 3' nucleotide (Zhai et al., 2015, Cell).
1 Percent of raw reads mapped to the TAIR10 genome
2 Percent of reads kept after JSON filtering.
3-6 Percent of 21, 22, 23, and 24nt reads, respectively.
