# Supplementary material for: The CLASSY family controls tissue-specific DNA methylation patterns in Arabidopsis
Source: Nat Commun. 2022 Jan 11;13:244. doi: 10.1038/s41467-021-27690-x (PMC8752594; doi:10.1038/s41467-021-27690-x)
Supplement: Supplementary file 7 — Supplementary Data 5. 24nt-siRNA cluster lists and summary [file 41467_2021_27690_MOESM7_ESM.xlsx]

## Sheet: Table S5 Summary
Table S5. 24nt-siRNA cluster lists and summary
Name	Cluster #
master 24nt-siRNA clusters	12939
Ov_WTcore_24nt-siRNA clusters	2146
Rs_WTcore_24nt-siRNA clusters	8713
Lv_WTcore_24nt-siRNA clusters	6371
Fl_WTcore_24nt-siRNA clusters	12252
Ov_siren_24nt-siRNA clusters	133

## Sheet: a. master 24nt-siRNA clusters
Table S5a. master 24nt-siRNA clusters
Chr	Start	Stop	Cluster ID
1	8	1045	merged_1_8
1	17806	18807	merged_1_17806
1	44557	44996	merged_1_44557
1	55659	56713	merged_1_55659
1	76658	77598	merged_1_76658
1	193358	193658	merged_1_193358
1	213478	213890	merged_1_213478
1	238166	239487	merged_1_238166
1	255752	256287	merged_1_255752
1	257691	258756	merged_1_257691
1	291782	292768	merged_1_291782
1	372379	372754	merged_1_372379
1	423074	423366	merged_1_423074
1	423467	424334	merged_1_423467
1	431148	434116	merged_1_431148
1	446430	447514	merged_1_446430
1	447775	448451	merged_1_447775
1	499388	499694	merged_1_499388
1	499883	500258	merged_1_499883
1	500346	500723	merged_1_500346
1	512587	513213	merged_1_512587
1	540395	541104	merged_1_540395
1	549461	550924	merged_1_549461
1	599472	599675	merged_1_599472
1	612535	612826	merged_1_612535
1	634072	634575	merged_1_634072
1	639728	639795	merged_1_639728
1	641139	641203	merged_1_641139
1	670532	670980	merged_1_670532
1	696465	696836	merged_1_696465
1	697291	697520	merged_1_697291
1	758510	758860	merged_1_758510
1	758989	759243	merged_1_758989
1	759787	760525	merged_1_759787
1	780988	781205	merged_1_780988
1	781349	782265	merged_1_781349
1	789347	789833	merged_1_789347
1	792105	792552	merged_1_792105
1	822237	822419	merged_1_822237
1	888698	889310	merged_1_888698
1	889394	889621	merged_1_889394
1	944174	944457	merged_1_944174
1	958520	959260	merged_1_958520
1	1160187	1160586	merged_1_1160187
1	1184631	1185219	merged_1_1184631
1	1194295	1195459	merged_1_1194295
1	1249740	1250962	merged_1_1249740
1	1275826	1276322	merged_1_1275826
1	1276446	1276765	merged_1_1276446
1	1286725	1287027	merged_1_1286725
1	1289031	1289500	merged_1_1289031
1	1430206	1431172	merged_1_1430206
1	1441406	1444641	merged_1_1441406
1	1445092	1446456	merged_1_1445092
1	1476325	1476784	merged_1_1476325
1	1522765	1523024	merged_1_1522765
1	1523179	1523227	merged_1_1523179
1	1523380	1523430	merged_1_1523380
1	1591842	1593468	merged_1_1591842
1	1598221	1598764	merged_1_1598221
1	1613204	1614779	merged_1_1613204
1	1617532	1618013	merged_1_1617532
1	1705943	1706125	merged_1_1705943
1	1727121	1727479	merged_1_1727121
1	1728688	1729332	merged_1_1728688
1	1875496	1876776	merged_1_1875496
1	1881880	1882346	merged_1_1881880
1	1974922	1975626	merged_1_1974922
1	1975832	1976591	merged_1_1975832
1	2157042	2158102	merged_1_2157042
1	2189209	2189647	merged_1_2189209
1	2233769	2234546	merged_1_2233769
1	2340093	2340585	merged_1_2340093
1	2415134	2416027	merged_1_2415134
1	2472760	2473410	merged_1_2472760
1	2531341	2534939	merged_1_2531341
1	2587138	2588408	merged_1_2587138
1	2657316	2657950	merged_1_2657316
1	2788288	2789538	merged_1_2788288
1	2789936	2798700	merged_1_2789936
1	2798795	2800784	merged_1_2798795
1	2986166	2986990	merged_1_2986166
1	2993273	2993900	merged_1_2993273
1	3023400	3024491	merged_1_3023400
1	3062015	3062099	merged_1_3062015
1	3063507	3063819	merged_1_3063507
1	3073390	3074144	merged_1_3073390
1	3251218	3251610	merged_1_3251218
1	3342938	3343261	merged_1_3342938
1	3343528	3345623	merged_1_3343528
1	3360411	3361358	merged_1_3360411
1	3361980	3362318	merged_1_3361980
1	3412906	3413269	merged_1_3412906
1	3413558	3413927	merged_1_3413558
1	3414030	3414277	merged_1_3414030
1	3414536	3414894	merged_1_3414536
1	3427854	3428215	merged_1_3427854
1	3497642	3498373	merged_1_3497642
1	3498750	3499062	merged_1_3498750
1	3546726	3547403	merged_1_3546726
1	3547589	3547815	merged_1_3547589
1	3551552	3551700	merged_1_3551552
1	3551961	3552179	merged_1_3551961
1	3572846	3573273	merged_1_3572846
1	3730197	3730356	merged_1_3730197
1	3762109	3762564	merged_1_3762109
1	3762701	3763084	merged_1_3762701
1	3771611	3771830	merged_1_3771611
1	3780663	3785865	merged_1_3780663
1	3825767	3827752	merged_1_3825767
1	3827921	3828608	merged_1_3827921
1	3892042	3892465	merged_1_3892042
1	3892661	3893333	merged_1_3892661
1	3893943	3894570	merged_1_3893943
1	3897947	3899128	merged_1_3897947
1	3899307	3900250	merged_1_3899307
1	3919979	3920233	merged_1_3919979
1	3925568	3926022	merged_1_3925568
1	3926130	3926981	merged_1_3926130
1	3932858	3933570	merged_1_3932858
1	3979790	3981055	merged_1_3979790
1	4061306	4062036	merged_1_4061306
1	4067853	4069524	merged_1_4067853
1	4093135	4094552	merged_1_4093135
1	4109979	4111314	merged_1_4109979
1	4111499	4113075	merged_1_4111499
1	4209167	4209682	merged_1_4209167
1	4292867	4293460	merged_1_4292867
1	4312208	4312837	merged_1_4312208
1	4326327	4326691	merged_1_4326327
1	4329778	4334496	merged_1_4329778
1	4405886	4407182	merged_1_4405886
1	4407287	4409006	merged_1_4407287
1	4409092	4409904	merged_1_4409092
1	4410418	4411320	merged_1_4410418
1	4415567	4416202	merged_1_4415567
1	4439714	4440101	merged_1_4439714
1	4493776	4494623	merged_1_4493776
1	4505225	4507661	merged_1_4505225
1	4525019	4525579	merged_1_4525019
1	4582922	4583561	merged_1_4582922
1	4596912	4597410	merged_1_4596912
1	4618911	4619806	merged_1_4618911
1	4619944	4621905	merged_1_4619944
1	4658154	4658529	merged_1_4658154
1	4682354	4684099	merged_1_4682354
1	4684223	4684822	merged_1_4684223
1	4685317	4686226	merged_1_4685317
1	4705279	4705656	merged_1_4705279
1	4707233	4707954	merged_1_4707233
1	4708226	4708897	merged_1_4708226
1	4719778	4721813	merged_1_4719778
1	4738414	4739603	merged_1_4738414
1	4770114	4770805	merged_1_4770114
1	4785978	4786312	merged_1_4785978
1	4786481	4786722	merged_1_4786481
1	4786818	4787303	merged_1_4786818
1	4831098	4831704	merged_1_4831098
1	4860298	4860670	merged_1_4860298
1	4896501	4896816	merged_1_4896501
1	4966097	4967600	merged_1_4966097
1	4992576	4993357	merged_1_4992576
1	5055850	5056420	merged_1_5055850
1	5098265	5102189	merged_1_5098265
1	5171811	5172183	merged_1_5171811
1	5285059	5285420	merged_1_5285059
1	5353541	5353876	merged_1_5353541
1	5356684	5357166	merged_1_5356684
1	5358933	5359266	merged_1_5358933
1	5378266	5378480	merged_1_5378266
1	5389623	5390022	merged_1_5389623
1	5391278	5391672	merged_1_5391278
1	5392416	5392777	merged_1_5392416
1	5395074	5395848	merged_1_5395074
1	5436903	5437174	merged_1_5436903
1	5531254	5531922	merged_1_5531254
1	5657449	5657666	merged_1_5657449
1	5657825	5659273	merged_1_5657825
1	5679053	5682002	merged_1_5679053
1	5691648	5696793	merged_1_5691648
1	5699904	5700696	merged_1_5699904
1	5700901	5701266	merged_1_5700901
1	5701495	5702164	merged_1_5701495
1	5798691	5799613	merged_1_5798691
1	5807046	5807625	merged_1_5807046
1	5807954	5808362	merged_1_5807954
1	5862940	5863517	merged_1_5862940
1	5866661	5867314	merged_1_5866661
1	5899022	5899925	merged_1_5899022
1	5911648	5914601	merged_1_5911648
1	5915050	5916538	merged_1_5915050
1	5958611	5959670	merged_1_5958611
1	5965402	5967009	merged_1_5965402
1	5970346	5973392	merged_1_5970346
1	5974813	5975845	merged_1_5974813
1	6009350	6014445	merged_1_6009350
1	6074805	6074988	merged_1_6074805
1	6075106	6075500	merged_1_6075106
1	6102706	6102863	merged_1_6102706
1	6117345	6117894	merged_1_6117345
1	6124744	6124875	merged_1_6124744
1	6140422	6141696	merged_1_6140422
1	6156326	6158939	merged_1_6156326
1	6173303	6173646	merged_1_6173303
1	6197238	6198215	merged_1_6197238
1	6198373	6198801	merged_1_6198373
1	6210775	6212293	merged_1_6210775
1	6233764	6234273	merged_1_6233764
1	6234623	6234694	merged_1_6234623
1	6234935	6235227	merged_1_6234935
1	6235714	6237793	merged_1_6235714
1	6262786	6263359	merged_1_6262786
1	6273443	6274646	merged_1_6273443
1	6274789	6276602	merged_1_6274789
1	6302488	6303245	merged_1_6302488
1	6379249	6380111	merged_1_6379249
1	6380488	6381122	merged_1_6380488
1	6403078	6404011	merged_1_6403078
1	6404423	6405081	merged_1_6404423
1	6426217	6426690	merged_1_6426217
1	6454619	6456067	merged_1_6454619
1	6470279	6471150	merged_1_6470279
1	6472615	6473425	merged_1_6472615
1	6514428	6514668	merged_1_6514428
1	6515023	6515341	merged_1_6515023
1	6538269	6538833	merged_1_6538269
1	6539626	6543693	merged_1_6539626
1	6573810	6575572	merged_1_6573810
1	6587959	6588996	merged_1_6587959
1	6589079	6594233	merged_1_6589079
1	6615287	6615723	merged_1_6615287
1	6640279	6641069	merged_1_6640279
1	6657119	6660536	merged_1_6657119
1	6703998	6704865	merged_1_6703998
1	6705465	6709821	merged_1_6705465
1	6715141	6715594	merged_1_6715141
1	6717889	6718229	merged_1_6717889
1	6720687	6721069	merged_1_6720687
1	6722821	6723404	merged_1_6722821
1	6736442	6737198	merged_1_6736442
1	6742858	6744219	merged_1_6742858
1	6756244	6756869	merged_1_6756244
1	6758496	6759933	merged_1_6758496
1	6770568	6770722	merged_1_6770568
1	6905937	6906615	merged_1_6905937
1	6947452	6947963	merged_1_6947452
1	6948071	6948527	merged_1_6948071
1	7023439	7024649	merged_1_7023439
1	7025833	7027703	merged_1_7025833
1	7035863	7036344	merged_1_7035863
1	7036481	7036705	merged_1_7036481
1	7036975	7037355	merged_1_7036975
1	7051710	7052297	merged_1_7051710
1	7065201	7075883	merged_1_7065201
1	7076783	7076869	merged_1_7076783
1	7077722	7078174	merged_1_7077722
1	7132575	7133007	merged_1_7132575
1	7138123	7138949	merged_1_7138123
1	7227559	7228166	merged_1_7227559
1	7241050	7241625	merged_1_7241050
1	7251779	7252218	merged_1_7251779
1	7254883	7255649	merged_1_7254883
1	7255888	7257490	merged_1_7255888
1	7281637	7281979	merged_1_7281637
1	7282050	7282358	merged_1_7282050
1	7282564	7283157	merged_1_7282564
1	7283334	7283988	merged_1_7283334
1	7313030	7313255	merged_1_7313030
1	7344271	7344585	merged_1_7344271
1	7352847	7360837	merged_1_7352847
1	7360920	7363658	merged_1_7360920
1	7364019	7365302	merged_1_7364019
1	7365683	7366009	merged_1_7365683
1	7392244	7392834	merged_1_7392244
1	7392942	7393565	merged_1_7392942
1	7394311	7394741	merged_1_7394311
1	7430221	7432444	merged_1_7430221
1	7505009	7505876	merged_1_7505009
1	7506356	7506793	merged_1_7506356
1	7521802	7522513	merged_1_7521802
1	7528060	7528486	merged_1_7528060
1	7541113	7541428	merged_1_7541113
1	7604744	7605197	merged_1_7604744
1	7665237	7665937	merged_1_7665237
1	7709744	7710043	merged_1_7709744
1	7710199	7711897	merged_1_7710199
1	7712071	7712594	merged_1_7712071
1	7714602	7715276	merged_1_7714602
1	7717227	7719641	merged_1_7717227
1	7719676	7722705	merged_1_7719676
1	7725241	7725931	merged_1_7725241
1	7729873	7729995	merged_1_7729873
1	7745797	7747271	merged_1_7745797
1	7747359	7748351	merged_1_7747359
1	7761007	7762172	merged_1_7761007
1	7764824	7765046	merged_1_7764824
1	7765932	7766667	merged_1_7765932
1	7783164	7783774	merged_1_7783164
1	7783887	7784370	merged_1_7783887
1	7786928	7787879	merged_1_7786928
1	7808010	7809437	merged_1_7808010
1	7809531	7809838	merged_1_7809531
1	7810058	7810386	merged_1_7810058
1	7810746	7811639	merged_1_7810746
1	7833491	7833872	merged_1_7833491
1	7834053	7834227	merged_1_7834053
1	7851813	7852498	merged_1_7851813
1	7935600	7935823	merged_1_7935600
1	7936498	7936995	merged_1_7936498
1	7945277	7945852	merged_1_7945277
1	7959894	7961389	merged_1_7959894
1	7969552	7974394	merged_1_7969552
1	7975852	7976318	merged_1_7975852
1	7985026	7985399	merged_1_7985026
1	7985530	7986438	merged_1_7985530
1	8016208	8016603	merged_1_8016208
1	8035857	8036222	merged_1_8035857
1	8043898	8044316	merged_1_8043898
1	8052788	8054096	merged_1_8052788
1	8115238	8116258	merged_1_8115238
1	8116450	8116827	merged_1_8116450
1	8154179	8154554	merged_1_8154179
1	8159802	8161375	merged_1_8159802
1	8169398	8170140	merged_1_8169398
1	8189872	8190676	merged_1_8189872
1	8201223	8201667	merged_1_8201223
1	8204604	8205812	merged_1_8204604
1	8235832	8236441	merged_1_8235832
1	8236560	8237332	merged_1_8236560
1	8237558	8239514	merged_1_8237558
1	8252445	8252798	merged_1_8252445
1	8254663	8255091	merged_1_8254663
1	8266813	8267802	merged_1_8266813
1	8272365	8272766	merged_1_8272365
1	8272923	8273064	merged_1_8272923
1	8275957	8279081	merged_1_8275957
1	8282531	8283876	merged_1_8282531
1	8289272	8289670	merged_1_8289272
1	8289770	8290054	merged_1_8289770
1	8290145	8291263	merged_1_8290145
1	8319386	8320492	merged_1_8319386
1	8374843	8375254	merged_1_8374843
1	8388746	8391453	merged_1_8388746
1	8392161	8392640	merged_1_8392161
1	8408536	8409450	merged_1_8408536
1	8418480	8418996	merged_1_8418480
1	8419247	8419946	merged_1_8419247
1	8453359	8461827	merged_1_8453359
1	8471858	8472128	merged_1_8471858
1	8473181	8473462	merged_1_8473181
1	8474767	8476484	merged_1_8474767
1	8488264	8489316	merged_1_8488264
1	8489429	8489717	merged_1_8489429
1	8490178	8492805	merged_1_8490178
1	8495025	8495472	merged_1_8495025
1	8512884	8514205	merged_1_8512884
1	8515286	8515701	merged_1_8515286
1	8538515	8539053	merged_1_8538515
1	8539431	8539779	merged_1_8539431
1	8543759	8544049	merged_1_8543759
1	8573285	8573770	merged_1_8573285
1	8576998	8578161	merged_1_8576998
1	8590797	8591652	merged_1_8590797
1	8621435	8622545	merged_1_8621435
1	8622751	8623741	merged_1_8622751
1	8643673	8644474	merged_1_8643673
1	8644654	8647554	merged_1_8644654
1	8647752	8649323	merged_1_8647752
1	8649427	8650055	merged_1_8649427
1	8656118	8656241	merged_1_8656118
1	8661214	8661451	merged_1_8661214
1	8672361	8673505	merged_1_8672361
1	8673606	8674640	merged_1_8673606
1	8681819	8682611	merged_1_8681819
1	8690305	8690580	merged_1_8690305
1	8690828	8691302	merged_1_8690828
1	8691602	8692069	merged_1_8691602
1	8708393	8708602	merged_1_8708393
1	8723228	8723477	merged_1_8723228
1	8728634	8733771	merged_1_8728634
1	8738633	8738970	merged_1_8738633
1	8741191	8741585	merged_1_8741191
1	8765478	8767592	merged_1_8765478
1	8771643	8775900	merged_1_8771643
1	8778093	8781872	merged_1_8778093
1	8785933	8794808	merged_1_8785933
1	8794918	8797150	merged_1_8794918
1	8797558	8798500	merged_1_8797558
1	8800612	8804392	merged_1_8800612
1	8808520	8812958	merged_1_8808520
1	8815000	8818800	merged_1_8815000
1	8822921	8827149	merged_1_8822921
1	8829401	8831092	merged_1_8829401
1	8831231	8833188	merged_1_8831231
1	8837388	8837958	merged_1_8837388
1	8869423	8871112	merged_1_8869423
1	8899257	8899846	merged_1_8899257
1	8927543	8933366	merged_1_8927543
1	8935949	8936599	merged_1_8935949
1	9001092	9001235	merged_1_9001092
1	9004763	9012137	merged_1_9004763
1	9012311	9015756	merged_1_9012311
1	9017826	9018811	merged_1_9017826
1	9019304	9019647	merged_1_9019304
1	9062050	9062604	merged_1_9062050
1	9077529	9077994	merged_1_9077529
1	9082620	9082957	merged_1_9082620
1	9106047	9106485	merged_1_9106047
1	9126191	9126604	merged_1_9126191
1	9126757	9127598	merged_1_9126757
1	9135535	9136397	merged_1_9135535
1	9136608	9137324	merged_1_9136608
1	9137690	9138378	merged_1_9137690
1	9174272	9174726	merged_1_9174272
1	9174904	9177958	merged_1_9174904
1	9187731	9188283	merged_1_9187731
1	9188426	9189185	merged_1_9188426
1	9201522	9201754	merged_1_9201522
1	9203989	9204212	merged_1_9203989
1	9204405	9204872	merged_1_9204405
1	9204998	9205565	merged_1_9204998
1	9235938	9237233	merged_1_9235938
1	9253879	9254206	merged_1_9253879
1	9304696	9305855	merged_1_9304696
1	9353745	9354317	merged_1_9353745
1	9357822	9358117	merged_1_9357822
1	9367397	9373862	merged_1_9367397
1	9384018	9384488	merged_1_9384018
1	9412378	9412512	merged_1_9412378
1	9418023	9418386	merged_1_9418023
1	9547006	9547257	merged_1_9547006
1	9547859	9548628	merged_1_9547859
1	9550951	9551098	merged_1_9550951
1	9564483	9565208	merged_1_9564483
1	9572309	9573482	merged_1_9572309
1	9573684	9573934	merged_1_9573684
1	9574157	9579317	merged_1_9574157
1	9579420	9582590	merged_1_9579420
1	9582868	9583962	merged_1_9582868
1	9585504	9586048	merged_1_9585504
1	9586867	9587685	merged_1_9586867
1	9626410	9627287	merged_1_9626410
1	9629634	9631122	merged_1_9629634
1	9676312	9691444	merged_1_9676312
1	9706256	9708748	merged_1_9706256
1	9746422	9746649	merged_1_9746422
1	9754417	9757704	merged_1_9754417
1	9758969	9759499	merged_1_9758969
1	9759614	9760241	merged_1_9759614
1	9762471	9762947	merged_1_9762471
1	9778245	9778649	merged_1_9778245
1	9811530	9812515	merged_1_9811530
1	9816587	9817188	merged_1_9816587
1	9817455	9817786	merged_1_9817455
1	9829243	9829617	merged_1_9829243
1	9837128	9837842	merged_1_9837128
1	9852634	9853669	merged_1_9852634
1	9862902	9863362	merged_1_9862902
1	9865303	9865497	merged_1_9865303
1	9865593	9865662	merged_1_9865593
1	9866384	9866728	merged_1_9866384
1	9879602	9880009	merged_1_9879602
1	9883830	9884149	merged_1_9883830
1	9900712	9900968	merged_1_9900712
1	9901568	9901925	merged_1_9901568
1	9903395	9904101	merged_1_9903395
1	9908486	9909834	merged_1_9908486
1	9915195	9916630	merged_1_9915195
1	9918970	9919479	merged_1_9918970
1	9925027	9926252	merged_1_9925027
1	9926734	9927027	merged_1_9926734
1	9939298	9939731	merged_1_9939298
1	9957210	9957734	merged_1_9957210
1	9958222	9958275	merged_1_9958222
1	9958467	9959627	merged_1_9958467
1	10008322	10008837	merged_1_10008322
1	10013130	10013519	merged_1_10013130
1	10021311	10023748	merged_1_10021311
1	10060722	10060951	merged_1_10060722
1	10114669	10115389	merged_1_10114669
1	10144536	10145124	merged_1_10144536
1	10152537	10154780	merged_1_10152537
1	10155918	10156917	merged_1_10155918
1	10158914	10159633	merged_1_10158914
1	10160910	10161132	merged_1_10160910
1	10196527	10197946	merged_1_10196527
1	10206614	10206804	merged_1_10206614
1	10206907	10207159	merged_1_10206907
1	10221041	10221303	merged_1_10221041
1	10239891	10240212	merged_1_10239891
1	10314720	10315163	merged_1_10314720
1	10315373	10315738	merged_1_10315373
1	10346972	10349531	merged_1_10346972
1	10356903	10363398	merged_1_10356903
1	10382975	10384559	merged_1_10382975
1	10421221	10421816	merged_1_10421221
1	10443939	10444203	merged_1_10443939
1	10490561	10491137	merged_1_10490561
1	10497451	10498049	merged_1_10497451
1	10506430	10507419	merged_1_10506430
1	10512731	10513033	merged_1_10512731
1	10523564	10523802	merged_1_10523564
1	10524646	10524911	merged_1_10524646
1	10526070	10527214	merged_1_10526070
1	10527942	10528958	merged_1_10527942
1	10531796	10534133	merged_1_10531796
1	10534239	10535027	merged_1_10534239
1	10554383	10554650	merged_1_10554383
1	10568061	10568435	merged_1_10568061
1	10568560	10569221	merged_1_10568560
1	10570043	10570442	merged_1_10570043
1	10591385	10592400	merged_1_10591385
1	10593159	10593789	merged_1_10593159
1	10597915	10598364	merged_1_10597915
1	10602613	10604030	merged_1_10602613
1	10604203	10605312	merged_1_10604203
1	10623815	10624372	merged_1_10623815
1	10652507	10653077	merged_1_10652507
1	10654434	10654565	merged_1_10654434
1	10659145	10659451	merged_1_10659145
1	10659635	10661641	merged_1_10659635
1	10662012	10662578	merged_1_10662012
1	10696637	10701617	merged_1_10696637
1	10702544	10703140	merged_1_10702544
1	10723534	10725187	merged_1_10723534
1	10775641	10777740	merged_1_10775641
1	10778676	10778834	merged_1_10778676
1	10801273	10801540	merged_1_10801273
1	10802435	10803449	merged_1_10802435
1	10814142	10814595	merged_1_10814142
1	10852598	10853244	merged_1_10852598
1	10866957	10867513	merged_1_10866957
1	10880730	10881112	merged_1_10880730
1	10913576	10914063	merged_1_10913576
1	10914979	10916515	merged_1_10914979
1	10920726	10921256	merged_1_10920726
1	10922332	10923077	merged_1_10922332
1	10923459	10924291	merged_1_10923459
1	10924399	10925015	merged_1_10924399
1	10929293	10931518	merged_1_10929293
1	10931816	10932692	merged_1_10931816
1	10964536	10966318	merged_1_10964536
1	10982103	10983689	merged_1_10982103
1	11006016	11006877	merged_1_11006016
1	11019362	11019644	merged_1_11019362
1	11019939	11020772	merged_1_11019939
1	11020953	11021559	merged_1_11020953
1	11026909	11028507	merged_1_11026909
1	11032118	11032655	merged_1_11032118
1	11045128	11046279	merged_1_11045128
1	11046381	11046934	merged_1_11046381
1	11047407	11048120	merged_1_11047407
1	11048151	11050948	merged_1_11048151
1	11051148	11051546	merged_1_11051148
1	11064557	11067189	merged_1_11064557
1	11083096	11083291	merged_1_11083096
1	11088722	11089011	merged_1_11088722
1	11089268	11090188	merged_1_11089268
1	11090397	11090764	merged_1_11090397
1	11096850	11098528	merged_1_11096850
1	11098550	11100779	merged_1_11098550
1	11102098	11104255	merged_1_11102098
1	11111097	11112190	merged_1_11111097
1	11117468	11117770	merged_1_11117468
1	11125689	11128675	merged_1_11125689
1	11128858	11129411	merged_1_11128858
1	11131590	11132454	merged_1_11131590
1	11132573	11132899	merged_1_11132573
1	11138707	11140407	merged_1_11138707
1	11147989	11153014	merged_1_11147989
1	11153456	11154253	merged_1_11153456
1	11174131	11174856	merged_1_11174131
1	11204320	11204861	merged_1_11204320
1	11209061	11209193	merged_1_11209061
1	11212337	11212610	merged_1_11212337
1	11228524	11228880	merged_1_11228524
1	11241519	11242190	merged_1_11241519
1	11259035	11259769	merged_1_11259035
1	11276957	11277320	merged_1_11276957
1	11279348	11280583	merged_1_11279348
1	11286522	11287776	merged_1_11286522
1	11298386	11299450	merged_1_11298386
1	11300990	11301838	merged_1_11300990
1	11302112	11302397	merged_1_11302112
1	11302551	11310508	merged_1_11302551
1	11314850	11315336	merged_1_11314850
1	11318353	11319510	merged_1_11318353
1	11322755	11324091	merged_1_11322755
1	11324904	11325424	merged_1_11324904
1	11351502	11352161	merged_1_11351502
1	11352225	11352586	merged_1_11352225
1	11366608	11367930	merged_1_11366608
1	11369368	11370090	merged_1_11369368
1	11378101	11378481	merged_1_11378101
1	11385083	11385147	merged_1_11385083
1	11407043	11407396	merged_1_11407043
1	11407716	11408675	merged_1_11407716
1	11408846	11409467	merged_1_11408846
1	11409671	11409907	merged_1_11409671
1	11410139	11410285	merged_1_11410139
1	11421103	11421566	merged_1_11421103
1	11421999	11422421	merged_1_11421999
1	11427603	11428458	merged_1_11427603
1	11440714	11441637	merged_1_11440714
1	11478926	11479782	merged_1_11478926
1	11490131	11490661	merged_1_11490131
1	11490722	11491184	merged_1_11490722
1	11492949	11493663	merged_1_11492949
1	11502979	11512764	merged_1_11502979
1	11515912	11516140	merged_1_11515912
1	11517440	11522565	merged_1_11517440
1	11525735	11526414	merged_1_11525735
1	11536603	11537169	merged_1_11536603
1	11550882	11551086	merged_1_11550882
1	11552045	11552310	merged_1_11552045
1	11585720	11586464	merged_1_11585720
1	11609731	11610683	merged_1_11609731
1	11617510	11620494	merged_1_11617510
1	11620574	11620946	merged_1_11620574
1	11631984	11632299	merged_1_11631984
1	11636855	11637880	merged_1_11636855
1	11643072	11643730	merged_1_11643072
1	11643882	11644640	merged_1_11643882
1	11648216	11648591	merged_1_11648216
1	11649271	11649472	merged_1_11649271
1	11660974	11662359	merged_1_11660974
1	11666353	11667150	merged_1_11666353
1	11669239	11669687	merged_1_11669239
1	11686189	11687239	merged_1_11686189
1	11692219	11693588	merged_1_11692219
1	11700085	11700631	merged_1_11700085
1	11700906	11701245	merged_1_11700906
1	11701398	11701830	merged_1_11701398
1	11703687	11705190	merged_1_11703687
1	11706366	11706614	merged_1_11706366
1	11706848	11707083	merged_1_11706848
1	11707282	11707882	merged_1_11707282
1	11708084	11708909	merged_1_11708084
1	11710589	11711552	merged_1_11710589
1	11711724	11711906	merged_1_11711724
1	11720502	11720735	merged_1_11720502
1	11733018	11733476	merged_1_11733018
1	11733583	11735007	merged_1_11733583
1	11735904	11736149	merged_1_11735904
1	11736421	11736917	merged_1_11736421
1	11737377	11737770	merged_1_11737377
1	11740520	11740939	merged_1_11740520
1	11752264	11754227	merged_1_11752264
1	11754402	11755109	merged_1_11754402
1	11783295	11783607	merged_1_11783295
1	11788203	11788503	merged_1_11788203
1	11789279	11794139	merged_1_11789279
1	11803499	11804208	merged_1_11803499
1	11805755	11806408	merged_1_11805755
1	11806537	11806806	merged_1_11806537
1	11807522	11808318	merged_1_11807522
1	11816923	11817283	merged_1_11816923
1	11817581	11818751	merged_1_11817581
1	11822104	11822758	merged_1_11822104
1	11826223	11826784	merged_1_11826223
1	11834581	11837739	merged_1_11834581
1	11857043	11857146	merged_1_11857043
1	11857395	11857661	merged_1_11857395
1	11861204	11861922	merged_1_11861204
1	11871261	11871557	merged_1_11871261
1	11879673	11881393	merged_1_11879673
1	11887050	11888252	merged_1_11887050
1	11889215	11889750	merged_1_11889215
1	11889972	11890553	merged_1_11889972
1	11891011	11892178	merged_1_11891011
1	11892416	11892824	merged_1_11892416
1	11892857	11893666	merged_1_11892857
1	11893954	11897202	merged_1_11893954
1	11899052	11901756	merged_1_11899052
1	11930549	11931028	merged_1_11930549
1	11935025	11935840	merged_1_11935025
1	11957745	11959802	merged_1_11957745
1	11960076	11960545	merged_1_11960076
1	11960671	11961180	merged_1_11960671
1	11981066	11981183	merged_1_11981066
1	11981410	11981901	merged_1_11981410
1	11982581	11983922	merged_1_11982581
1	11984166	11985127	merged_1_11984166
1	11987708	11988442	merged_1_11987708
1	11991868	11992680	merged_1_11991868
1	12009011	12010659	merged_1_12009011
1	12012538	12012967	merged_1_12012538
1	12013123	12013458	merged_1_12013123
1	12013588	12019716	merged_1_12013588
1	12019909	12020438	merged_1_12019909
1	12021638	12023081	merged_1_12021638
1	12031687	12033378	merged_1_12031687
1	12033511	12033727	merged_1_12033511
1	12033847	12039471	merged_1_12033847
1	12040904	12042380	merged_1_12040904
1	12050085	12050499	merged_1_12050085
1	12059872	12060525	merged_1_12059872
1	12062279	12062725	merged_1_12062279
1	12062820	12063508	merged_1_12062820
1	12070677	12071618	merged_1_12070677
1	12076699	12077103	merged_1_12076699
1	12077539	12078283	merged_1_12077539
1	12078395	12080845	merged_1_12078395
1	12083568	12084392	merged_1_12083568
1	12097110	12098023	merged_1_12097110
1	12130765	12132076	merged_1_12130765
1	12133111	12133481	merged_1_12133111
1	12136791	12137268	merged_1_12136791
1	12137328	12138164	merged_1_12137328
1	12138743	12143424	merged_1_12138743
1	12155152	12155406	merged_1_12155152
1	12166361	12167139	merged_1_12166361
1	12172506	12172721	merged_1_12172506
1	12172838	12174172	merged_1_12172838
1	12174443	12177192	merged_1_12174443
1	12183376	12184113	merged_1_12183376
1	12184572	12185016	merged_1_12184572
1	12185113	12185289	merged_1_12185113
1	12186266	12187431	merged_1_12186266
1	12214935	12215360	merged_1_12214935
1	12218556	12219014	merged_1_12218556
1	12222485	12223334	merged_1_12222485
1	12228835	12228933	merged_1_12228835
1	12231228	12231344	merged_1_12231228
1	12240386	12240974	merged_1_12240386
1	12246711	12248758	merged_1_12246711
1	12249026	12249563	merged_1_12249026
1	12251900	12253538	merged_1_12251900
1	12262735	12264825	merged_1_12262735
1	12277324	12277726	merged_1_12277324
1	12282930	12283153	merged_1_12282930
1	12286550	12287757	merged_1_12286550
1	12292306	12294548	merged_1_12292306
1	12294563	12295053	merged_1_12294563
1	12297412	12298806	merged_1_12297412
1	12299149	12300475	merged_1_12299149
1	12302692	12303294	merged_1_12302692
1	12306788	12307086	merged_1_12306788
1	12310642	12311102	merged_1_12310642
1	12325436	12325893	merged_1_12325436
1	12328084	12328579	merged_1_12328084
1	12328695	12328781	merged_1_12328695
1	12329032	12329388	merged_1_12329032
1	12333606	12333836	merged_1_12333606
1	12336133	12336470	merged_1_12336133
1	12336596	12337903	merged_1_12336596
1	12338488	12339384	merged_1_12338488
1	12361500	12362864	merged_1_12361500
1	12363043	12364124	merged_1_12363043
1	12365681	12366096	merged_1_12365681
1	12373299	12373698	merged_1_12373299
1	12373834	12374156	merged_1_12373834
1	12376425	12380383	merged_1_12376425
1	12387454	12388074	merged_1_12387454
1	12389674	12390123	merged_1_12389674
1	12391374	12391723	merged_1_12391374
1	12401379	12409896	merged_1_12401379
1	12424651	12425772	merged_1_12424651
1	12434991	12435270	merged_1_12434991
1	12435380	12435564	merged_1_12435380
1	12440181	12440815	merged_1_12440181
1	12445017	12446958	merged_1_12445017
1	12457655	12458288	merged_1_12457655
1	12466974	12469743	merged_1_12466974
1	12469837	12471947	merged_1_12469837
1	12475336	12475651	merged_1_12475336
1	12476845	12477780	merged_1_12476845
1	12482962	12483537	merged_1_12482962
1	12497382	12497682	merged_1_12497382
1	12497806	12499296	merged_1_12497806
1	12500324	12500553	merged_1_12500324
1	12506947	12507195	merged_1_12506947
1	12508009	12509537	merged_1_12508009
1	12509710	12511687	merged_1_12509710
1	12511937	12512558	merged_1_12511937
1	12512661	12514273	merged_1_12512661
1	12517270	12517731	merged_1_12517270
1	12519670	12519936	merged_1_12519670
1	12525062	12526818	merged_1_12525062
1	12527187	12527787	merged_1_12527187
1	12530113	12530551	merged_1_12530113
1	12548031	12548464	merged_1_12548031
1	12555169	12557423	merged_1_12555169
1	12557889	12559335	merged_1_12557889
1	12562336	12562543	merged_1_12562336
1	12562746	12563036	merged_1_12562746
1	12564046	12564357	merged_1_12564046
1	12565292	12574892	merged_1_12565292
1	12576182	12576605	merged_1_12576182
1	12576795	12577290	merged_1_12576795
1	12577472	12579467	merged_1_12577472
1	12579588	12581993	merged_1_12579588
1	12590557	12591753	merged_1_12590557
1	12591941	12593947	merged_1_12591941
1	12594531	12595789	merged_1_12594531
1	12603739	12604072	merged_1_12603739
1	12610676	12611159	merged_1_12610676
1	12614807	12615580	merged_1_12614807
1	12618376	12618728	merged_1_12618376
1	12619183	12619543	merged_1_12619183
1	12627045	12630977	merged_1_12627045
1	12635783	12635979	merged_1_12635783
1	12636552	12636709	merged_1_12636552
1	12640693	12641047	merged_1_12640693
1	12642996	12644068	merged_1_12642996
1	12644990	12645449	merged_1_12644990
1	12646032	12646209	merged_1_12646032
1	12651126	12652580	merged_1_12651126
1	12653038	12653399	merged_1_12653038
1	12662503	12662944	merged_1_12662503
1	12664496	12674064	merged_1_12664496
1	12674134	12678285	merged_1_12674134
1	12678397	12682292	merged_1_12678397
1	12682398	12685056	merged_1_12682398
1	12688770	12689052	merged_1_12688770
1	12691377	12692937	merged_1_12691377
1	12699828	12701968	merged_1_12699828
1	12703697	12704019	merged_1_12703697
1	12712075	12731399	merged_1_12712075
1	12732080	12735381	merged_1_12732080
1	12738285	12739083	merged_1_12738285
1	12739672	12743815	merged_1_12739672
1	12760400	12761821	merged_1_12760400
1	12766838	12769016	merged_1_12766838
1	12771733	12772268	merged_1_12771733
1	12777851	12779160	merged_1_12777851
1	12791965	12792813	merged_1_12791965
1	12795370	12796157	merged_1_12795370
1	12797417	12799479	merged_1_12797417
1	12800742	12802065	merged_1_12800742
1	12804382	12806293	merged_1_12804382
1	12807746	12808979	merged_1_12807746
1	12808999	12809783	merged_1_12808999
1	12811476	12813476	merged_1_12811476
1	12813578	12814297	merged_1_12813578
1	12814405	12815549	merged_1_12814405
1	12815814	12816446	merged_1_12815814
1	12818166	12819451	merged_1_12818166
1	12819638	12820724	merged_1_12819638
1	12823105	12823580	merged_1_12823105
1	12823711	12824508	merged_1_12823711
1	12826201	12828503	merged_1_12826201
1	12829394	12836024	merged_1_12829394
1	12836658	12839742	merged_1_12836658
1	12844805	12846861	merged_1_12844805
1	12847428	12849904	merged_1_12847428
1	12851020	12851393	merged_1_12851020
1	12854183	12854480	merged_1_12854183
1	12854685	12855586	merged_1_12854685
1	12855974	12862348	merged_1_12855974
1	12862441	12865104	merged_1_12862441
1	12865238	12867140	merged_1_12865238
1	12869896	12870431	merged_1_12869896
1	12872175	12872504	merged_1_12872175
1	12874185	12874339	merged_1_12874185
1	12875495	12875615	merged_1_12875495
1	12875771	12876008	merged_1_12875771
1	12876148	12876408	merged_1_12876148
1	12887183	12888324	merged_1_12887183
1	12894615	12895654	merged_1_12894615
1	12896170	12896670	merged_1_12896170
1	12899023	12903614	merged_1_12899023
1	12904037	12904372	merged_1_12904037
1	12905235	12908528	merged_1_12905235
1	12915964	12916279	merged_1_12915964
1	12918438	12918965	merged_1_12918438
1	12919822	12920446	merged_1_12919822
1	12921941	12924289	merged_1_12921941
1	12925766	12930774	merged_1_12925766
1	12930902	12931455	merged_1_12930902
1	12931755	12932645	merged_1_12931755
1	12942168	12945028	merged_1_12942168
1	12949819	12951867	merged_1_12949819
1	12951996	12953231	merged_1_12951996
1	12953347	12954080	merged_1_12953347
1	12957811	12958743	merged_1_12957811
1	12959466	12960608	merged_1_12959466
1	12966403	12966891	merged_1_12966403
1	12976562	12977627	merged_1_12976562
1	12980193	12980696	merged_1_12980193
1	12985272	12985673	merged_1_12985272
1	12987453	12987968	merged_1_12987453
1	12992959	12993691	merged_1_12992959
1	12994523	12995177	merged_1_12994523
1	12995367	12995742	merged_1_12995367
1	12995788	12997177	merged_1_12995788
1	12997599	12998264	merged_1_12997599
1	12999813	13006225	merged_1_12999813
1	13006373	13014608	merged_1_13006373
1	13015870	13016145	merged_1_13015870
1	13016881	13017480	merged_1_13016881
1	13018431	13025251	merged_1_13018431
1	13027745	13029000	merged_1_13027745
1	13030284	13030587	merged_1_13030284
1	13033807	13034323	merged_1_13033807
1	13036801	13037477	merged_1_13036801
1	13038927	13039685	merged_1_13038927
1	13042616	13043789	merged_1_13042616
1	13049652	13050124	merged_1_13049652
1	13055405	13058144	merged_1_13055405
1	13059203	13059858	merged_1_13059203
1	13060075	13060418	merged_1_13060075
1	13060527	13060903	merged_1_13060527
1	13062344	13062655	merged_1_13062344
1	13065050	13065242	merged_1_13065050
1	13065385	13065494	merged_1_13065385
1	13065801	13066749	merged_1_13065801
1	13067822	13069238	merged_1_13067822
1	13070655	13070923	merged_1_13070655
1	13075612	13076140	merged_1_13075612
1	13079962	13080425	merged_1_13079962
1	13080525	13081293	merged_1_13080525
1	13081513	13082042	merged_1_13081513
1	13082447	13085924	merged_1_13082447
1	13086057	13086736	merged_1_13086057
1	13087210	13088107	merged_1_13087210
1	13088269	13089480	merged_1_13088269
1	13097648	13098447	merged_1_13097648
1	13102209	13102835	merged_1_13102209
1	13104217	13104624	merged_1_13104217
1	13107376	13108326	merged_1_13107376
1	13108524	13110097	merged_1_13108524
1	13110138	13110862	merged_1_13110138
1	13111596	13112356	merged_1_13111596
1	13114238	13115004	merged_1_13114238
1	13119412	13119683	merged_1_13119412
1	13121305	13121947	merged_1_13121305
1	13126773	13128606	merged_1_13126773
1	13129927	13130528	merged_1_13129927
1	13131352	13133704	merged_1_13131352
1	13133762	13134659	merged_1_13133762
1	13134773	13137980	merged_1_13134773
1	13138066	13140283	merged_1_13138066
1	13143406	13144143	merged_1_13143406
1	13144254	13145031	merged_1_13144254
1	13148189	13150645	merged_1_13148189
1	13150967	13151564	merged_1_13150967
1	13151778	13154249	merged_1_13151778
1	13155714	13156470	merged_1_13155714
1	13159854	13159972	merged_1_13159854
1	13160689	13161005	merged_1_13160689
1	13161088	13161625	merged_1_13161088
1	13166188	13167412	merged_1_13166188
1	13170650	13171512	merged_1_13170650
1	13172890	13175299	merged_1_13172890
1	13175435	13180951	merged_1_13175435
1	13181314	13183064	merged_1_13181314
1	13183169	13190342	merged_1_13183169
1	13190464	13190731	merged_1_13190464
1	13190883	13192568	merged_1_13190883
1	13198410	13198817	merged_1_13198410
1	13198941	13200137	merged_1_13198941
1	13200737	13201232	merged_1_13200737
1	13201355	13202211	merged_1_13201355
1	13212327	13213213	merged_1_13212327
1	13215115	13216155	merged_1_13215115
1	13217936	13218595	merged_1_13217936
1	13219538	13220046	merged_1_13219538
1	13230589	13234637	merged_1_13230589
1	13234762	13245621	merged_1_13234762
1	13246435	13249280	merged_1_13246435
1	13249338	13251094	merged_1_13249338
1	13251310	13251848	merged_1_13251310
1	13256772	13257288	merged_1_13256772
1	13259090	13261196	merged_1_13259090
1	13263514	13270378	merged_1_13263514
1	13271292	13271906	merged_1_13271292
1	13272401	13276245	merged_1_13272401
1	13282136	13285869	merged_1_13282136
1	13286820	13289195	merged_1_13286820
1	13291251	13292075	merged_1_13291251
1	13292789	13294470	merged_1_13292789
1	13294924	13297289	merged_1_13294924
1	13297404	13298264	merged_1_13297404
1	13298409	13301690	merged_1_13298409
1	13302302	13303401	merged_1_13302302
1	13304634	13307628	merged_1_13304634
1	13307743	13312601	merged_1_13307743
1	13313517	13313938	merged_1_13313517
1	13323922	13324258	merged_1_13323922
1	13324397	13324715	merged_1_13324397
1	13325493	13326401	merged_1_13325493
1	13326439	13329445	merged_1_13326439
1	13329564	13330077	merged_1_13329564
1	13330368	13332234	merged_1_13330368
1	13334049	13336997	merged_1_13334049
1	13337269	13338730	merged_1_13337269
1	13338890	13339768	merged_1_13338890
1	13342330	13342952	merged_1_13342330
1	13345950	13346131	merged_1_13345950
1	13347990	13349951	merged_1_13347990
1	13351974	13352065	merged_1_13351974
1	13353604	13354085	merged_1_13353604
1	13354979	13355863	merged_1_13354979
1	13356907	13357668	merged_1_13356907
1	13359176	13359370	merged_1_13359176
1	13360582	13361130	merged_1_13360582
1	13375544	13376453	merged_1_13375544
1	13377422	13377595	merged_1_13377422
1	13377695	13378400	merged_1_13377695
1	13382830	13383808	merged_1_13382830
1	13386740	13387214	merged_1_13386740
1	13388021	13388494	merged_1_13388021
1	13395624	13396220	merged_1_13395624
1	13397609	13400622	merged_1_13397609
1	13406929	13407525	merged_1_13406929
1	13407791	13408068	merged_1_13407791
1	13414006	13415393	merged_1_13414006
1	13419337	13421472	merged_1_13419337
1	13421544	13422668	merged_1_13421544
1	13424748	13425473	merged_1_13424748
1	13425628	13434275	merged_1_13425628
1	13434454	13437657	merged_1_13434454
1	13437784	13438786	merged_1_13437784
1	13439352	13440069	merged_1_13439352
1	13440170	13448497	merged_1_13440170
1	13449052	13449356	merged_1_13449052
1	13461441	13461654	merged_1_13461441
1	13461807	13462373	merged_1_13461807
1	13463165	13463828	merged_1_13463165
1	13465897	13466219	merged_1_13465897
1	13477677	13478075	merged_1_13477677
1	13478263	13479324	merged_1_13478263
1	13480038	13481905	merged_1_13480038
1	13482046	13488333	merged_1_13482046
1	13488564	13490460	merged_1_13488564
1	13490644	13491255	merged_1_13490644
1	13494605	13496096	merged_1_13494605
1	13499125	13500537	merged_1_13499125
1	13502509	13502920	merged_1_13502509
1	13506838	13516874	merged_1_13506838
1	13517431	13521455	merged_1_13517431
1	13521582	13524178	merged_1_13521582
1	13524298	13525370	merged_1_13524298
1	13525463	13526803	merged_1_13525463
1	13526916	13527961	merged_1_13526916
1	13532864	13533122	merged_1_13532864
1	13544357	13545904	merged_1_13544357
1	13548146	13548511	merged_1_13548146
1	13559730	13563149	merged_1_13559730
1	13563277	13565595	merged_1_13563277
1	13566071	13566391	merged_1_13566071
1	13566938	13567457	merged_1_13566938
1	13567702	13570323	merged_1_13567702
1	13571851	13577087	merged_1_13571851
1	13577283	13580605	merged_1_13577283
1	13580640	13581726	merged_1_13580640
1	13581832	13582169	merged_1_13581832
1	13584295	13584491	merged_1_13584295
1	13584750	13585935	merged_1_13584750
1	13586342	13586803	merged_1_13586342
1	13590874	13591353	merged_1_13590874
1	13591667	13593723	merged_1_13591667
1	13594456	13597758	merged_1_13594456
1	13598486	13600185	merged_1_13598486
1	13601986	13602318	merged_1_13601986
1	13603902	13604596	merged_1_13603902
1	13604750	13606709	merged_1_13604750
1	13606854	13609044	merged_1_13606854
1	13610807	13613514	merged_1_13610807
1	13622157	13622862	merged_1_13622157
1	13623551	13624310	merged_1_13623551
1	13624438	13627332	merged_1_13624438
1	13629980	13630367	merged_1_13629980
1	13630480	13633262	merged_1_13630480
1	13634667	13635036	merged_1_13634667
1	13636501	13637961	merged_1_13636501
1	13639021	13639894	merged_1_13639021
1	13640075	13640339	merged_1_13640075
1	13643396	13647685	merged_1_13643396
1	13647823	13656101	merged_1_13647823
1	13656579	13658174	merged_1_13656579
1	13659266	13667668	merged_1_13659266
1	13667804	13668479	merged_1_13667804
1	13674200	13674991	merged_1_13674200
1	13675180	13675869	merged_1_13675180
1	13676268	13680322	merged_1_13676268
1	13680412	13682922	merged_1_13680412
1	13687482	13687896	merged_1_13687482
1	13689253	13690886	merged_1_13689253
1	13690969	13693408	merged_1_13690969
1	13694537	13695231	merged_1_13694537
1	13699369	13699782	merged_1_13699369
1	13704023	13706583	merged_1_13704023
1	13707551	13709680	merged_1_13707551
1	13710146	13711052	merged_1_13710146
1	13711629	13712332	merged_1_13711629
1	13716204	13717802	merged_1_13716204
1	13720184	13721728	merged_1_13720184
1	13724333	13725639	merged_1_13724333
1	13725749	13728391	merged_1_13725749
1	13728513	13729176	merged_1_13728513
1	13729332	13729934	merged_1_13729332
1	13730112	13731869	merged_1_13730112
1	13732555	13733389	merged_1_13732555
1	13734609	13735365	merged_1_13734609
1	13735565	13738079	merged_1_13735565
1	13738198	13739775	merged_1_13738198
1	13742744	13743207	merged_1_13742744
1	13744287	13745036	merged_1_13744287
1	13745977	13746510	merged_1_13745977
1	13746565	13747504	merged_1_13746565
1	13747680	13748482	merged_1_13747680
1	13751151	13752871	merged_1_13751151
1	13754938	13756285	merged_1_13754938
1	13756754	13757119	merged_1_13756754
1	13758606	13759097	merged_1_13758606
1	13761025	13761581	merged_1_13761025
1	13761875	13762611	merged_1_13761875
1	13763217	13763709	merged_1_13763217
1	13766925	13767377	merged_1_13766925
1	13768131	13775183	merged_1_13768131
1	13776456	13777467	merged_1_13776456
1	13777574	13781832	merged_1_13777574
1	13782087	13784242	merged_1_13782087
1	13784255	13789163	merged_1_13784255
1	13789442	13790399	merged_1_13789442
1	13790456	13792771	merged_1_13790456
1	13792909	13795818	merged_1_13792909
1	13795917	13796563	merged_1_13795917
1	13796666	13797951	merged_1_13796666
1	13799474	13801924	merged_1_13799474
1	13802102	13803418	merged_1_13802102
1	13806116	13807765	merged_1_13806116
1	13808037	13808585	merged_1_13808037
1	13811190	13811504	merged_1_13811190
1	13812266	13812613	merged_1_13812266
1	13812633	13813027	merged_1_13812633
1	13815407	13816803	merged_1_13815407
1	13818219	13824070	merged_1_13818219
1	13824218	13825849	merged_1_13824218
1	13826036	13834824	merged_1_13826036
1	13835317	13836476	merged_1_13835317
1	13837814	13838084	merged_1_13837814
1	13841407	13842361	merged_1_13841407
1	13845578	13848087	merged_1_13845578
1	13848237	13849235	merged_1_13848237
1	13849283	13852717	merged_1_13849283
1	13854146	13855837	merged_1_13854146
1	13856161	13857307	merged_1_13856161
1	13857604	13860971	merged_1_13857604
1	13861111	13870321	merged_1_13861111
1	13870613	13871970	merged_1_13870613
1	13872052	13872481	merged_1_13872052
1	13873063	13874660	merged_1_13873063
1	13874684	13875833	merged_1_13874684
1	13880032	13881671	merged_1_13880032
1	13881976	13882296	merged_1_13881976
1	13882315	13890079	merged_1_13882315
1	13890139	13891638	merged_1_13890139
1	13893730	13895385	merged_1_13893730
1	13896172	13896554	merged_1_13896172
1	13901628	13905504	merged_1_13901628
1	13906612	13908294	merged_1_13906612
1	13908501	13914682	merged_1_13908501
1	13914798	13920713	merged_1_13914798
1	13920854	13921557	merged_1_13920854
1	13922418	13926568	merged_1_13922418
1	13926686	13927411	merged_1_13926686
1	13927649	13929149	merged_1_13927649
1	13929654	13930479	merged_1_13929654
1	13930721	13932632	merged_1_13930721
1	13932745	13933469	merged_1_13932745
1	13933617	13935202	merged_1_13933617
1	13935344	13936208	merged_1_13935344
1	13937024	13938738	merged_1_13937024
1	13939323	13944189	merged_1_13939323
1	13944415	13955215	merged_1_13944415
1	13955434	13957423	merged_1_13955434
1	13958942	13960034	merged_1_13958942
1	13960056	13961245	merged_1_13960056
1	13961579	13963440	merged_1_13961579
1	13963563	13964450	merged_1_13963563
1	13966514	13968258	merged_1_13966514
1	13969515	13971026	merged_1_13969515
1	13971206	13971856	merged_1_13971206
1	13972041	13974136	merged_1_13972041
1	13975007	13977041	merged_1_13975007
1	13977553	13980249	merged_1_13977553
1	13986606	13987365	merged_1_13986606
1	13988851	13990824	merged_1_13988851
1	13991105	13992358	merged_1_13991105
1	13993223	13995621	merged_1_13993223
1	13995694	13996436	merged_1_13995694
1	13997490	13999339	merged_1_13997490
1	14000371	14000825	merged_1_14000371
1	14002521	14003107	merged_1_14002521
1	14004807	14006559	merged_1_14004807
1	14006606	14006860	merged_1_14006606
1	14008186	14009003	merged_1_14008186
1	14009590	14011171	merged_1_14009590
1	14011821	14012262	merged_1_14011821
1	14012760	14013715	merged_1_14012760
1	14017930	14018833	merged_1_14017930
1	14019307	14024752	merged_1_14019307
1	14030792	14031249	merged_1_14030792
1	14031509	14034197	merged_1_14031509
1	14034404	14035110	merged_1_14034404
1	14035224	14037124	merged_1_14035224
1	14039760	14042250	merged_1_14039760
1	14042530	14045056	merged_1_14042530
1	14048847	14051021	merged_1_14048847
1	14064880	14066018	merged_1_14064880
1	14066785	14068791	merged_1_14066785
1	14069362	14071134	merged_1_14069362
1	14071427	14072563	merged_1_14071427
1	14076295	14077156	merged_1_14076295
1	14081591	14087711	merged_1_14081591
1	14087804	14088778	merged_1_14087804
1	14088884	14090826	merged_1_14088884
1	14091390	14092193	merged_1_14091390
1	14092304	14094764	merged_1_14092304
1	14094999	14095605	merged_1_14094999
1	14095741	14096332	merged_1_14095741
1	14096542	14097352	merged_1_14096542
1	14099597	14102919	merged_1_14099597
1	14102969	14105778	merged_1_14102969
1	14106728	14107469	merged_1_14106728
1	14114901	14117329	merged_1_14114901
1	14121494	14123068	merged_1_14121494
1	14124631	14125182	merged_1_14124631
1	14125542	14127464	merged_1_14125542
1	14131796	14132169	merged_1_14131796
1	14134456	14136664	merged_1_14134456
1	14137008	14138800	merged_1_14137008
1	14139204	14140391	merged_1_14139204
1	14141536	14143383	merged_1_14141536
1	14143505	14146228	merged_1_14143505
1	14146460	14146628	merged_1_14146460
1	14146735	14147202	merged_1_14146735
1	14151318	14151681	merged_1_14151318
1	14152821	14153271	merged_1_14152821
1	14154621	14156078	merged_1_14154621
1	14164063	14164936	merged_1_14164063
1	14165878	14166109	merged_1_14165878
1	14169418	14169657	merged_1_14169418
1	14178093	14178828	merged_1_14178093
1	14178963	14179588	merged_1_14178963
1	14180776	14186400	merged_1_14180776
1	14186685	14187559	merged_1_14186685
1	14187650	14191626	merged_1_14187650
1	14191795	14195268	merged_1_14191795
1	14196300	14200151	merged_1_14196300
1	14200739	14207051	merged_1_14200739
1	14207152	14208485	merged_1_14207152
1	14208651	14209499	merged_1_14208651
1	14210363	14210690	merged_1_14210363
1	14210795	14211407	merged_1_14210795
1	14213835	14215099	merged_1_14213835
1	14215212	14216319	merged_1_14215212
1	14216402	14220665	merged_1_14216402
1	14220767	14223878	merged_1_14220767
1	14224375	14226709	merged_1_14224375
1	14226832	14231438	merged_1_14226832
1	14232026	14236399	merged_1_14232026
1	14237417	14239437	merged_1_14237417
1	14239590	14245302	merged_1_14239590
1	14246697	14248986	merged_1_14246697
1	14249057	14255096	merged_1_14249057
1	14256585	14257456	merged_1_14256585
1	14257653	14260720	merged_1_14257653
1	14260843	14262904	merged_1_14260843
1	14263123	14273837	merged_1_14263123
1	14273898	14277693	merged_1_14273898
1	14280061	14280912	merged_1_14280061
1	14280974	14283629	merged_1_14280974
1	14286146	14287959	merged_1_14286146
1	14288061	14288405	merged_1_14288061
1	14296221	14296860	merged_1_14296221
1	14297482	14299025	merged_1_14297482
1	14300271	14301863	merged_1_14300271
1	14301980	14303003	merged_1_14301980
1	14303131	14303738	merged_1_14303131
1	14304923	14305160	merged_1_14304923
1	14307025	14307302	merged_1_14307025
1	14308716	14309077	merged_1_14308716
1	14309278	14309666	merged_1_14309278
1	14310295	14312254	merged_1_14310295
1	14313522	14314939	merged_1_14313522
1	14315272	14318351	merged_1_14315272
1	14318548	14321121	merged_1_14318548
1	14322933	14324329	merged_1_14322933
1	14324458	14325048	merged_1_14324458
1	14328963	14329576	merged_1_14328963
1	14329642	14330240	merged_1_14329642
1	14330355	14330841	merged_1_14330355
1	14333982	14338547	merged_1_14333982
1	14339413	14340433	merged_1_14339413
1	14340555	14343119	merged_1_14340555
1	14344356	14347451	merged_1_14344356
1	14348719	14349677	merged_1_14348719
1	14353336	14353985	merged_1_14353336
1	14354098	14355158	merged_1_14354098
1	14358507	14359497	merged_1_14358507
1	14360511	14361106	merged_1_14360511
1	14365708	14368381	merged_1_14365708
1	14368499	14372334	merged_1_14368499
1	14372436	14373744	merged_1_14372436
1	14373814	14374553	merged_1_14373814
1	14374634	14375913	merged_1_14374634
1	14376085	14377683	merged_1_14376085
1	14383559	14385859	merged_1_14383559
1	14385982	14386442	merged_1_14385982
1	14386521	14388461	merged_1_14386521
1	14388598	14390277	merged_1_14388598
1	14390452	14393101	merged_1_14390452
1	14394377	14395479	merged_1_14394377
1	14399021	14399637	merged_1_14399021
1	14399963	14400734	merged_1_14399963
1	14404159	14404865	merged_1_14404159
1	14406192	14406756	merged_1_14406192
1	14410691	14414075	merged_1_14410691
1	14414239	14418608	merged_1_14414239
1	14418714	14420206	merged_1_14418714
1	14420270	14421027	merged_1_14420270
1	14429915	14433854	merged_1_14429915
1	14434147	14439939	merged_1_14434147
1	14440200	14443804	merged_1_14440200
1	14445175	14448877	merged_1_14445175
1	14449862	14450514	merged_1_14449862
1	14450891	14461176	merged_1_14450891
1	14461209	14463164	merged_1_14461209
1	14463577	14464282	merged_1_14463577
1	14464811	14465907	merged_1_14464811
1	14466910	14468187	merged_1_14466910
1	14468563	14470586	merged_1_14468563
1	14475610	14480131	merged_1_14475610
1	14487414	14488371	merged_1_14487414
1	14488503	14488902	merged_1_14488503
1	14489068	14496634	merged_1_14489068
1	14497536	14499021	merged_1_14497536
1	14499130	14504980	merged_1_14499130
1	14505584	14506381	merged_1_14505584
1	14506489	14507436	merged_1_14506489
1	14539030	14541045	merged_1_14539030
1	14583463	14585013	merged_1_14583463
1	14585564	14586275	merged_1_14585564
1	14586600	14588802	merged_1_14586600
1	14589938	14590766	merged_1_14589938
1	14592947	14593914	merged_1_14592947
1	14598235	14599245	merged_1_14598235
1	14600024	14602745	merged_1_14600024
1	14603176	14603513	merged_1_14603176
1	14603619	14604262	merged_1_14603619
1	14605993	14606329	merged_1_14605993
1	14609922	14610637	merged_1_14609922
1	14666551	14667296	merged_1_14666551
1	14674421	14674941	merged_1_14674421
1	14680689	14681298	merged_1_14680689
1	14681474	14682559	merged_1_14681474
1	14683688	14685333	merged_1_14683688
1	14697792	14698495	merged_1_14697792
1	14700875	14701485	merged_1_14700875
1	14703535	14704048	merged_1_14703535
1	14711038	14711754	merged_1_14711038
1	14719160	14720619	merged_1_14719160
1	14720861	14722522	merged_1_14720861
1	14728689	14729374	merged_1_14728689
1	14732002	14732760	merged_1_14732002
1	14806134	14806770	merged_1_14806134
1	14806927	14807618	merged_1_14806927
1	14808404	14814018	merged_1_14808404
1	14825836	14827073	merged_1_14825836
1	14830175	14830933	merged_1_14830175
1	14840361	14855758	merged_1_14840361
1	14856716	14856916	merged_1_14856716
1	14865739	14866904	merged_1_14865739
1	14867466	14882449	merged_1_14867466
1	14882922	14883452	merged_1_14882922
1	14888775	14889447	merged_1_14888775
1	14901043	14903305	merged_1_14901043
1	14903386	14904710	merged_1_14903386
1	14907617	14908135	merged_1_14907617
1	14912435	14913266	merged_1_14912435
1	14917127	14917488	merged_1_14917127
1	14918691	14919341	merged_1_14918691
1	14921706	14923375	merged_1_14921706
1	14925145	14925943	merged_1_14925145
1	14926067	14927003	merged_1_14926067
1	14999895	15000689	merged_1_14999895
1	15007685	15008062	merged_1_15007685
1	15010524	15011515	merged_1_15010524
1	15015907	15018306	merged_1_15015907
1	15018503	15020363	merged_1_15018503
1	15020502	15024218	merged_1_15020502
1	15024320	15025367	merged_1_15024320
1	15025486	15028781	merged_1_15025486
1	15028906	15035064	merged_1_15028906
1	15035174	15036131	merged_1_15035174
1	15036227	15044050	merged_1_15036227
1	15044192	15054407	merged_1_15044192
1	15057289	15057545	merged_1_15057289
1	15058294	15058454	merged_1_15058294
1	15058598	15059445	merged_1_15058598
1	15060104	15061682	merged_1_15060104
1	15062973	15065049	merged_1_15062973
1	15066495	15071468	merged_1_15066495
1	15071546	15074894	merged_1_15071546
1	15075054	15077756	merged_1_15075054
1	15077976	15078970	merged_1_15077976
1	15081749	15082284	merged_1_15081749
1	15082391	15084758	merged_1_15082391
1	15136290	15136733	merged_1_15136290
1	15142270	15142959	merged_1_15142270
1	15149860	15150721	merged_1_15149860
1	15154632	15155012	merged_1_15154632
1	15161385	15163165	merged_1_15161385
1	15179091	15179885	merged_1_15179091
1	15180327	15180619	merged_1_15180327
1	15180727	15184095	merged_1_15180727
1	15184550	15190199	merged_1_15184550
1	15191428	15192109	merged_1_15191428
1	15192392	15192833	merged_1_15192392
1	15211580	15212222	merged_1_15211580
1	15214531	15215494	merged_1_15214531
1	15383309	15384659	merged_1_15383309
1	15394401	15394877	merged_1_15394401
1	15413933	15418256	merged_1_15413933
1	15419179	15419721	merged_1_15419179
1	15420142	15420787	merged_1_15420142
1	15423170	15423914	merged_1_15423170
1	15442571	15445304	merged_1_15442571
1	15445404	15445805	merged_1_15445404
1	15446059	15446979	merged_1_15446059
1	15448217	15453088	merged_1_15448217
1	15453239	15467256	merged_1_15453239
1	15467360	15468661	merged_1_15467360
1	15469398	15471215	merged_1_15469398
1	15471274	15482540	merged_1_15471274
1	15483343	15486505	merged_1_15483343
1	15487452	15488750	merged_1_15487452
1	15488827	15496597	merged_1_15488827
1	15497434	15502598	merged_1_15497434
1	15503305	15504819	merged_1_15503305
1	15504984	15506753	merged_1_15504984
1	15506892	15509281	merged_1_15506892
1	15510000	15510400	merged_1_15510000
1	15512098	15516220	merged_1_15512098
1	15516362	15519407	merged_1_15516362
1	15521789	15522875	merged_1_15521789
1	15524915	15525912	merged_1_15524915
1	15530476	15531696	merged_1_15530476
1	15531807	15537718	merged_1_15531807
1	15538827	15550461	merged_1_15538827
1	15551286	15552730	merged_1_15551286
1	15553580	15558658	merged_1_15553580
1	15559210	15563015	merged_1_15559210
1	15563079	15566595	merged_1_15563079
1	15566727	15569886	merged_1_15566727
1	15569958	15571293	merged_1_15569958
1	15573062	15575244	merged_1_15573062
1	15575785	15579014	merged_1_15575785
1	15579094	15579369	merged_1_15579094
1	15579946	15582225	merged_1_15579946
1	15582273	15582698	merged_1_15582273
1	15588734	15589732	merged_1_15588734
1	15589785	15590084	merged_1_15589785
1	15595841	15596261	merged_1_15595841
1	15601487	15602110	merged_1_15601487
1	15610179	15613227	merged_1_15610179
1	15615456	15616786	merged_1_15615456
1	15619897	15620721	merged_1_15619897
1	15629886	15630564	merged_1_15629886
1	15630849	15632494	merged_1_15630849
1	15632807	15634625	merged_1_15632807
1	15634750	15636216	merged_1_15634750
1	15636373	15637301	merged_1_15636373
1	15637362	15641364	merged_1_15637362
1	15641672	15641798	merged_1_15641672
1	15644301	15650076	merged_1_15644301
1	15653517	15657011	merged_1_15653517
1	15657305	15658408	merged_1_15657305
1	15660533	15661651	merged_1_15660533
1	15661733	15663757	merged_1_15661733
1	15664846	15670236	merged_1_15664846
1	15670423	15675329	merged_1_15670423
1	15675950	15676671	merged_1_15675950
1	15676844	15678405	merged_1_15676844
1	15680541	15681492	merged_1_15680541
1	15682360	15683634	merged_1_15682360
1	15684213	15685771	merged_1_15684213
1	15688130	15689227	merged_1_15688130
1	15698647	15702175	merged_1_15698647
1	15703508	15704646	merged_1_15703508
1	15706891	15713801	merged_1_15706891
1	15720854	15721265	merged_1_15720854
1	15722212	15722806	merged_1_15722212
1	15724143	15725297	merged_1_15724143
1	15727611	15727772	merged_1_15727611
1	15727966	15729107	merged_1_15727966
1	15729769	15730214	merged_1_15729769
1	15734608	15734762	merged_1_15734608
1	15740386	15741141	merged_1_15740386
1	15752013	15752802	merged_1_15752013
1	15755894	15757722	merged_1_15755894
1	15757918	15758632	merged_1_15757918
1	15759603	15761544	merged_1_15759603
1	15761884	15762464	merged_1_15761884
1	15763014	15764268	merged_1_15763014
1	15764902	15766269	merged_1_15764902
1	15766865	15767877	merged_1_15766865
1	15778296	15779473	merged_1_15778296
1	15780323	15781228	merged_1_15780323
1	15784388	15786832	merged_1_15784388
1	15788906	15789184	merged_1_15788906
1	15789877	15790537	merged_1_15789877
1	15799765	15800532	merged_1_15799765
1	15800683	15805593	merged_1_15800683
1	15807043	15807378	merged_1_15807043
1	15810585	15811164	merged_1_15810585
1	15815779	15816332	merged_1_15815779
1	15821556	15821996	merged_1_15821556
1	15824538	15829710	merged_1_15824538
1	15830276	15833483	merged_1_15830276
1	15833743	15834148	merged_1_15833743
1	15836441	15841968	merged_1_15836441
1	15842521	15845826	merged_1_15842521
1	15845957	15846534	merged_1_15845957
1	15846689	15847409	merged_1_15846689
1	15849341	15851298	merged_1_15849341
1	15852430	15853398	merged_1_15852430
1	15855784	15856735	merged_1_15855784
1	15856875	15858413	merged_1_15856875
1	15861321	15861513	merged_1_15861321
1	15861712	15862478	merged_1_15861712
1	15863379	15864388	merged_1_15863379
1	15865991	15868031	merged_1_15865991
1	15868155	15871610	merged_1_15868155
1	15872658	15875560	merged_1_15872658
1	15878646	15879697	merged_1_15878646
1	15881357	15881839	merged_1_15881357
1	15884664	15887061	merged_1_15884664
1	15887891	15888810	merged_1_15887891
1	15889428	15891200	merged_1_15889428
1	15901921	15902725	merged_1_15901921
1	15905512	15906048	merged_1_15905512
1	15907484	15908518	merged_1_15907484
1	15909019	15916681	merged_1_15909019
1	15916797	15920087	merged_1_15916797
1	15920680	15922035	merged_1_15920680
1	15925278	15925727	merged_1_15925278
1	15935357	15936022	merged_1_15935357
1	15939698	15940109	merged_1_15939698
1	15940866	15941294	merged_1_15940866
1	15941775	15943227	merged_1_15941775
1	15943399	15944863	merged_1_15943399
1	15950524	15951159	merged_1_15950524
1	15951266	15954671	merged_1_15951266
1	15956390	15958035	merged_1_15956390
1	15958235	15960025	merged_1_15958235
1	15961489	15965038	merged_1_15961489
1	15965150	15965837	merged_1_15965150
1	15966282	15968252	merged_1_15966282
1	15968426	15970133	merged_1_15968426
1	15970234	15971254	merged_1_15970234
1	15971409	15972505	merged_1_15971409
1	15984211	15985005	merged_1_15984211
1	15988749	15990912	merged_1_15988749
1	15991464	15994306	merged_1_15991464
1	15996798	15997029	merged_1_15996798
1	16002523	16004890	merged_1_16002523
1	16005621	16008298	merged_1_16005621
1	16011754	16022025	merged_1_16011754
1	16022769	16025927	merged_1_16022769
1	16026063	16029586	merged_1_16026063
1	16033109	16035230	merged_1_16033109
1	16035911	16036851	merged_1_16035911
1	16044288	16045040	merged_1_16044288
1	16045870	16047085	merged_1_16045870
1	16047406	16048789	merged_1_16047406
1	16052927	16053688	merged_1_16052927
1	16061143	16061934	merged_1_16061143
1	16062515	16065186	merged_1_16062515
1	16065296	16065719	merged_1_16065296
1	16065900	16067767	merged_1_16065900
1	16072498	16073478	merged_1_16072498
1	16085192	16087249	merged_1_16085192
1	16090442	16090798	merged_1_16090442
1	16092880	16094029	merged_1_16092880
1	16094518	16095649	merged_1_16094518
1	16096922	16101728	merged_1_16096922
1	16101860	16103125	merged_1_16101860
1	16103537	16104661	merged_1_16103537
1	16105250	16105728	merged_1_16105250
1	16109697	16111271	merged_1_16109697
1	16113554	16114860	merged_1_16113554
1	16115919	16120981	merged_1_16115919
1	16121113	16122605	merged_1_16121113
1	16122698	16125655	merged_1_16122698
1	16133928	16134274	merged_1_16133928
1	16140233	16140358	merged_1_16140233
1	16142134	16143572	merged_1_16142134
1	16145406	16148530	merged_1_16145406
1	16156777	16156904	merged_1_16156777
1	16158866	16159427	merged_1_16158866
1	16160140	16160709	merged_1_16160140
1	16161694	16163408	merged_1_16161694
1	16163650	16164008	merged_1_16163650
1	16164118	16164421	merged_1_16164118
1	16164611	16164981	merged_1_16164611
1	16165095	16170386	merged_1_16165095
1	16172302	16173214	merged_1_16172302
1	16173628	16175068	merged_1_16173628
1	16175494	16176000	merged_1_16175494
1	16176270	16177896	merged_1_16176270
1	16178379	16179825	merged_1_16178379
1	16181105	16181992	merged_1_16181105
1	16182069	16182847	merged_1_16182069
1	16183432	16184575	merged_1_16183432
1	16186189	16186719	merged_1_16186189
1	16189054	16191841	merged_1_16189054
1	16192883	16194083	merged_1_16192883
1	16194182	16195673	merged_1_16194182
1	16195956	16198347	merged_1_16195956
1	16198425	16204117	merged_1_16198425
1	16204280	16206259	merged_1_16204280
1	16208400	16210724	merged_1_16208400
1	16212087	16212641	merged_1_16212087
1	16212769	16213846	merged_1_16212769
1	16231662	16232175	merged_1_16231662
1	16236667	16246769	merged_1_16236667
1	16246877	16253309	merged_1_16246877
1	16253903	16254240	merged_1_16253903
1	16255629	16257071	merged_1_16255629
1	16258649	16259964	merged_1_16258649
1	16260236	16260506	merged_1_16260236
1	16260744	16261209	merged_1_16260744
1	16261571	16262665	merged_1_16261571
1	16265243	16265825	merged_1_16265243
1	16273836	16274848	merged_1_16273836
1	16279092	16280616	merged_1_16279092
1	16281458	16287476	merged_1_16281458
1	16287591	16288746	merged_1_16287591
1	16288823	16292622	merged_1_16288823
1	16293629	16294858	merged_1_16293629
1	16295222	16299317	merged_1_16295222
1	16299543	16300682	merged_1_16299543
1	16300748	16303435	merged_1_16300748
1	16304626	16305940	merged_1_16304626
1	16306202	16306951	merged_1_16306202
1	16307692	16307825	merged_1_16307692
1	16310931	16318258	merged_1_16310931
1	16318847	16321808	merged_1_16318847
1	16322335	16325518	merged_1_16322335
1	16327001	16336034	merged_1_16327001
1	16336923	16339753	merged_1_16336923
1	16339924	16340969	merged_1_16339924
1	16341076	16341475	merged_1_16341076
1	16341751	16342638	merged_1_16341751
1	16342862	16345191	merged_1_16342862
1	16345315	16345939	merged_1_16345315
1	16346087	16347287	merged_1_16346087
1	16347931	16348912	merged_1_16347931
1	16348947	16361421	merged_1_16348947
1	16361616	16362810	merged_1_16361616
1	16363010	16363739	merged_1_16363010
1	16363826	16371279	merged_1_16363826
1	16371315	16373569	merged_1_16371315
1	16373994	16386800	merged_1_16373994
1	16386889	16391009	merged_1_16386889
1	16391321	16393495	merged_1_16391321
1	16395300	16396935	merged_1_16395300
1	16397158	16398339	merged_1_16397158
1	16400315	16401097	merged_1_16400315
1	16403572	16403898	merged_1_16403572
1	16404102	16405672	merged_1_16404102
1	16406897	16408014	merged_1_16406897
1	16413376	16414658	merged_1_16413376
1	16418446	16419098	merged_1_16418446
1	16419232	16421645	merged_1_16419232
1	16421772	16422029	merged_1_16421772
1	16422383	16423542	merged_1_16422383
1	16430394	16430774	merged_1_16430394
1	16430881	16434271	merged_1_16430881
1	16438997	16439286	merged_1_16438997
1	16448686	16452027	merged_1_16448686
1	16452140	16454041	merged_1_16452140
1	16455042	16456382	merged_1_16455042
1	16456489	16458921	merged_1_16456489
1	16459444	16460370	merged_1_16459444
1	16462593	16463527	merged_1_16462593
1	16466451	16466874	merged_1_16466451
1	16467424	16467863	merged_1_16467424
1	16474168	16476987	merged_1_16474168
1	16477380	16477808	merged_1_16477380
1	16477946	16478068	merged_1_16477946
1	16483143	16483369	merged_1_16483143
1	16488882	16490055	merged_1_16488882
1	16490467	16493324	merged_1_16490467
1	16494359	16496249	merged_1_16494359
1	16496379	16498825	merged_1_16496379
1	16498964	16500690	merged_1_16498964
1	16500840	16506205	merged_1_16500840
1	16507461	16532516	merged_1_16507461
1	16533642	16534540	merged_1_16533642
1	16535294	16536587	merged_1_16535294
1	16538434	16540331	merged_1_16538434
1	16540619	16542227	merged_1_16540619
1	16542388	16543594	merged_1_16542388
1	16544045	16544663	merged_1_16544045
1	16546686	16547182	merged_1_16546686
1	16547723	16548346	merged_1_16547723
1	16550880	16554820	merged_1_16550880
1	16555300	16556528	merged_1_16555300
1	16556670	16559294	merged_1_16556670
1	16562060	16562520	merged_1_16562060
1	16564043	16564556	merged_1_16564043
1	16565888	16566038	merged_1_16565888
1	16568852	16570509	merged_1_16568852
1	16571763	16573397	merged_1_16571763
1	16581442	16589551	merged_1_16581442
1	16589781	16590238	merged_1_16589781
1	16590388	16591512	merged_1_16590388
1	16591998	16592298	merged_1_16591998
1	16592509	16592716	merged_1_16592509
1	16592971	16593127	merged_1_16592971
1	16593270	16594869	merged_1_16593270
1	16595025	16596841	merged_1_16595025
1	16597925	16599013	merged_1_16597925
1	16599117	16599886	merged_1_16599117
1	16600008	16606422	merged_1_16600008
1	16606514	16612221	merged_1_16606514
1	16612345	16613725	merged_1_16612345
1	16624434	16624782	merged_1_16624434
1	16625504	16637498	merged_1_16625504
1	16641026	16641375	merged_1_16641026
1	16645712	16646309	merged_1_16645712
1	16650145	16651913	merged_1_16650145
1	16658271	16658605	merged_1_16658271
1	16659467	16664347	merged_1_16659467
1	16665992	16666851	merged_1_16665992
1	16667364	16667843	merged_1_16667364
1	16669813	16670694	merged_1_16669813
1	16671252	16673176	merged_1_16671252
1	16673266	16673535	merged_1_16673266
1	16673680	16674044	merged_1_16673680
1	16674262	16680197	merged_1_16674262
1	16680246	16684303	merged_1_16680246
1	16684972	16686591	merged_1_16684972
1	16689722	16690320	merged_1_16689722
1	16691154	16699078	merged_1_16691154
1	16699235	16699644	merged_1_16699235
1	16700294	16700834	merged_1_16700294
1	16700985	16701751	merged_1_16700985
1	16702629	16702884	merged_1_16702629
1	16706419	16707405	merged_1_16706419
1	16707502	16707979	merged_1_16707502
1	16709972	16710562	merged_1_16709972
1	16710954	16712168	merged_1_16710954
1	16712250	16712991	merged_1_16712250
1	16716769	16718413	merged_1_16716769
1	16721954	16722107	merged_1_16721954
1	16723270	16723879	merged_1_16723270
1	16724035	16724711	merged_1_16724035
1	16724730	16734538	merged_1_16724730
1	16737669	16738771	merged_1_16737669
1	16741634	16743070	merged_1_16741634
1	16743257	16746579	merged_1_16743257
1	16748831	16751842	merged_1_16748831
1	16752355	16752887	merged_1_16752355
1	16754492	16755302	merged_1_16754492
1	16757439	16758748	merged_1_16757439
1	16761570	16761865	merged_1_16761570
1	16769845	16771053	merged_1_16769845
1	16773502	16773781	merged_1_16773502
1	16774118	16774658	merged_1_16774118
1	16778074	16778240	merged_1_16778074
1	16778351	16778884	merged_1_16778351
1	16779137	16779775	merged_1_16779137
1	16790279	16792157	merged_1_16790279
1	16792291	16792616	merged_1_16792291
1	16793425	16794427	merged_1_16793425
1	16799181	16799623	merged_1_16799181
1	16801525	16802994	merged_1_16801525
1	16803634	16804063	merged_1_16803634
1	16807433	16808104	merged_1_16807433
1	16810675	16811028	merged_1_16810675
1	16815260	16815739	merged_1_16815260
1	16815916	16816565	merged_1_16815916
1	16818351	16820266	merged_1_16818351
1	16820386	16820666	merged_1_16820386
1	16822307	16822484	merged_1_16822307
1	16822795	16823023	merged_1_16822795
1	16824972	16825365	merged_1_16824972
1	16825507	16825871	merged_1_16825507
1	16828506	16828921	merged_1_16828506
1	16830353	16830882	merged_1_16830353
1	16840648	16842761	merged_1_16840648
1	16843245	16844078	merged_1_16843245
1	16844292	16844735	merged_1_16844292
1	16846510	16847398	merged_1_16846510
1	16853215	16858142	merged_1_16853215
1	16858516	16859191	merged_1_16858516
1	16859642	16860287	merged_1_16859642
1	16860591	16861787	merged_1_16860591
1	16862583	16862906	merged_1_16862583
1	16863192	16863512	merged_1_16863192
1	16863994	16864370	merged_1_16863994
1	16864900	16864976	merged_1_16864900
1	16866692	16866883	merged_1_16866692
1	16867709	16869034	merged_1_16867709
1	16870096	16871143	merged_1_16870096
1	16876807	16878496	merged_1_16876807
1	16879238	16880747	merged_1_16879238
1	16880852	16882528	merged_1_16880852
1	16882632	16887216	merged_1_16882632
1	16889284	16889665	merged_1_16889284
1	16889902	16890079	merged_1_16889902
1	16890526	16891182	merged_1_16890526
1	16892081	16892281	merged_1_16892081
1	16899347	16899827	merged_1_16899347
1	16902741	16903437	merged_1_16902741
1	16904206	16904819	merged_1_16904206
1	16905089	16905294	merged_1_16905089
1	16923223	16923276	merged_1_16923223
1	16924822	16925928	merged_1_16924822
1	16929810	16930191	merged_1_16929810
1	16930580	16931010	merged_1_16930580
1	16936702	16936998	merged_1_16936702
1	16937887	16938153	merged_1_16937887
1	16939117	16939624	merged_1_16939117
1	16942642	16945685	merged_1_16942642
1	16945758	16948292	merged_1_16945758
1	16948410	16953716	merged_1_16948410
1	16954164	16955008	merged_1_16954164
1	16955886	16956353	merged_1_16955886
1	16956451	16960665	merged_1_16956451
1	16960837	16962608	merged_1_16960837
1	16965750	16966870	merged_1_16965750
1	16967149	16967420	merged_1_16967149
1	16967586	16967810	merged_1_16967586
1	16968083	16968370	merged_1_16968083
1	16969156	16969795	merged_1_16969156
1	16974832	16975535	merged_1_16974832
1	16984748	16986250	merged_1_16984748
1	16986294	16987042	merged_1_16986294
1	16987172	16987894	merged_1_16987172
1	16988556	16989953	merged_1_16988556
1	16998556	16998923	merged_1_16998556
1	17004161	17005429	merged_1_17004161
1	17005506	17006482	merged_1_17005506
1	17006653	17007558	merged_1_17006653
1	17011849	17012130	merged_1_17011849
1	17015586	17015915	merged_1_17015586
1	17016387	17020869	merged_1_17016387
1	17023070	17030858	merged_1_17023070
1	17035005	17036438	merged_1_17035005
1	17036543	17038349	merged_1_17036543
1	17038714	17044898	merged_1_17038714
1	17047142	17050189	merged_1_17047142
1	17061547	17061892	merged_1_17061547
1	17069917	17070612	merged_1_17069917
1	17071372	17074571	merged_1_17071372
1	17076751	17077395	merged_1_17076751
1	17082897	17083160	merged_1_17082897
1	17091360	17092860	merged_1_17091360
1	17094243	17095553	merged_1_17094243
1	17102202	17102532	merged_1_17102202
1	17103133	17103429	merged_1_17103133
1	17106693	17107628	merged_1_17106693
1	17108252	17108486	merged_1_17108252
1	17109813	17110962	merged_1_17109813
1	17111157	17114573	merged_1_17111157
1	17114710	17115048	merged_1_17114710
1	17116314	17116731	merged_1_17116314
1	17122202	17122382	merged_1_17122202
1	17135927	17136519	merged_1_17135927
1	17137556	17138800	merged_1_17137556
1	17139312	17140743	merged_1_17139312
1	17141041	17142317	merged_1_17141041
1	17142790	17144227	merged_1_17142790
1	17144607	17146009	merged_1_17144607
1	17151762	17152950	merged_1_17151762
1	17178548	17179255	merged_1_17178548
1	17187651	17188958	merged_1_17187651
1	17193398	17193711	merged_1_17193398
1	17193940	17195797	merged_1_17193940
1	17196033	17197986	merged_1_17196033
1	17201348	17202328	merged_1_17201348
1	17205843	17206417	merged_1_17205843
1	17213313	17217718	merged_1_17213313
1	17228612	17230096	merged_1_17228612
1	17230442	17231185	merged_1_17230442
1	17234106	17234833	merged_1_17234106
1	17239557	17241308	merged_1_17239557
1	17254875	17265432	merged_1_17254875
1	17266950	17268195	merged_1_17266950
1	17274203	17274512	merged_1_17274203
1	17278423	17279601	merged_1_17278423
1	17279710	17280758	merged_1_17279710
1	17281889	17282719	merged_1_17281889
1	17288868	17289531	merged_1_17288868
1	17289984	17290488	merged_1_17289984
1	17293254	17293661	merged_1_17293254
1	17294708	17295532	merged_1_17294708
1	17299578	17300602	merged_1_17299578
1	17305612	17306193	merged_1_17305612
1	17312136	17314216	merged_1_17312136
1	17314993	17317805	merged_1_17314993
1	17318000	17318877	merged_1_17318000
1	17323722	17325079	merged_1_17323722
1	17332432	17332769	merged_1_17332432
1	17332878	17332926	merged_1_17332878
1	17333044	17333353	merged_1_17333044
1	17335298	17335690	merged_1_17335298
1	17341157	17341502	merged_1_17341157
1	17341602	17342825	merged_1_17341602
1	17345134	17345277	merged_1_17345134
1	17349658	17350421	merged_1_17349658
1	17360764	17364107	merged_1_17360764
1	17364999	17365935	merged_1_17364999
1	17368829	17369184	merged_1_17368829
1	17369318	17370005	merged_1_17369318
1	17377561	17377756	merged_1_17377561
1	17381411	17382324	merged_1_17381411
1	17384207	17384653	merged_1_17384207
1	17402306	17402863	merged_1_17402306
1	17404321	17404863	merged_1_17404321
1	17405657	17405878	merged_1_17405657
1	17406089	17410084	merged_1_17406089
1	17410346	17413344	merged_1_17410346
1	17414140	17415105	merged_1_17414140
1	17415359	17416044	merged_1_17415359
1	17416119	17416314	merged_1_17416119
1	17416767	17417028	merged_1_17416767
1	17418394	17418804	merged_1_17418394
1	17430776	17431903	merged_1_17430776
1	17439309	17439656	merged_1_17439309
1	17440255	17440773	merged_1_17440255
1	17441055	17441932	merged_1_17441055
1	17447938	17448067	merged_1_17447938
1	17448376	17448868	merged_1_17448376
1	17449475	17449979	merged_1_17449475
1	17465892	17466242	merged_1_17465892
1	17489216	17491242	merged_1_17489216
1	17502058	17503644	merged_1_17502058
1	17510722	17511595	merged_1_17510722
1	17512408	17513049	merged_1_17512408
1	17514944	17515596	merged_1_17514944
1	17515632	17516276	merged_1_17515632
1	17520598	17525199	merged_1_17520598
1	17528589	17536198	merged_1_17528589
1	17540532	17541902	merged_1_17540532
1	17542068	17545332	merged_1_17542068
1	17545742	17548300	merged_1_17545742
1	17548443	17549822	merged_1_17548443
1	17551041	17551744	merged_1_17551041
1	17551949	17552419	merged_1_17551949
1	17554184	17555402	merged_1_17554184
1	17555587	17555884	merged_1_17555587
1	17563215	17563270	merged_1_17563215
1	17565622	17566421	merged_1_17565622
1	17570680	17572094	merged_1_17570680
1	17573374	17576401	merged_1_17573374
1	17579109	17579738	merged_1_17579109
1	17590283	17590674	merged_1_17590283
1	17605488	17606257	merged_1_17605488
1	17607458	17607601	merged_1_17607458
1	17607931	17611956	merged_1_17607931
1	17615207	17615508	merged_1_17615207
1	17620655	17622478	merged_1_17620655
1	17624746	17627435	merged_1_17624746
1	17632376	17633041	merged_1_17632376
1	17638734	17639367	merged_1_17638734
1	17639469	17642892	merged_1_17639469
1	17654516	17660573	merged_1_17654516
1	17664583	17665272	merged_1_17664583
1	17666010	17666342	merged_1_17666010
1	17666661	17666801	merged_1_17666661
1	17667882	17674271	merged_1_17667882
1	17674442	17682343	merged_1_17674442
1	17685487	17686270	merged_1_17685487
1	17686479	17687403	merged_1_17686479
1	17689585	17690747	merged_1_17689585
1	17695634	17695924	merged_1_17695634
1	17709448	17710503	merged_1_17709448
1	17712681	17715501	merged_1_17712681
1	17727033	17727257	merged_1_17727033
1	17765966	17766279	merged_1_17765966
1	17812185	17813469	merged_1_17812185
1	17813489	17813978	merged_1_17813489
1	17820307	17821177	merged_1_17820307
1	17821303	17825389	merged_1_17821303
1	17831144	17831649	merged_1_17831144
1	17837843	17839042	merged_1_17837843
1	17840467	17841341	merged_1_17840467
1	17842208	17845366	merged_1_17842208
1	17845924	17846812	merged_1_17845924
1	17856098	17856551	merged_1_17856098
1	17861042	17861364	merged_1_17861042
1	17863018	17863233	merged_1_17863018
1	17873738	17874455	merged_1_17873738
1	17899047	17899284	merged_1_17899047
1	17900555	17900852	merged_1_17900555
1	17901143	17901466	merged_1_17901143
1	17928978	17929613	merged_1_17928978
1	17936894	17938068	merged_1_17936894
1	17938830	17939249	merged_1_17938830
[truncated: 10,941 more rows]

## Sheet: b.Ov_WTcore_24nt-siRNA clusters
Table S5b. Ov_WTcore_24nt-siRNA clusters
Chr	Start	Stop	Cluster ID
1	17806	18807	merged_1_17806
1	44557	44996	merged_1_44557
1	76658	77598	merged_1_76658
1	255752	256287	merged_1_255752
1	291782	292768	merged_1_291782
1	431148	434116	merged_1_431148
1	446430	447514	merged_1_446430
1	670532	670980	merged_1_670532
1	696465	696836	merged_1_696465
1	944174	944457	merged_1_944174
1	1184631	1185219	merged_1_1184631
1	1430206	1431172	merged_1_1430206
1	1591842	1593468	merged_1_1591842
1	1598221	1598764	merged_1_1598221
1	1727121	1727479	merged_1_1727121
1	1881880	1882346	merged_1_1881880
1	2189209	2189647	merged_1_2189209
1	2472760	2473410	merged_1_2472760
1	2657316	2657950	merged_1_2657316
1	3572846	3573273	merged_1_3572846
1	3827921	3828608	merged_1_3827921
1	3897947	3899128	merged_1_3897947
1	4067853	4069524	merged_1_4067853
1	4292867	4293460	merged_1_4292867
1	4312208	4312837	merged_1_4312208
1	4493776	4494623	merged_1_4493776
1	4505225	4507661	merged_1_4505225
1	4618911	4619806	merged_1_4618911
1	4619944	4621905	merged_1_4619944
1	4708226	4708897	merged_1_4708226
1	4719778	4721813	merged_1_4719778
1	4738414	4739603	merged_1_4738414
1	4966097	4967600	merged_1_4966097
1	5055850	5056420	merged_1_5055850
1	5098265	5102189	merged_1_5098265
1	5395074	5395848	merged_1_5395074
1	5657825	5659273	merged_1_5657825
1	5807046	5807625	merged_1_5807046
1	5807954	5808362	merged_1_5807954
1	5958611	5959670	merged_1_5958611
1	5970346	5973392	merged_1_5970346
1	6117345	6117894	merged_1_6117345
1	6124744	6124875	merged_1_6124744
1	6197238	6198215	merged_1_6197238
1	6235714	6237793	merged_1_6235714
1	6379249	6380111	merged_1_6379249
1	6470279	6471150	merged_1_6470279
1	6589079	6594233	merged_1_6589079
1	6715141	6715594	merged_1_6715141
1	6722821	6723404	merged_1_6722821
1	6758496	6759933	merged_1_6758496
1	6947452	6947963	merged_1_6947452
1	6948071	6948527	merged_1_6948071
1	7023439	7024649	merged_1_7023439
1	7025833	7027703	merged_1_7025833
1	7051710	7052297	merged_1_7051710
1	7077722	7078174	merged_1_7077722
1	7138123	7138949	merged_1_7138123
1	7281637	7281979	merged_1_7281637
1	7505009	7505876	merged_1_7505009
1	7521802	7522513	merged_1_7521802
1	7747359	7748351	merged_1_7747359
1	7786928	7787879	merged_1_7786928
1	7808010	7809437	merged_1_7808010
1	7809531	7809838	merged_1_7809531
1	7810058	7810386	merged_1_7810058
1	7810746	7811639	merged_1_7810746
1	7851813	7852498	merged_1_7851813
1	7945277	7945852	merged_1_7945277
1	7959894	7961389	merged_1_7959894
1	8052788	8054096	merged_1_8052788
1	8159802	8161375	merged_1_8159802
1	8201223	8201667	merged_1_8201223
1	8237558	8239514	merged_1_8237558
1	8272365	8272766	merged_1_8272365
1	8282531	8283876	merged_1_8282531
1	8290145	8291263	merged_1_8290145
1	8408536	8409450	merged_1_8408536
1	8418480	8418996	merged_1_8418480
1	8419247	8419946	merged_1_8419247
1	8453359	8461827	merged_1_8453359
1	8495025	8495472	merged_1_8495025
1	8512884	8514205	merged_1_8512884
1	8590797	8591652	merged_1_8590797
1	8672361	8673505	merged_1_8672361
1	8673606	8674640	merged_1_8673606
1	8708393	8708602	merged_1_8708393
1	8765478	8767592	merged_1_8765478
1	8778093	8781872	merged_1_8778093
1	8800612	8804392	merged_1_8800612
1	8815000	8818800	merged_1_8815000
1	8829401	8831092	merged_1_8829401
1	8831231	8833188	merged_1_8831231
1	8869423	8871112	merged_1_8869423
1	8927543	8933366	merged_1_8927543
1	9012311	9015756	merged_1_9012311
1	9017826	9018811	merged_1_9017826
1	9126191	9126604	merged_1_9126191
1	9126757	9127598	merged_1_9126757
1	9174272	9174726	merged_1_9174272
1	9204405	9204872	merged_1_9204405
1	9204998	9205565	merged_1_9204998
1	9304696	9305855	merged_1_9304696
1	9564483	9565208	merged_1_9564483
1	9629634	9631122	merged_1_9629634
1	9676312	9691444	merged_1_9676312
1	9706256	9708748	merged_1_9706256
1	9754417	9757704	merged_1_9754417
1	9759614	9760241	merged_1_9759614
1	9778245	9778649	merged_1_9778245
1	9811530	9812515	merged_1_9811530
1	9852634	9853669	merged_1_9852634
1	9957210	9957734	merged_1_9957210
1	9958222	9958275	merged_1_9958222
1	9958467	9959627	merged_1_9958467
1	10021311	10023748	merged_1_10021311
1	10152537	10154780	merged_1_10152537
1	10196527	10197946	merged_1_10196527
1	10382975	10384559	merged_1_10382975
1	10421221	10421816	merged_1_10421221
1	10659635	10661641	merged_1_10659635
1	10662012	10662578	merged_1_10662012
1	10775641	10777740	merged_1_10775641
1	10880730	10881112	merged_1_10880730
1	10929293	10931518	merged_1_10929293
1	10931816	10932692	merged_1_10931816
1	10964536	10966318	merged_1_10964536
1	11019939	11020772	merged_1_11019939
1	11026909	11028507	merged_1_11026909
1	11117468	11117770	merged_1_11117468
1	11125689	11128675	merged_1_11125689
1	11128858	11129411	merged_1_11128858
1	11132573	11132899	merged_1_11132573
1	11138707	11140407	merged_1_11138707
1	11147989	11153014	merged_1_11147989
1	11204320	11204861	merged_1_11204320
1	11279348	11280583	merged_1_11279348
1	11318353	11319510	merged_1_11318353
1	11407043	11407396	merged_1_11407043
1	11440714	11441637	merged_1_11440714
1	11585720	11586464	merged_1_11585720
1	11617510	11620494	merged_1_11617510
1	11643882	11644640	merged_1_11643882
1	11660974	11662359	merged_1_11660974
1	11733583	11735007	merged_1_11733583
1	11740520	11740939	merged_1_11740520
1	11752264	11754227	merged_1_11752264
1	11822104	11822758	merged_1_11822104
1	11879673	11881393	merged_1_11879673
1	11899052	11901756	merged_1_11899052
1	11982581	11983922	merged_1_11982581
1	11984166	11985127	merged_1_11984166
1	12009011	12010659	merged_1_12009011
1	12021638	12023081	merged_1_12021638
1	12033847	12039471	merged_1_12033847
1	12040904	12042380	merged_1_12040904
1	12078395	12080845	merged_1_12078395
1	12186266	12187431	merged_1_12186266
1	12246711	12248758	merged_1_12246711
1	12262735	12264825	merged_1_12262735
1	12338488	12339384	merged_1_12338488
1	12363043	12364124	merged_1_12363043
1	12466974	12469743	merged_1_12466974
1	12469837	12471947	merged_1_12469837
1	12530113	12530551	merged_1_12530113
1	12662503	12662944	merged_1_12662503
1	12712075	12731399	merged_1_12712075
1	12739672	12743815	merged_1_12739672
1	12855974	12862348	merged_1_12855974
1	12865238	12867140	merged_1_12865238
1	12899023	12903614	merged_1_12899023
1	12905235	12908528	merged_1_12905235
1	12925766	12930774	merged_1_12925766
1	12959466	12960608	merged_1_12959466
1	12976562	12977627	merged_1_12976562
1	13042616	13043789	merged_1_13042616
1	13055405	13058144	merged_1_13055405
1	13170650	13171512	merged_1_13170650
1	13198941	13200137	merged_1_13198941
1	13201355	13202211	merged_1_13201355
1	13234762	13245621	merged_1_13234762
1	13246435	13249280	merged_1_13246435
1	13249338	13251094	merged_1_13249338
1	13259090	13261196	merged_1_13259090
1	13298409	13301690	merged_1_13298409
1	13304634	13307628	merged_1_13304634
1	13307743	13312601	merged_1_13307743
1	13434454	13437657	merged_1_13434454
1	13506838	13516874	merged_1_13506838
1	13517431	13521455	merged_1_13517431
1	13521582	13524178	merged_1_13521582
1	13524298	13525370	merged_1_13524298
1	13525463	13526803	merged_1_13525463
1	13567702	13570323	merged_1_13567702
1	13571851	13577087	merged_1_13571851
1	13647823	13656101	merged_1_13647823
1	13659266	13667668	merged_1_13659266
1	13768131	13775183	merged_1_13768131
1	13857604	13860971	merged_1_13857604
1	13861111	13870321	merged_1_13861111
1	13882315	13890079	merged_1_13882315
1	13893730	13895385	merged_1_13893730
1	13901628	13905504	merged_1_13901628
1	13906612	13908294	merged_1_13906612
1	13908501	13914682	merged_1_13908501
1	13914798	13920713	merged_1_13914798
1	13922418	13926568	merged_1_13922418
1	13926686	13927411	merged_1_13926686
1	13927649	13929149	merged_1_13927649
1	13930721	13932632	merged_1_13930721
1	13932745	13933469	merged_1_13932745
1	13933617	13935202	merged_1_13933617
1	13937024	13938738	merged_1_13937024
1	13944415	13955215	merged_1_13944415
1	13977553	13980249	merged_1_13977553
1	13988851	13990824	merged_1_13988851
1	13991105	13992358	merged_1_13991105
1	13993223	13995621	merged_1_13993223
1	14031509	14034197	merged_1_14031509
1	14164063	14164936	merged_1_14164063
1	14169418	14169657	merged_1_14169418
1	14187650	14191626	merged_1_14187650
1	14216402	14220665	merged_1_14216402
1	14249057	14255096	merged_1_14249057
1	14297482	14299025	merged_1_14297482
1	14333982	14338547	merged_1_14333982
1	14434147	14439939	merged_1_14434147
1	14489068	14496634	merged_1_14489068
1	14499130	14504980	merged_1_14499130
1	14605993	14606329	merged_1_14605993
1	15066495	15071468	merged_1_15066495
1	15413933	15418256	merged_1_15413933
1	15448217	15453088	merged_1_15448217
1	15483343	15486505	merged_1_15483343
1	15531807	15537718	merged_1_15531807
1	15538827	15550461	merged_1_15538827
1	15706891	15713801	merged_1_15706891
1	15935357	15936022	merged_1_15935357
1	15943399	15944863	merged_1_15943399
1	15961489	15965038	merged_1_15961489
1	16011754	16022025	merged_1_16011754
1	16062515	16065186	merged_1_16062515
1	16142134	16143572	merged_1_16142134
1	16161694	16163408	merged_1_16161694
1	16165095	16170386	merged_1_16165095
1	16212087	16212641	merged_1_16212087
1	16236667	16246769	merged_1_16236667
1	16246877	16253309	merged_1_16246877
1	16273836	16274848	merged_1_16273836
1	16281458	16287476	merged_1_16281458
1	16293629	16294858	merged_1_16293629
1	16295222	16299317	merged_1_16295222
1	16304626	16305940	merged_1_16304626
1	16322335	16325518	merged_1_16322335
1	16327001	16336034	merged_1_16327001
1	16336923	16339753	merged_1_16336923
1	16341751	16342638	merged_1_16341751
1	16342862	16345191	merged_1_16342862
1	16348947	16361421	merged_1_16348947
1	16363010	16363739	merged_1_16363010
1	16363826	16371279	merged_1_16363826
1	16373994	16386800	merged_1_16373994
1	16404102	16405672	merged_1_16404102
1	16418446	16419098	merged_1_16418446
1	16419232	16421645	merged_1_16419232
1	16422383	16423542	merged_1_16422383
1	16448686	16452027	merged_1_16448686
1	16452140	16454041	merged_1_16452140
1	16488882	16490055	merged_1_16488882
1	16496379	16498825	merged_1_16496379
1	16498964	16500690	merged_1_16498964
1	16507461	16532516	merged_1_16507461
1	16593270	16594869	merged_1_16593270
1	16595025	16596841	merged_1_16595025
1	16597925	16599013	merged_1_16597925
1	16599117	16599886	merged_1_16599117
1	16600008	16606422	merged_1_16600008
1	16606514	16612221	merged_1_16606514
1	16612345	16613725	merged_1_16612345
1	16625504	16637498	merged_1_16625504
1	16645712	16646309	merged_1_16645712
1	16650145	16651913	merged_1_16650145
1	16724730	16734538	merged_1_16724730
1	16757439	16758748	merged_1_16757439
1	16769845	16771053	merged_1_16769845
1	16801525	16802994	merged_1_16801525
1	16818351	16820266	merged_1_16818351
1	16820386	16820666	merged_1_16820386
1	16844292	16844735	merged_1_16844292
1	16860591	16861787	merged_1_16860591
1	16879238	16880747	merged_1_16879238
1	16882632	16887216	merged_1_16882632
1	16929810	16930191	merged_1_16929810
1	16930580	16931010	merged_1_16930580
1	16960837	16962608	merged_1_16960837
1	16984748	16986250	merged_1_16984748
1	16987172	16987894	merged_1_16987172
1	17111157	17114573	merged_1_17111157
1	17114710	17115048	merged_1_17114710
1	17135927	17136519	merged_1_17135927
1	17139312	17140743	merged_1_17139312
1	17142790	17144227	merged_1_17142790
1	17187651	17188958	merged_1_17187651
1	17201348	17202328	merged_1_17201348
1	17213313	17217718	merged_1_17213313
1	17228612	17230096	merged_1_17228612
1	17254875	17265432	merged_1_17254875
1	17278423	17279601	merged_1_17278423
1	17281889	17282719	merged_1_17281889
1	17299578	17300602	merged_1_17299578
1	17305612	17306193	merged_1_17305612
1	17323722	17325079	merged_1_17323722
1	17441055	17441932	merged_1_17441055
1	17510722	17511595	merged_1_17510722
1	17528589	17536198	merged_1_17528589
1	17540532	17541902	merged_1_17540532
1	17542068	17545332	merged_1_17542068
1	17545742	17548300	merged_1_17545742
1	17555587	17555884	merged_1_17555587
1	17570680	17572094	merged_1_17570680
1	17573374	17576401	merged_1_17573374
1	17638734	17639367	merged_1_17638734
1	17639469	17642892	merged_1_17639469
1	17654516	17660573	merged_1_17654516
1	17664583	17665272	merged_1_17664583
1	17667882	17674271	merged_1_17667882
1	17686479	17687403	merged_1_17686479
1	17821303	17825389	merged_1_17821303
1	17831144	17831649	merged_1_17831144
1	17873738	17874455	merged_1_17873738
1	17960975	17961910	merged_1_17960975
1	17978868	17979354	merged_1_17978868
1	18019141	18021326	merged_1_18019141
1	18047852	18048541	merged_1_18047852
1	18088036	18089756	merged_1_18088036
1	18093212	18096315	merged_1_18093212
1	18096398	18096760	merged_1_18096398
1	18110689	18111400	merged_1_18110689
1	18224609	18227204	merged_1_18224609
1	18281574	18282787	merged_1_18281574
1	18297377	18297974	merged_1_18297377
1	18324686	18325742	merged_1_18324686
1	18380001	18381250	merged_1_18380001
1	18456758	18457820	merged_1_18456758
1	18579659	18581840	merged_1_18579659
1	18806258	18807538	merged_1_18806258
1	18859110	18859833	merged_1_18859110
1	18905107	18906769	merged_1_18905107
1	18906942	18908386	merged_1_18906942
1	18961972	18972186	merged_1_18961972
1	18980822	18983444	merged_1_18980822
1	19022292	19024171	merged_1_19022292
1	19072767	19074033	merged_1_19072767
1	19180321	19180403	merged_1_19180321
1	19197680	19198574	merged_1_19197680
1	19336233	19345771	merged_1_19336233
1	19575541	19576782	merged_1_19575541
1	19576831	19578440	merged_1_19576831
1	19713280	19714953	merged_1_19713280
1	19861042	19861788	merged_1_19861042
1	20033137	20033794	merged_1_20033137
1	20115090	20115814	merged_1_20115090
1	20127418	20128407	merged_1_20127418
1	20171912	20172399	merged_1_20171912
1	20177781	20178231	merged_1_20177781
1	20187457	20188158	merged_1_20187457
1	20206464	20206921	merged_1_20206464
1	20311793	20320762	merged_1_20311793
1	20362865	20363291	merged_1_20362865
1	20367194	20367537	merged_1_20367194
1	20397220	20398954	merged_1_20397220
1	20466238	20468561	merged_1_20466238
1	20469302	20470500	merged_1_20469302
1	20514294	20514662	merged_1_20514294
1	20683160	20686121	merged_1_20683160
1	20794930	20795856	merged_1_20794930
1	20826442	20827350	merged_1_20826442
1	20925994	20928108	merged_1_20925994
1	20979271	20981640	merged_1_20979271
1	21033933	21035519	merged_1_21033933
1	21066107	21067292	merged_1_21066107
1	21068243	21069027	merged_1_21068243
1	21081148	21082179	merged_1_21081148
1	21120381	21120561	merged_1_21120381
1	21124551	21126417	merged_1_21124551
1	21215599	21218182	merged_1_21215599
1	21334931	21336530	merged_1_21334931
1	21340238	21342740	merged_1_21340238
1	21374303	21374949	merged_1_21374303
1	21428649	21429937	merged_1_21428649
1	21450078	21457815	merged_1_21450078
1	21476173	21478215	merged_1_21476173
1	21581370	21583326	merged_1_21581370
1	21637460	21638290	merged_1_21637460
1	21710322	21710719	merged_1_21710322
1	21740440	21742080	merged_1_21740440
1	21853577	21853896	merged_1_21853577
1	21990988	21991410	merged_1_21990988
1	22042549	22043563	merged_1_22042549
1	22060211	22061825	merged_1_22060211
1	22084073	22085452	merged_1_22084073
1	22089009	22089366	merged_1_22089009
1	22162402	22162826	merged_1_22162402
1	22163083	22167979	merged_1_22163083
1	22253023	22253752	merged_1_22253023
1	22254056	22256363	merged_1_22254056
1	22261028	22261766	merged_1_22261028
1	22322763	22324016	merged_1_22322763
1	22408602	22409298	merged_1_22408602
1	22541896	22542292	merged_1_22541896
1	22606903	22607134	merged_1_22606903
1	22627108	22627556	merged_1_22627108
1	22742914	22743444	merged_1_22742914
1	22775776	22776304	merged_1_22775776
1	22776758	22777866	merged_1_22776758
1	22778083	22778827	merged_1_22778083
1	22889426	22889728	merged_1_22889426
1	22890427	22890852	merged_1_22890427
1	23031368	23032363	merged_1_23031368
1	23033229	23034551	merged_1_23033229
1	23063629	23064036	merged_1_23063629
1	23064359	23064712	merged_1_23064359
1	23152260	23153514	merged_1_23152260
1	23174288	23175029	merged_1_23174288
1	23237078	23238353	merged_1_23237078
1	23280405	23281744	merged_1_23280405
1	23295610	23297359	merged_1_23295610
1	23453053	23455398	merged_1_23453053
1	23566018	23566614	merged_1_23566018
1	23566703	23569019	merged_1_23566703
1	23836241	23836709	merged_1_23836241
1	23880344	23881222	merged_1_23880344
1	23883870	23885525	merged_1_23883870
1	23907079	23907485	merged_1_23907079
1	24241051	24241658	merged_1_24241051
1	24350575	24351518	merged_1_24350575
1	24359410	24361231	merged_1_24359410
1	24395723	24395957	merged_1_24395723
1	24424907	24427691	merged_1_24424907
1	24428796	24429353	merged_1_24428796
1	24481442	24484156	merged_1_24481442
1	24484275	24484979	merged_1_24484275
1	24531887	24532326	merged_1_24531887
1	24622867	24624888	merged_1_24622867
1	24720965	24721538	merged_1_24720965
1	24831486	24831897	merged_1_24831486
1	24838159	24839028	merged_1_24838159
1	24956244	24957148	merged_1_24956244
1	25033340	25034148	merged_1_25033340
1	25034267	25034495	merged_1_25034267
1	25034827	25035205	merged_1_25034827
1	25260493	25261915	merged_1_25260493
1	25278928	25279308	merged_1_25278928
1	25343131	25344038	merged_1_25343131
1	25348937	25350047	merged_1_25348937
1	25452350	25453456	merged_1_25452350
1	25536637	25536925	merged_1_25536637
1	25639667	25641999	merged_1_25639667
1	25672912	25674465	merged_1_25672912
1	25708669	25710008	merged_1_25708669
1	25728634	25729747	merged_1_25728634
1	25844270	25844606	merged_1_25844270
1	25856144	25856982	merged_1_25856144
1	25928094	25929668	merged_1_25928094
1	26031380	26032380	merged_1_26031380
1	26196136	26197461	merged_1_26196136
1	26343437	26344457	merged_1_26343437
1	26561193	26561553	merged_1_26561193
1	26634566	26635236	merged_1_26634566
1	26713570	26714475	merged_1_26713570
1	26722152	26722701	merged_1_26722152
1	27035534	27037349	merged_1_27035534
1	27514858	27516613	merged_1_27514858
1	27635146	27638061	merged_1_27635146
1	27684720	27685261	merged_1_27684720
1	27710374	27710879	merged_1_27710374
1	28105435	28105902	merged_1_28105435
1	28331851	28332945	merged_1_28331851
1	28526872	28527915	merged_1_28526872
1	28789164	28789633	merged_1_28789164
1	28891396	28891958	merged_1_28891396
1	28964114	28966956	merged_1_28964114
1	28993615	28994736	merged_1_28993615
1	29263251	29264150	merged_1_29263251
1	29377020	29380898	merged_1_29377020
1	29611336	29611755	merged_1_29611336
1	30426596	30427649	merged_1_30426596
2	10830	15652	merged_2_10830
2	204363	204771	merged_2_204363
2	276560	277321	merged_2_276560
2	314581	315281	merged_2_314581
2	345426	347750	merged_2_345426
2	379384	379622	merged_2_379384
2	400003	400427	merged_2_400003
2	429113	429468	merged_2_429113
2	440251	440751	merged_2_440251
2	448141	448873	merged_2_448141
2	455533	456428	merged_2_455533
2	529961	537813	merged_2_529961
2	560041	560580	merged_2_560041
2	565912	568461	merged_2_565912
2	580386	582747	merged_2_580386
2	594087	594598	merged_2_594087
2	636813	640058	merged_2_636813
2	686712	689373	merged_2_686712
2	768161	769095	merged_2_768161
2	786688	787543	merged_2_786688
2	795462	796468	merged_2_795462
2	877617	878512	merged_2_877617
2	887289	887981	merged_2_887289
2	896962	898135	merged_2_896962
2	898496	899577	merged_2_898496
2	904096	905664	merged_2_904096
2	909710	910154	merged_2_909710
2	1010687	1013001	merged_2_1010687
2	1017574	1017775	merged_2_1017574
2	1075098	1076177	merged_2_1075098
2	1084731	1087045	merged_2_1084731
2	1107978	1110983	merged_2_1107978
2	1111096	1113222	merged_2_1111096
2	1134002	1134473	merged_2_1134002
2	1154381	1155724	merged_2_1154381
2	1198918	1204399	merged_2_1198918
2	1204519	1205950	merged_2_1204519
2	1206413	1207041	merged_2_1206413
2	1207171	1208872	merged_2_1207171
2	1213889	1215830	merged_2_1213889
2	1218212	1220017	merged_2_1218212
2	1221344	1222632	merged_2_1221344
2	1246167	1246777	merged_2_1246167
2	1263793	1264113	merged_2_1263793
2	1293103	1294857	merged_2_1293103
2	1341271	1346648	merged_2_1341271
2	1347881	1350778	merged_2_1347881
2	1372686	1373510	merged_2_1372686
2	1383491	1383893	merged_2_1383491
2	1412394	1414310	merged_2_1412394
2	1422750	1425415	merged_2_1422750
2	1472563	1473445	merged_2_1472563
2	1482967	1484273	merged_2_1482967
2	1485176	1489683	merged_2_1485176
2	1498202	1499524	merged_2_1498202
2	1499583	1501266	merged_2_1499583
2	1547371	1549755	merged_2_1547371
2	1579165	1580132	merged_2_1579165
2	1586155	1586960	merged_2_1586155
2	1613353	1614076	merged_2_1613353
2	1629307	1637660	merged_2_1629307
2	1663287	1663661	merged_2_1663287
2	1681108	1682855	merged_2_1681108
2	1695792	1696171	merged_2_1695792
2	1709388	1710411	merged_2_1709388
2	1710571	1711494	merged_2_1710571
2	1715812	1717339	merged_2_1715812
2	1740515	1743158	merged_2_1740515
2	1753733	1757809	merged_2_1753733
2	1773545	1774936	merged_2_1773545
2	1836791	1839737	merged_2_1836791
2	1839884	1841140	merged_2_1839884
2	1847564	1851296	merged_2_1847564
2	1864889	1865373	merged_2_1864889
2	1888297	1890413	merged_2_1888297
2	1926502	1929726	merged_2_1926502
2	1982695	1983151	merged_2_1982695
2	2059120	2063133	merged_2_2059120
2	2063244	2065756	merged_2_2063244
2	2074042	2080611	merged_2_2074042
2	2130059	2132177	merged_2_2130059
2	2148169	2149480	merged_2_2148169
2	2152705	2153490	merged_2_2152705
2	2154588	2157140	merged_2_2154588
2	2157174	2158960	merged_2_2157174
2	2160063	2161110	merged_2_2160063
2	2167120	2170890	merged_2_2167120
2	2188649	2192629	merged_2_2188649
2	2192917	2196531	merged_2_2192917
2	2217089	2219299	merged_2_2217089
2	2219609	2224200	merged_2_2219609
2	2224299	2226288	merged_2_2224299
2	2226429	2226836	merged_2_2226429
2	2227013	2228683	merged_2_2227013
2	2232082	2232408	merged_2_2232082
2	2245863	2248437	merged_2_2245863
2	2248858	2250813	merged_2_2248858
2	2250932	2253156	merged_2_2250932
2	2253587	2254487	merged_2_2253587
2	2260606	2261203	merged_2_2260606
2	2262210	2264866	merged_2_2262210
2	2265143	2266057	merged_2_2265143
2	2266429	2267688	merged_2_2266429
2	2267814	2268105	merged_2_2267814
2	2283925	2284712	merged_2_2283925
2	2320564	2322158	merged_2_2320564
2	2355980	2357835	merged_2_2355980
2	2362434	2363294	merged_2_2362434
2	2449060	2450983	merged_2_2449060
2	2473702	2475035	merged_2_2473702
2	2518181	2527893	merged_2_2518181
2	2535525	2545365	merged_2_2535525
2	2557644	2559382	merged_2_2557644
2	2576013	2578081	merged_2_2576013
2	2579648	2581121	merged_2_2579648
2	2599697	2602108	merged_2_2599697
2	2602290	2611057	merged_2_2602290
2	2634412	2635321	merged_2_2634412
2	2851874	2854582	merged_2_2851874
2	2865159	2868264	merged_2_2865159
2	2870090	2871367	merged_2_2870090
2	2874176	2877560	merged_2_2874176
2	2877671	2887538	merged_2_2877671
2	2890355	2891498	merged_2_2890355
2	2946555	2949304	merged_2_2946555
2	2949414	2950579	merged_2_2949414
2	2950689	2951872	merged_2_2950689
2	2961513	2964606	merged_2_2961513
2	3013443	3016556	merged_2_3013443
2	3097651	3105390	merged_2_3097651
2	3115162	3116746	merged_2_3115162
2	3116848	3122314	merged_2_3116848
2	3531115	3533292	merged_2_3531115
2	3638909	3643722	merged_2_3638909
2	3673277	3674574	merged_2_3673277
2	3675054	3677314	merged_2_3675054
2	3751224	3751906	merged_2_3751224
2	3772256	3773257	merged_2_3772256
2	3773569	3775247	merged_2_3773569
2	3866151	3870106	merged_2_3866151
2	3936618	3937478	merged_2_3936618
2	3965054	3966042	merged_2_3965054
2	3967934	3970620	merged_2_3967934
2	4031111	4032601	merged_2_4031111
2	4077646	4080088	merged_2_4077646
2	4103426	4104295	merged_2_4103426
2	4104762	4105120	merged_2_4104762
2	4105306	4109627	merged_2_4105306
2	4134587	4136425	merged_2_4134587
2	4210542	4211219	merged_2_4210542
2	4326190	4327010	merged_2_4326190
2	4327871	4329965	merged_2_4327871
2	4766013	4766276	merged_2_4766013
2	4766984	4769178	merged_2_4766984
2	4807894	4819310	merged_2_4807894
2	4825813	4826552	merged_2_4825813
2	4867971	4869751	merged_2_4867971
2	4957662	4960679	merged_2_4957662
2	4960864	4961970	merged_2_4960864
2	4962114	4965292	merged_2_4962114
2	4965431	4966242	merged_2_4965431
2	4966403	4967040	merged_2_4966403
2	4972866	4975309	merged_2_4972866
2	5040895	5049015	merged_2_5040895
2	5052179	5052610	merged_2_5052179
2	5228005	5238635	merged_2_5228005
2	5426001	5432079	merged_2_5426001
2	5434331	5436757	merged_2_5434331
2	5436867	5437691	merged_2_5436867
2	5559013	5565105	merged_2_5559013
2	5578951	5584027	merged_2_5578951
2	5588181	5589621	merged_2_5588181
2	5589636	5590302	merged_2_5589636
2	5590490	5591565	merged_2_5590490
2	5598383	5606580	merged_2_5598383
2	5607288	5607636	merged_2_5607288
2	5660559	5664648	merged_2_5660559
2	5713264	5716318	merged_2_5713264
2	5716908	5720274	merged_2_5716908
2	5721624	5724946	merged_2_5721624
2	5747630	5750985	merged_2_5747630
2	5762976	5765928	merged_2_5762976
2	5779065	5788551	merged_2_5779065
2	5806531	5815593	merged_2_5806531
2	5867037	5867597	merged_2_5867037
2	5867756	5868932	merged_2_5867756
2	5938351	5940643	merged_2_5938351
2	5940757	5942759	merged_2_5940757
2	5943483	5948615	merged_2_5943483
2	5972084	5976302	merged_2_5972084
2	5984078	5996665	merged_2_5984078
2	6001577	6002291	merged_2_6001577
2	6005391	6008660	merged_2_6005391
2	6015601	6016048	merged_2_6015601
2	6036045	6036751	merged_2_6036045
2	6043826	6047609	merged_2_6043826
2	6054587	6056986	merged_2_6054587
2	6176001	6180896	merged_2_6176001
2	6191335	6195755	merged_2_6191335
2	6195852	6197460	merged_2_6195852
2	6216758	6220768	merged_2_6216758
2	6246651	6248001	merged_2_6246651
2	6249969	6250985	merged_2_6249969
2	6261905	6272312	merged_2_6261905
2	6304847	6307584	merged_2_6304847
2	6325684	6326367	merged_2_6325684
2	6329544	6332263	merged_2_6329544
2	6348608	6349670	merged_2_6348608
2	6349789	6353959	merged_2_6349789
2	6376294	6378682	merged_2_6376294
2	6378809	6380038	merged_2_6378809
2	6382526	6383638	merged_2_6382526
2	6395358	6395825	merged_2_6395358
2	6397388	6399183	merged_2_6397388
2	6402303	6402947	merged_2_6402303
2	6405665	6406147	merged_2_6405665
2	6412385	6414811	merged_2_6412385
2	6486073	6491003	merged_2_6486073
2	6493851	6500264	merged_2_6493851
2	6513483	6516587	merged_2_6513483
2	6548339	6558291	merged_2_6548339
2	6565984	6567289	merged_2_6565984
2	6605891	6608101	merged_2_6605891
2	6632227	6632848	merged_2_6632227
2	6633221	6635399	merged_2_6633221
2	6655634	6657550	merged_2_6655634
2	6665768	6666582	merged_2_6665768
2	6716784	6727721	merged_2_6716784
2	6731289	6732458	merged_2_6731289
2	6737036	6740459	merged_2_6737036
2	6766226	6772762	merged_2_6766226
2	6778710	6787103	merged_2_6778710
2	6892038	6893254	merged_2_6892038
2	6901638	6903862	merged_2_6901638
2	6913381	6914916	merged_2_6913381
2	6915027	6915726	merged_2_6915027
2	6935694	6946884	merged_2_6935694
2	6965911	6970036	merged_2_6965911
2	6970151	6979226	merged_2_6970151
2	7005139	7006260	merged_2_7005139
2	7071954	7073770	merged_2_7071954
2	7095838	7097431	merged_2_7095838
2	7112921	7120206	merged_2_7112921
2	7161172	7161613	merged_2_7161172
2	7172959	7177066	merged_2_7172959
2	7182230	7183482	merged_2_7182230
2	7183591	7184155	merged_2_7183591
2	7184190	7185286	merged_2_7184190
2	7192489	7194410	merged_2_7192489
2	7201851	7207014	merged_2_7201851
2	7238552	7238912	merged_2_7238552
2	7278070	7279105	merged_2_7278070
2	7298658	7300350	merged_2_7298658
2	7327128	7328988	merged_2_7327128
2	7347797	7350725	merged_2_7347797
2	7455850	7458485	merged_2_7455850
2	7490697	7492018	merged_2_7490697
2	7496324	7496621	merged_2_7496324
2	7527539	7528089	merged_2_7527539
2	7536275	7538756	merged_2_7536275
2	7616239	7616864	merged_2_7616239
2	7680791	7682482	merged_2_7680791
2	7695174	7695799	merged_2_7695174
2	7729289	7730448	merged_2_7729289
2	7889552	7889883	merged_2_7889552
2	7955997	7956676	merged_2_7955997
2	7963476	7963886	merged_2_7963476
2	8037442	8041175	merged_2_8037442
2	8041351	8042026	merged_2_8041351
2	8066044	8067378	merged_2_8066044
2	8103811	8105093	merged_2_8103811
2	8157377	8158289	merged_2_8157377
2	8198257	8200352	merged_2_8198257
2	8231687	8232217	merged_2_8231687
2	8269714	8274664	merged_2_8269714
2	8300231	8302690	merged_2_8300231
2	8403217	8405125	merged_2_8403217
2	8413136	8414717	merged_2_8413136
2	8451979	8454130	merged_2_8451979
2	8534788	8535445	merged_2_8534788
2	8553434	8553786	merged_2_8553434
2	8553917	8554041	merged_2_8553917
2	8643513	8644033	merged_2_8643513
2	8754256	8755241	merged_2_8754256
2	8764729	8765982	merged_2_8764729
2	8821763	8823380	merged_2_8821763
2	8881328	8885229	merged_2_8881328
2	8910863	8911635	merged_2_8910863
2	8913932	8917479	merged_2_8913932
2	9047758	9048593	merged_2_9047758
2	9096663	9097035	merged_2_9096663
2	9196998	9197371	merged_2_9196998
2	9311116	9313542	merged_2_9311116
2	9344517	9345365	merged_2_9344517
2	9424926	9425972	merged_2_9424926
2	9469071	9469520	merged_2_9469071
2	9470545	9471032	merged_2_9470545
2	9496167	9497237	merged_2_9496167
2	9528676	9530288	merged_2_9528676
2	9591597	9592507	merged_2_9591597
2	9595045	9596139	merged_2_9595045
2	9638387	9639829	merged_2_9638387
2	9639947	9640692	merged_2_9639947
2	9651895	9654947	merged_2_9651895
2	9738334	9739278	merged_2_9738334
2	9830723	9831512	merged_2_9830723
2	9896468	9897602	merged_2_9896468
2	9947291	9948015	merged_2_9947291
2	9980507	9980976	merged_2_9980507
2	9981901	9982529	merged_2_9981901
2	10318429	10319276	merged_2_10318429
2	10351429	10351676	merged_2_10351429
2	10407184	10410770	merged_2_10407184
2	10433040	10433780	merged_2_10433040
2	10434237	10437410	merged_2_10434237
2	10520083	10520596	merged_2_10520083
2	10561916	10562211	merged_2_10561916
2	10569702	10570713	merged_2_10569702
2	10677997	10678519	merged_2_10677997
2	10814151	10815304	merged_2_10814151
2	11042478	11046346	merged_2_11042478
2	11046773	11048442	merged_2_11046773
2	11048552	11049081	merged_2_11048552
2	11075867	11076343	merged_2_11075867
2	11345927	11346208	merged_2_11345927
2	11392254	11392999	merged_2_11392254
2	11408685	11409591	merged_2_11408685
2	11508224	11509234	merged_2_11508224
2	11544485	11545060	merged_2_11544485
2	11549116	11550568	merged_2_11549116
2	11556196	11556397	merged_2_11556196
2	11739754	11740432	merged_2_11739754
2	11759956	11760565	merged_2_11759956
2	11767857	11769502	merged_2_11767857
2	11867161	11868268	merged_2_11867161
2	11982265	11984007	merged_2_11982265
2	11992041	11994364	merged_2_11992041
2	12150112	12150826	merged_2_12150112
2	12173772	12175711	merged_2_12173772
2	12181467	12181694	merged_2_12181467
2	12242673	12243425	merged_2_12242673
2	12371517	12372960	merged_2_12371517
2	12472257	12473330	merged_2_12472257
2	12622729	12623762	merged_2_12622729
2	12753667	12755507	merged_2_12753667
2	12799798	12800212	merged_2_12799798
2	12811633	12813193	merged_2_12811633
2	12979114	12979835	merged_2_12979114
2	13041605	13042475	merged_2_13041605
2	13065226	13066408	merged_2_13065226
2	13160097	13161099	merged_2_13160097
2	13222928	13227207	merged_2_13222928
2	13286697	13287363	merged_2_13286697
2	13287564	13288140	merged_2_13287564
2	13374420	13375406	merged_2_13374420
2	13793518	13794743	merged_2_13793518
2	14009368	14009657	merged_2_14009368
2	14009782	14010563	merged_2_14009782
2	14310671	14311222	merged_2_14310671
2	14472379	14473514	merged_2_14472379
2	14704719	14704836	merged_2_14704719
2	14810686	14811086	merged_2_14810686
2	14812171	14812893	merged_2_14812171
2	15134170	15134665	merged_2_15134170
2	15399486	15400609	merged_2_15399486
2	15574250	15575094	merged_2_15574250
2	15707562	15709028	merged_2_15707562
2	15821272	15821884	merged_2_15821272
2	15850162	15851622	merged_2_15850162
2	15879978	15882010	merged_2_15879978
2	16003359	16006577	merged_2_16003359
2	16027657	16027919	merged_2_16027657
2	16029762	16032586	merged_2_16029762
2	16172024	16173189	merged_2_16172024
2	16272185	16273506	merged_2_16272185
2	16329297	16330023	merged_2_16329297
2	16333288	16334113	merged_2_16333288
2	16422186	16423327	merged_2_16422186
2	16467046	16467471	merged_2_16467046
2	16626578	16626868	merged_2_16626578
2	16865776	16866728	merged_2_16865776
2	16921333	16922046	merged_2_16921333
2	17255436	17256026	merged_2_17255436
2	17256206	17257070	merged_2_17256206
2	17300665	17301324	merged_2_17300665
2	17362632	17363943	merged_2_17362632
2	17407583	17408843	merged_2_17407583
2	17635074	17636146	merged_2_17635074
2	17846840	17849480	merged_2_17846840
2	18093091	18093426	merged_2_18093091
2	18106563	18107243	merged_2_18106563
2	18165505	18166105	merged_2_18165505
2	18268151	18269259	merged_2_18268151
2	18387705	18388262	merged_2_18387705
2	18390802	18391281	merged_2_18390802
2	18393358	18393751	merged_2_18393358
2	18395804	18396211	merged_2_18395804
2	18527887	18528276	merged_2_18527887
2	18593404	18595373	merged_2_18593404
2	18675934	18677040	merged_2_18675934
2	18803555	18804112	merged_2_18803555
2	19353766	19354434	merged_2_19353766
2	19623050	19623727	merged_2_19623050
3	105486	105917	merged_3_105486
3	132363	132777	merged_3_132363
3	157585	159170	merged_3_157585
3	451702	452210	merged_3_451702
3	524943	526444	merged_3_524943
3	848539	849690	merged_3_848539
3	932289	933822	merged_3_932289
3	1166342	1166923	merged_3_1166342
3	1209180	1211715	merged_3_1209180
3	1282441	1284394	merged_3_1282441
3	1601724	1602396	merged_3_1601724
3	1602515	1603170	merged_3_1602515
3	1674730	1675726	merged_3_1674730
3	1959266	1959829	merged_3_1959266
3	2251131	2251757	merged_3_2251131
3	2258628	2261061	merged_3_2258628
3	2313927	2314287	merged_3_2313927
3	2887886	2888570	merged_3_2887886
3	2970444	2971698	merged_3_2970444
3	3538001	3538426	merged_3_3538001
3	3664179	3664808	merged_3_3664179
3	3685497	3687641	merged_3_3685497
3	3742346	3742906	merged_3_3742346
3	3743060	3743962	merged_3_3743060
3	3806902	3813219	merged_3_3806902
3	4634943	4635633	merged_3_4634943
3	4647019	4648167	merged_3_4647019
3	5157195	5158357	merged_3_5157195
3	5278090	5283077	merged_3_5278090
3	5380126	5380491	merged_3_5380126
3	5404401	5405284	merged_3_5404401
3	5405444	5406520	merged_3_5405444
3	5452508	5453972	merged_3_5452508
3	5651016	5652639	merged_3_5651016
3	5778657	5781372	merged_3_5778657
3	5835134	5835798	merged_3_5835134
3	5867135	5868560	merged_3_5867135
3	5929313	5931393	merged_3_5929313
3	5954744	5955522	merged_3_5954744
3	6073128	6073867	merged_3_6073128
3	6293912	6296036	merged_3_6293912
3	6296171	6296608	merged_3_6296171
3	6366110	6367706	merged_3_6366110
3	6431600	6432915	merged_3_6431600
3	7093743	7094311	merged_3_7093743
3	7231756	7232366	merged_3_7231756
3	7342091	7344415	merged_3_7342091
3	7419812	7422217	merged_3_7419812
3	7560099	7560431	merged_3_7560099
3	7565681	7567035	merged_3_7565681
3	7748979	7750478	merged_3_7748979
3	7764682	7767188	merged_3_7764682
3	7772592	7773039	merged_3_7772592
3	7845143	7845713	merged_3_7845143
3	7847261	7848602	merged_3_7847261
3	7857301	7858542	merged_3_7857301
3	7921671	7922583	merged_3_7921671
3	8191262	8191773	merged_3_8191262
3	8209380	8213117	merged_3_8209380
3	8219485	8220284	merged_3_8219485
3	8232695	8233811	merged_3_8232695
3	8270572	8273387	merged_3_8270572
3	8331544	8332660	merged_3_8331544
3	8362761	8362891	merged_3_8362761
3	8369384	8369767	merged_3_8369384
3	8371004	8372147	merged_3_8371004
3	8372686	8375003	merged_3_8372686
3	8492544	8493490	merged_3_8492544
3	8509073	8513398	merged_3_8509073
3	8614353	8616041	merged_3_8614353
3	8752113	8753078	merged_3_8752113
3	8796153	8797152	merged_3_8796153
3	8854291	8858282	merged_3_8854291
3	8894869	8895514	merged_3_8894869
3	8976862	8978142	merged_3_8976862
3	8985648	8986097	merged_3_8985648
3	9134220	9136205	merged_3_9134220
3	9142274	9143633	merged_3_9142274
3	9184965	9187526	merged_3_9184965
3	9331477	9332562	merged_3_9331477
3	9335130	9335593	merged_3_9335130
3	9347487	9348864	merged_3_9347487
3	9378285	9381619	merged_3_9378285
3	9405974	9406330	merged_3_9405974
3	9428920	9429866	merged_3_9428920
3	9459248	9459564	merged_3_9459248
3	9558353	9559279	merged_3_9558353
3	9575803	9576232	merged_3_9575803
3	9595355	9595896	merged_3_9595355
3	9608008	9610635	merged_3_9608008
3	9702901	9703222	merged_3_9702901
3	9706535	9709387	merged_3_9706535
3	9739391	9740238	merged_3_9739391
3	9753752	9755069	merged_3_9753752
3	9768939	9769562	merged_3_9768939
3	9772415	9774093	merged_3_9772415
3	9848096	9848383	merged_3_9848096
3	9862919	9863722	merged_3_9862919
3	9903242	9903829	merged_3_9903242
3	9965339	9966019	merged_3_9965339
3	9987062	9989175	merged_3_9987062
3	9996502	9997180	merged_3_9996502
3	10006169	10008758	merged_3_10006169
3	10013299	10014524	merged_3_10013299
3	10031049	10032270	merged_3_10031049
3	10139067	10139684	merged_3_10139067
3	10140622	10140908	merged_3_10140622
3	10176274	10177559	merged_3_10176274
3	10190635	10191462	merged_3_10190635
3	10262109	10264905	merged_3_10262109
3	10372732	10374790	merged_3_10372732
3	10387736	10388346	merged_3_10387736
3	10388455	10389060	merged_3_10388455
3	10459504	10460134	merged_3_10459504
3	10530775	10532313	merged_3_10530775
3	10552337	10553011	merged_3_10552337
3	10570635	10571309	merged_3_10570635
3	10653398	10653698	merged_3_10653398
3	10689990	10690351	merged_3_10689990
3	10690406	10693698	merged_3_10690406
3	10746684	10749820	merged_3_10746684
3	10752835	10753575	merged_3_10752835
3	10765656	10766869	merged_3_10765656
3	10816930	10818867	merged_3_10816930
3	10825416	10826605	merged_3_10825416
3	10834416	10835308	merged_3_10834416
3	10844115	10845410	merged_3_10844115
3	10899081	10899273	merged_3_10899081
3	10930054	10934274	merged_3_10930054
3	10937754	10938840	merged_3_10937754
3	10945848	10948466	merged_3_10945848
3	10958559	10958966	merged_3_10958559
3	10990216	10991322	merged_3_10990216
3	11023757	11026955	merged_3_11023757
3	11041459	11044565	merged_3_11041459
3	11053864	11063322	merged_3_11053864
3	11065469	11071418	merged_3_11065469
3	11078835	11079908	merged_3_11078835
3	11140652	11141356	merged_3_11140652
3	11162505	11163155	merged_3_11162505
3	11179769	11184257	merged_3_11179769
3	11184383	11187925	merged_3_11184383
3	11215220	11215708	merged_3_11215220
3	11224483	11232695	merged_3_11224483
3	11263244	11264230	merged_3_11263244
3	11288069	11289275	merged_3_11288069
3	11296256	11296841	merged_3_11296256
3	11321471	11323337	merged_3_11321471
3	11328635	11342998	merged_3_11328635
3	11360066	11363055	merged_3_11360066
3	11369653	11371841	merged_3_11369653
3	11406094	11427514	merged_3_11406094
3	11430813	11436897	merged_3_11430813
3	11437011	11438563	merged_3_11437011
3	11438697	11440191	merged_3_11438697
3	11456119	11458790	merged_3_11456119
3	11470436	11473317	merged_3_11470436
3	11552210	11553711	merged_3_11552210
3	11613381	11615105	merged_3_11613381
3	11618056	11621265	merged_3_11618056
3	11627116	11630677	merged_3_11627116
3	11630791	11632248	merged_3_11630791
3	11632382	11639889	merged_3_11632382
3	11692124	11692535	merged_3_11692124
3	11764195	11768042	merged_3_11764195
3	11768149	11770300	merged_3_11768149
3	11783179	11784665	merged_3_11783179
3	11800345	11801346	merged_3_11800345
3	11815454	11817292	merged_3_11815454
3	11817621	11819504	merged_3_11817621
3	11819854	11822512	merged_3_11819854
3	11890262	11892370	merged_3_11890262
3	11899343	11902005	merged_3_11899343
3	11904759	11905073	merged_3_11904759
3	11983436	11984233	merged_3_11983436
3	12008751	12013811	merged_3_12008751
3	12050178	12054807	merged_3_12050178
3	12071049	12074270	merged_3_12071049
3	12090320	12092931	merged_3_12090320
3	12130256	12132207	merged_3_12130256
3	12132317	12134554	merged_3_12132317
3	12134747	12137348	merged_3_12134747
3	12188762	12194170	merged_3_12188762
3	12238409	12243893	merged_3_12238409
3	12246772	12254202	merged_3_12246772
3	12255297	12259602	merged_3_12255297
3	12262531	12266191	merged_3_12262531
3	12266321	12270176	merged_3_12266321
3	12407837	12412603	merged_3_12407837
3	12457412	12459761	merged_3_12457412
3	12469439	12472233	merged_3_12469439
3	12477649	12487472	merged_3_12477649
3	12602212	12606985	merged_3_12602212
3	12607034	12611211	merged_3_12607034
3	12611567	12621218	merged_3_12611567
3	12627617	12630150	merged_3_12627617
3	12630216	12631767	merged_3_12630216
3	12633614	12636703	merged_3_12633614
3	12636745	12638516	merged_3_12636745
3	12638711	12639819	merged_3_12638711
3	12639933	12643614	merged_3_12639933
3	12795553	12796914	merged_3_12795553
3	12854044	12864124	merged_3_12854044
3	12959353	12968483	merged_3_12959353
3	12984632	12990638	merged_3_12984632
3	13227797	13229053	merged_3_13227797
3	13229895	13230546	merged_3_13229895
3	13333110	13334334	merged_3_13333110
3	13404933	13411532	merged_3_13404933
3	13411783	13419071	merged_3_13411783
3	13432991	13441650	merged_3_13432991
3	13468098	13475616	merged_3_13468098
3	13475686	13481150	merged_3_13475686
3	13518519	13523142	merged_3_13518519
3	13591585	13592175	merged_3_13591585
3	13613823	13619628	merged_3_13613823
3	13631002	13633007	merged_3_13631002
3	13633178	13639002	merged_3_13633178
3	13643285	13652191	merged_3_13643285
3	13658298	13661808	merged_3_13658298
3	13902264	13906921	merged_3_13902264
3	13907129	13912654	merged_3_13907129
3	14051712	14056984	merged_3_14051712
3	14096890	14100441	merged_3_14096890
3	14204039	14205177	merged_3_14204039
3	14241048	14243286	merged_3_14241048
3	14296006	14300957	merged_3_14296006
3	14303360	14306845	merged_3_14303360
3	14314544	14317542	merged_3_14314544
3	14406157	14413642	merged_3_14406157
3	14423177	14427577	merged_3_14423177
3	14459705	14463549	merged_3_14459705
3	14463706	14468174	merged_3_14463706
3	14580825	14583940	merged_3_14580825
3	14649857	14652099	merged_3_14649857
3	14652278	14656109	merged_3_14652278
3	14668360	14668764	merged_3_14668360
3	14668903	14669364	merged_3_14668903
3	14676486	14682410	merged_3_14676486
3	14683051	14686290	merged_3_14683051
3	14727721	14734792	merged_3_14727721
3	14734919	14735670	merged_3_14734919
3	14794004	14802659	merged_3_14794004
3	14802922	14810008	merged_3_14802922
3	14982860	14988036	merged_3_14982860
3	14989626	14991793	merged_3_14989626
3	14991875	14992965	merged_3_14991875
3	15021987	15023880	merged_3_15021987
3	15024453	15026080	merged_3_15024453
3	15031383	15048185	merged_3_15031383
3	15073452	15076084	merged_3_15073452
3	15076356	15079785	merged_3_15076356
3	15080407	15081944	merged_3_15080407
3	15082617	15086526	merged_3_15082617
3	15086612	15088758	merged_3_15086612
3	15110215	15126785	merged_3_15110215
3	15132549	15135287	merged_3_15132549
3	15143301	15159553	merged_3_15143301
3	15162976	15170887	merged_3_15162976
3	15188576	15189337	merged_3_15188576
3	15189465	15190170	merged_3_15189465
3	15218980	15222042	merged_3_15218980
3	15270729	15271951	merged_3_15270729
3	15294399	15295219	merged_3_15294399
3	15295601	15297170	merged_3_15295601
3	15300535	15301625	merged_3_15300535
3	15301732	15309986	merged_3_15301732
3	15345213	15345931	merged_3_15345213
3	15371590	15373709	merged_3_15371590
3	15375544	15378440	merged_3_15375544
3	15393965	15397710	merged_3_15393965
3	15397824	15401611	merged_3_15397824
3	15448670	15448889	merged_3_15448670
3	15471900	15474754	merged_3_15471900
3	15507582	15509320	merged_3_15507582
3	15561091	15563783	merged_3_15561091
3	15570937	15589314	merged_3_15570937
3	15608361	15609764	merged_3_15608361
3	15610463	15612969	merged_3_15610463
3	15613061	15614632	merged_3_15613061
3	15618482	15623378	merged_3_15618482
3	15627793	15643388	merged_3_15627793
3	15680269	15680747	merged_3_15680269
3	15680917	15683168	merged_3_15680917
3	15683247	15683513	merged_3_15683247
3	15686275	15696054	merged_3_15686275
3	15714408	15720972	merged_3_15714408
3	15728555	15734245	merged_3_15728555
3	15734307	15735131	merged_3_15734307
3	15736137	15739352	merged_3_15736137
3	15766000	15768005	merged_3_15766000
3	15780279	15780979	merged_3_15780279
3	15785995	15786863	merged_3_15785995
3	15797591	15799404	merged_3_15797591
3	15803135	15803783	merged_3_15803135
3	15803912	15810743	merged_3_15803912
3	15812255	15812568	merged_3_15812255
3	15812722	15817013	merged_3_15812722
3	15842607	15843839	merged_3_15842607
3	15873331	15875468	merged_3_15873331
3	15898643	15900318	merged_3_15898643
3	15903978	15904877	merged_3_15903978
3	15915455	15919046	merged_3_15915455
3	15930978	15934611	merged_3_15930978
3	15942179	15945232	merged_3_15942179
3	15954371	15957286	merged_3_15954371
3	15965742	15968157	merged_3_15965742
3	15978028	15979342	merged_3_15978028
3	15988341	15989451	merged_3_15988341
3	16066650	16067266	merged_3_16066650
3	16071608	16072965	merged_3_16071608
3	16085939	16088396	merged_3_16085939
3	16100781	16102039	merged_3_16100781
3	16113666	16114014	merged_3_16113666
3	16141736	16142420	merged_3_16141736
3	16142625	16144314	merged_3_16142625
3	16157970	16163135	merged_3_16157970
3	16180503	16184144	merged_3_16180503
3	16201349	16202348	merged_3_16201349
3	16203810	16205478	merged_3_16203810
3	16240504	16241962	merged_3_16240504
3	16279808	16281177	merged_3_16279808
3	16293470	16294193	merged_3_16293470
3	16302571	16303059	merged_3_16302571
3	16321292	16322453	merged_3_16321292
3	16324957	16326783	merged_3_16324957
3	16332643	16342024	merged_3_16332643
3	16348267	16349200	merged_3_16348267
3	16349308	16349614	merged_3_16349308
3	16408048	16409620	merged_3_16408048
3	16510355	16512415	merged_3_16510355
3	16538193	16538601	merged_3_16538193
3	16625730	16627156	merged_3_16625730
3	16681915	16683111	merged_3_16681915
3	16770312	16770638	merged_3_16770312
3	16787362	16788091	merged_3_16787362
3	16797769	16798562	merged_3_16797769
3	16876197	16878240	merged_3_16876197
3	16939264	16940086	merged_3_16939264
3	16950961	16951851	merged_3_16950961
3	16973897	16976002	merged_3_16973897
3	17033178	17033414	merged_3_17033178
3	17067640	17068825	merged_3_17067640
3	17070555	17072341	merged_3_17070555
3	17099601	17101177	merged_3_17099601
3	17144481	17145435	merged_3_17144481
3	17163978	17164985	merged_3_17163978
3	17249271	17249822	merged_3_17249271
3	17271828	17273463	merged_3_17271828
3	17367462	17368464	merged_3_17367462
3	17401908	17403919	merged_3_17401908
3	17416037	17418299	merged_3_17416037
3	17566267	17566957	merged_3_17566267
3	17579617	17580655	merged_3_17579617
3	17656262	17656754	merged_3_17656262
3	17658548	17659022	merged_3_17658548
3	17728477	17729037	merged_3_17728477
3	17775294	17776786	merged_3_17775294
3	17840477	17840898	merged_3_17840477
3	17841076	17841212	merged_3_17841076
3	17841503	17842075	merged_3_17841503
3	17842186	17843609	merged_3_17842186
3	17848036	17849412	merged_3_17848036
3	17861715	17863009	merged_3_17861715
3	18055584	18056043	merged_3_18055584
3	18069078	18070673	merged_3_18069078
3	18192697	18193204	merged_3_18192697
3	18268360	18268782	merged_3_18268360
3	18356690	18357150	merged_3_18356690
3	18357253	18357997	merged_3_18357253
3	18503041	18503879	merged_3_18503041
3	18543179	18546307	merged_3_18543179
3	18563908	18564345	merged_3_18563908
3	18630987	18632247	merged_3_18630987
3	18770187	18770663	merged_3_18770187
3	18791072	18796528	merged_3_18791072
3	18799505	18800008	merged_3_18799505
3	18810965	18811387	merged_3_18810965
3	18811650	18814114	merged_3_18811650
3	18860032	18861159	merged_3_18860032
3	19133456	19134831	merged_3_19133456
3	19152485	19153481	merged_3_19152485
3	19157565	19158088	merged_3_19157565
3	19158196	19158462	merged_3_19158196
3	19357442	19358426	merged_3_19357442
3	19391832	19392550	merged_3_19391832
3	19471293	19471901	merged_3_19471293
3	19480856	19481761	merged_3_19480856
3	19533743	19534394	merged_3_19533743
3	19560422	19561303	merged_3_19560422
3	19622239	19622762	merged_3_19622239
3	19753262	19754116	merged_3_19753262
3	19959482	19960635	merged_3_19959482
3	20029846	20033235	merged_3_20029846
3	20126844	20127684	merged_3_20126844
3	20188376	20189530	merged_3_20188376
3	20304668	20310242	merged_3_20304668
3	20330081	20330452	merged_3_20330081
3	20539220	20540939	merged_3_20539220
3	20573843	20574382	merged_3_20573843
3	20660123	20660571	merged_3_20660123
3	20726004	20729213	merged_3_20726004
3	20746276	20746745	merged_3_20746276
3	20751096	20751931	merged_3_20751096
3	20763612	20764679	merged_3_20763612
3	20808433	20809657	merged_3_20808433
3	20929530	20930093	merged_3_20929530
3	20930191	20930889	merged_3_20930191
3	21008123	21008755	merged_3_21008123
3	21509430	21510353	merged_3_21509430
3	21655872	21656134	merged_3_21655872
3	21968298	21969412	merged_3_21968298
3	22031405	22031891	merged_3_22031405
3	22173653	22174235	merged_3_22173653
3	22239777	22242560	merged_3_22239777
3	22370102	22370894	merged_3_22370102
3	22383446	22390763	merged_3_22383446
3	22746407	22748525	merged_3_22746407
3	22762430	22762749	merged_3_22762430
3	22763494	22763876	merged_3_22763494
3	22766786	22768773	merged_3_22766786
3	22790179	22790687	merged_3_22790179
3	22815413	22815822	merged_3_22815413
3	23108730	23115996	merged_3_23108730
3	23117151	23119107	merged_3_23117151
3	23156642	23158187	merged_3_23156642
4	41530	41889	merged_4_41530
4	76927	77748	merged_4_76927
4	135935	136793	merged_4_135935
4	272189	274438	merged_4_272189
4	375515	376861	merged_4_375515
4	378762	379514	merged_4_378762
4	434220	434610	merged_4_434220
4	489356	490517	merged_4_489356
4	520120	521155	merged_4_520120
4	524245	524856	merged_4_524245
4	630638	636995	merged_4_630638
4	650162	650979	merged_4_650162
4	699853	700448	merged_4_699853
4	728316	728662	merged_4_728316
4	795123	795457	merged_4_795123
4	860861	865797	merged_4_860861
4	929434	929735	merged_4_929434
4	1026850	1027650	merged_4_1026850
4	1063612	1064417	merged_4_1063612
4	1090399	1091998	merged_4_1090399
4	1287699	1290737	merged_4_1287699
4	1337662	1338311	merged_4_1337662
4	1438467	1439583	merged_4_1438467
4	1479897	1480837	merged_4_1479897
4	1484912	1486123	merged_4_1484912
4	1486417	1487630	merged_4_1486417
4	1506730	1507315	merged_4_1506730
4	1592838	1599363	merged_4_1592838
4	1599464	1602097	merged_4_1599464
4	1602267	1603203	merged_4_1602267
4	1617773	1627499	merged_4_1617773
4	1652247	1658410	merged_4_1652247
4	1659094	1659975	merged_4_1659094
4	1660218	1663650	merged_4_1660218
4	1687919	1691499	merged_4_1687919
4	1700110	1703895	merged_4_1700110
4	1704033	1707737	merged_4_1704033
4	1707882	1716504	merged_4_1707882
4	1717613	1719574	merged_4_1717613
4	1719598	1723422	merged_4_1719598
4	1723532	1725296	merged_4_1723532
4	1725364	1729289	merged_4_1725364
4	1729331	1731229	merged_4_1729331
4	1731309	1738860	merged_4_1731309
4	1738947	1740711	merged_4_1738947
4	1757006	1757728	merged_4_1757006
4	1785389	1809864	merged_4_1785389
4	1827375	1830781	merged_4_1827375
4	1864992	1866900	merged_4_1864992
4	1875165	1875692	merged_4_1875165
4	1890532	1893741	merged_4_1890532
4	1909752	1911480	merged_4_1909752
4	1943216	1956779	merged_4_1943216
4	1979866	1986934	merged_4_1979866
4	1993549	1994882	merged_4_1993549
4	1995049	1996344	merged_4_1995049
4	2038853	2043739	merged_4_2038853
4	2044146	2054154	merged_4_2044146
4	2069749	2077729	merged_4_2069749
4	2077770	2084215	merged_4_2077770
4	2169432	2171844	merged_4_2169432
4	2183565	2188265	merged_4_2183565
4	2235880	2238077	merged_4_2235880
4	2244768	2258681	merged_4_2244768
4	2287902	2288933	merged_4_2287902
4	2311061	2311948	merged_4_2311061
4	2322898	2323920	merged_4_2322898
4	2339194	2341209	merged_4_2339194
4	2379261	2381049	merged_4_2379261
4	2398555	2399384	merged_4_2398555
4	2401483	2402593	merged_4_2401483
4	2409354	2411232	merged_4_2409354
4	2412429	2412946	merged_4_2412429
4	2467688	2468396	merged_4_2467688
4	2470931	2471009	merged_4_2470931
4	2508492	2509015	merged_4_2508492
4	2520873	2521710	merged_4_2520873
4	2525927	2527507	merged_4_2525927
4	2531982	2532292	merged_4_2531982
4	2554362	2554881	merged_4_2554362
4	2557679	2558820	merged_4_2557679
4	2558980	2562489	merged_4_2558980
4	2594640	2595405	merged_4_2594640
4	2604507	2607619	merged_4_2604507
4	2639560	2640719	merged_4_2639560
4	2650439	2651023	merged_4_2650439
4	2663391	2664438	merged_4_2663391
4	2673909	2674702	merged_4_2673909
4	2734360	2735921	merged_4_2734360
4	2755351	2756923	merged_4_2755351
4	2762893	2763750	merged_4_2762893
4	2773517	2775969	merged_4_2773517
4	2808463	2816357	merged_4_2808463
4	2822263	2824425	merged_4_2822263
4	2859713	2861943	merged_4_2859713
4	2861974	2866519	merged_4_2861974
4	2866527	2875401	merged_4_2866527
4	2878402	2890128	merged_4_2878402
4	2893981	2898427	merged_4_2893981
4	3089944	3096465	merged_4_3089944
4	3176477	3181997	merged_4_3176477
4	3274014	3288468	merged_4_3274014
4	3353923	3355242	merged_4_3353923
4	3452460	3456520	merged_4_3452460
4	3509644	3511969	merged_4_3509644
4	3512102	3515051	merged_4_3512102
4	3525559	3531633	merged_4_3525559
4	3531777	3534847	merged_4_3531777
4	3539271	3545304	merged_4_3539271
4	3766781	3769453	merged_4_3766781
4	3774227	3777391	merged_4_3774227
4	3795432	3811945	merged_4_3795432
4	3959564	3965336	merged_4_3959564
4	4038286	4043518	merged_4_4038286
4	4089591	4093661	merged_4_4089591
4	4096785	4105382	merged_4_4096785
4	4105479	4117347	merged_4_4105479
4	4144502	4145756	merged_4_4144502
4	4218585	4220771	merged_4_4218585
4	4222187	4223732	merged_4_4222187
4	4223918	4226646	merged_4_4223918
4	4226727	4228643	merged_4_4226727
4	4228906	4229815	merged_4_4228906
4	4229900	4230322	merged_4_4229900
4	4339529	4343068	merged_4_4339529
4	4343095	4344020	merged_4_4343095
4	4403694	4412245	merged_4_4403694
4	4412366	4416805	merged_4_4412366
4	4421702	4425456	merged_4_4421702
4	4545422	4547854	merged_4_4545422
4	4574699	4577174	merged_4_4574699
4	4579070	4580593	merged_4_4579070
4	4582695	4584811	merged_4_4582695
4	4677911	4684050	merged_4_4677911
4	4760897	4779260	merged_4_4760897
4	4788487	4790397	merged_4_4788487
4	4801734	4802242	merged_4_4801734
4	4808494	4811270	merged_4_4808494
4	4816296	4819936	merged_4_4816296
4	4843607	4845523	merged_4_4843607
4	4848145	4850410	merged_4_4848145
4	4895271	4902546	merged_4_4895271
4	4920220	4921633	merged_4_4920220
4	4959413	4966632	merged_4_4959413
4	5021739	5027346	merged_4_5021739
4	5058626	5078291	merged_4_5058626
4	5125615	5135178	merged_4_5125615
4	5174966	5176693	merged_4_5174966
4	5178102	5180745	merged_4_5178102
4	5202340	5208926	merged_4_5202340
4	5216433	5219078	merged_4_5216433
4	5281377	5286158	merged_4_5281377
4	5301954	5309051	merged_4_5301954
4	5374357	5375455	merged_4_5374357
4	5394104	5394622	merged_4_5394104
4	5407443	5408853	merged_4_5407443
4	5415237	5416465	merged_4_5415237
4	5416598	5417029	merged_4_5416598
4	5438259	5440988	merged_4_5438259
4	5468577	5479562	merged_4_5468577
4	5484604	5490919	merged_4_5484604
4	5497376	5497744	merged_4_5497376
4	5504465	5509469	merged_4_5504465
4	5541367	5545808	merged_4_5541367
4	5553877	5561905	merged_4_5553877
4	5567520	5575856	merged_4_5567520
4	5656555	5656986	merged_4_5656555
4	5673245	5674024	merged_4_5673245
4	5683387	5686295	merged_4_5683387
4	5771803	5774304	merged_4_5771803
4	5808360	5808990	merged_4_5808360
4	5870382	5874153	merged_4_5870382
4	5888820	5891470	merged_4_5888820
4	5919902	5923018	merged_4_5919902
4	5927944	5928505	merged_4_5927944
4	5933446	5936638	merged_4_5933446
4	5983860	5984264	merged_4_5983860
4	6019881	6021060	merged_4_6019881
4	6031468	6033338	merged_4_6031468
4	6033466	6033837	merged_4_6033466
4	6033938	6034676	merged_4_6033938
4	6037236	6038425	merged_4_6037236
4	6045953	6047829	merged_4_6045953
4	6056268	6059247	merged_4_6056268
4	6125901	6132894	merged_4_6125901
4	6166680	6168615	merged_4_6166680
4	6197105	6198566	merged_4_6197105
4	6199321	6200186	merged_4_6199321
4	6205120	6206899	merged_4_6205120
4	6227051	6227976	merged_4_6227051
4	6243479	6243864	merged_4_6243479
4	6275832	6276348	merged_4_6275832
4	6281371	6283860	merged_4_6281371
4	6304267	6305070	merged_4_6304267
4	6356792	6357926	merged_4_6356792
4	6404510	6405614	merged_4_6404510
4	6405725	6405910	merged_4_6405725
4	6479434	6479848	merged_4_6479434
4	6529431	6537516	merged_4_6529431
4	6548938	6549848	merged_4_6548938
4	6550625	6552097	merged_4_6550625
4	6559848	6561706	merged_4_6559848
4	6562495	6563975	merged_4_6562495
4	6596753	6597179	merged_4_6596753
4	6597747	6598909	merged_4_6597747
4	6599165	6600165	merged_4_6599165
4	6646916	6647538	merged_4_6646916
4	6688584	6689762	merged_4_6688584
4	6718835	6719196	merged_4_6718835
4	6723303	6730207	merged_4_6723303
4	6751826	6752336	merged_4_6751826
4	6912303	6912404	merged_4_6912303
4	6912596	6912747	merged_4_6912596
4	6934119	6935629	merged_4_6934119
4	6953965	6955387	merged_4_6953965
4	6976965	6977931	merged_4_6976965
4	6978063	6978725	merged_4_6978063
4	7178517	7179425	merged_4_7178517
4	7214192	7215002	merged_4_7214192
4	7231272	7231637	merged_4_7231272
4	7244752	7245581	merged_4_7244752
4	7249246	7250262	merged_4_7249246
4	7250427	7251274	merged_4_7250427
4	7345793	7346129	merged_4_7345793
4	7353264	7353588	merged_4_7353264
4	7356640	7359128	merged_4_7356640
4	7359267	7360215	merged_4_7359267
4	7363598	7365111	merged_4_7363598
4	7389639	7391120	merged_4_7389639
4	7444250	7444929	merged_4_7444250
4	7519752	7520845	merged_4_7519752
4	7524130	7525338	merged_4_7524130
4	7554793	7557821	merged_4_7554793
4	7591542	7593844	merged_4_7591542
4	7609851	7610121	merged_4_7609851
4	7610458	7612337	merged_4_7610458
4	7624752	7625436	merged_4_7624752
4	7800312	7801964	merged_4_7800312
4	7812980	7814087	merged_4_7812980
4	7816754	7817531	merged_4_7816754
4	7817956	7821947	merged_4_7817956
4	7880841	7885861	merged_4_7880841
4	7943735	7945874	merged_4_7943735
4	7969447	7969952	merged_4_7969447
4	7988783	7989722	merged_4_7988783
4	8013066	8013431	merged_4_8013066
4	8030332	8030826	merged_4_8030332
4	8130874	8132254	merged_4_8130874
4	8214347	8214807	merged_4_8214347
4	8261618	8267148	merged_4_8261618
4	8404125	8405653	merged_4_8404125
4	8465359	8466280	merged_4_8465359
4	8535899	8537847	merged_4_8535899
4	8795987	8800041	merged_4_8795987
4	8900129	8907338	merged_4_8900129
4	8941380	8943588	merged_4_8941380
4	8947062	8949008	merged_4_8947062
4	9005008	9006629	merged_4_9005008
4	9048921	9049607	merged_4_9048921
4	9049830	9050317	merged_4_9049830
4	9086648	9086891	merged_4_9086648
4	9087983	9088253	merged_4_9087983
4	9144909	9145714	merged_4_9144909
4	9161790	9163953	merged_4_9161790
4	9164747	9164860	merged_4_9164747
4	9357037	9357457	merged_4_9357037
4	9687010	9688261	merged_4_9687010
4	9795515	9795792	merged_4_9795515
4	9800398	9801379	merged_4_9800398
4	9801646	9803021	merged_4_9801646
4	9927886	9928161	merged_4_9927886
4	9955732	9958006	merged_4_9955732
4	9961740	9962675	merged_4_9961740
4	9980699	9981629	merged_4_9980699
4	9988966	9990900	merged_4_9988966
4	10156076	10157190	merged_4_10156076
4	10166032	10166369	merged_4_10166032
4	10167239	10167543	merged_4_10167239
4	10178716	10179191	merged_4_10178716
4	10265839	10266849	merged_4_10265839
4	10359395	10359858	merged_4_10359395
4	10770004	10771480	merged_4_10770004
4	10870739	10871789	merged_4_10870739
4	10903274	10905157	merged_4_10903274
4	11080150	11081619	merged_4_11080150
4	11123429	11124510	merged_4_11123429
4	11209513	11211647	merged_4_11209513
4	11473278	11475528	merged_4_11473278
4	11684315	11684889	merged_4_11684315
4	11695995	11696483	merged_4_11695995
4	11828953	11829870	merged_4_11828953
4	11832116	11833209	merged_4_11832116
4	11946076	11946818	merged_4_11946076
4	12092441	12094730	merged_4_12092441
4	12334409	12336468	merged_4_12334409
4	12433510	12436051	merged_4_12433510
4	12483517	12486392	merged_4_12483517
4	12598599	12599821	merged_4_12598599
4	12699028	12699736	merged_4_12699028
4	12699856	12700924	merged_4_12699856
4	12712901	12714168	merged_4_12712901
4	12841020	12843292	merged_4_12841020
4	12843412	12844516	merged_4_12843412
4	12847242	12847846	merged_4_12847242
4	12862427	12864596	merged_4_12862427
4	12957177	12957445	merged_4_12957177
4	13292779	13293538	merged_4_13292779
4	13293636	13295431	merged_4_13293636
4	13369108	13370095	merged_4_13369108
4	13472446	13473302	merged_4_13472446
4	13580116	13581025	merged_4_13580116
4	13902361	13904413	merged_4_13902361
4	13951284	13951482	merged_4_13951284
4	14122017	14122540	merged_4_14122017
4	14267648	14268891	merged_4_14267648
4	14272060	14272789	merged_4_14272060
4	14530909	14533038	merged_4_14530909
4	14581993	14582599	merged_4_14581993
4	14977310	14978218	merged_4_14977310
4	14989435	14989856	merged_4_14989435
4	15231819	15232258	merged_4_15231819
4	15695583	15696135	merged_4_15695583
4	15696265	15696994	merged_4_15696265
4	15859967	15860419	merged_4_15859967
4	15922720	15923063	merged_4_15922720
4	15923788	15924161	merged_4_15923788
4	16555191	16556214	merged_4_16555191
4	16830821	16831823	merged_4_16830821
4	16920901	16921300	merged_4_16920901
4	17212429	17213464	merged_4_17212429
4	17227352	17228161	merged_4_17227352
4	17636383	17637135	merged_4_17636383
4	17637163	17638549	merged_4_17637163
4	18181448	18182977	merged_4_18181448
4	18254764	18257323	merged_4_18254764
4	18279993	18280939	merged_4_18279993
4	18434564	18435109	merged_4_18434564
4	18481738	18482828	merged_4_18481738
5	56649	57004	merged_5_56649
5	112752	113570	merged_5_112752
5	179150	180431	merged_5_179150
5	317358	317706	merged_5_317358
5	381536	382124	merged_5_381536
5	382296	382415	merged_5_382296
5	486720	487269	merged_5_486720
5	491538	492139	merged_5_491538
5	595400	596987	merged_5_595400
5	837862	838638	merged_5_837862
5	838752	839583	merged_5_838752
5	1180829	1182601	merged_5_1180829
5	1228897	1230592	merged_5_1228897
5	1409843	1412059	merged_5_1409843
5	1501399	1502227	merged_5_1501399
5	1515953	1516546	merged_5_1515953
5	1559239	1560600	merged_5_1559239
5	1654880	1655485	merged_5_1654880
5	1811868	1814335	merged_5_1811868
5	1871463	1872874	merged_5_1871463
5	2252115	2252359	merged_5_2252115
5	2253152	2253912	merged_5_2253152
5	2256957	2262942	merged_5_2256957
5	2289185	2289875	merged_5_2289185
5	2371980	2372317	merged_5_2371980
5	2895848	2897000	merged_5_2895848
5	2957024	2958286	merged_5_2957024
5	3005768	3006559	merged_5_3005768
5	3006680	3007607	merged_5_3006680
5	3372096	3373333	merged_5_3372096
5	3560427	3561058	merged_5_3560427
5	3688420	3688840	merged_5_3688420
5	3750398	3753943	merged_5_3750398
5	4140467	4142623	merged_5_4140467
5	4165093	4166289	merged_5_4165093
5	4320107	4326275	merged_5_4320107
5	4479376	4479623	merged_5_4479376
5	4842589	4843149	merged_5_4842589
5	4855654	4856471	merged_5_4855654
5	5007895	5008630	merged_5_5007895
5	5062368	5063604	merged_5_5062368
5	5593199	5594149	merged_5_5593199
5	5643804	5646678	merged_5_5643804
5	5749105	5749560	merged_5_5749105
5	5853077	5854210	merged_5_5853077
5	5854873	5856082	merged_5_5854873
5	6252134	6254189	merged_5_6252134
5	6340949	6341985	merged_5_6340949
5	6349643	6351745	merged_5_6349643
5	6397932	6398708	merged_5_6397932
5	6438776	6441903	merged_5_6438776
5	6443864	6444004	merged_5_6443864
5	7027349	7036336	merged_5_7027349
5	7041167	7043077	merged_5_7041167
5	7056769	7058584	merged_5_7056769
5	7457271	7457826	merged_5_7457271
5	7478464	7478746	merged_5_7478464
5	7490846	7491254	merged_5_7490846
5	7503391	7507193	merged_5_7503391
5	7638682	7642100	merged_5_7638682
5	7644297	7645340	merged_5_7644297
5	7647437	7650075	merged_5_7647437
5	7728600	7729427	merged_5_7728600
5	7800546	7801038	merged_5_7800546
5	7934729	7935216	merged_5_7934729
5	7971518	7972552	merged_5_7971518
5	7991182	7992303	merged_5_7991182
5	8133469	8134028	merged_5_8133469
5	8203606	8204538	merged_5_8203606
5	8233668	8234363	merged_5_8233668
5	8361818	8362723	merged_5_8361818
5	8397991	8398572	merged_5_8397991
5	8419297	8420413	merged_5_8419297
5	8451894	8453373	merged_5_8451894
5	8565814	8566173	merged_5_8565814
5	8585535	8586288	merged_5_8585535
5	8588805	8589175	merged_5_8588805
5	8594069	8594481	merged_5_8594069
5	8611353	8612086	merged_5_8611353
5	8613629	8615126	merged_5_8613629
5	8666133	8667438	merged_5_8666133
5	8701113	8702484	merged_5_8701113
5	8702573	8703769	merged_5_8702573
5	8715051	8723853	merged_5_8715051
5	8727723	8728823	merged_5_8727723
5	8729080	8729531	merged_5_8729080
5	8733782	8734525	merged_5_8733782
5	8782970	8784093	merged_5_8782970
5	8810122	8812569	merged_5_8810122
5	8813227	8813627	merged_5_8813227
5	8823928	8827000	merged_5_8823928
5	8828023	8829599	merged_5_8828023
5	8860561	8861124	merged_5_8860561
5	9013083	9013883	merged_5_9013083
5	9020327	9023061	merged_5_9020327
5	9069047	9070821	merged_5_9069047
5	9112850	9115329	merged_5_9112850
5	9155640	9156564	merged_5_9155640
5	9169064	9169977	merged_5_9169064
5	9178451	9178909	merged_5_9178451
5	9178996	9180433	merged_5_9178996
5	9181425	9189588	merged_5_9181425
5	9194833	9195497	merged_5_9194833
5	9274168	9275894	merged_5_9274168
5	9288972	9289597	merged_5_9288972
5	9289940	9290912	merged_5_9289940
5	9302549	9303431	merged_5_9302549
5	9321228	9324920	merged_5_9321228
5	9342362	9345482	merged_5_9342362
5	9346290	9349249	merged_5_9346290
5	9357556	9358153	merged_5_9357556
5	9385748	9386858	merged_5_9385748
5	9428568	9428925	merged_5_9428568
5	9442130	9442823	merged_5_9442130
5	9443682	9445069	merged_5_9443682
5	9462483	9463564	merged_5_9462483
5	9552501	9552946	merged_5_9552501
5	9603826	9605032	merged_5_9603826
5	9611993	9612608	merged_5_9611993
5	9613679	9614287	merged_5_9613679
5	9686245	9686641	merged_5_9686245
5	9697868	9700224	merged_5_9697868
5	9721831	9722184	merged_5_9721831
5	9738745	9740785	merged_5_9738745
5	9741215	9742056	merged_5_9741215
5	9749968	9753995	merged_5_9749968
5	9754468	9757680	merged_5_9754468
5	9799932	9803077	merged_5_9799932
5	9818416	9819386	merged_5_9818416
5	9840067	9842146	merged_5_9840067
5	9846499	9848379	merged_5_9846499
5	9857707	9858973	merged_5_9857707
5	9871055	9872942	merged_5_9871055
5	9877322	9878001	merged_5_9877322
5	9889971	9898297	merged_5_9889971
5	9923880	9932148	merged_5_9923880
5	9937736	9940690	merged_5_9937736
5	9971821	9973420	merged_5_9971821
5	9978539	9984166	merged_5_9978539
5	9988032	9988444	merged_5_9988032
5	10025484	10026054	merged_5_10025484
5	10063498	10065850	merged_5_10063498
5	10067172	10069092	merged_5_10067172
5	10071501	10074292	merged_5_10071501
5	10074422	10076435	merged_5_10074422
5	10117444	10118627	merged_5_10117444
5	10123467	10128042	merged_5_10123467
5	10171403	10174852	merged_5_10171403
5	10174956	10179049	merged_5_10174956
5	10179126	10183177	merged_5_10179126
5	10239733	10258415	merged_5_10239733
5	10357944	10359093	merged_5_10357944
5	10372310	10374432	merged_5_10372310
5	10377834	10378464	merged_5_10377834
5	10385088	10387914	merged_5_10385088
5	10415563	10420819	merged_5_10415563
5	10474512	10477123	merged_5_10474512
5	10527404	10530136	merged_5_10527404
5	10531905	10536493	merged_5_10531905
5	10536685	10538466	merged_5_10536685
5	10546483	10554536	merged_5_10546483
5	10556479	10562769	merged_5_10556479
5	10562987	10569498	merged_5_10562987
5	10569604	10571686	merged_5_10569604
5	10612335	10613655	merged_5_10612335
5	10632689	10635382	merged_5_10632689
5	10660733	10664121	merged_5_10660733
5	10683624	10687993	merged_5_10683624
5	10698421	10701558	merged_5_10698421
5	10702105	10703108	merged_5_10702105
5	10706340	10707430	merged_5_10706340
5	10746415	10749862	merged_5_10746415
5	10753348	10760535	merged_5_10753348
5	10760654	10762110	merged_5_10760654
5	10762213	10763450	merged_5_10762213
5	10764149	10773416	merged_5_10764149
5	10774172	10775584	merged_5_10774172
5	10800805	10803042	merged_5_10800805
5	10837041	10842154	merged_5_10837041
5	10844182	10847872	merged_5_10844182
5	10860220	10860841	merged_5_10860220
5	10860885	10861547	merged_5_10860885
5	10908979	10910962	merged_5_10908979
5	10920677	10921472	merged_5_10920677
5	11032104	11033592	merged_5_11032104
5	11182967	11189005	merged_5_11182967
5	11229012	11229514	merged_5_11229012
5	11229661	11230166	merged_5_11229661
5	11231603	11232046	merged_5_11231603
5	11232192	11232760	merged_5_11232192
5	11232899	11233319	merged_5_11232899
5	11233516	11233983	merged_5_11233516
5	11234195	11234672	merged_5_11234195
5	11234822	11235264	merged_5_11234822
5	11235493	11237815	merged_5_11235493
5	11238056	11239106	merged_5_11238056
5	11239350	11239910	merged_5_11239350
5	11239914	11241048	merged_5_11239914
5	11241262	11241747	merged_5_11241262
5	11241944	11242663	merged_5_11241944
5	11242933	11243315	merged_5_11242933
5	11243560	11243962	merged_5_11243560
5	11244103	11244277	merged_5_11244103
5	11244492	11244926	merged_5_11244492
5	11245179	11245655	merged_5_11245179
5	11245789	11246402	merged_5_11245789
5	11246435	11246920	merged_5_11246435
5	11246989	11248990	merged_5_11246989
5	11249029	11249507	merged_5_11249029
5	11249675	11250110	merged_5_11249675
5	11250247	11250818	merged_5_11250247
5	11250969	11251452	merged_5_11250969
5	11251618	11253408	merged_5_11251618
5	11253512	11253997	merged_5_11253512
5	11254157	11254645	merged_5_11254157
5	11254894	11255340	merged_5_11254894
5	11255506	11256004	merged_5_11255506
5	11256214	11256594	merged_5_11256214
5	11256694	11257306	merged_5_11256694
5	11257510	11257883	merged_5_11257510
5	11258040	11258544	merged_5_11258040
5	11258672	11260539	merged_5_11258672
5	11260651	11261773	merged_5_11260651
5	11262020	11262421	merged_5_11262020
5	11262662	11263116	merged_5_11262662
5	11263283	11263775	merged_5_11263283
5	11263866	11264366	merged_5_11263866
5	11264611	11265072	merged_5_11264611
5	11265266	11265720	merged_5_11265266
5	11265821	11266489	merged_5_11265821
5	11266554	11267022	merged_5_11266554
5	11267172	11267666	merged_5_11267172
5	11267889	11268236	merged_5_11267889
5	11268345	11269309	merged_5_11268345
5	11320239	11332901	merged_5_11320239
5	11397366	11404517	merged_5_11397366
5	11577332	11584360	merged_5_11577332
5	11685587	11698396	merged_5_11685587
5	11730321	11734087	merged_5_11730321
5	11765554	11766408	merged_5_11765554
5	11766518	11771890	merged_5_11766518
5	11773718	11779901	merged_5_11773718
5	11799761	11805649	merged_5_11799761
5	11808287	11821575	merged_5_11808287
5	11830739	11839613	merged_5_11830739
5	11839674	11844009	merged_5_11839674
5	11844072	11849281	merged_5_11844072
5	11935214	11945887	merged_5_11935214
5	11989055	11993928	merged_5_11989055
5	12009083	12015601	merged_5_12009083
5	12017893	12024342	merged_5_12017893
5	12068857	12071464	merged_5_12068857
5	12072295	12077046	merged_5_12072295
5	12091565	12091844	merged_5_12091565
5	12102208	12111353	merged_5_12102208
5	12131692	12150976	merged_5_12131692
5	12279835	12286078	merged_5_12279835
5	12286555	12294655	merged_5_12286555
5	12350759	12352915	merged_5_12350759
5	12501530	12507929	merged_5_12501530
5	12566006	12566943	merged_5_12566006
5	12639755	12647853	merged_5_12639755
5	12710646	12717462	merged_5_12710646
5	12742119	12752818	merged_5_12742119
5	13011360	13023486	merged_5_13011360
5	13051662	13054014	merged_5_13051662
5	13054182	13058940	merged_5_13054182
5	13059534	13060735	merged_5_13059534
5	13069416	13075060	merged_5_13069416
5	13095684	13098368	merged_5_13095684
5	13204807	13206823	merged_5_13204807
5	13255569	13259849	merged_5_13255569
5	13320254	13326334	merged_5_13320254
5	13332227	13340121	merged_5_13332227
5	13370886	13380539	merged_5_13370886
5	13395486	13403381	merged_5_13395486
5	13466257	13467296	merged_5_13466257
5	13489433	13492815	merged_5_13489433
5	13503017	13503849	merged_5_13503017
5	13504364	13506514	merged_5_13504364
5	13506671	13508734	merged_5_13506671
5	13509155	13510204	merged_5_13509155
5	13517810	13518410	merged_5_13517810
5	13535115	13539043	merged_5_13535115
5	13646590	13651766	merged_5_13646590
5	13656281	13660884	merged_5_13656281
5	13682540	13690981	merged_5_13682540
5	13703307	13704022	merged_5_13703307
5	13708725	13709056	merged_5_13708725
5	13713038	13719268	merged_5_13713038
5	13735770	13737131	merged_5_13735770
5	13768133	13768833	merged_5_13768133
5	13773607	13774607	merged_5_13773607
5	13774724	13775651	merged_5_13774724
5	13802838	13805343	merged_5_13802838
5	13811267	13815088	merged_5_13811267
5	13815371	13820934	merged_5_13815371
5	13826832	13827337	merged_5_13826832
5	13854993	13855568	merged_5_13854993
5	13861876	13863494	merged_5_13861876
5	13917463	13918472	merged_5_13917463
5	13974687	13977248	merged_5_13974687
5	13977609	13981583	merged_5_13977609
5	13982454	13984372	merged_5_13982454
5	14044901	14047602	merged_5_14044901
5	14055067	14057503	merged_5_14055067
5	14058768	14060349	merged_5_14058768
5	14062129	14063535	merged_5_14062129
5	14075315	14078163	merged_5_14075315
5	14184438	14186883	merged_5_14184438
5	14186999	14187616	merged_5_14186999
5	14199596	14201097	merged_5_14199596
5	14242141	14242435	merged_5_14242141
5	14268459	14273238	merged_5_14268459
5	14280105	14281158	merged_5_14280105
5	14300412	14301746	merged_5_14300412
5	14309390	14312735	merged_5_14309390
5	14313264	14317769	merged_5_14313264
5	14318692	14319909	merged_5_14318692
5	14320317	14323451	merged_5_14320317
5	14409536	14410110	merged_5_14409536
5	14429645	14429931	merged_5_14429645
5	14468794	14469705	merged_5_14468794
5	14488969	14489231	merged_5_14488969
5	14504064	14517777	merged_5_14504064
5	14557848	14561395	merged_5_14557848
5	14573083	14580747	merged_5_14573083
5	14586889	14590098	merged_5_14586889
5	14654442	14656827	merged_5_14654442
5	14754135	14755496	merged_5_14754135
5	14759789	14760933	merged_5_14759789
5	14782025	14786539	merged_5_14782025
5	14797636	14800929	merged_5_14797636
5	14802336	14804475	merged_5_14802336
5	14848226	14850920	merged_5_14848226
5	14871894	14873747	merged_5_14871894
5	14926375	14927077	merged_5_14926375
5	14937017	14937786	merged_5_14937017
5	15040737	15041844	merged_5_15040737
5	15048129	15048514	merged_5_15048129
5	15052484	15054028	merged_5_15052484
5	15075616	15078337	merged_5_15075616
5	15140001	15141586	merged_5_15140001
5	15258808	15259560	merged_5_15258808
[truncated: 148 more rows]

## Sheet: c.Rs_WTcore_24nt-siRNA clusters
Table S5c. Rs_WTcore_24nt-siRNA clusters
Chr	Start	Stop	Cluster ID
1	8	1045	merged_1_8
1	17806	18807	merged_1_17806
1	44557	44996	merged_1_44557
1	55659	56713	merged_1_55659
1	76658	77598	merged_1_76658
1	238166	239487	merged_1_238166
1	257691	258756	merged_1_257691
1	291782	292768	merged_1_291782
1	372379	372754	merged_1_372379
1	423074	423366	merged_1_423074
1	423467	424334	merged_1_423467
1	431148	434116	merged_1_431148
1	499388	499694	merged_1_499388
1	500346	500723	merged_1_500346
1	512587	513213	merged_1_512587
1	540395	541104	merged_1_540395
1	549461	550924	merged_1_549461
1	634072	634575	merged_1_634072
1	639728	639795	merged_1_639728
1	641139	641203	merged_1_641139
1	670532	670980	merged_1_670532
1	696465	696836	merged_1_696465
1	758989	759243	merged_1_758989
1	759787	760525	merged_1_759787
1	780988	781205	merged_1_780988
1	781349	782265	merged_1_781349
1	792105	792552	merged_1_792105
1	822237	822419	merged_1_822237
1	888698	889310	merged_1_888698
1	889394	889621	merged_1_889394
1	944174	944457	merged_1_944174
1	958520	959260	merged_1_958520
1	1160187	1160586	merged_1_1160187
1	1184631	1185219	merged_1_1184631
1	1194295	1195459	merged_1_1194295
1	1249740	1250962	merged_1_1249740
1	1276446	1276765	merged_1_1276446
1	1289031	1289500	merged_1_1289031
1	1430206	1431172	merged_1_1430206
1	1441406	1444641	merged_1_1441406
1	1445092	1446456	merged_1_1445092
1	1476325	1476784	merged_1_1476325
1	1522765	1523024	merged_1_1522765
1	1523179	1523227	merged_1_1523179
1	1523380	1523430	merged_1_1523380
1	1591842	1593468	merged_1_1591842
1	1598221	1598764	merged_1_1598221
1	1613204	1614779	merged_1_1613204
1	1617532	1618013	merged_1_1617532
1	1705943	1706125	merged_1_1705943
1	1875496	1876776	merged_1_1875496
1	1881880	1882346	merged_1_1881880
1	1974922	1975626	merged_1_1974922
1	1975832	1976591	merged_1_1975832
1	2157042	2158102	merged_1_2157042
1	2233769	2234546	merged_1_2233769
1	2340093	2340585	merged_1_2340093
1	2415134	2416027	merged_1_2415134
1	2472760	2473410	merged_1_2472760
1	2531341	2534939	merged_1_2531341
1	2587138	2588408	merged_1_2587138
1	2657316	2657950	merged_1_2657316
1	2788288	2789538	merged_1_2788288
1	2789936	2798700	merged_1_2789936
1	2798795	2800784	merged_1_2798795
1	2986166	2986990	merged_1_2986166
1	2993273	2993900	merged_1_2993273
1	3023400	3024491	merged_1_3023400
1	3062015	3062099	merged_1_3062015
1	3063507	3063819	merged_1_3063507
1	3073390	3074144	merged_1_3073390
1	3251218	3251610	merged_1_3251218
1	3342938	3343261	merged_1_3342938
1	3343528	3345623	merged_1_3343528
1	3361980	3362318	merged_1_3361980
1	3412906	3413269	merged_1_3412906
1	3413558	3413927	merged_1_3413558
1	3414030	3414277	merged_1_3414030
1	3414536	3414894	merged_1_3414536
1	3498750	3499062	merged_1_3498750
1	3546726	3547403	merged_1_3546726
1	3547589	3547815	merged_1_3547589
1	3572846	3573273	merged_1_3572846
1	3730197	3730356	merged_1_3730197
1	3762701	3763084	merged_1_3762701
1	3771611	3771830	merged_1_3771611
1	3780663	3785865	merged_1_3780663
1	3892042	3892465	merged_1_3892042
1	3893943	3894570	merged_1_3893943
1	3897947	3899128	merged_1_3897947
1	3925568	3926022	merged_1_3925568
1	3932858	3933570	merged_1_3932858
1	3979790	3981055	merged_1_3979790
1	4061306	4062036	merged_1_4061306
1	4093135	4094552	merged_1_4093135
1	4109979	4111314	merged_1_4109979
1	4111499	4113075	merged_1_4111499
1	4209167	4209682	merged_1_4209167
1	4326327	4326691	merged_1_4326327
1	4329778	4334496	merged_1_4329778
1	4405886	4407182	merged_1_4405886
1	4407287	4409006	merged_1_4407287
1	4410418	4411320	merged_1_4410418
1	4415567	4416202	merged_1_4415567
1	4493776	4494623	merged_1_4493776
1	4505225	4507661	merged_1_4505225
1	4525019	4525579	merged_1_4525019
1	4582922	4583561	merged_1_4582922
1	4619944	4621905	merged_1_4619944
1	4658154	4658529	merged_1_4658154
1	4682354	4684099	merged_1_4682354
1	4684223	4684822	merged_1_4684223
1	4685317	4686226	merged_1_4685317
1	4738414	4739603	merged_1_4738414
1	4770114	4770805	merged_1_4770114
1	4786481	4786722	merged_1_4786481
1	4786818	4787303	merged_1_4786818
1	4860298	4860670	merged_1_4860298
1	4966097	4967600	merged_1_4966097
1	4992576	4993357	merged_1_4992576
1	5055850	5056420	merged_1_5055850
1	5098265	5102189	merged_1_5098265
1	5171811	5172183	merged_1_5171811
1	5285059	5285420	merged_1_5285059
1	5356684	5357166	merged_1_5356684
1	5378266	5378480	merged_1_5378266
1	5391278	5391672	merged_1_5391278
1	5392416	5392777	merged_1_5392416
1	5436903	5437174	merged_1_5436903
1	5531254	5531922	merged_1_5531254
1	5657449	5657666	merged_1_5657449
1	5657825	5659273	merged_1_5657825
1	5679053	5682002	merged_1_5679053
1	5691648	5696793	merged_1_5691648
1	5700901	5701266	merged_1_5700901
1	5701495	5702164	merged_1_5701495
1	5798691	5799613	merged_1_5798691
1	5866661	5867314	merged_1_5866661
1	5899022	5899925	merged_1_5899022
1	5911648	5914601	merged_1_5911648
1	5915050	5916538	merged_1_5915050
1	5958611	5959670	merged_1_5958611
1	5965402	5967009	merged_1_5965402
1	5970346	5973392	merged_1_5970346
1	5974813	5975845	merged_1_5974813
1	6009350	6014445	merged_1_6009350
1	6074805	6074988	merged_1_6074805
1	6140422	6141696	merged_1_6140422
1	6156326	6158939	merged_1_6156326
1	6173303	6173646	merged_1_6173303
1	6197238	6198215	merged_1_6197238
1	6198373	6198801	merged_1_6198373
1	6210775	6212293	merged_1_6210775
1	6233764	6234273	merged_1_6233764
1	6234935	6235227	merged_1_6234935
1	6235714	6237793	merged_1_6235714
1	6262786	6263359	merged_1_6262786
1	6273443	6274646	merged_1_6273443
1	6274789	6276602	merged_1_6274789
1	6302488	6303245	merged_1_6302488
1	6379249	6380111	merged_1_6379249
1	6403078	6404011	merged_1_6403078
1	6404423	6405081	merged_1_6404423
1	6426217	6426690	merged_1_6426217
1	6454619	6456067	merged_1_6454619
1	6470279	6471150	merged_1_6470279
1	6472615	6473425	merged_1_6472615
1	6515023	6515341	merged_1_6515023
1	6538269	6538833	merged_1_6538269
1	6539626	6543693	merged_1_6539626
1	6573810	6575572	merged_1_6573810
1	6587959	6588996	merged_1_6587959
1	6589079	6594233	merged_1_6589079
1	6615287	6615723	merged_1_6615287
1	6640279	6641069	merged_1_6640279
1	6657119	6660536	merged_1_6657119
1	6703998	6704865	merged_1_6703998
1	6705465	6709821	merged_1_6705465
1	6715141	6715594	merged_1_6715141
1	6717889	6718229	merged_1_6717889
1	6720687	6721069	merged_1_6720687
1	6722821	6723404	merged_1_6722821
1	6736442	6737198	merged_1_6736442
1	6742858	6744219	merged_1_6742858
1	6758496	6759933	merged_1_6758496
1	6905937	6906615	merged_1_6905937
1	7023439	7024649	merged_1_7023439
1	7036975	7037355	merged_1_7036975
1	7065201	7075883	merged_1_7065201
1	7077722	7078174	merged_1_7077722
1	7132575	7133007	merged_1_7132575
1	7227559	7228166	merged_1_7227559
1	7241050	7241625	merged_1_7241050
1	7251779	7252218	merged_1_7251779
1	7254883	7255649	merged_1_7254883
1	7255888	7257490	merged_1_7255888
1	7281637	7281979	merged_1_7281637
1	7313030	7313255	merged_1_7313030
1	7344271	7344585	merged_1_7344271
1	7352847	7360837	merged_1_7352847
1	7360920	7363658	merged_1_7360920
1	7364019	7365302	merged_1_7364019
1	7365683	7366009	merged_1_7365683
1	7392244	7392834	merged_1_7392244
1	7392942	7393565	merged_1_7392942
1	7394311	7394741	merged_1_7394311
1	7521802	7522513	merged_1_7521802
1	7541113	7541428	merged_1_7541113
1	7604744	7605197	merged_1_7604744
1	7665237	7665937	merged_1_7665237
1	7712071	7712594	merged_1_7712071
1	7714602	7715276	merged_1_7714602
1	7717227	7719641	merged_1_7717227
1	7719676	7722705	merged_1_7719676
1	7725241	7725931	merged_1_7725241
1	7729873	7729995	merged_1_7729873
1	7745797	7747271	merged_1_7745797
1	7761007	7762172	merged_1_7761007
1	7834053	7834227	merged_1_7834053
1	7851813	7852498	merged_1_7851813
1	7935600	7935823	merged_1_7935600
1	7936498	7936995	merged_1_7936498
1	7959894	7961389	merged_1_7959894
1	7969552	7974394	merged_1_7969552
1	7985026	7985399	merged_1_7985026
1	7985530	7986438	merged_1_7985530
1	8016208	8016603	merged_1_8016208
1	8035857	8036222	merged_1_8035857
1	8043898	8044316	merged_1_8043898
1	8115238	8116258	merged_1_8115238
1	8116450	8116827	merged_1_8116450
1	8154179	8154554	merged_1_8154179
1	8169398	8170140	merged_1_8169398
1	8189872	8190676	merged_1_8189872
1	8201223	8201667	merged_1_8201223
1	8204604	8205812	merged_1_8204604
1	8235832	8236441	merged_1_8235832
1	8237558	8239514	merged_1_8237558
1	8252445	8252798	merged_1_8252445
1	8254663	8255091	merged_1_8254663
1	8266813	8267802	merged_1_8266813
1	8272365	8272766	merged_1_8272365
1	8272923	8273064	merged_1_8272923
1	8275957	8279081	merged_1_8275957
1	8289770	8290054	merged_1_8289770
1	8290145	8291263	merged_1_8290145
1	8319386	8320492	merged_1_8319386
1	8392161	8392640	merged_1_8392161
1	8453359	8461827	merged_1_8453359
1	8471858	8472128	merged_1_8471858
1	8473181	8473462	merged_1_8473181
1	8474767	8476484	merged_1_8474767
1	8488264	8489316	merged_1_8488264
1	8489429	8489717	merged_1_8489429
1	8490178	8492805	merged_1_8490178
1	8495025	8495472	merged_1_8495025
1	8538515	8539053	merged_1_8538515
1	8539431	8539779	merged_1_8539431
1	8543759	8544049	merged_1_8543759
1	8576998	8578161	merged_1_8576998
1	8590797	8591652	merged_1_8590797
1	8621435	8622545	merged_1_8621435
1	8622751	8623741	merged_1_8622751
1	8644654	8647554	merged_1_8644654
1	8647752	8649323	merged_1_8647752
1	8649427	8650055	merged_1_8649427
1	8661214	8661451	merged_1_8661214
1	8681819	8682611	merged_1_8681819
1	8690305	8690580	merged_1_8690305
1	8728634	8733771	merged_1_8728634
1	8765478	8767592	merged_1_8765478
1	8771643	8775900	merged_1_8771643
1	8778093	8781872	merged_1_8778093
1	8785933	8794808	merged_1_8785933
1	8797558	8798500	merged_1_8797558
1	8800612	8804392	merged_1_8800612
1	8808520	8812958	merged_1_8808520
1	8815000	8818800	merged_1_8815000
1	8822921	8827149	merged_1_8822921
1	8829401	8831092	merged_1_8829401
1	8831231	8833188	merged_1_8831231
1	8869423	8871112	merged_1_8869423
1	8899257	8899846	merged_1_8899257
1	8927543	8933366	merged_1_8927543
1	9001092	9001235	merged_1_9001092
1	9004763	9012137	merged_1_9004763
1	9012311	9015756	merged_1_9012311
1	9062050	9062604	merged_1_9062050
1	9077529	9077994	merged_1_9077529
1	9082620	9082957	merged_1_9082620
1	9106047	9106485	merged_1_9106047
1	9137690	9138378	merged_1_9137690
1	9174272	9174726	merged_1_9174272
1	9174904	9177958	merged_1_9174904
1	9201522	9201754	merged_1_9201522
1	9203989	9204212	merged_1_9203989
1	9204405	9204872	merged_1_9204405
1	9204998	9205565	merged_1_9204998
1	9235938	9237233	merged_1_9235938
1	9253879	9254206	merged_1_9253879
1	9304696	9305855	merged_1_9304696
1	9353745	9354317	merged_1_9353745
1	9357822	9358117	merged_1_9357822
1	9367397	9373862	merged_1_9367397
1	9384018	9384488	merged_1_9384018
1	9412378	9412512	merged_1_9412378
1	9418023	9418386	merged_1_9418023
1	9564483	9565208	merged_1_9564483
1	9572309	9573482	merged_1_9572309
1	9574157	9579317	merged_1_9574157
1	9579420	9582590	merged_1_9579420
1	9582868	9583962	merged_1_9582868
1	9586867	9587685	merged_1_9586867
1	9626410	9627287	merged_1_9626410
1	9629634	9631122	merged_1_9629634
1	9676312	9691444	merged_1_9676312
1	9706256	9708748	merged_1_9706256
1	9746422	9746649	merged_1_9746422
1	9754417	9757704	merged_1_9754417
1	9762471	9762947	merged_1_9762471
1	9778245	9778649	merged_1_9778245
1	9811530	9812515	merged_1_9811530
1	9816587	9817188	merged_1_9816587
1	9817455	9817786	merged_1_9817455
1	9837128	9837842	merged_1_9837128
1	9852634	9853669	merged_1_9852634
1	9865303	9865497	merged_1_9865303
1	9865593	9865662	merged_1_9865593
1	9883830	9884149	merged_1_9883830
1	9903395	9904101	merged_1_9903395
1	9908486	9909834	merged_1_9908486
1	9915195	9916630	merged_1_9915195
1	9918970	9919479	merged_1_9918970
1	9925027	9926252	merged_1_9925027
1	9926734	9927027	merged_1_9926734
1	10013130	10013519	merged_1_10013130
1	10021311	10023748	merged_1_10021311
1	10060722	10060951	merged_1_10060722
1	10114669	10115389	merged_1_10114669
1	10144536	10145124	merged_1_10144536
1	10152537	10154780	merged_1_10152537
1	10155918	10156917	merged_1_10155918
1	10158914	10159633	merged_1_10158914
1	10206907	10207159	merged_1_10206907
1	10221041	10221303	merged_1_10221041
1	10239891	10240212	merged_1_10239891
1	10314720	10315163	merged_1_10314720
1	10346972	10349531	merged_1_10346972
1	10356903	10363398	merged_1_10356903
1	10382975	10384559	merged_1_10382975
1	10421221	10421816	merged_1_10421221
1	10443939	10444203	merged_1_10443939
1	10490561	10491137	merged_1_10490561
1	10497451	10498049	merged_1_10497451
1	10506430	10507419	merged_1_10506430
1	10512731	10513033	merged_1_10512731
1	10526070	10527214	merged_1_10526070
1	10527942	10528958	merged_1_10527942
1	10531796	10534133	merged_1_10531796
1	10534239	10535027	merged_1_10534239
1	10568560	10569221	merged_1_10568560
1	10570043	10570442	merged_1_10570043
1	10591385	10592400	merged_1_10591385
1	10597915	10598364	merged_1_10597915
1	10602613	10604030	merged_1_10602613
1	10623815	10624372	merged_1_10623815
1	10654434	10654565	merged_1_10654434
1	10696637	10701617	merged_1_10696637
1	10702544	10703140	merged_1_10702544
1	10723534	10725187	merged_1_10723534
1	10775641	10777740	merged_1_10775641
1	10778676	10778834	merged_1_10778676
1	10801273	10801540	merged_1_10801273
1	10802435	10803449	merged_1_10802435
1	10814142	10814595	merged_1_10814142
1	10852598	10853244	merged_1_10852598
1	10880730	10881112	merged_1_10880730
1	10914979	10916515	merged_1_10914979
1	10920726	10921256	merged_1_10920726
1	10922332	10923077	merged_1_10922332
1	10923459	10924291	merged_1_10923459
1	10924399	10925015	merged_1_10924399
1	10929293	10931518	merged_1_10929293
1	10931816	10932692	merged_1_10931816
1	10964536	10966318	merged_1_10964536
1	10982103	10983689	merged_1_10982103
1	11006016	11006877	merged_1_11006016
1	11026909	11028507	merged_1_11026909
1	11032118	11032655	merged_1_11032118
1	11045128	11046279	merged_1_11045128
1	11047407	11048120	merged_1_11047407
1	11048151	11050948	merged_1_11048151
1	11051148	11051546	merged_1_11051148
1	11064557	11067189	merged_1_11064557
1	11083096	11083291	merged_1_11083096
1	11088722	11089011	merged_1_11088722
1	11089268	11090188	merged_1_11089268
1	11090397	11090764	merged_1_11090397
1	11096850	11098528	merged_1_11096850
1	11098550	11100779	merged_1_11098550
1	11102098	11104255	merged_1_11102098
1	11117468	11117770	merged_1_11117468
1	11125689	11128675	merged_1_11125689
1	11128858	11129411	merged_1_11128858
1	11131590	11132454	merged_1_11131590
1	11132573	11132899	merged_1_11132573
1	11138707	11140407	merged_1_11138707
1	11147989	11153014	merged_1_11147989
1	11174131	11174856	merged_1_11174131
1	11204320	11204861	merged_1_11204320
1	11209061	11209193	merged_1_11209061
1	11212337	11212610	merged_1_11212337
1	11228524	11228880	merged_1_11228524
1	11241519	11242190	merged_1_11241519
1	11259035	11259769	merged_1_11259035
1	11276957	11277320	merged_1_11276957
1	11286522	11287776	merged_1_11286522
1	11298386	11299450	merged_1_11298386
1	11300990	11301838	merged_1_11300990
1	11302551	11310508	merged_1_11302551
1	11314850	11315336	merged_1_11314850
1	11324904	11325424	merged_1_11324904
1	11351502	11352161	merged_1_11351502
1	11352225	11352586	merged_1_11352225
1	11378101	11378481	merged_1_11378101
1	11407716	11408675	merged_1_11407716
1	11408846	11409467	merged_1_11408846
1	11410139	11410285	merged_1_11410139
1	11421103	11421566	merged_1_11421103
1	11421999	11422421	merged_1_11421999
1	11427603	11428458	merged_1_11427603
1	11440714	11441637	merged_1_11440714
1	11478926	11479782	merged_1_11478926
1	11490131	11490661	merged_1_11490131
1	11492949	11493663	merged_1_11492949
1	11502979	11512764	merged_1_11502979
1	11517440	11522565	merged_1_11517440
1	11536603	11537169	merged_1_11536603
1	11550882	11551086	merged_1_11550882
1	11585720	11586464	merged_1_11585720
1	11609731	11610683	merged_1_11609731
1	11617510	11620494	merged_1_11617510
1	11620574	11620946	merged_1_11620574
1	11631984	11632299	merged_1_11631984
1	11636855	11637880	merged_1_11636855
1	11643072	11643730	merged_1_11643072
1	11643882	11644640	merged_1_11643882
1	11648216	11648591	merged_1_11648216
1	11649271	11649472	merged_1_11649271
1	11660974	11662359	merged_1_11660974
1	11666353	11667150	merged_1_11666353
1	11692219	11693588	merged_1_11692219
1	11700906	11701245	merged_1_11700906
1	11701398	11701830	merged_1_11701398
1	11703687	11705190	merged_1_11703687
1	11706366	11706614	merged_1_11706366
1	11707282	11707882	merged_1_11707282
1	11710589	11711552	merged_1_11710589
1	11736421	11736917	merged_1_11736421
1	11740520	11740939	merged_1_11740520
1	11752264	11754227	merged_1_11752264
1	11754402	11755109	merged_1_11754402
1	11783295	11783607	merged_1_11783295
1	11788203	11788503	merged_1_11788203
1	11789279	11794139	merged_1_11789279
1	11803499	11804208	merged_1_11803499
1	11805755	11806408	merged_1_11805755
1	11807522	11808318	merged_1_11807522
1	11817581	11818751	merged_1_11817581
1	11822104	11822758	merged_1_11822104
1	11826223	11826784	merged_1_11826223
1	11834581	11837739	merged_1_11834581
1	11861204	11861922	merged_1_11861204
1	11879673	11881393	merged_1_11879673
1	11887050	11888252	merged_1_11887050
1	11891011	11892178	merged_1_11891011
1	11892857	11893666	merged_1_11892857
1	11893954	11897202	merged_1_11893954
1	11899052	11901756	merged_1_11899052
1	11930549	11931028	merged_1_11930549
1	11935025	11935840	merged_1_11935025
1	11957745	11959802	merged_1_11957745
1	11960671	11961180	merged_1_11960671
1	11981066	11981183	merged_1_11981066
1	11982581	11983922	merged_1_11982581
1	11984166	11985127	merged_1_11984166
1	12009011	12010659	merged_1_12009011
1	12013588	12019716	merged_1_12013588
1	12019909	12020438	merged_1_12019909
1	12021638	12023081	merged_1_12021638
1	12033847	12039471	merged_1_12033847
1	12040904	12042380	merged_1_12040904
1	12050085	12050499	merged_1_12050085
1	12059872	12060525	merged_1_12059872
1	12062279	12062725	merged_1_12062279
1	12062820	12063508	merged_1_12062820
1	12070677	12071618	merged_1_12070677
1	12077539	12078283	merged_1_12077539
1	12078395	12080845	merged_1_12078395
1	12097110	12098023	merged_1_12097110
1	12133111	12133481	merged_1_12133111
1	12137328	12138164	merged_1_12137328
1	12138743	12143424	merged_1_12138743
1	12155152	12155406	merged_1_12155152
1	12166361	12167139	merged_1_12166361
1	12174443	12177192	merged_1_12174443
1	12183376	12184113	merged_1_12183376
1	12184572	12185016	merged_1_12184572
1	12214935	12215360	merged_1_12214935
1	12218556	12219014	merged_1_12218556
1	12240386	12240974	merged_1_12240386
1	12249026	12249563	merged_1_12249026
1	12251900	12253538	merged_1_12251900
1	12262735	12264825	merged_1_12262735
1	12282930	12283153	merged_1_12282930
1	12286550	12287757	merged_1_12286550
1	12292306	12294548	merged_1_12292306
1	12294563	12295053	merged_1_12294563
1	12297412	12298806	merged_1_12297412
1	12299149	12300475	merged_1_12299149
1	12302692	12303294	merged_1_12302692
1	12336596	12337903	merged_1_12336596
1	12361500	12362864	merged_1_12361500
1	12373834	12374156	merged_1_12373834
1	12376425	12380383	merged_1_12376425
1	12387454	12388074	merged_1_12387454
1	12389674	12390123	merged_1_12389674
1	12391374	12391723	merged_1_12391374
1	12401379	12409896	merged_1_12401379
1	12424651	12425772	merged_1_12424651
1	12434991	12435270	merged_1_12434991
1	12435380	12435564	merged_1_12435380
1	12457655	12458288	merged_1_12457655
1	12466974	12469743	merged_1_12466974
1	12475336	12475651	merged_1_12475336
1	12476845	12477780	merged_1_12476845
1	12482962	12483537	merged_1_12482962
1	12497806	12499296	merged_1_12497806
1	12500324	12500553	merged_1_12500324
1	12509710	12511687	merged_1_12509710
1	12517270	12517731	merged_1_12517270
1	12519670	12519936	merged_1_12519670
1	12525062	12526818	merged_1_12525062
1	12527187	12527787	merged_1_12527187
1	12530113	12530551	merged_1_12530113
1	12548031	12548464	merged_1_12548031
1	12555169	12557423	merged_1_12555169
1	12562336	12562543	merged_1_12562336
1	12562746	12563036	merged_1_12562746
1	12564046	12564357	merged_1_12564046
1	12565292	12574892	merged_1_12565292
1	12576182	12576605	merged_1_12576182
1	12577472	12579467	merged_1_12577472
1	12590557	12591753	merged_1_12590557
1	12591941	12593947	merged_1_12591941
1	12594531	12595789	merged_1_12594531
1	12603739	12604072	merged_1_12603739
1	12610676	12611159	merged_1_12610676
1	12618376	12618728	merged_1_12618376
1	12619183	12619543	merged_1_12619183
1	12627045	12630977	merged_1_12627045
1	12635783	12635979	merged_1_12635783
1	12636552	12636709	merged_1_12636552
1	12642996	12644068	merged_1_12642996
1	12644990	12645449	merged_1_12644990
1	12646032	12646209	merged_1_12646032
1	12651126	12652580	merged_1_12651126
1	12653038	12653399	merged_1_12653038
1	12662503	12662944	merged_1_12662503
1	12664496	12674064	merged_1_12664496
1	12674134	12678285	merged_1_12674134
1	12678397	12682292	merged_1_12678397
1	12682398	12685056	merged_1_12682398
1	12691377	12692937	merged_1_12691377
1	12703697	12704019	merged_1_12703697
1	12712075	12731399	merged_1_12712075
1	12732080	12735381	merged_1_12732080
1	12738285	12739083	merged_1_12738285
1	12760400	12761821	merged_1_12760400
1	12777851	12779160	merged_1_12777851
1	12808999	12809783	merged_1_12808999
1	12815814	12816446	merged_1_12815814
1	12818166	12819451	merged_1_12818166
1	12829394	12836024	merged_1_12829394
1	12836658	12839742	merged_1_12836658
1	12844805	12846861	merged_1_12844805
1	12847428	12849904	merged_1_12847428
1	12854183	12854480	merged_1_12854183
1	12854685	12855586	merged_1_12854685
1	12855974	12862348	merged_1_12855974
1	12865238	12867140	merged_1_12865238
1	12872175	12872504	merged_1_12872175
1	12894615	12895654	merged_1_12894615
1	12896170	12896670	merged_1_12896170
1	12899023	12903614	merged_1_12899023
1	12904037	12904372	merged_1_12904037
1	12905235	12908528	merged_1_12905235
1	12915964	12916279	merged_1_12915964
1	12918438	12918965	merged_1_12918438
1	12925766	12930774	merged_1_12925766
1	12942168	12945028	merged_1_12942168
1	12949819	12951867	merged_1_12949819
1	12957811	12958743	merged_1_12957811
1	12959466	12960608	merged_1_12959466
1	12966403	12966891	merged_1_12966403
1	12980193	12980696	merged_1_12980193
1	12987453	12987968	merged_1_12987453
1	12992959	12993691	merged_1_12992959
1	12994523	12995177	merged_1_12994523
1	12995367	12995742	merged_1_12995367
1	12995788	12997177	merged_1_12995788
1	12999813	13006225	merged_1_12999813
1	13006373	13014608	merged_1_13006373
1	13015870	13016145	merged_1_13015870
1	13016881	13017480	merged_1_13016881
1	13018431	13025251	merged_1_13018431
1	13027745	13029000	merged_1_13027745
1	13030284	13030587	merged_1_13030284
1	13033807	13034323	merged_1_13033807
1	13036801	13037477	merged_1_13036801
1	13042616	13043789	merged_1_13042616
1	13049652	13050124	merged_1_13049652
1	13055405	13058144	merged_1_13055405
1	13060075	13060418	merged_1_13060075
1	13060527	13060903	merged_1_13060527
1	13065050	13065242	merged_1_13065050
1	13065801	13066749	merged_1_13065801
1	13067822	13069238	merged_1_13067822
1	13070655	13070923	merged_1_13070655
1	13075612	13076140	merged_1_13075612
1	13079962	13080425	merged_1_13079962
1	13082447	13085924	merged_1_13082447
1	13087210	13088107	merged_1_13087210
1	13102209	13102835	merged_1_13102209
1	13108524	13110097	merged_1_13108524
1	13111596	13112356	merged_1_13111596
1	13114238	13115004	merged_1_13114238
1	13119412	13119683	merged_1_13119412
1	13121305	13121947	merged_1_13121305
1	13126773	13128606	merged_1_13126773
1	13129927	13130528	merged_1_13129927
1	13131352	13133704	merged_1_13131352
1	13133762	13134659	merged_1_13133762
1	13134773	13137980	merged_1_13134773
1	13138066	13140283	merged_1_13138066
1	13148189	13150645	merged_1_13148189
1	13150967	13151564	merged_1_13150967
1	13151778	13154249	merged_1_13151778
1	13160689	13161005	merged_1_13160689
1	13166188	13167412	merged_1_13166188
1	13170650	13171512	merged_1_13170650
1	13172890	13175299	merged_1_13172890
1	13175435	13180951	merged_1_13175435
1	13181314	13183064	merged_1_13181314
1	13183169	13190342	merged_1_13183169
1	13190883	13192568	merged_1_13190883
1	13198410	13198817	merged_1_13198410
1	13198941	13200137	merged_1_13198941
1	13212327	13213213	merged_1_13212327
1	13215115	13216155	merged_1_13215115
1	13230589	13234637	merged_1_13230589
1	13234762	13245621	merged_1_13234762
1	13246435	13249280	merged_1_13246435
1	13249338	13251094	merged_1_13249338
1	13256772	13257288	merged_1_13256772
1	13259090	13261196	merged_1_13259090
1	13263514	13270378	merged_1_13263514
1	13272401	13276245	merged_1_13272401
1	13282136	13285869	merged_1_13282136
1	13286820	13289195	merged_1_13286820
1	13294924	13297289	merged_1_13294924
1	13297404	13298264	merged_1_13297404
1	13298409	13301690	merged_1_13298409
1	13304634	13307628	merged_1_13304634
1	13307743	13312601	merged_1_13307743
1	13313517	13313938	merged_1_13313517
1	13323922	13324258	merged_1_13323922
1	13326439	13329445	merged_1_13326439
1	13329564	13330077	merged_1_13329564
1	13337269	13338730	merged_1_13337269
1	13338890	13339768	merged_1_13338890
1	13342330	13342952	merged_1_13342330
1	13345950	13346131	merged_1_13345950
1	13347990	13349951	merged_1_13347990
1	13354979	13355863	merged_1_13354979
1	13356907	13357668	merged_1_13356907
1	13359176	13359370	merged_1_13359176
1	13360582	13361130	merged_1_13360582
1	13397609	13400622	merged_1_13397609
1	13406929	13407525	merged_1_13406929
1	13407791	13408068	merged_1_13407791
1	13419337	13421472	merged_1_13419337
1	13421544	13422668	merged_1_13421544
1	13425628	13434275	merged_1_13425628
1	13437784	13438786	merged_1_13437784
1	13440170	13448497	merged_1_13440170
1	13461807	13462373	merged_1_13461807
1	13463165	13463828	merged_1_13463165
1	13482046	13488333	merged_1_13482046
1	13488564	13490460	merged_1_13488564
1	13494605	13496096	merged_1_13494605
1	13506838	13516874	merged_1_13506838
1	13517431	13521455	merged_1_13517431
1	13526916	13527961	merged_1_13526916
1	13532864	13533122	merged_1_13532864
1	13544357	13545904	merged_1_13544357
1	13548146	13548511	merged_1_13548146
1	13559730	13563149	merged_1_13559730
1	13563277	13565595	merged_1_13563277
1	13566071	13566391	merged_1_13566071
1	13566938	13567457	merged_1_13566938
1	13567702	13570323	merged_1_13567702
1	13571851	13577087	merged_1_13571851
1	13577283	13580605	merged_1_13577283
1	13580640	13581726	merged_1_13580640
1	13581832	13582169	merged_1_13581832
1	13584750	13585935	merged_1_13584750
1	13586342	13586803	merged_1_13586342
1	13590874	13591353	merged_1_13590874
1	13591667	13593723	merged_1_13591667
1	13594456	13597758	merged_1_13594456
1	13598486	13600185	merged_1_13598486
1	13604750	13606709	merged_1_13604750
1	13606854	13609044	merged_1_13606854
1	13610807	13613514	merged_1_13610807
1	13623551	13624310	merged_1_13623551
1	13624438	13627332	merged_1_13624438
1	13630480	13633262	merged_1_13630480
1	13636501	13637961	merged_1_13636501
1	13639021	13639894	merged_1_13639021
1	13640075	13640339	merged_1_13640075
1	13643396	13647685	merged_1_13643396
1	13647823	13656101	merged_1_13647823
1	13656579	13658174	merged_1_13656579
1	13659266	13667668	merged_1_13659266
1	13675180	13675869	merged_1_13675180
1	13676268	13680322	merged_1_13676268
1	13680412	13682922	merged_1_13680412
1	13689253	13690886	merged_1_13689253
1	13690969	13693408	merged_1_13690969
1	13704023	13706583	merged_1_13704023
1	13716204	13717802	merged_1_13716204
1	13720184	13721728	merged_1_13720184
1	13724333	13725639	merged_1_13724333
1	13725749	13728391	merged_1_13725749
1	13728513	13729176	merged_1_13728513
1	13729332	13729934	merged_1_13729332
1	13730112	13731869	merged_1_13730112
1	13734609	13735365	merged_1_13734609
1	13744287	13745036	merged_1_13744287
1	13745977	13746510	merged_1_13745977
1	13746565	13747504	merged_1_13746565
1	13747680	13748482	merged_1_13747680
1	13751151	13752871	merged_1_13751151
1	13754938	13756285	merged_1_13754938
1	13758606	13759097	merged_1_13758606
1	13763217	13763709	merged_1_13763217
1	13768131	13775183	merged_1_13768131
1	13777574	13781832	merged_1_13777574
1	13782087	13784242	merged_1_13782087
1	13784255	13789163	merged_1_13784255
1	13790456	13792771	merged_1_13790456
1	13792909	13795818	merged_1_13792909
1	13799474	13801924	merged_1_13799474
1	13812266	13812613	merged_1_13812266
1	13812633	13813027	merged_1_13812633
1	13818219	13824070	merged_1_13818219
1	13826036	13834824	merged_1_13826036
1	13837814	13838084	merged_1_13837814
1	13841407	13842361	merged_1_13841407
1	13845578	13848087	merged_1_13845578
1	13848237	13849235	merged_1_13848237
1	13849283	13852717	merged_1_13849283
1	13854146	13855837	merged_1_13854146
1	13856161	13857307	merged_1_13856161
1	13857604	13860971	merged_1_13857604
1	13861111	13870321	merged_1_13861111
1	13870613	13871970	merged_1_13870613
1	13872052	13872481	merged_1_13872052
1	13873063	13874660	merged_1_13873063
1	13874684	13875833	merged_1_13874684
1	13880032	13881671	merged_1_13880032
1	13882315	13890079	merged_1_13882315
1	13890139	13891638	merged_1_13890139
1	13893730	13895385	merged_1_13893730
1	13896172	13896554	merged_1_13896172
1	13901628	13905504	merged_1_13901628
1	13906612	13908294	merged_1_13906612
1	13908501	13914682	merged_1_13908501
1	13914798	13920713	merged_1_13914798
1	13922418	13926568	merged_1_13922418
1	13926686	13927411	merged_1_13926686
1	13932745	13933469	merged_1_13932745
1	13939323	13944189	merged_1_13939323
1	13944415	13955215	merged_1_13944415
1	13955434	13957423	merged_1_13955434
1	13966514	13968258	merged_1_13966514
1	13969515	13971026	merged_1_13969515
1	13972041	13974136	merged_1_13972041
1	13977553	13980249	merged_1_13977553
1	13986606	13987365	merged_1_13986606
1	13988851	13990824	merged_1_13988851
1	13991105	13992358	merged_1_13991105
1	13997490	13999339	merged_1_13997490
1	14000371	14000825	merged_1_14000371
1	14002521	14003107	merged_1_14002521
1	14004807	14006559	merged_1_14004807
1	14008186	14009003	merged_1_14008186
1	14009590	14011171	merged_1_14009590
1	14011821	14012262	merged_1_14011821
1	14012760	14013715	merged_1_14012760
1	14017930	14018833	merged_1_14017930
1	14019307	14024752	merged_1_14019307
1	14030792	14031249	merged_1_14030792
1	14031509	14034197	merged_1_14031509
1	14035224	14037124	merged_1_14035224
1	14039760	14042250	merged_1_14039760
1	14042530	14045056	merged_1_14042530
1	14064880	14066018	merged_1_14064880
1	14066785	14068791	merged_1_14066785
1	14069362	14071134	merged_1_14069362
1	14071427	14072563	merged_1_14071427
1	14076295	14077156	merged_1_14076295
1	14081591	14087711	merged_1_14081591
1	14087804	14088778	merged_1_14087804
1	14088884	14090826	merged_1_14088884
1	14092304	14094764	merged_1_14092304
1	14094999	14095605	merged_1_14094999
1	14096542	14097352	merged_1_14096542
1	14099597	14102919	merged_1_14099597
1	14102969	14105778	merged_1_14102969
1	14106728	14107469	merged_1_14106728
1	14114901	14117329	merged_1_14114901
1	14134456	14136664	merged_1_14134456
1	14137008	14138800	merged_1_14137008
1	14139204	14140391	merged_1_14139204
1	14141536	14143383	merged_1_14141536
1	14143505	14146228	merged_1_14143505
1	14146735	14147202	merged_1_14146735
1	14152821	14153271	merged_1_14152821
1	14154621	14156078	merged_1_14154621
1	14164063	14164936	merged_1_14164063
1	14165878	14166109	merged_1_14165878
1	14169418	14169657	merged_1_14169418
1	14180776	14186400	merged_1_14180776
1	14186685	14187559	merged_1_14186685
1	14187650	14191626	merged_1_14187650
1	14191795	14195268	merged_1_14191795
1	14196300	14200151	merged_1_14196300
1	14200739	14207051	merged_1_14200739
1	14208651	14209499	merged_1_14208651
1	14210795	14211407	merged_1_14210795
1	14215212	14216319	merged_1_14215212
1	14216402	14220665	merged_1_14216402
1	14220767	14223878	merged_1_14220767
1	14224375	14226709	merged_1_14224375
1	14226832	14231438	merged_1_14226832
1	14232026	14236399	merged_1_14232026
1	14237417	14239437	merged_1_14237417
1	14239590	14245302	merged_1_14239590
1	14246697	14248986	merged_1_14246697
1	14249057	14255096	merged_1_14249057
1	14257653	14260720	merged_1_14257653
1	14263123	14273837	merged_1_14263123
1	14273898	14277693	merged_1_14273898
1	14280974	14283629	merged_1_14280974
1	14286146	14287959	merged_1_14286146
1	14296221	14296860	merged_1_14296221
1	14297482	14299025	merged_1_14297482
1	14300271	14301863	merged_1_14300271
1	14307025	14307302	merged_1_14307025
1	14308716	14309077	merged_1_14308716
1	14309278	14309666	merged_1_14309278
1	14310295	14312254	merged_1_14310295
1	14313522	14314939	merged_1_14313522
1	14318548	14321121	merged_1_14318548
1	14329642	14330240	merged_1_14329642
1	14333982	14338547	merged_1_14333982
1	14339413	14340433	merged_1_14339413
1	14340555	14343119	merged_1_14340555
1	14344356	14347451	merged_1_14344356
1	14365708	14368381	merged_1_14365708
1	14368499	14372334	merged_1_14368499
1	14374634	14375913	merged_1_14374634
1	14386521	14388461	merged_1_14386521
1	14388598	14390277	merged_1_14388598
1	14390452	14393101	merged_1_14390452
1	14410691	14414075	merged_1_14410691
1	14414239	14418608	merged_1_14414239
1	14418714	14420206	merged_1_14418714
1	14429915	14433854	merged_1_14429915
1	14434147	14439939	merged_1_14434147
1	14445175	14448877	merged_1_14445175
1	14449862	14450514	merged_1_14449862
1	14450891	14461176	merged_1_14450891
1	14461209	14463164	merged_1_14461209
1	14466910	14468187	merged_1_14466910
1	14468563	14470586	merged_1_14468563
1	14475610	14480131	merged_1_14475610
1	14489068	14496634	merged_1_14489068
1	14497536	14499021	merged_1_14497536
1	14499130	14504980	merged_1_14499130
1	14583463	14585013	merged_1_14583463
1	14585564	14586275	merged_1_14585564
1	14598235	14599245	merged_1_14598235
1	14600024	14602745	merged_1_14600024
1	14609922	14610637	merged_1_14609922
1	14720861	14722522	merged_1_14720861
1	14808404	14814018	merged_1_14808404
1	14840361	14855758	merged_1_14840361
1	14867466	14882449	merged_1_14867466
1	14901043	14903305	merged_1_14901043
1	14903386	14904710	merged_1_14903386
1	14917127	14917488	merged_1_14917127
1	14921706	14923375	merged_1_14921706
1	15036227	15044050	merged_1_15036227
1	15044192	15054407	merged_1_15044192
1	15062973	15065049	merged_1_15062973
1	15066495	15071468	merged_1_15066495
1	15071546	15074894	merged_1_15071546
1	15075054	15077756	merged_1_15075054
1	15082391	15084758	merged_1_15082391
1	15179091	15179885	merged_1_15179091
1	15180727	15184095	merged_1_15180727
1	15184550	15190199	merged_1_15184550
1	15191428	15192109	merged_1_15191428
1	15211580	15212222	merged_1_15211580
1	15214531	15215494	merged_1_15214531
1	15413933	15418256	merged_1_15413933
1	15442571	15445304	merged_1_15442571
1	15446059	15446979	merged_1_15446059
1	15448217	15453088	merged_1_15448217
1	15453239	15467256	merged_1_15453239
1	15469398	15471215	merged_1_15469398
1	15471274	15482540	merged_1_15471274
1	15483343	15486505	merged_1_15483343
1	15487452	15488750	merged_1_15487452
1	15488827	15496597	merged_1_15488827
1	15497434	15502598	merged_1_15497434
1	15503305	15504819	merged_1_15503305
1	15506892	15509281	merged_1_15506892
1	15512098	15516220	merged_1_15512098
1	15516362	15519407	merged_1_15516362
1	15521789	15522875	merged_1_15521789
1	15530476	15531696	merged_1_15530476
1	15531807	15537718	merged_1_15531807
1	15538827	15550461	merged_1_15538827
1	15551286	15552730	merged_1_15551286
1	15553580	15558658	merged_1_15553580
1	15559210	15563015	merged_1_15559210
1	15563079	15566595	merged_1_15563079
1	15566727	15569886	merged_1_15566727
1	15569958	15571293	merged_1_15569958
1	15573062	15575244	merged_1_15573062
1	15575785	15579014	merged_1_15575785
1	15579094	15579369	merged_1_15579094
1	15579946	15582225	merged_1_15579946
1	15588734	15589732	merged_1_15588734
1	15610179	15613227	merged_1_15610179
1	15615456	15616786	merged_1_15615456
1	15629886	15630564	merged_1_15629886
1	15630849	15632494	merged_1_15630849
1	15632807	15634625	merged_1_15632807
1	15634750	15636216	merged_1_15634750
1	15636373	15637301	merged_1_15636373
1	15637362	15641364	merged_1_15637362
1	15644301	15650076	merged_1_15644301
1	15653517	15657011	merged_1_15653517
1	15660533	15661651	merged_1_15660533
1	15661733	15663757	merged_1_15661733
1	15664846	15670236	merged_1_15664846
1	15670423	15675329	merged_1_15670423
1	15680541	15681492	merged_1_15680541
1	15684213	15685771	merged_1_15684213
1	15688130	15689227	merged_1_15688130
1	15698647	15702175	merged_1_15698647
1	15703508	15704646	merged_1_15703508
1	15706891	15713801	merged_1_15706891
1	15720854	15721265	merged_1_15720854
1	15724143	15725297	merged_1_15724143
1	15727966	15729107	merged_1_15727966
1	15752013	15752802	merged_1_15752013
1	15755894	15757722	merged_1_15755894
1	15759603	15761544	merged_1_15759603
1	15761884	15762464	merged_1_15761884
1	15763014	15764268	merged_1_15763014
1	15764902	15766269	merged_1_15764902
1	15766865	15767877	merged_1_15766865
1	15784388	15786832	merged_1_15784388
1	15800683	15805593	merged_1_15800683
1	15821556	15821996	merged_1_15821556
1	15824538	15829710	merged_1_15824538
1	15830276	15833483	merged_1_15830276
1	15833743	15834148	merged_1_15833743
1	15836441	15841968	merged_1_15836441
1	15842521	15845826	merged_1_15842521
1	15845957	15846534	merged_1_15845957
1	15849341	15851298	merged_1_15849341
1	15852430	15853398	merged_1_15852430
1	15855784	15856735	merged_1_15855784
1	15865991	15868031	merged_1_15865991
1	15868155	15871610	merged_1_15868155
1	15878646	15879697	merged_1_15878646
1	15884664	15887061	merged_1_15884664
1	15887891	15888810	merged_1_15887891
1	15889428	15891200	merged_1_15889428
1	15905512	15906048	merged_1_15905512
1	15909019	15916681	merged_1_15909019
1	15916797	15920087	merged_1_15916797
1	15925278	15925727	merged_1_15925278
1	15935357	15936022	merged_1_15935357
1	15940866	15941294	merged_1_15940866
1	15943399	15944863	merged_1_15943399
1	15951266	15954671	merged_1_15951266
1	15956390	15958035	merged_1_15956390
1	15958235	15960025	merged_1_15958235
1	15961489	15965038	merged_1_15961489
1	15966282	15968252	merged_1_15966282
1	15968426	15970133	merged_1_15968426
1	15971409	15972505	merged_1_15971409
1	15984211	15985005	merged_1_15984211
1	15988749	15990912	merged_1_15988749
1	15991464	15994306	merged_1_15991464
1	16002523	16004890	merged_1_16002523
1	16005621	16008298	merged_1_16005621
1	16011754	16022025	merged_1_16011754
1	16022769	16025927	merged_1_16022769
1	16026063	16029586	merged_1_16026063
1	16033109	16035230	merged_1_16033109
1	16035911	16036851	merged_1_16035911
1	16045870	16047085	merged_1_16045870
1	16047406	16048789	merged_1_16047406
1	16062515	16065186	merged_1_16062515
1	16065900	16067767	merged_1_16065900
1	16085192	16087249	merged_1_16085192
1	16094518	16095649	merged_1_16094518
1	16096922	16101728	merged_1_16096922
1	16101860	16103125	merged_1_16101860
1	16103537	16104661	merged_1_16103537
1	16109697	16111271	merged_1_16109697
1	16113554	16114860	merged_1_16113554
1	16115919	16120981	merged_1_16115919
1	16121113	16122605	merged_1_16121113
1	16122698	16125655	merged_1_16122698
1	16133928	16134274	merged_1_16133928
1	16142134	16143572	merged_1_16142134
1	16145406	16148530	merged_1_16145406
1	16163650	16164008	merged_1_16163650
1	16165095	16170386	merged_1_16165095
1	16172302	16173214	merged_1_16172302
1	16173628	16175068	merged_1_16173628
1	16175494	16176000	merged_1_16175494
1	16176270	16177896	merged_1_16176270
1	16178379	16179825	merged_1_16178379
1	16183432	16184575	merged_1_16183432
1	16189054	16191841	merged_1_16189054
1	16192883	16194083	merged_1_16192883
1	16194182	16195673	merged_1_16194182
1	16195956	16198347	merged_1_16195956
1	16198425	16204117	merged_1_16198425
1	16204280	16206259	merged_1_16204280
1	16208400	16210724	merged_1_16208400
1	16212087	16212641	merged_1_16212087
1	16231662	16232175	merged_1_16231662
1	16236667	16246769	merged_1_16236667
1	16246877	16253309	merged_1_16246877
1	16253903	16254240	merged_1_16253903
1	16258649	16259964	merged_1_16258649
1	16265243	16265825	merged_1_16265243
1	16273836	16274848	merged_1_16273836
1	16279092	16280616	merged_1_16279092
1	16281458	16287476	merged_1_16281458
1	16287591	16288746	merged_1_16287591
1	16288823	16292622	merged_1_16288823
1	16293629	16294858	merged_1_16293629
1	16295222	16299317	merged_1_16295222
1	16299543	16300682	merged_1_16299543
1	16300748	16303435	merged_1_16300748
1	16304626	16305940	merged_1_16304626
1	16306202	16306951	merged_1_16306202
1	16307692	16307825	merged_1_16307692
1	16310931	16318258	merged_1_16310931
1	16318847	16321808	merged_1_16318847
1	16322335	16325518	merged_1_16322335
1	16327001	16336034	merged_1_16327001
1	16336923	16339753	merged_1_16336923
1	16339924	16340969	merged_1_16339924
1	16341076	16341475	merged_1_16341076
1	16341751	16342638	merged_1_16341751
1	16342862	16345191	merged_1_16342862
1	16346087	16347287	merged_1_16346087
1	16347931	16348912	merged_1_16347931
1	16348947	16361421	merged_1_16348947
1	16361616	16362810	merged_1_16361616
1	16363010	16363739	merged_1_16363010
1	16363826	16371279	merged_1_16363826
1	16373994	16386800	merged_1_16373994
1	16386889	16391009	merged_1_16386889
1	16391321	16393495	merged_1_16391321
1	16395300	16396935	merged_1_16395300
1	16400315	16401097	merged_1_16400315
1	16403572	16403898	merged_1_16403572
1	16406897	16408014	merged_1_16406897
1	16413376	16414658	merged_1_16413376
1	16418446	16419098	merged_1_16418446
1	16419232	16421645	merged_1_16419232
1	16422383	16423542	merged_1_16422383
1	16430394	16430774	merged_1_16430394
1	16438997	16439286	merged_1_16438997
1	16448686	16452027	merged_1_16448686
1	16452140	16454041	merged_1_16452140
1	16455042	16456382	merged_1_16455042
1	16456489	16458921	merged_1_16456489
1	16459444	16460370	merged_1_16459444
1	16462593	16463527	merged_1_16462593
1	16466451	16466874	merged_1_16466451
1	16467424	16467863	merged_1_16467424
1	16474168	16476987	merged_1_16474168
1	16477380	16477808	merged_1_16477380
1	16483143	16483369	merged_1_16483143
1	16488882	16490055	merged_1_16488882
1	16490467	16493324	merged_1_16490467
1	16494359	16496249	merged_1_16494359
1	16496379	16498825	merged_1_16496379
1	16498964	16500690	merged_1_16498964
1	16500840	16506205	merged_1_16500840
1	16507461	16532516	merged_1_16507461
1	16533642	16534540	merged_1_16533642
1	16535294	16536587	merged_1_16535294
1	16538434	16540331	merged_1_16538434
1	16540619	16542227	merged_1_16540619
1	16544045	16544663	merged_1_16544045
1	16547723	16548346	merged_1_16547723
1	16550880	16554820	merged_1_16550880
1	16556670	16559294	merged_1_16556670
1	16562060	16562520	merged_1_16562060
1	16564043	16564556	merged_1_16564043
1	16581442	16589551	merged_1_16581442
1	16590388	16591512	merged_1_16590388
1	16593270	16594869	merged_1_16593270
1	16595025	16596841	merged_1_16595025
1	16597925	16599013	merged_1_16597925
1	16599117	16599886	merged_1_16599117
1	16600008	16606422	merged_1_16600008
1	16606514	16612221	merged_1_16606514
1	16612345	16613725	merged_1_16612345
1	16624434	16624782	merged_1_16624434
1	16625504	16637498	merged_1_16625504
1	16641026	16641375	merged_1_16641026
1	16645712	16646309	merged_1_16645712
1	16658271	16658605	merged_1_16658271
1	16659467	16664347	merged_1_16659467
1	16665992	16666851	merged_1_16665992
1	16667364	16667843	merged_1_16667364
1	16669813	16670694	merged_1_16669813
1	16673680	16674044	merged_1_16673680
1	16674262	16680197	merged_1_16674262
1	16680246	16684303	merged_1_16680246
1	16684972	16686591	merged_1_16684972
1	16691154	16699078	merged_1_16691154
1	16702629	16702884	merged_1_16702629
1	16706419	16707405	merged_1_16706419
1	16707502	16707979	merged_1_16707502
1	16709972	16710562	merged_1_16709972
1	16710954	16712168	merged_1_16710954
1	16712250	16712991	merged_1_16712250
1	16721954	16722107	merged_1_16721954
1	16723270	16723879	merged_1_16723270
1	16724035	16724711	merged_1_16724035
1	16724730	16734538	merged_1_16724730
1	16737669	16738771	merged_1_16737669
1	16741634	16743070	merged_1_16741634
1	16743257	16746579	merged_1_16743257
1	16748831	16751842	merged_1_16748831
1	16754492	16755302	merged_1_16754492
1	16761570	16761865	merged_1_16761570
1	16769845	16771053	merged_1_16769845
1	16773502	16773781	merged_1_16773502
1	16778074	16778240	merged_1_16778074
1	16790279	16792157	merged_1_16790279
1	16792291	16792616	merged_1_16792291
1	16793425	16794427	merged_1_16793425
1	16799181	16799623	merged_1_16799181
1	16810675	16811028	merged_1_16810675
1	16815260	16815739	merged_1_16815260
1	16815916	16816565	merged_1_16815916
1	16824972	16825365	merged_1_16824972
1	16825507	16825871	merged_1_16825507
1	16828506	16828921	merged_1_16828506
1	16840648	16842761	merged_1_16840648
1	16844292	16844735	merged_1_16844292
1	16846510	16847398	merged_1_16846510
1	16853215	16858142	merged_1_16853215
1	16858516	16859191	merged_1_16858516
1	16860591	16861787	merged_1_16860591
1	16863192	16863512	merged_1_16863192
1	16866692	16866883	merged_1_16866692
1	16867709	16869034	merged_1_16867709
1	16870096	16871143	merged_1_16870096
1	16876807	16878496	merged_1_16876807
1	16879238	16880747	merged_1_16879238
1	16882632	16887216	merged_1_16882632
1	16889902	16890079	merged_1_16889902
1	16890526	16891182	merged_1_16890526
1	16892081	16892281	merged_1_16892081
1	16899347	16899827	merged_1_16899347
1	16902741	16903437	merged_1_16902741
1	16904206	16904819	merged_1_16904206
1	16924822	16925928	merged_1_16924822
1	16936702	16936998	merged_1_16936702
1	16937887	16938153	merged_1_16937887
1	16939117	16939624	merged_1_16939117
1	16942642	16945685	merged_1_16942642
1	16948410	16953716	merged_1_16948410
1	16955886	16956353	merged_1_16955886
1	16956451	16960665	merged_1_16956451
1	16960837	16962608	merged_1_16960837
1	16965750	16966870	merged_1_16965750
1	16967149	16967420	merged_1_16967149
1	16968083	16968370	merged_1_16968083
1	16969156	16969795	merged_1_16969156
1	16974832	16975535	merged_1_16974832
1	16984748	16986250	merged_1_16984748
1	16987172	16987894	merged_1_16987172
1	17004161	17005429	merged_1_17004161
1	17015586	17015915	merged_1_17015586
1	17016387	17020869	merged_1_17016387
1	17023070	17030858	merged_1_17023070
1	17035005	17036438	merged_1_17035005
1	17038714	17044898	merged_1_17038714
1	17047142	17050189	merged_1_17047142
1	17071372	17074571	merged_1_17071372
1	17076751	17077395	merged_1_17076751
1	17082897	17083160	merged_1_17082897
1	17091360	17092860	merged_1_17091360
1	17094243	17095553	merged_1_17094243
1	17102202	17102532	merged_1_17102202
1	17103133	17103429	merged_1_17103133
1	17106693	17107628	merged_1_17106693
1	17108252	17108486	merged_1_17108252
1	17109813	17110962	merged_1_17109813
1	17114710	17115048	merged_1_17114710
1	17116314	17116731	merged_1_17116314
1	17122202	17122382	merged_1_17122202
1	17135927	17136519	merged_1_17135927
1	17137556	17138800	merged_1_17137556
1	17139312	17140743	merged_1_17139312
1	17141041	17142317	merged_1_17141041
1	17142790	17144227	merged_1_17142790
1	17144607	17146009	merged_1_17144607
1	17151762	17152950	merged_1_17151762
1	17178548	17179255	merged_1_17178548
1	17187651	17188958	merged_1_17187651
1	17196033	17197986	merged_1_17196033
1	17201348	17202328	merged_1_17201348
1	17213313	17217718	merged_1_17213313
1	17228612	17230096	merged_1_17228612
1	17239557	17241308	merged_1_17239557
1	17254875	17265432	merged_1_17254875
1	17266950	17268195	merged_1_17266950
1	17274203	17274512	merged_1_17274203
1	17278423	17279601	merged_1_17278423
1	17279710	17280758	merged_1_17279710
1	17281889	17282719	merged_1_17281889
1	17288868	17289531	merged_1_17288868
1	17299578	17300602	merged_1_17299578
1	17305612	17306193	merged_1_17305612
1	17312136	17314216	merged_1_17312136
1	17314993	17317805	merged_1_17314993
1	17323722	17325079	merged_1_17323722
1	17332432	17332769	merged_1_17332432
1	17333044	17333353	merged_1_17333044
1	17335298	17335690	merged_1_17335298
1	17341602	17342825	merged_1_17341602
1	17349658	17350421	merged_1_17349658
1	17364999	17365935	merged_1_17364999
1	17368829	17369184	merged_1_17368829
1	17369318	17370005	merged_1_17369318
1	17381411	17382324	merged_1_17381411
1	17384207	17384653	merged_1_17384207
1	17402306	17402863	merged_1_17402306
1	17404321	17404863	merged_1_17404321
1	17405657	17405878	merged_1_17405657
1	17406089	17410084	merged_1_17406089
1	17410346	17413344	merged_1_17410346
1	17430776	17431903	merged_1_17430776
1	17439309	17439656	merged_1_17439309
1	17440255	17440773	merged_1_17440255
1	17441055	17441932	merged_1_17441055
1	17448376	17448868	merged_1_17448376
1	17449475	17449979	merged_1_17449475
1	17489216	17491242	merged_1_17489216
1	17502058	17503644	merged_1_17502058
1	17510722	17511595	merged_1_17510722
1	17514944	17515596	merged_1_17514944
1	17515632	17516276	merged_1_17515632
1	17520598	17525199	merged_1_17520598
1	17528589	17536198	merged_1_17528589
1	17545742	17548300	merged_1_17545742
1	17548443	17549822	merged_1_17548443
1	17551041	17551744	merged_1_17551041
1	17551949	17552419	merged_1_17551949
1	17554184	17555402	merged_1_17554184
1	17555587	17555884	merged_1_17555587
1	17563215	17563270	merged_1_17563215
1	17565622	17566421	merged_1_17565622
1	17570680	17572094	merged_1_17570680
1	17573374	17576401	merged_1_17573374
1	17579109	17579738	merged_1_17579109
1	17605488	17606257	merged_1_17605488
1	17607931	17611956	merged_1_17607931
1	17615207	17615508	merged_1_17615207
1	17620655	17622478	merged_1_17620655
1	17624746	17627435	merged_1_17624746
1	17632376	17633041	merged_1_17632376
1	17638734	17639367	merged_1_17638734
1	17639469	17642892	merged_1_17639469
1	17654516	17660573	merged_1_17654516
1	17664583	17665272	merged_1_17664583
1	17666010	17666342	merged_1_17666010
1	17667882	17674271	merged_1_17667882
1	17674442	17682343	merged_1_17674442
1	17689585	17690747	merged_1_17689585
1	17695634	17695924	merged_1_17695634
1	17709448	17710503	merged_1_17709448
1	17712681	17715501	merged_1_17712681
1	17727033	17727257	merged_1_17727033
1	17765966	17766279	merged_1_17765966
1	17812185	17813469	merged_1_17812185
1	17813489	17813978	merged_1_17813489
1	17821303	17825389	merged_1_17821303
1	17837843	17839042	merged_1_17837843
1	17840467	17841341	merged_1_17840467
1	17842208	17845366	merged_1_17842208
1	17845924	17846812	merged_1_17845924
1	17856098	17856551	merged_1_17856098
1	17861042	17861364	merged_1_17861042
1	17863018	17863233	merged_1_17863018
1	17873738	17874455	merged_1_17873738
1	17936894	17938068	merged_1_17936894
1	17938830	17939249	merged_1_17938830
1	17960975	17961910	merged_1_17960975
1	17978868	17979354	merged_1_17978868
1	17979689	17980585	merged_1_17979689
1	18002136	18007523	merged_1_18002136
1	18013226	18019037	merged_1_18013226
1	18019141	18021326	merged_1_18019141
1	18033551	18034150	merged_1_18033551
1	18047852	18048541	merged_1_18047852
1	18053748	18054910	merged_1_18053748
1	18055736	18056125	merged_1_18055736
1	18078444	18078901	merged_1_18078444
1	18088036	18089756	merged_1_18088036
1	18093212	18096315	merged_1_18093212
1	18110689	18111400	merged_1_18110689
1	18126441	18126959	merged_1_18126441
1	18130360	18131069	merged_1_18130360
1	18131804	18132072	merged_1_18131804
1	18155160	18157918	merged_1_18155160
1	18159241	18165535	merged_1_18159241
1	18192003	18192849	merged_1_18192003
1	18211485	18211823	merged_1_18211485
1	18213803	18214693	merged_1_18213803
1	18224609	18227204	merged_1_18224609
1	18269622	18270676	merged_1_18269622
1	18271259	18271713	merged_1_18271259
1	18271728	18272303	merged_1_18271728
1	18287234	18287679	merged_1_18287234
1	18297377	18297974	merged_1_18297377
1	18300249	18300600	merged_1_18300249
1	18302013	18302676	merged_1_18302013
1	18302779	18303594	merged_1_18302779
1	18303981	18304547	merged_1_18303981
1	18320583	18321589	merged_1_18320583
1	18324686	18325742	merged_1_18324686
1	18338145	18340015	merged_1_18338145
1	18342030	18342266	merged_1_18342030
1	18380001	18381250	merged_1_18380001
1	18386394	18387656	merged_1_18386394
1	18398341	18398504	merged_1_18398341
1	18415165	18415461	merged_1_18415165
1	18424568	18424831	merged_1_18424568
1	18437819	18438388	merged_1_18437819
1	18449514	18449971	merged_1_18449514
1	18456758	18457820	merged_1_18456758
1	18493519	18494088	merged_1_18493519
1	18547947	18548555	merged_1_18547947
1	18579659	18581840	merged_1_18579659
1	18605921	18606376	merged_1_18605921
1	18632090	18633115	merged_1_18632090
1	18633229	18633996	merged_1_18633229
1	18640583	18641286	merged_1_18640583
1	18641385	18642542	merged_1_18641385
1	18643603	18644969	merged_1_18643603
1	18648499	18649219	merged_1_18648499
1	18657554	18658457	merged_1_18657554
1	18745196	18746620	merged_1_18745196
1	18747717	18747927	merged_1_18747717
1	18765798	18766180	merged_1_18765798
1	18766975	18767271	merged_1_18766975
1	18769602	18770059	merged_1_18769602
1	18790224	18790313	merged_1_18790224
1	18790536	18790936	merged_1_18790536
1	18792042	18792334	merged_1_18792042
1	18806258	18807538	merged_1_18806258
1	18817146	18817797	merged_1_18817146
1	18846352	18847374	merged_1_18846352
1	18859110	18859833	merged_1_18859110
1	18874041	18874487	merged_1_18874041
1	18885751	18885996	merged_1_18885751
1	18887573	18888409	merged_1_18887573
1	18894319	18895627	merged_1_18894319
1	18905107	18906769	merged_1_18905107
1	18948311	18948477	merged_1_18948311
1	18957285	18957591	merged_1_18957285
1	18961972	18972186	merged_1_18961972
1	18980822	18983444	merged_1_18980822
1	18989367	18989703	merged_1_18989367
1	19026692	19028256	merged_1_19026692
1	19054425	19054541	merged_1_19054425
1	19063088	19064112	merged_1_19063088
1	19086279	19086572	merged_1_19086279
1	19145556	19145855	merged_1_19145556
1	19147391	19147795	merged_1_19147391
1	19148247	19148632	merged_1_19148247
1	19180321	19180403	merged_1_19180321
1	19197680	19198574	merged_1_19197680
1	19212460	19212689	merged_1_19212460
1	19219783	19220356	merged_1_19219783
1	19226234	19226931	merged_1_19226234
1	19233794	19234163	merged_1_19233794
1	19247857	19248823	merged_1_19247857
1	19248886	19249483	merged_1_19248886
1	19268294	19268962	merged_1_19268294
1	19283812	19284110	merged_1_19283812
1	19303781	19304229	merged_1_19303781
1	19304323	19304614	merged_1_19304323
1	19316162	19316841	merged_1_19316162
1	19319137	19320080	merged_1_19319137
1	19328283	19328840	merged_1_19328283
1	19329936	19330254	merged_1_19329936
1	19336233	19345771	merged_1_19336233
1	19352708	19353555	merged_1_19352708
1	19368015	19368813	merged_1_19368015
1	19374545	19376862	merged_1_19374545
1	19377437	19379588	merged_1_19377437
1	19379876	19381074	merged_1_19379876
1	19389414	19389898	merged_1_19389414
1	19398331	19398877	merged_1_19398331
1	19399869	19400192	merged_1_19399869
1	19403248	19403476	merged_1_19403248
1	19405946	19406214	merged_1_19405946
1	19415262	19415515	merged_1_19415262
1	19424741	19425219	merged_1_19424741
1	19426531	19427102	merged_1_19426531
1	19428261	19429179	merged_1_19428261
1	19429933	19430674	merged_1_19429933
1	19465105	19465393	merged_1_19465105
1	19497823	19498269	merged_1_19497823
1	19576831	19578440	merged_1_19576831
1	19592849	19594015	merged_1_19592849
1	19595556	19596583	merged_1_19595556
1	19596611	19599838	merged_1_19596611
1	19630723	19630876	merged_1_19630723
1	19654421	19655083	merged_1_19654421
1	19655407	19655596	merged_1_19655407
1	19666379	19666727	merged_1_19666379
1	19675482	19676362	merged_1_19675482
1	19676605	19677249	merged_1_19676605
1	19677434	19679072	merged_1_19677434
1	19679194	19680439	merged_1_19679194
1	19704020	19704437	merged_1_19704020
1	19713280	19714953	merged_1_19713280
1	19717117	19718503	merged_1_19717117
1	19727232	19729815	merged_1_19727232
1	19731809	19736605	merged_1_19731809
1	19741442	19742387	merged_1_19741442
1	19743624	19743901	merged_1_19743624
1	19749192	19750071	merged_1_19749192
1	19763191	19763409	merged_1_19763191
1	19767894	19768293	merged_1_19767894
1	19768572	19768905	merged_1_19768572
1	19768934	19769915	merged_1_19768934
1	19780079	19781194	merged_1_19780079
1	19807867	19810070	merged_1_19807867
1	19861042	19861788	merged_1_19861042
1	19875928	19876336	merged_1_19875928
1	19909045	19909561	merged_1_19909045
1	19943864	19944748	merged_1_19943864
1	19962949	19964082	merged_1_19962949
1	19994210	19994509	merged_1_19994210
1	19994744	19995072	merged_1_19994744
1	19995719	19995940	merged_1_19995719
1	20033137	20033794	merged_1_20033137
1	20084828	20090382	merged_1_20084828
1	20106652	20106982	merged_1_20106652
1	20112658	20113032	merged_1_20112658
1	20114024	20114438	merged_1_20114024
1	20115090	20115814	merged_1_20115090
1	20118793	20119366	merged_1_20118793
1	20125229	20125777	merged_1_20125229
1	20126589	20127282	merged_1_20126589
1	20127418	20128407	merged_1_20127418
1	20131305	20131902	merged_1_20131305
1	20166645	20166992	merged_1_20166645
1	20171912	20172399	merged_1_20171912
1	20174275	20174722	merged_1_20174275
1	20174980	20175259	merged_1_20174980
1	20205313	20206020	merged_1_20205313
1	20206464	20206921	merged_1_20206464
1	20226442	20226793	merged_1_20226442
1	20272650	20273338	merged_1_20272650
1	20311793	20320762	merged_1_20311793
1	20329338	20331049	merged_1_20329338
1	20333189	20334839	merged_1_20333189
1	20362865	20363291	merged_1_20362865
1	20367194	20367537	merged_1_20367194
1	20399089	20399867	merged_1_20399089
1	20403385	20403640	merged_1_20403385
1	20412225	20412839	merged_1_20412225
1	20422867	20424138	merged_1_20422867
1	20432061	20432314	merged_1_20432061
1	20432830	20433828	merged_1_20432830
1	20437683	20438052	merged_1_20437683
1	20462417	20462972	merged_1_20462417
1	20475499	20477917	merged_1_20475499
1	20489645	20490217	merged_1_20489645
1	20492421	20492953	merged_1_20492421
1	20494735	20494903	merged_1_20494735
1	20498804	20499403	merged_1_20498804
1	20508807	20509920	merged_1_20508807
1	20514294	20514662	merged_1_20514294
1	20524917	20525191	merged_1_20524917
1	20525291	20525558	merged_1_20525291
1	20539545	20539815	merged_1_20539545
1	20540651	20541234	merged_1_20540651
1	20559569	20559939	merged_1_20559569
1	20564788	20565259	merged_1_20564788
1	20568964	20569395	merged_1_20568964
1	20622191	20622930	merged_1_20622191
1	20624780	20626020	merged_1_20624780
1	20649326	20649411	merged_1_20649326
1	20671626	20671876	merged_1_20671626
1	20683160	20686121	merged_1_20683160
1	20686453	20687134	merged_1_20686453
1	20687249	20687871	merged_1_20687249
1	20696872	20697403	merged_1_20696872
1	20699606	20700316	merged_1_20699606
1	20703807	20704601	merged_1_20703807
1	20709410	20711208	merged_1_20709410
1	20734076	20734438	merged_1_20734076
1	20794930	20795856	merged_1_20794930
1	20815581	20816100	merged_1_20815581
1	20826442	20827350	merged_1_20826442
1	20913852	20914286	merged_1_20913852
1	20914474	20914724	merged_1_20914474
1	20914839	20915235	merged_1_20914839
1	20925994	20928108	merged_1_20925994
1	20979271	20981640	merged_1_20979271
1	20982600	20982926	merged_1_20982600
1	21033933	21035519	merged_1_21033933
1	21055018	21055306	merged_1_21055018
1	21081148	21082179	merged_1_21081148
1	21105638	21105867	merged_1_21105638
1	21120381	21120561	merged_1_21120381
1	21124551	21126417	merged_1_21124551
1	21128534	21128936	merged_1_21128534
1	21144648	21145941	merged_1_21144648
1	21172676	21172812	merged_1_21172676
1	21188666	21189178	merged_1_21188666
1	21210208	21211867	merged_1_21210208
1	21215599	21218182	merged_1_21215599
1	21223827	21223998	merged_1_21223827
1	21228635	21229066	merged_1_21228635
1	21230448	21230662	merged_1_21230448
1	21244224	21249227	merged_1_21244224
1	21260035	21260241	merged_1_21260035
1	21260500	21261115	merged_1_21260500
1	21334931	21336530	merged_1_21334931
1	21340238	21342740	merged_1_21340238
1	21345945	21351338	merged_1_21345945
1	21365421	21365927	merged_1_21365421
1	21368664	21369302	merged_1_21368664
1	21374303	21374949	merged_1_21374303
1	21389844	21390435	merged_1_21389844
1	21390635	21391818	merged_1_21390635
1	21392241	21393172	merged_1_21392241
1	21398325	21398823	merged_1_21398325
1	21399670	21400443	merged_1_21399670
1	21401359	21401850	merged_1_21401359
1	21418486	21418757	merged_1_21418486
1	21428118	21428514	merged_1_21428118
1	21444015	21444335	merged_1_21444015
1	21448512	21448952	merged_1_21448512
1	21450078	21457815	merged_1_21450078
1	21470036	21472412	merged_1_21470036
1	21507621	21508351	merged_1_21507621
1	21509505	21510185	merged_1_21509505
1	21514787	21515338	merged_1_21514787
1	21524883	21529883	merged_1_21524883
1	21581370	21583326	merged_1_21581370
1	21601954	21602987	merged_1_21601954
1	21607621	21610042	merged_1_21607621
1	21610445	21611309	merged_1_21610445
1	21615151	21615637	merged_1_21615151
1	21628618	21629075	merged_1_21628618
1	21630505	21631275	merged_1_21630505
1	21637460	21638290	merged_1_21637460
1	21640472	21640862	merged_1_21640472
1	21672241	21672552	merged_1_21672241
1	21674923	21675916	merged_1_21674923
1	21681373	21681903	merged_1_21681373
1	21682002	21683575	merged_1_21682002
1	21710322	21710719	merged_1_21710322
1	21719502	21719942	merged_1_21719502
1	21730792	21732250	merged_1_21730792
1	21738987	21739728	merged_1_21738987
1	21740440	21742080	merged_1_21740440
1	21746752	21753270	merged_1_21746752
1	21753676	21754587	merged_1_21753676
1	21758206	21758629	merged_1_21758206
1	21766223	21766767	merged_1_21766223
1	21771915	21773564	merged_1_21771915
1	21778468	21779742	merged_1_21778468
1	21786802	21787177	merged_1_21786802
1	21790000	21791266	merged_1_21790000
1	21797144	21801790	merged_1_21797144
1	21808169	21809852	merged_1_21808169
1	21813261	21815960	merged_1_21813261
1	21823053	21823611	merged_1_21823053
1	21826296	21827519	merged_1_21826296
1	21833368	21837651	merged_1_21833368
1	21838856	21839239	merged_1_21838856
1	21844429	21845836	merged_1_21844429
1	21853577	21853896	merged_1_21853577
1	21857683	21859160	merged_1_21857683
1	21872107	21872541	merged_1_21872107
1	21872729	21872915	merged_1_21872729
1	21873086	21873873	merged_1_21873086
1	21918400	21919243	merged_1_21918400
1	21947039	21947378	merged_1_21947039
1	21957658	21958143	merged_1_21957658
1	21976885	21977163	merged_1_21976885
1	21990988	21991410	merged_1_21990988
1	21991517	21992983	merged_1_21991517
1	21995391	21996341	merged_1_21995391
1	22024689	22025195	merged_1_22024689
1	22042549	22043563	merged_1_22042549
1	22060211	22061825	merged_1_22060211
1	22067462	22067811	merged_1_22067462
1	22084073	22085452	merged_1_22084073
1	22086504	22086742	merged_1_22086504
1	22089009	22089366	merged_1_22089009
1	22100734	22106771	merged_1_22100734
1	22107144	22108563	merged_1_22107144
1	22111965	22112369	merged_1_22111965
1	22162402	22162826	merged_1_22162402
1	22163083	22167979	merged_1_22163083
1	22182690	22183286	merged_1_22182690
1	22191976	22192557	merged_1_22191976
1	22261028	22261766	merged_1_22261028
1	22269552	22270360	merged_1_22269552
1	22282684	22283284	merged_1_22282684
1	22356888	22358123	merged_1_22356888
1	22408602	22409298	merged_1_22408602
1	22443471	22444011	merged_1_22443471
1	22447369	22447668	merged_1_22447369
1	22450437	22450946	merged_1_22450437
1	22451698	22452024	merged_1_22451698
1	22459600	22459845	merged_1_22459600
1	22521077	22521881	merged_1_22521077
1	22541896	22542292	merged_1_22541896
1	22562618	22563751	merged_1_22562618
1	22592622	22592802	merged_1_22592622
1	22621706	22621942	merged_1_22621706
1	22626182	22626382	merged_1_22626182
1	22627108	22627556	merged_1_22627108
1	22693915	22699488	merged_1_22693915
1	22732008	22732549	merged_1_22732008
1	22742914	22743444	merged_1_22742914
1	22775776	22776304	merged_1_22775776
1	22778083	22778827	merged_1_22778083
1	22779629	22780487	merged_1_22779629
1	22795520	22795646	merged_1_22795520
1	22828843	22829326	merged_1_22828843
1	22854376	22855875	merged_1_22854376
1	22872157	22873175	merged_1_22872157
1	22885437	22885622	merged_1_22885437
1	22887769	22888462	merged_1_22887769
1	22888874	22889313	merged_1_22888874
1	22889426	22889728	merged_1_22889426
1	22890427	22890852	merged_1_22890427
1	22985250	22985915	merged_1_22985250
1	22993034	22993683	merged_1_22993034
1	23031368	23032363	merged_1_23031368
1	23033229	23034551	merged_1_23033229
1	23067977	23068580	merged_1_23067977
1	23096614	23097454	merged_1_23096614
1	23101784	23101954	merged_1_23101784
1	23118211	23123559	merged_1_23118211
1	23125079	23125662	merged_1_23125079
1	23140473	23140806	merged_1_23140473
1	23149220	23149978	merged_1_23149220
1	23152260	23153514	merged_1_23152260
1	23160766	23160966	merged_1_23160766
1	23164816	23165202	merged_1_23164816
1	23173343	23173970	merged_1_23173343
1	23174288	23175029	merged_1_23174288
1	23190708	23191217	merged_1_23190708
1	23197382	23197974	merged_1_23197382
1	23211828	23212751	merged_1_23211828
1	23240142	23242974	merged_1_23240142
1	23246877	23247439	merged_1_23246877
1	23280405	23281744	merged_1_23280405
1	23295610	23297359	merged_1_23295610
1	23305962	23306179	merged_1_23305962
1	23312797	23313191	merged_1_23312797
1	23320780	23321212	merged_1_23320780
1	23321381	23321797	merged_1_23321381
1	23424061	23424592	merged_1_23424061
1	23424727	23425092	merged_1_23424727
1	23430784	23431134	merged_1_23430784
1	23434610	23436162	merged_1_23434610
1	23477018	23477271	merged_1_23477018
1	23509844	23510774	merged_1_23509844
1	23521501	23522050	merged_1_23521501
1	23566703	23569019	merged_1_23566703
1	23586396	23586815	merged_1_23586396
1	23613565	23614159	merged_1_23613565
1	23639806	23640972	merged_1_23639806
1	23651363	23652017	merged_1_23651363
1	23710395	23711541	merged_1_23710395
1	23723496	23724109	merged_1_23723496
1	23748994	23749378	merged_1_23748994
1	23761419	23761668	merged_1_23761419
1	23856230	23856629	merged_1_23856230
1	23861859	23862453	merged_1_23861859
1	23875213	23875776	merged_1_23875213
1	23876963	23877446	merged_1_23876963
1	23880344	23881222	merged_1_23880344
1	23907079	23907485	merged_1_23907079
1	23925375	23932843	merged_1_23925375
1	23939939	23941057	merged_1_23939939
1	23946856	23947208	merged_1_23946856
1	23950201	23950558	merged_1_23950201
1	23965401	23966495	merged_1_23965401
1	24027146	24028230	merged_1_24027146
1	24041657	24042867	merged_1_24041657
1	24063592	24064308	merged_1_24063592
1	24101247	24101638	merged_1_24101247
1	24104587	24104931	merged_1_24104587
1	24125857	24126194	merged_1_24125857
1	24223209	24223678	merged_1_24223209
1	24241051	24241658	merged_1_24241051
1	24250883	24251107	merged_1_24250883
1	24264838	24265425	merged_1_24264838
1	24271808	24273244	merged_1_24271808
1	24281282	24281640	merged_1_24281282
1	24291056	24291490	merged_1_24291056
1	24317393	24317646	merged_1_24317393
1	24337846	24338343	merged_1_24337846
1	24350575	24351518	merged_1_24350575
1	24351891	24353160	merged_1_24351891
1	24359410	24361231	merged_1_24359410
1	24369236	24369609	merged_1_24369236
1	24395723	24395957	merged_1_24395723
1	24424907	24427691	merged_1_24424907
1	24428796	24429353	merged_1_24428796
1	24455912	24458411	merged_1_24455912
1	24462402	24462672	merged_1_24462402
1	24481442	24484156	merged_1_24481442
1	24488167	24488450	merged_1_24488167
1	24531887	24532326	merged_1_24531887
1	24563923	24564308	merged_1_24563923
1	24577162	24577471	merged_1_24577162
1	24593319	24593689	merged_1_24593319
1	24645508	24646093	merged_1_24645508
1	24691735	24692115	merged_1_24691735
1	24704921	24705191	merged_1_24704921
1	24705813	24706195	merged_1_24705813
1	24714621	24714993	merged_1_24714621
1	24718323	24719054	merged_1_24718323
1	24720965	24721538	merged_1_24720965
1	24741047	24741495	merged_1_24741047
1	24741799	24742393	merged_1_24741799
1	24744847	24745447	merged_1_24744847
1	24772558	24773114	merged_1_24772558
1	24776277	24777022	merged_1_24776277
1	24826571	24826777	merged_1_24826571
1	24831983	24832738	merged_1_24831983
1	24835231	24835519	merged_1_24835231
1	24835719	24836012	merged_1_24835719
1	24838159	24839028	merged_1_24838159
1	24857336	24857625	merged_1_24857336
1	24877039	24877484	merged_1_24877039
1	24885001	24885727	merged_1_24885001
1	24893939	24894293	merged_1_24893939
1	24897267	24898385	merged_1_24897267
1	24901126	24901630	merged_1_24901126
1	24907409	24908721	merged_1_24907409
1	24917562	24918636	merged_1_24917562
1	24947998	24948496	merged_1_24947998
1	24956244	24957148	merged_1_24956244
1	25005501	25005862	merged_1_25005501
1	25033340	25034148	merged_1_25033340
1	25056319	25058323	merged_1_25056319
1	25095797	25096953	merged_1_25095797
1	25097511	25099205	merged_1_25097511
1	25158701	25163566	merged_1_25158701
1	25179974	25180482	merged_1_25179974
1	25204003	25204273	merged_1_25204003
1	25266015	25266663	merged_1_25266015
1	25278928	25279308	merged_1_25278928
1	25332022	25332872	merged_1_25332022
1	25343131	25344038	merged_1_25343131
1	25357626	25358611	merged_1_25357626
1	25400496	25401147	merged_1_25400496
1	25401263	25401775	merged_1_25401263
1	25487949	25488305	merged_1_25487949
1	25489682	25489971	merged_1_25489682
1	25505021	25505409	merged_1_25505021
1	25536637	25536925	merged_1_25536637
1	25594804	25595017	merged_1_25594804
1	25609823	25610145	merged_1_25609823
1	25613276	25613756	merged_1_25613276
1	25639667	25641999	merged_1_25639667
1	25660025	25660559	merged_1_25660025
1	25696425	25698171	merged_1_25696425
1	25705028	25705242	merged_1_25705028
1	25722361	25724239	merged_1_25722361
1	25728634	25729747	merged_1_25728634
1	25730019	25730411	merged_1_25730019
1	25750831	25752133	merged_1_25750831
1	25779563	25780357	merged_1_25779563
1	25962295	25962787	merged_1_25962295
1	25973567	25974079	merged_1_25973567
1	25976136	25977047	merged_1_25976136
1	26031380	26032380	merged_1_26031380
1	26083896	26084374	merged_1_26083896
1	26110918	26111260	merged_1_26110918
1	26170427	26170805	merged_1_26170427
1	26170920	26170989	merged_1_26170920
1	26179612	26180032	merged_1_26179612
1	26196136	26197461	merged_1_26196136
1	26306950	26307607	merged_1_26306950
1	26335676	26336250	merged_1_26335676
1	26343437	26344457	merged_1_26343437
1	26366486	26371706	merged_1_26366486
1	26374248	26375509	merged_1_26374248
1	26380878	26380988	merged_1_26380878
1	26425632	26426030	merged_1_26425632
1	26510627	26511268	merged_1_26510627
1	26551793	26552296	merged_1_26551793
1	26561193	26561553	merged_1_26561193
1	26582992	26583118	merged_1_26582992
1	26650724	26651108	merged_1_26650724
1	26712204	26712431	merged_1_26712204
1	26722152	26722701	merged_1_26722152
1	26779230	26779858	merged_1_26779230
1	26780809	26781277	merged_1_26780809
1	26880204	26881798	merged_1_26880204
1	26956588	26957052	merged_1_26956588
1	27066762	27067474	merged_1_27066762
1	27067580	27069103	merged_1_27067580
1	27076720	27077259	merged_1_27076720
1	27117763	27118243	merged_1_27117763
1	27240737	27241293	merged_1_27240737
1	27333812	27334238	merged_1_27333812
1	27428316	27429071	merged_1_27428316
1	27429183	27429516	merged_1_27429183
1	27440501	27440860	merged_1_27440501
1	27514858	27516613	merged_1_27514858
1	27597255	27597843	merged_1_27597255
1	27635146	27638061	merged_1_27635146
1	27675111	27675426	merged_1_27675111
1	27710374	27710879	merged_1_27710374
1	27859618	27860920	merged_1_27859618
1	27932437	27932948	merged_1_27932437
1	27933401	27933810	merged_1_27933401
1	27971991	27972300	merged_1_27971991
1	28051431	28051853	merged_1_28051431
1	28105435	28105902	merged_1_28105435
1	28161191	28161243	merged_1_28161191
1	28161935	28162333	merged_1_28161935
1	28258977	28259543	merged_1_28258977
1	28280167	28280580	merged_1_28280167
1	28285910	28286149	merged_1_28285910
1	28293243	28293577	merged_1_28293243
1	28311999	28312313	merged_1_28311999
1	28312386	28312688	merged_1_28312386
1	28331851	28332945	merged_1_28331851
1	28397441	28399029	merged_1_28397441
1	28470151	28471279	merged_1_28470151
1	28520677	28520957	merged_1_28520677
1	28526872	28527915	merged_1_28526872
1	28702947	28704071	merged_1_28702947
1	28731696	28732118	merged_1_28731696
1	28749771	28750450	merged_1_28749771
1	28789164	28789633	merged_1_28789164
1	28815802	28815966	merged_1_28815802
1	28843920	28844199	merged_1_28843920
1	28891396	28891958	merged_1_28891396
1	28912648	28913761	merged_1_28912648
1	28936078	28936339	merged_1_28936078
1	28964114	28966956	merged_1_28964114
1	28993615	28994736	merged_1_28993615
1	29002475	29002682	merged_1_29002475
1	29078339	29079137	merged_1_29078339
1	29125717	29126030	merged_1_29125717
1	29263251	29264150	merged_1_29263251
1	29305678	29305909	merged_1_29305678
1	29312451	29313211	merged_1_29312451
1	29316210	29316849	merged_1_29316210
1	29319405	29320142	merged_1_29319405
1	29377020	29380898	merged_1_29377020
1	29474570	29477181	merged_1_29474570
1	29477265	29480348	merged_1_29477265
1	29481186	29481481	merged_1_29481186
1	29496421	29497080	merged_1_29496421
1	29577770	29578487	merged_1_29577770
1	29589306	29590476	merged_1_29589306
1	29611336	29611755	merged_1_29611336
1	29611930	29612493	merged_1_29611930
1	29769079	29769709	merged_1_29769079
1	29769927	29770450	merged_1_29769927
1	29841257	29841382	merged_1_29841257
1	29940172	29940484	merged_1_29940172
1	29983969	29984755	merged_1_29983969
1	30199948	30200447	merged_1_30199948
1	30251153	30251643	merged_1_30251153
1	30253096	30253743	merged_1_30253096
1	30254474	30254850	merged_1_30254474
1	30426596	30427649	merged_1_30426596
2	10830	15652	merged_2_10830
2	16329	27977	merged_2_16329
2	28166	29771	merged_2_28166
2	31753	34569	merged_2_31753
2	34620	35313	merged_2_34620
2	41263	45184	merged_2_41263
2	45342	50661	merged_2_45342
2	52628	53553	merged_2_52628
2	57897	59417	merged_2_57897
2	59543	68556	merged_2_59543
2	69547	69935	merged_2_69547
2	70753	72900	merged_2_70753
2	98450	98886	merged_2_98450
2	99773	100283	merged_2_99773
2	122055	122354	merged_2_122055
2	138723	139029	merged_2_138723
2	163221	163606	merged_2_163221
2	171573	172258	merged_2_171573
2	178232	178746	merged_2_178232
2	179649	180182	merged_2_179649
2	183833	184753	merged_2_183833
2	187286	187574	merged_2_187286
2	204363	204771	merged_2_204363
2	205144	205648	merged_2_205144
2	237902	238933	merged_2_237902
2	240854	240947	merged_2_240854
2	243835	244360	merged_2_243835
2	244458	246465	merged_2_244458
2	247373	249124	merged_2_247373
2	254140	254673	merged_2_254140
2	266096	266531	merged_2_266096
2	267848	268065	merged_2_267848
2	268441	268734	merged_2_268441
2	275145	275394	merged_2_275145
2	275795	276081	merged_2_275795
2	276560	277321	merged_2_276560
2	292610	292846	merged_2_292610
2	300031	300265	merged_2_300031
2	303100	303602	merged_2_303100
2	305707	306123	merged_2_305707
2	314581	315281	merged_2_314581
2	323960	324400	merged_2_323960
2	350211	350736	merged_2_350211
2	351683	352118	merged_2_351683
2	352892	353142	merged_2_352892
2	362273	362748	merged_2_362273
2	368262	368636	merged_2_368262
2	372968	378781	merged_2_372968
2	379384	379622	merged_2_379384
2	391263	391400	merged_2_391263
2	392656	392958	merged_2_392656
2	395150	395412	merged_2_395150
2	395568	396296	merged_2_395568
2	400003	400427	merged_2_400003
2	402697	403139	merged_2_402697
2	407234	407615	merged_2_407234
2	416065	416621	merged_2_416065
2	422947	423311	merged_2_422947
2	424601	425126	merged_2_424601
2	429113	429468	merged_2_429113
2	438584	438823	merged_2_438584
2	440251	440751	merged_2_440251
2	444919	445125	merged_2_444919
2	448141	448873	merged_2_448141
2	455533	456428	merged_2_455533
[truncated: 6,715 more rows]

## Sheet: d.Lv_WTcore_24nt-siRNA clusters
Table S5d. Lv_WTcore_24nt-siRNA clusters
Chr	Start	Stop	Cluster ID
1	8	1045	merged_1_8
1	17806	18807	merged_1_17806
1	44557	44996	merged_1_44557
1	55659	56713	merged_1_55659
1	76658	77598	merged_1_76658
1	238166	239487	merged_1_238166
1	255752	256287	merged_1_255752
1	257691	258756	merged_1_257691
1	291782	292768	merged_1_291782
1	372379	372754	merged_1_372379
1	423074	423366	merged_1_423074
1	423467	424334	merged_1_423467
1	431148	434116	merged_1_431148
1	446430	447514	merged_1_446430
1	499388	499694	merged_1_499388
1	500346	500723	merged_1_500346
1	512587	513213	merged_1_512587
1	540395	541104	merged_1_540395
1	549461	550924	merged_1_549461
1	634072	634575	merged_1_634072
1	641139	641203	merged_1_641139
1	670532	670980	merged_1_670532
1	696465	696836	merged_1_696465
1	758989	759243	merged_1_758989
1	759787	760525	merged_1_759787
1	780988	781205	merged_1_780988
1	781349	782265	merged_1_781349
1	789347	789833	merged_1_789347
1	792105	792552	merged_1_792105
1	822237	822419	merged_1_822237
1	888698	889310	merged_1_888698
1	889394	889621	merged_1_889394
1	944174	944457	merged_1_944174
1	958520	959260	merged_1_958520
1	1184631	1185219	merged_1_1184631
1	1194295	1195459	merged_1_1194295
1	1249740	1250962	merged_1_1249740
1	1275826	1276322	merged_1_1275826
1	1289031	1289500	merged_1_1289031
1	1430206	1431172	merged_1_1430206
1	1441406	1444641	merged_1_1441406
1	1445092	1446456	merged_1_1445092
1	1476325	1476784	merged_1_1476325
1	1522765	1523024	merged_1_1522765
1	1591842	1593468	merged_1_1591842
1	1598221	1598764	merged_1_1598221
1	1613204	1614779	merged_1_1613204
1	1617532	1618013	merged_1_1617532
1	1875496	1876776	merged_1_1875496
1	1881880	1882346	merged_1_1881880
1	1974922	1975626	merged_1_1974922
1	1975832	1976591	merged_1_1975832
1	2157042	2158102	merged_1_2157042
1	2340093	2340585	merged_1_2340093
1	2415134	2416027	merged_1_2415134
1	2472760	2473410	merged_1_2472760
1	2531341	2534939	merged_1_2531341
1	2587138	2588408	merged_1_2587138
1	2657316	2657950	merged_1_2657316
1	2788288	2789538	merged_1_2788288
1	2789936	2798700	merged_1_2789936
1	2798795	2800784	merged_1_2798795
1	2986166	2986990	merged_1_2986166
1	2993273	2993900	merged_1_2993273
1	3023400	3024491	merged_1_3023400
1	3063507	3063819	merged_1_3063507
1	3073390	3074144	merged_1_3073390
1	3251218	3251610	merged_1_3251218
1	3412906	3413269	merged_1_3412906
1	3413558	3413927	merged_1_3413558
1	3414030	3414277	merged_1_3414030
1	3414536	3414894	merged_1_3414536
1	3546726	3547403	merged_1_3546726
1	3551961	3552179	merged_1_3551961
1	3572846	3573273	merged_1_3572846
1	3771611	3771830	merged_1_3771611
1	3780663	3785865	merged_1_3780663
1	3825767	3827752	merged_1_3825767
1	3892042	3892465	merged_1_3892042
1	3897947	3899128	merged_1_3897947
1	3932858	3933570	merged_1_3932858
1	3979790	3981055	merged_1_3979790
1	4061306	4062036	merged_1_4061306
1	4067853	4069524	merged_1_4067853
1	4093135	4094552	merged_1_4093135
1	4109979	4111314	merged_1_4109979
1	4292867	4293460	merged_1_4292867
1	4329778	4334496	merged_1_4329778
1	4405886	4407182	merged_1_4405886
1	4407287	4409006	merged_1_4407287
1	4410418	4411320	merged_1_4410418
1	4415567	4416202	merged_1_4415567
1	4439714	4440101	merged_1_4439714
1	4493776	4494623	merged_1_4493776
1	4505225	4507661	merged_1_4505225
1	4582922	4583561	merged_1_4582922
1	4618911	4619806	merged_1_4618911
1	4619944	4621905	merged_1_4619944
1	4658154	4658529	merged_1_4658154
1	4682354	4684099	merged_1_4682354
1	4684223	4684822	merged_1_4684223
1	4685317	4686226	merged_1_4685317
1	4719778	4721813	merged_1_4719778
1	4738414	4739603	merged_1_4738414
1	4770114	4770805	merged_1_4770114
1	4786481	4786722	merged_1_4786481
1	4860298	4860670	merged_1_4860298
1	4966097	4967600	merged_1_4966097
1	4992576	4993357	merged_1_4992576
1	5055850	5056420	merged_1_5055850
1	5098265	5102189	merged_1_5098265
1	5171811	5172183	merged_1_5171811
1	5285059	5285420	merged_1_5285059
1	5358933	5359266	merged_1_5358933
1	5378266	5378480	merged_1_5378266
1	5391278	5391672	merged_1_5391278
1	5392416	5392777	merged_1_5392416
1	5531254	5531922	merged_1_5531254
1	5657449	5657666	merged_1_5657449
1	5657825	5659273	merged_1_5657825
1	5679053	5682002	merged_1_5679053
1	5691648	5696793	merged_1_5691648
1	5700901	5701266	merged_1_5700901
1	5798691	5799613	merged_1_5798691
1	5866661	5867314	merged_1_5866661
1	5899022	5899925	merged_1_5899022
1	5911648	5914601	merged_1_5911648
1	5915050	5916538	merged_1_5915050
1	5958611	5959670	merged_1_5958611
1	5970346	5973392	merged_1_5970346
1	5974813	5975845	merged_1_5974813
1	6009350	6014445	merged_1_6009350
1	6075106	6075500	merged_1_6075106
1	6140422	6141696	merged_1_6140422
1	6156326	6158939	merged_1_6156326
1	6173303	6173646	merged_1_6173303
1	6197238	6198215	merged_1_6197238
1	6210775	6212293	merged_1_6210775
1	6233764	6234273	merged_1_6233764
1	6234935	6235227	merged_1_6234935
1	6235714	6237793	merged_1_6235714
1	6262786	6263359	merged_1_6262786
1	6273443	6274646	merged_1_6273443
1	6274789	6276602	merged_1_6274789
1	6302488	6303245	merged_1_6302488
1	6379249	6380111	merged_1_6379249
1	6403078	6404011	merged_1_6403078
1	6426217	6426690	merged_1_6426217
1	6454619	6456067	merged_1_6454619
1	6470279	6471150	merged_1_6470279
1	6472615	6473425	merged_1_6472615
1	6515023	6515341	merged_1_6515023
1	6538269	6538833	merged_1_6538269
1	6539626	6543693	merged_1_6539626
1	6573810	6575572	merged_1_6573810
1	6587959	6588996	merged_1_6587959
1	6589079	6594233	merged_1_6589079
1	6615287	6615723	merged_1_6615287
1	6640279	6641069	merged_1_6640279
1	6657119	6660536	merged_1_6657119
1	6703998	6704865	merged_1_6703998
1	6705465	6709821	merged_1_6705465
1	6715141	6715594	merged_1_6715141
1	6717889	6718229	merged_1_6717889
1	6720687	6721069	merged_1_6720687
1	6722821	6723404	merged_1_6722821
1	6736442	6737198	merged_1_6736442
1	6742858	6744219	merged_1_6742858
1	6758496	6759933	merged_1_6758496
1	6770568	6770722	merged_1_6770568
1	6905937	6906615	merged_1_6905937
1	6947452	6947963	merged_1_6947452
1	6948071	6948527	merged_1_6948071
1	7023439	7024649	merged_1_7023439
1	7025833	7027703	merged_1_7025833
1	7035863	7036344	merged_1_7035863
1	7036481	7036705	merged_1_7036481
1	7065201	7075883	merged_1_7065201
1	7077722	7078174	merged_1_7077722
1	7132575	7133007	merged_1_7132575
1	7138123	7138949	merged_1_7138123
1	7227559	7228166	merged_1_7227559
1	7251779	7252218	merged_1_7251779
1	7254883	7255649	merged_1_7254883
1	7255888	7257490	merged_1_7255888
1	7281637	7281979	merged_1_7281637
1	7282564	7283157	merged_1_7282564
1	7313030	7313255	merged_1_7313030
1	7352847	7360837	merged_1_7352847
1	7360920	7363658	merged_1_7360920
1	7364019	7365302	merged_1_7364019
1	7392244	7392834	merged_1_7392244
1	7392942	7393565	merged_1_7392942
1	7394311	7394741	merged_1_7394311
1	7521802	7522513	merged_1_7521802
1	7541113	7541428	merged_1_7541113
1	7604744	7605197	merged_1_7604744
1	7665237	7665937	merged_1_7665237
1	7712071	7712594	merged_1_7712071
1	7714602	7715276	merged_1_7714602
1	7717227	7719641	merged_1_7717227
1	7719676	7722705	merged_1_7719676
1	7725241	7725931	merged_1_7725241
1	7729873	7729995	merged_1_7729873
1	7761007	7762172	merged_1_7761007
1	7786928	7787879	merged_1_7786928
1	7808010	7809437	merged_1_7808010
1	7810058	7810386	merged_1_7810058
1	7851813	7852498	merged_1_7851813
1	7935600	7935823	merged_1_7935600
1	7936498	7936995	merged_1_7936498
1	7959894	7961389	merged_1_7959894
1	7969552	7974394	merged_1_7969552
1	7975852	7976318	merged_1_7975852
1	7985026	7985399	merged_1_7985026
1	7985530	7986438	merged_1_7985530
1	8016208	8016603	merged_1_8016208
1	8035857	8036222	merged_1_8035857
1	8052788	8054096	merged_1_8052788
1	8115238	8116258	merged_1_8115238
1	8116450	8116827	merged_1_8116450
1	8154179	8154554	merged_1_8154179
1	8169398	8170140	merged_1_8169398
1	8189872	8190676	merged_1_8189872
1	8201223	8201667	merged_1_8201223
1	8204604	8205812	merged_1_8204604
1	8235832	8236441	merged_1_8235832
1	8252445	8252798	merged_1_8252445
1	8254663	8255091	merged_1_8254663
1	8266813	8267802	merged_1_8266813
1	8272365	8272766	merged_1_8272365
1	8275957	8279081	merged_1_8275957
1	8282531	8283876	merged_1_8282531
1	8289770	8290054	merged_1_8289770
1	8290145	8291263	merged_1_8290145
1	8319386	8320492	merged_1_8319386
1	8453359	8461827	merged_1_8453359
1	8471858	8472128	merged_1_8471858
1	8474767	8476484	merged_1_8474767
1	8488264	8489316	merged_1_8488264
1	8490178	8492805	merged_1_8490178
1	8495025	8495472	merged_1_8495025
1	8515286	8515701	merged_1_8515286
1	8538515	8539053	merged_1_8538515
1	8539431	8539779	merged_1_8539431
1	8543759	8544049	merged_1_8543759
1	8576998	8578161	merged_1_8576998
1	8590797	8591652	merged_1_8590797
1	8621435	8622545	merged_1_8621435
1	8622751	8623741	merged_1_8622751
1	8643673	8644474	merged_1_8643673
1	8644654	8647554	merged_1_8644654
1	8647752	8649323	merged_1_8647752
1	8661214	8661451	merged_1_8661214
1	8673606	8674640	merged_1_8673606
1	8681819	8682611	merged_1_8681819
1	8728634	8733771	merged_1_8728634
1	8765478	8767592	merged_1_8765478
1	8771643	8775900	merged_1_8771643
1	8778093	8781872	merged_1_8778093
1	8785933	8794808	merged_1_8785933
1	8797558	8798500	merged_1_8797558
1	8800612	8804392	merged_1_8800612
1	8808520	8812958	merged_1_8808520
1	8815000	8818800	merged_1_8815000
1	8822921	8827149	merged_1_8822921
1	8829401	8831092	merged_1_8829401
1	8831231	8833188	merged_1_8831231
1	8869423	8871112	merged_1_8869423
1	8927543	8933366	merged_1_8927543
1	9001092	9001235	merged_1_9001092
1	9004763	9012137	merged_1_9004763
1	9012311	9015756	merged_1_9012311
1	9062050	9062604	merged_1_9062050
1	9077529	9077994	merged_1_9077529
1	9137690	9138378	merged_1_9137690
1	9174272	9174726	merged_1_9174272
1	9174904	9177958	merged_1_9174904
1	9201522	9201754	merged_1_9201522
1	9203989	9204212	merged_1_9203989
1	9204405	9204872	merged_1_9204405
1	9204998	9205565	merged_1_9204998
1	9235938	9237233	merged_1_9235938
1	9304696	9305855	merged_1_9304696
1	9353745	9354317	merged_1_9353745
1	9357822	9358117	merged_1_9357822
1	9367397	9373862	merged_1_9367397
1	9384018	9384488	merged_1_9384018
1	9412378	9412512	merged_1_9412378
1	9418023	9418386	merged_1_9418023
1	9564483	9565208	merged_1_9564483
1	9572309	9573482	merged_1_9572309
1	9574157	9579317	merged_1_9574157
1	9579420	9582590	merged_1_9579420
1	9582868	9583962	merged_1_9582868
1	9586867	9587685	merged_1_9586867
1	9626410	9627287	merged_1_9626410
1	9629634	9631122	merged_1_9629634
1	9676312	9691444	merged_1_9676312
1	9706256	9708748	merged_1_9706256
1	9746422	9746649	merged_1_9746422
1	9754417	9757704	merged_1_9754417
1	9762471	9762947	merged_1_9762471
1	9778245	9778649	merged_1_9778245
1	9811530	9812515	merged_1_9811530
1	9816587	9817188	merged_1_9816587
1	9817455	9817786	merged_1_9817455
1	9852634	9853669	merged_1_9852634
1	9883830	9884149	merged_1_9883830
1	9901568	9901925	merged_1_9901568
1	9908486	9909834	merged_1_9908486
1	9915195	9916630	merged_1_9915195
1	9918970	9919479	merged_1_9918970
1	9925027	9926252	merged_1_9925027
1	10013130	10013519	merged_1_10013130
1	10021311	10023748	merged_1_10021311
1	10060722	10060951	merged_1_10060722
1	10144536	10145124	merged_1_10144536
1	10152537	10154780	merged_1_10152537
1	10155918	10156917	merged_1_10155918
1	10158914	10159633	merged_1_10158914
1	10206614	10206804	merged_1_10206614
1	10206907	10207159	merged_1_10206907
1	10221041	10221303	merged_1_10221041
1	10314720	10315163	merged_1_10314720
1	10346972	10349531	merged_1_10346972
1	10356903	10363398	merged_1_10356903
1	10382975	10384559	merged_1_10382975
1	10421221	10421816	merged_1_10421221
1	10497451	10498049	merged_1_10497451
1	10506430	10507419	merged_1_10506430
1	10512731	10513033	merged_1_10512731
1	10527942	10528958	merged_1_10527942
1	10531796	10534133	merged_1_10531796
1	10534239	10535027	merged_1_10534239
1	10568560	10569221	merged_1_10568560
1	10570043	10570442	merged_1_10570043
1	10591385	10592400	merged_1_10591385
1	10623815	10624372	merged_1_10623815
1	10654434	10654565	merged_1_10654434
1	10696637	10701617	merged_1_10696637
1	10702544	10703140	merged_1_10702544
1	10723534	10725187	merged_1_10723534
1	10775641	10777740	merged_1_10775641
1	10778676	10778834	merged_1_10778676
1	10801273	10801540	merged_1_10801273
1	10802435	10803449	merged_1_10802435
1	10814142	10814595	merged_1_10814142
1	10852598	10853244	merged_1_10852598
1	10880730	10881112	merged_1_10880730
1	10914979	10916515	merged_1_10914979
1	10920726	10921256	merged_1_10920726
1	10922332	10923077	merged_1_10922332
1	10929293	10931518	merged_1_10929293
1	10931816	10932692	merged_1_10931816
1	10964536	10966318	merged_1_10964536
1	11006016	11006877	merged_1_11006016
1	11026909	11028507	merged_1_11026909
1	11045128	11046279	merged_1_11045128
1	11047407	11048120	merged_1_11047407
1	11048151	11050948	merged_1_11048151
1	11051148	11051546	merged_1_11051148
1	11083096	11083291	merged_1_11083096
1	11089268	11090188	merged_1_11089268
1	11096850	11098528	merged_1_11096850
1	11102098	11104255	merged_1_11102098
1	11111097	11112190	merged_1_11111097
1	11117468	11117770	merged_1_11117468
1	11125689	11128675	merged_1_11125689
1	11128858	11129411	merged_1_11128858
1	11131590	11132454	merged_1_11131590
1	11132573	11132899	merged_1_11132573
1	11138707	11140407	merged_1_11138707
1	11147989	11153014	merged_1_11147989
1	11174131	11174856	merged_1_11174131
1	11204320	11204861	merged_1_11204320
1	11212337	11212610	merged_1_11212337
1	11228524	11228880	merged_1_11228524
1	11241519	11242190	merged_1_11241519
1	11259035	11259769	merged_1_11259035
1	11276957	11277320	merged_1_11276957
1	11286522	11287776	merged_1_11286522
1	11298386	11299450	merged_1_11298386
1	11300990	11301838	merged_1_11300990
1	11302551	11310508	merged_1_11302551
1	11314850	11315336	merged_1_11314850
1	11324904	11325424	merged_1_11324904
1	11352225	11352586	merged_1_11352225
1	11378101	11378481	merged_1_11378101
1	11409671	11409907	merged_1_11409671
1	11410139	11410285	merged_1_11410139
1	11421103	11421566	merged_1_11421103
1	11421999	11422421	merged_1_11421999
1	11427603	11428458	merged_1_11427603
1	11440714	11441637	merged_1_11440714
1	11478926	11479782	merged_1_11478926
1	11490131	11490661	merged_1_11490131
1	11492949	11493663	merged_1_11492949
1	11502979	11512764	merged_1_11502979
1	11515912	11516140	merged_1_11515912
1	11517440	11522565	merged_1_11517440
1	11525735	11526414	merged_1_11525735
1	11536603	11537169	merged_1_11536603
1	11550882	11551086	merged_1_11550882
1	11585720	11586464	merged_1_11585720
1	11617510	11620494	merged_1_11617510
1	11631984	11632299	merged_1_11631984
1	11636855	11637880	merged_1_11636855
1	11643072	11643730	merged_1_11643072
1	11648216	11648591	merged_1_11648216
1	11649271	11649472	merged_1_11649271
1	11660974	11662359	merged_1_11660974
1	11666353	11667150	merged_1_11666353
1	11692219	11693588	merged_1_11692219
1	11700906	11701245	merged_1_11700906
1	11703687	11705190	merged_1_11703687
1	11706366	11706614	merged_1_11706366
1	11708084	11708909	merged_1_11708084
1	11736421	11736917	merged_1_11736421
1	11740520	11740939	merged_1_11740520
1	11752264	11754227	merged_1_11752264
1	11754402	11755109	merged_1_11754402
1	11783295	11783607	merged_1_11783295
1	11788203	11788503	merged_1_11788203
1	11789279	11794139	merged_1_11789279
1	11803499	11804208	merged_1_11803499
1	11807522	11808318	merged_1_11807522
1	11817581	11818751	merged_1_11817581
1	11822104	11822758	merged_1_11822104
1	11826223	11826784	merged_1_11826223
1	11834581	11837739	merged_1_11834581
1	11857395	11857661	merged_1_11857395
1	11861204	11861922	merged_1_11861204
1	11879673	11881393	merged_1_11879673
1	11887050	11888252	merged_1_11887050
1	11893954	11897202	merged_1_11893954
1	11899052	11901756	merged_1_11899052
1	11930549	11931028	merged_1_11930549
1	11935025	11935840	merged_1_11935025
1	11957745	11959802	merged_1_11957745
1	11960671	11961180	merged_1_11960671
1	11981066	11981183	merged_1_11981066
1	11982581	11983922	merged_1_11982581
1	11984166	11985127	merged_1_11984166
1	12009011	12010659	merged_1_12009011
1	12013588	12019716	merged_1_12013588
1	12019909	12020438	merged_1_12019909
1	12021638	12023081	merged_1_12021638
1	12033847	12039471	merged_1_12033847
1	12040904	12042380	merged_1_12040904
1	12050085	12050499	merged_1_12050085
1	12059872	12060525	merged_1_12059872
1	12062279	12062725	merged_1_12062279
1	12062820	12063508	merged_1_12062820
1	12077539	12078283	merged_1_12077539
1	12078395	12080845	merged_1_12078395
1	12097110	12098023	merged_1_12097110
1	12133111	12133481	merged_1_12133111
1	12137328	12138164	merged_1_12137328
1	12138743	12143424	merged_1_12138743
1	12166361	12167139	merged_1_12166361
1	12174443	12177192	merged_1_12174443
1	12183376	12184113	merged_1_12183376
1	12184572	12185016	merged_1_12184572
1	12214935	12215360	merged_1_12214935
1	12218556	12219014	merged_1_12218556
1	12228835	12228933	merged_1_12228835
1	12240386	12240974	merged_1_12240386
1	12246711	12248758	merged_1_12246711
1	12249026	12249563	merged_1_12249026
1	12251900	12253538	merged_1_12251900
1	12262735	12264825	merged_1_12262735
1	12282930	12283153	merged_1_12282930
1	12286550	12287757	merged_1_12286550
1	12292306	12294548	merged_1_12292306
1	12297412	12298806	merged_1_12297412
1	12299149	12300475	merged_1_12299149
1	12302692	12303294	merged_1_12302692
1	12329032	12329388	merged_1_12329032
1	12336596	12337903	merged_1_12336596
1	12361500	12362864	merged_1_12361500
1	12363043	12364124	merged_1_12363043
1	12365681	12366096	merged_1_12365681
1	12373299	12373698	merged_1_12373299
1	12376425	12380383	merged_1_12376425
1	12387454	12388074	merged_1_12387454
1	12389674	12390123	merged_1_12389674
1	12391374	12391723	merged_1_12391374
1	12401379	12409896	merged_1_12401379
1	12424651	12425772	merged_1_12424651
1	12434991	12435270	merged_1_12434991
1	12435380	12435564	merged_1_12435380
1	12457655	12458288	merged_1_12457655
1	12466974	12469743	merged_1_12466974
1	12475336	12475651	merged_1_12475336
1	12476845	12477780	merged_1_12476845
1	12482962	12483537	merged_1_12482962
1	12500324	12500553	merged_1_12500324
1	12509710	12511687	merged_1_12509710
1	12512661	12514273	merged_1_12512661
1	12525062	12526818	merged_1_12525062
1	12527187	12527787	merged_1_12527187
1	12530113	12530551	merged_1_12530113
1	12555169	12557423	merged_1_12555169
1	12562336	12562543	merged_1_12562336
1	12564046	12564357	merged_1_12564046
1	12565292	12574892	merged_1_12565292
1	12576182	12576605	merged_1_12576182
1	12577472	12579467	merged_1_12577472
1	12579588	12581993	merged_1_12579588
1	12590557	12591753	merged_1_12590557
1	12591941	12593947	merged_1_12591941
1	12594531	12595789	merged_1_12594531
1	12610676	12611159	merged_1_12610676
1	12618376	12618728	merged_1_12618376
1	12642996	12644068	merged_1_12642996
1	12644990	12645449	merged_1_12644990
1	12651126	12652580	merged_1_12651126
1	12653038	12653399	merged_1_12653038
1	12662503	12662944	merged_1_12662503
1	12664496	12674064	merged_1_12664496
1	12674134	12678285	merged_1_12674134
1	12678397	12682292	merged_1_12678397
1	12682398	12685056	merged_1_12682398
1	12691377	12692937	merged_1_12691377
1	12703697	12704019	merged_1_12703697
1	12712075	12731399	merged_1_12712075
1	12732080	12735381	merged_1_12732080
1	12739672	12743815	merged_1_12739672
1	12760400	12761821	merged_1_12760400
1	12818166	12819451	merged_1_12818166
1	12836658	12839742	merged_1_12836658
1	12844805	12846861	merged_1_12844805
1	12847428	12849904	merged_1_12847428
1	12854183	12854480	merged_1_12854183
1	12854685	12855586	merged_1_12854685
1	12855974	12862348	merged_1_12855974
1	12865238	12867140	merged_1_12865238
1	12874185	12874339	merged_1_12874185
1	12894615	12895654	merged_1_12894615
1	12896170	12896670	merged_1_12896170
1	12899023	12903614	merged_1_12899023
1	12904037	12904372	merged_1_12904037
1	12905235	12908528	merged_1_12905235
1	12915964	12916279	merged_1_12915964
1	12918438	12918965	merged_1_12918438
1	12925766	12930774	merged_1_12925766
1	12942168	12945028	merged_1_12942168
1	12957811	12958743	merged_1_12957811
1	12959466	12960608	merged_1_12959466
1	12980193	12980696	merged_1_12980193
1	12987453	12987968	merged_1_12987453
1	12992959	12993691	merged_1_12992959
1	12995367	12995742	merged_1_12995367
1	12995788	12997177	merged_1_12995788
1	12999813	13006225	merged_1_12999813
1	13006373	13014608	merged_1_13006373
1	13016881	13017480	merged_1_13016881
1	13018431	13025251	merged_1_13018431
1	13027745	13029000	merged_1_13027745
1	13036801	13037477	merged_1_13036801
1	13042616	13043789	merged_1_13042616
1	13049652	13050124	merged_1_13049652
1	13055405	13058144	merged_1_13055405
1	13060075	13060418	merged_1_13060075
1	13062344	13062655	merged_1_13062344
1	13065050	13065242	merged_1_13065050
1	13065801	13066749	merged_1_13065801
1	13067822	13069238	merged_1_13067822
1	13070655	13070923	merged_1_13070655
1	13075612	13076140	merged_1_13075612
1	13082447	13085924	merged_1_13082447
1	13102209	13102835	merged_1_13102209
1	13108524	13110097	merged_1_13108524
1	13111596	13112356	merged_1_13111596
1	13121305	13121947	merged_1_13121305
1	13126773	13128606	merged_1_13126773
1	13129927	13130528	merged_1_13129927
1	13131352	13133704	merged_1_13131352
1	13134773	13137980	merged_1_13134773
1	13138066	13140283	merged_1_13138066
1	13148189	13150645	merged_1_13148189
1	13151778	13154249	merged_1_13151778
1	13155714	13156470	merged_1_13155714
1	13160689	13161005	merged_1_13160689
1	13166188	13167412	merged_1_13166188
1	13172890	13175299	merged_1_13172890
1	13175435	13180951	merged_1_13175435
1	13183169	13190342	merged_1_13183169
1	13190883	13192568	merged_1_13190883
1	13198410	13198817	merged_1_13198410
1	13198941	13200137	merged_1_13198941
1	13212327	13213213	merged_1_13212327
1	13215115	13216155	merged_1_13215115
1	13230589	13234637	merged_1_13230589
1	13234762	13245621	merged_1_13234762
1	13246435	13249280	merged_1_13246435
1	13256772	13257288	merged_1_13256772
1	13259090	13261196	merged_1_13259090
1	13272401	13276245	merged_1_13272401
1	13282136	13285869	merged_1_13282136
1	13286820	13289195	merged_1_13286820
1	13292789	13294470	merged_1_13292789
1	13298409	13301690	merged_1_13298409
1	13304634	13307628	merged_1_13304634
1	13313517	13313938	merged_1_13313517
1	13323922	13324258	merged_1_13323922
1	13338890	13339768	merged_1_13338890
1	13342330	13342952	merged_1_13342330
1	13347990	13349951	merged_1_13347990
1	13351974	13352065	merged_1_13351974
1	13356907	13357668	merged_1_13356907
1	13359176	13359370	merged_1_13359176
1	13360582	13361130	merged_1_13360582
1	13406929	13407525	merged_1_13406929
1	13437784	13438786	merged_1_13437784
1	13439352	13440069	merged_1_13439352
1	13440170	13448497	merged_1_13440170
1	13463165	13463828	merged_1_13463165
1	13482046	13488333	merged_1_13482046
1	13488564	13490460	merged_1_13488564
1	13494605	13496096	merged_1_13494605
1	13506838	13516874	merged_1_13506838
1	13544357	13545904	merged_1_13544357
1	13548146	13548511	merged_1_13548146
1	13559730	13563149	merged_1_13559730
1	13563277	13565595	merged_1_13563277
1	13566071	13566391	merged_1_13566071
1	13567702	13570323	merged_1_13567702
1	13571851	13577087	merged_1_13571851
1	13581832	13582169	merged_1_13581832
1	13586342	13586803	merged_1_13586342
1	13590874	13591353	merged_1_13590874
1	13591667	13593723	merged_1_13591667
1	13640075	13640339	merged_1_13640075
1	13643396	13647685	merged_1_13643396
1	13647823	13656101	merged_1_13647823
1	13659266	13667668	merged_1_13659266
1	13675180	13675869	merged_1_13675180
1	13680412	13682922	merged_1_13680412
1	13699369	13699782	merged_1_13699369
1	13704023	13706583	merged_1_13704023
1	13768131	13775183	merged_1_13768131
1	13777574	13781832	merged_1_13777574
1	13784255	13789163	merged_1_13784255
1	13792909	13795818	merged_1_13792909
1	13812266	13812613	merged_1_13812266
1	13812633	13813027	merged_1_13812633
1	13818219	13824070	merged_1_13818219
1	13826036	13834824	merged_1_13826036
1	13837814	13838084	merged_1_13837814
1	13849283	13852717	merged_1_13849283
1	13854146	13855837	merged_1_13854146
1	13861111	13870321	merged_1_13861111
1	13881976	13882296	merged_1_13881976
1	13882315	13890079	merged_1_13882315
1	13890139	13891638	merged_1_13890139
1	13893730	13895385	merged_1_13893730
1	13896172	13896554	merged_1_13896172
1	13901628	13905504	merged_1_13901628
1	13906612	13908294	merged_1_13906612
1	13908501	13914682	merged_1_13908501
1	13914798	13920713	merged_1_13914798
1	13922418	13926568	merged_1_13922418
1	13926686	13927411	merged_1_13926686
1	13930721	13932632	merged_1_13930721
1	13932745	13933469	merged_1_13932745
1	13937024	13938738	merged_1_13937024
1	13944415	13955215	merged_1_13944415
1	13966514	13968258	merged_1_13966514
1	13972041	13974136	merged_1_13972041
1	13977553	13980249	merged_1_13977553
1	13997490	13999339	merged_1_13997490
1	14000371	14000825	merged_1_14000371
1	14002521	14003107	merged_1_14002521
1	14004807	14006559	merged_1_14004807
1	14008186	14009003	merged_1_14008186
1	14011821	14012262	merged_1_14011821
1	14012760	14013715	merged_1_14012760
1	14019307	14024752	merged_1_14019307
1	14030792	14031249	merged_1_14030792
1	14076295	14077156	merged_1_14076295
1	14092304	14094764	merged_1_14092304
1	14096542	14097352	merged_1_14096542
1	14154621	14156078	merged_1_14154621
1	14164063	14164936	merged_1_14164063
1	14165878	14166109	merged_1_14165878
1	14169418	14169657	merged_1_14169418
1	14180776	14186400	merged_1_14180776
1	14186685	14187559	merged_1_14186685
1	14187650	14191626	merged_1_14187650
1	14191795	14195268	merged_1_14191795
1	14196300	14200151	merged_1_14196300
1	14208651	14209499	merged_1_14208651
1	14224375	14226709	merged_1_14224375
1	14239590	14245302	merged_1_14239590
1	14246697	14248986	merged_1_14246697
1	14249057	14255096	merged_1_14249057
1	14263123	14273837	merged_1_14263123
1	14280974	14283629	merged_1_14280974
1	14286146	14287959	merged_1_14286146
1	14296221	14296860	merged_1_14296221
1	14297482	14299025	merged_1_14297482
1	14307025	14307302	merged_1_14307025
1	14308716	14309077	merged_1_14308716
1	14309278	14309666	merged_1_14309278
1	14310295	14312254	merged_1_14310295
1	14313522	14314939	merged_1_14313522
1	14315272	14318351	merged_1_14315272
1	14318548	14321121	merged_1_14318548
1	14333982	14338547	merged_1_14333982
1	14414239	14418608	merged_1_14414239
1	14429915	14433854	merged_1_14429915
1	14434147	14439939	merged_1_14434147
1	14450891	14461176	merged_1_14450891
1	14489068	14496634	merged_1_14489068
1	14499130	14504980	merged_1_14499130
1	14609922	14610637	merged_1_14609922
1	14720861	14722522	merged_1_14720861
1	15044192	15054407	merged_1_15044192
1	15066495	15071468	merged_1_15066495
1	15082391	15084758	merged_1_15082391
1	15136290	15136733	merged_1_15136290
1	15184550	15190199	merged_1_15184550
1	15413933	15418256	merged_1_15413933
1	15442571	15445304	merged_1_15442571
1	15448217	15453088	merged_1_15448217
1	15453239	15467256	merged_1_15453239
1	15469398	15471215	merged_1_15469398
1	15471274	15482540	merged_1_15471274
1	15483343	15486505	merged_1_15483343
1	15488827	15496597	merged_1_15488827
1	15497434	15502598	merged_1_15497434
1	15506892	15509281	merged_1_15506892
1	15538827	15550461	merged_1_15538827
1	15588734	15589732	merged_1_15588734
1	15610179	15613227	merged_1_15610179
1	15644301	15650076	merged_1_15644301
1	15661733	15663757	merged_1_15661733
1	15670423	15675329	merged_1_15670423
1	15680541	15681492	merged_1_15680541
1	15688130	15689227	merged_1_15688130
1	15698647	15702175	merged_1_15698647
1	15706891	15713801	merged_1_15706891
1	15727611	15727772	merged_1_15727611
1	15759603	15761544	merged_1_15759603
1	15763014	15764268	merged_1_15763014
1	15764902	15766269	merged_1_15764902
1	15824538	15829710	merged_1_15824538
1	15830276	15833483	merged_1_15830276
1	15833743	15834148	merged_1_15833743
1	15836441	15841968	merged_1_15836441
1	15865991	15868031	merged_1_15865991
1	15878646	15879697	merged_1_15878646
1	15889428	15891200	merged_1_15889428
1	15905512	15906048	merged_1_15905512
1	15916797	15920087	merged_1_15916797
1	15925278	15925727	merged_1_15925278
1	15935357	15936022	merged_1_15935357
1	15943399	15944863	merged_1_15943399
1	15951266	15954671	merged_1_15951266
1	15971409	15972505	merged_1_15971409
1	15984211	15985005	merged_1_15984211
1	16002523	16004890	merged_1_16002523
1	16011754	16022025	merged_1_16011754
1	16109697	16111271	merged_1_16109697
1	16113554	16114860	merged_1_16113554
1	16115919	16120981	merged_1_16115919
1	16121113	16122605	merged_1_16121113
1	16122698	16125655	merged_1_16122698
1	16133928	16134274	merged_1_16133928
1	16142134	16143572	merged_1_16142134
1	16145406	16148530	merged_1_16145406
1	16156777	16156904	merged_1_16156777
1	16163650	16164008	merged_1_16163650
1	16198425	16204117	merged_1_16198425
1	16231662	16232175	merged_1_16231662
1	16236667	16246769	merged_1_16236667
1	16246877	16253309	merged_1_16246877
1	16258649	16259964	merged_1_16258649
1	16261571	16262665	merged_1_16261571
1	16273836	16274848	merged_1_16273836
1	16279092	16280616	merged_1_16279092
1	16281458	16287476	merged_1_16281458
1	16287591	16288746	merged_1_16287591
1	16288823	16292622	merged_1_16288823
1	16293629	16294858	merged_1_16293629
1	16295222	16299317	merged_1_16295222
1	16299543	16300682	merged_1_16299543
1	16300748	16303435	merged_1_16300748
1	16304626	16305940	merged_1_16304626
1	16306202	16306951	merged_1_16306202
1	16307692	16307825	merged_1_16307692
1	16310931	16318258	merged_1_16310931
1	16327001	16336034	merged_1_16327001
1	16336923	16339753	merged_1_16336923
1	16339924	16340969	merged_1_16339924
1	16342862	16345191	merged_1_16342862
1	16348947	16361421	merged_1_16348947
1	16363010	16363739	merged_1_16363010
1	16363826	16371279	merged_1_16363826
1	16373994	16386800	merged_1_16373994
1	16386889	16391009	merged_1_16386889
1	16400315	16401097	merged_1_16400315
1	16403572	16403898	merged_1_16403572
1	16413376	16414658	merged_1_16413376
1	16418446	16419098	merged_1_16418446
1	16419232	16421645	merged_1_16419232
1	16430394	16430774	merged_1_16430394
1	16448686	16452027	merged_1_16448686
1	16455042	16456382	merged_1_16455042
1	16456489	16458921	merged_1_16456489
1	16466451	16466874	merged_1_16466451
1	16474168	16476987	merged_1_16474168
1	16477380	16477808	merged_1_16477380
1	16477946	16478068	merged_1_16477946
1	16483143	16483369	merged_1_16483143
1	16488882	16490055	merged_1_16488882
1	16490467	16493324	merged_1_16490467
1	16496379	16498825	merged_1_16496379
1	16500840	16506205	merged_1_16500840
1	16507461	16532516	merged_1_16507461
1	16535294	16536587	merged_1_16535294
1	16550880	16554820	merged_1_16550880
1	16562060	16562520	merged_1_16562060
1	16581442	16589551	merged_1_16581442
1	16590388	16591512	merged_1_16590388
1	16593270	16594869	merged_1_16593270
1	16595025	16596841	merged_1_16595025
1	16597925	16599013	merged_1_16597925
1	16599117	16599886	merged_1_16599117
1	16600008	16606422	merged_1_16600008
1	16606514	16612221	merged_1_16606514
1	16624434	16624782	merged_1_16624434
1	16625504	16637498	merged_1_16625504
1	16641026	16641375	merged_1_16641026
1	16645712	16646309	merged_1_16645712
1	16658271	16658605	merged_1_16658271
1	16659467	16664347	merged_1_16659467
1	16665992	16666851	merged_1_16665992
1	16674262	16680197	merged_1_16674262
1	16680246	16684303	merged_1_16680246
1	16684972	16686591	merged_1_16684972
1	16689722	16690320	merged_1_16689722
1	16691154	16699078	merged_1_16691154
1	16702629	16702884	merged_1_16702629
1	16706419	16707405	merged_1_16706419
1	16709972	16710562	merged_1_16709972
1	16710954	16712168	merged_1_16710954
1	16712250	16712991	merged_1_16712250
1	16721954	16722107	merged_1_16721954
1	16723270	16723879	merged_1_16723270
1	16724730	16734538	merged_1_16724730
1	16737669	16738771	merged_1_16737669
1	16741634	16743070	merged_1_16741634
1	16743257	16746579	merged_1_16743257
1	16748831	16751842	merged_1_16748831
1	16754492	16755302	merged_1_16754492
1	16761570	16761865	merged_1_16761570
1	16778074	16778240	merged_1_16778074
1	16778351	16778884	merged_1_16778351
1	16779137	16779775	merged_1_16779137
1	16790279	16792157	merged_1_16790279
1	16792291	16792616	merged_1_16792291
1	16793425	16794427	merged_1_16793425
1	16799181	16799623	merged_1_16799181
1	16810675	16811028	merged_1_16810675
1	16815260	16815739	merged_1_16815260
1	16818351	16820266	merged_1_16818351
1	16825507	16825871	merged_1_16825507
1	16828506	16828921	merged_1_16828506
1	16840648	16842761	merged_1_16840648
1	16844292	16844735	merged_1_16844292
1	16846510	16847398	merged_1_16846510
1	16853215	16858142	merged_1_16853215
1	16858516	16859191	merged_1_16858516
1	16860591	16861787	merged_1_16860591
1	16863192	16863512	merged_1_16863192
1	16866692	16866883	merged_1_16866692
1	16870096	16871143	merged_1_16870096
1	16876807	16878496	merged_1_16876807
1	16882632	16887216	merged_1_16882632
1	16890526	16891182	merged_1_16890526
1	16892081	16892281	merged_1_16892081
1	16902741	16903437	merged_1_16902741
1	16904206	16904819	merged_1_16904206
1	16924822	16925928	merged_1_16924822
1	16936702	16936998	merged_1_16936702
1	16937887	16938153	merged_1_16937887
1	16939117	16939624	merged_1_16939117
1	16942642	16945685	merged_1_16942642
1	16948410	16953716	merged_1_16948410
1	16956451	16960665	merged_1_16956451
1	16960837	16962608	merged_1_16960837
1	16965750	16966870	merged_1_16965750
1	16967586	16967810	merged_1_16967586
1	16968083	16968370	merged_1_16968083
1	16969156	16969795	merged_1_16969156
1	16974832	16975535	merged_1_16974832
1	16984748	16986250	merged_1_16984748
1	16987172	16987894	merged_1_16987172
1	17004161	17005429	merged_1_17004161
1	17006653	17007558	merged_1_17006653
1	17011849	17012130	merged_1_17011849
1	17015586	17015915	merged_1_17015586
1	17016387	17020869	merged_1_17016387
1	17023070	17030858	merged_1_17023070
1	17035005	17036438	merged_1_17035005
1	17038714	17044898	merged_1_17038714
1	17047142	17050189	merged_1_17047142
1	17071372	17074571	merged_1_17071372
1	17076751	17077395	merged_1_17076751
1	17082897	17083160	merged_1_17082897
1	17091360	17092860	merged_1_17091360
1	17094243	17095553	merged_1_17094243
1	17102202	17102532	merged_1_17102202
1	17103133	17103429	merged_1_17103133
1	17106693	17107628	merged_1_17106693
1	17108252	17108486	merged_1_17108252
1	17114710	17115048	merged_1_17114710
1	17116314	17116731	merged_1_17116314
1	17122202	17122382	merged_1_17122202
1	17135927	17136519	merged_1_17135927
1	17137556	17138800	merged_1_17137556
1	17139312	17140743	merged_1_17139312
1	17141041	17142317	merged_1_17141041
1	17142790	17144227	merged_1_17142790
1	17144607	17146009	merged_1_17144607
1	17151762	17152950	merged_1_17151762
1	17178548	17179255	merged_1_17178548
1	17187651	17188958	merged_1_17187651
1	17193940	17195797	merged_1_17193940
1	17196033	17197986	merged_1_17196033
1	17201348	17202328	merged_1_17201348
1	17213313	17217718	merged_1_17213313
1	17228612	17230096	merged_1_17228612
1	17239557	17241308	merged_1_17239557
1	17254875	17265432	merged_1_17254875
1	17266950	17268195	merged_1_17266950
1	17274203	17274512	merged_1_17274203
1	17278423	17279601	merged_1_17278423
1	17279710	17280758	merged_1_17279710
1	17281889	17282719	merged_1_17281889
1	17288868	17289531	merged_1_17288868
1	17299578	17300602	merged_1_17299578
1	17305612	17306193	merged_1_17305612
1	17312136	17314216	merged_1_17312136
1	17314993	17317805	merged_1_17314993
1	17323722	17325079	merged_1_17323722
1	17332432	17332769	merged_1_17332432
1	17332878	17332926	merged_1_17332878
1	17335298	17335690	merged_1_17335298
1	17341602	17342825	merged_1_17341602
1	17349658	17350421	merged_1_17349658
1	17364999	17365935	merged_1_17364999
1	17368829	17369184	merged_1_17368829
1	17369318	17370005	merged_1_17369318
1	17381411	17382324	merged_1_17381411
1	17384207	17384653	merged_1_17384207
1	17402306	17402863	merged_1_17402306
1	17404321	17404863	merged_1_17404321
1	17405657	17405878	merged_1_17405657
1	17406089	17410084	merged_1_17406089
1	17410346	17413344	merged_1_17410346
1	17416767	17417028	merged_1_17416767
1	17430776	17431903	merged_1_17430776
1	17439309	17439656	merged_1_17439309
1	17440255	17440773	merged_1_17440255
1	17441055	17441932	merged_1_17441055
1	17447938	17448067	merged_1_17447938
1	17449475	17449979	merged_1_17449475
1	17489216	17491242	merged_1_17489216
1	17502058	17503644	merged_1_17502058
1	17510722	17511595	merged_1_17510722
1	17512408	17513049	merged_1_17512408
1	17514944	17515596	merged_1_17514944
1	17520598	17525199	merged_1_17520598
1	17528589	17536198	merged_1_17528589
1	17545742	17548300	merged_1_17545742
1	17548443	17549822	merged_1_17548443
1	17551041	17551744	merged_1_17551041
1	17551949	17552419	merged_1_17551949
1	17554184	17555402	merged_1_17554184
1	17555587	17555884	merged_1_17555587
1	17565622	17566421	merged_1_17565622
1	17570680	17572094	merged_1_17570680
1	17573374	17576401	merged_1_17573374
1	17605488	17606257	merged_1_17605488
1	17607931	17611956	merged_1_17607931
1	17615207	17615508	merged_1_17615207
1	17620655	17622478	merged_1_17620655
1	17624746	17627435	merged_1_17624746
1	17632376	17633041	merged_1_17632376
1	17638734	17639367	merged_1_17638734
1	17639469	17642892	merged_1_17639469
1	17654516	17660573	merged_1_17654516
1	17666010	17666342	merged_1_17666010
1	17674442	17682343	merged_1_17674442
1	17689585	17690747	merged_1_17689585
1	17695634	17695924	merged_1_17695634
1	17712681	17715501	merged_1_17712681
1	17765966	17766279	merged_1_17765966
1	17812185	17813469	merged_1_17812185
1	17813489	17813978	merged_1_17813489
1	17821303	17825389	merged_1_17821303
1	17837843	17839042	merged_1_17837843
1	17840467	17841341	merged_1_17840467
1	17842208	17845366	merged_1_17842208
1	17845924	17846812	merged_1_17845924
1	17856098	17856551	merged_1_17856098
1	17861042	17861364	merged_1_17861042
1	17863018	17863233	merged_1_17863018
1	17873738	17874455	merged_1_17873738
1	17901143	17901466	merged_1_17901143
1	17928978	17929613	merged_1_17928978
1	17936894	17938068	merged_1_17936894
1	17960975	17961910	merged_1_17960975
1	17978868	17979354	merged_1_17978868
1	17979689	17980585	merged_1_17979689
1	18002136	18007523	merged_1_18002136
1	18013226	18019037	merged_1_18013226
1	18019141	18021326	merged_1_18019141
1	18033551	18034150	merged_1_18033551
1	18047852	18048541	merged_1_18047852
1	18055736	18056125	merged_1_18055736
1	18078444	18078901	merged_1_18078444
1	18088036	18089756	merged_1_18088036
1	18093212	18096315	merged_1_18093212
1	18110689	18111400	merged_1_18110689
1	18126441	18126959	merged_1_18126441
1	18131804	18132072	merged_1_18131804
1	18159241	18165535	merged_1_18159241
1	18165638	18165886	merged_1_18165638
1	18213803	18214693	merged_1_18213803
1	18224609	18227204	merged_1_18224609
1	18269622	18270676	merged_1_18269622
1	18271259	18271713	merged_1_18271259
1	18271728	18272303	merged_1_18271728
1	18281574	18282787	merged_1_18281574
1	18287234	18287679	merged_1_18287234
1	18297377	18297974	merged_1_18297377
1	18300249	18300600	merged_1_18300249
1	18302013	18302676	merged_1_18302013
1	18302779	18303594	merged_1_18302779
1	18303981	18304547	merged_1_18303981
1	18320583	18321589	merged_1_18320583
1	18324686	18325742	merged_1_18324686
1	18338145	18340015	merged_1_18338145
1	18342030	18342266	merged_1_18342030
1	18380001	18381250	merged_1_18380001
1	18386394	18387656	merged_1_18386394
1	18424568	18424831	merged_1_18424568
1	18437819	18438388	merged_1_18437819
1	18456758	18457820	merged_1_18456758
1	18493519	18494088	merged_1_18493519
1	18598857	18599280	merged_1_18598857
1	18599783	18600625	merged_1_18599783
1	18605921	18606376	merged_1_18605921
1	18632090	18633115	merged_1_18632090
1	18633229	18633996	merged_1_18633229
1	18640583	18641286	merged_1_18640583
1	18641385	18642542	merged_1_18641385
1	18643603	18644969	merged_1_18643603
1	18648499	18649219	merged_1_18648499
1	18657554	18658457	merged_1_18657554
1	18745196	18746620	merged_1_18745196
1	18765798	18766180	merged_1_18765798
1	18769602	18770059	merged_1_18769602
1	18790224	18790313	merged_1_18790224
1	18790536	18790936	merged_1_18790536
1	18804576	18805197	merged_1_18804576
1	18806258	18807538	merged_1_18806258
1	18817146	18817797	merged_1_18817146
1	18846352	18847374	merged_1_18846352
1	18859110	18859833	merged_1_18859110
1	18874041	18874487	merged_1_18874041
1	18887573	18888409	merged_1_18887573
1	18894319	18895627	merged_1_18894319
1	18905107	18906769	merged_1_18905107
1	18948311	18948477	merged_1_18948311
1	18957285	18957591	merged_1_18957285
1	18961972	18972186	merged_1_18961972
1	18980822	18983444	merged_1_18980822
1	18989367	18989703	merged_1_18989367
1	19026692	19028256	merged_1_19026692
1	19054425	19054541	merged_1_19054425
1	19063088	19064112	merged_1_19063088
1	19086279	19086572	merged_1_19086279
1	19146821	19147296	merged_1_19146821
1	19172330	19173228	merged_1_19172330
1	19180321	19180403	merged_1_19180321
1	19197680	19198574	merged_1_19197680
1	19212460	19212689	merged_1_19212460
1	19219783	19220356	merged_1_19219783
1	19226234	19226931	merged_1_19226234
1	19247857	19248823	merged_1_19247857
1	19248886	19249483	merged_1_19248886
1	19268294	19268962	merged_1_19268294
1	19283812	19284110	merged_1_19283812
1	19304323	19304614	merged_1_19304323
1	19316162	19316841	merged_1_19316162
1	19319137	19320080	merged_1_19319137
1	19329936	19330254	merged_1_19329936
1	19336233	19345771	merged_1_19336233
1	19352708	19353555	merged_1_19352708
1	19362961	19363007	merged_1_19362961
1	19368015	19368813	merged_1_19368015
1	19374545	19376862	merged_1_19374545
1	19379876	19381074	merged_1_19379876
1	19389414	19389898	merged_1_19389414
1	19398331	19398877	merged_1_19398331
1	19399869	19400192	merged_1_19399869
1	19403248	19403476	merged_1_19403248
1	19405946	19406214	merged_1_19405946
1	19415262	19415515	merged_1_19415262
1	19426531	19427102	merged_1_19426531
1	19429933	19430674	merged_1_19429933
1	19575541	19576782	merged_1_19575541
1	19576831	19578440	merged_1_19576831
1	19592849	19594015	merged_1_19592849
1	19654421	19655083	merged_1_19654421
1	19655407	19655596	merged_1_19655407
1	19666212	19666269	merged_1_19666212
1	19666379	19666727	merged_1_19666379
1	19675482	19676362	merged_1_19675482
1	19677434	19679072	merged_1_19677434
1	19679194	19680439	merged_1_19679194
1	19704020	19704437	merged_1_19704020
1	19713280	19714953	merged_1_19713280
1	19717117	19718503	merged_1_19717117
1	19727232	19729815	merged_1_19727232
1	19731809	19736605	merged_1_19731809
1	19741442	19742387	merged_1_19741442
1	19743624	19743901	merged_1_19743624
1	19743930	19744471	merged_1_19743930
1	19749192	19750071	merged_1_19749192
1	19768572	19768905	merged_1_19768572
1	19768934	19769915	merged_1_19768934
1	19780079	19781194	merged_1_19780079
1	19798749	19798978	merged_1_19798749
1	19807867	19810070	merged_1_19807867
1	19861042	19861788	merged_1_19861042
1	19875928	19876336	merged_1_19875928
1	19909045	19909561	merged_1_19909045
1	19943864	19944748	merged_1_19943864
1	19962949	19964082	merged_1_19962949
1	19994210	19994509	merged_1_19994210
1	19994744	19995072	merged_1_19994744
1	20033137	20033794	merged_1_20033137
1	20084828	20090382	merged_1_20084828
1	20106652	20106982	merged_1_20106652
1	20112658	20113032	merged_1_20112658
1	20115090	20115814	merged_1_20115090
1	20118793	20119366	merged_1_20118793
1	20125229	20125777	merged_1_20125229
1	20127418	20128407	merged_1_20127418
1	20131305	20131902	merged_1_20131305
1	20166645	20166992	merged_1_20166645
1	20171912	20172399	merged_1_20171912
1	20174980	20175259	merged_1_20174980
1	20205313	20206020	merged_1_20205313
1	20206464	20206921	merged_1_20206464
1	20226442	20226793	merged_1_20226442
1	20272650	20273338	merged_1_20272650
1	20311793	20320762	merged_1_20311793
1	20329338	20331049	merged_1_20329338
1	20333189	20334839	merged_1_20333189
1	20362865	20363291	merged_1_20362865
1	20367194	20367537	merged_1_20367194
1	20399089	20399867	merged_1_20399089
1	20403385	20403640	merged_1_20403385
1	20412225	20412839	merged_1_20412225
1	20422867	20424138	merged_1_20422867
1	20432061	20432314	merged_1_20432061
1	20432830	20433828	merged_1_20432830
1	20437683	20438052	merged_1_20437683
1	20469302	20470500	merged_1_20469302
1	20475499	20477917	merged_1_20475499
1	20492421	20492953	merged_1_20492421
1	20494735	20494903	merged_1_20494735
1	20498641	20498692	merged_1_20498641
1	20498804	20499403	merged_1_20498804
1	20508807	20509920	merged_1_20508807
1	20514294	20514662	merged_1_20514294
1	20524917	20525191	merged_1_20524917
1	20525291	20525558	merged_1_20525291
1	20539545	20539815	merged_1_20539545
1	20540651	20541234	merged_1_20540651
1	20547951	20548278	merged_1_20547951
1	20559569	20559939	merged_1_20559569
1	20564788	20565259	merged_1_20564788
1	20568964	20569395	merged_1_20568964
1	20622191	20622930	merged_1_20622191
1	20624780	20626020	merged_1_20624780
1	20683160	20686121	merged_1_20683160
1	20686453	20687134	merged_1_20686453
1	20696872	20697403	merged_1_20696872
1	20699606	20700316	merged_1_20699606
1	20703807	20704601	merged_1_20703807
1	20709410	20711208	merged_1_20709410
1	20734076	20734438	merged_1_20734076
1	20820115	20820382	merged_1_20820115
1	20826442	20827350	merged_1_20826442
1	20913852	20914286	merged_1_20913852
1	20914839	20915235	merged_1_20914839
1	20971976	20972231	merged_1_20971976
1	20979271	20981640	merged_1_20979271
1	20982600	20982926	merged_1_20982600
1	21033933	21035519	merged_1_21033933
1	21038115	21038360	merged_1_21038115
1	21055018	21055306	merged_1_21055018
1	21081148	21082179	merged_1_21081148
1	21105638	21105867	merged_1_21105638
1	21120381	21120561	merged_1_21120381
1	21124551	21126417	merged_1_21124551
1	21128534	21128936	merged_1_21128534
1	21144648	21145941	merged_1_21144648
1	21188666	21189178	merged_1_21188666
1	21210208	21211867	merged_1_21210208
1	21215599	21218182	merged_1_21215599
1	21223827	21223998	merged_1_21223827
1	21230448	21230662	merged_1_21230448
1	21244224	21249227	merged_1_21244224
1	21260035	21260241	merged_1_21260035
1	21260500	21261115	merged_1_21260500
1	21334931	21336530	merged_1_21334931
1	21340238	21342740	merged_1_21340238
1	21345945	21351338	merged_1_21345945
1	21359948	21360396	merged_1_21359948
1	21368664	21369302	merged_1_21368664
1	21389844	21390435	merged_1_21389844
1	21390635	21391818	merged_1_21390635
1	21392241	21393172	merged_1_21392241
1	21398325	21398823	merged_1_21398325
1	21399670	21400443	merged_1_21399670
1	21401359	21401850	merged_1_21401359
1	21418486	21418757	merged_1_21418486
1	21428118	21428514	merged_1_21428118
1	21444015	21444335	merged_1_21444015
1	21448512	21448952	merged_1_21448512
1	21450078	21457815	merged_1_21450078
1	21462755	21463082	merged_1_21462755
1	21470036	21472412	merged_1_21470036
1	21507621	21508351	merged_1_21507621
1	21509505	21510185	merged_1_21509505
1	21524883	21529883	merged_1_21524883
1	21581370	21583326	merged_1_21581370
1	21601954	21602987	merged_1_21601954
1	21607621	21610042	merged_1_21607621
1	21615151	21615637	merged_1_21615151
1	21630505	21631275	merged_1_21630505
1	21637460	21638290	merged_1_21637460
1	21640472	21640862	merged_1_21640472
1	21674923	21675916	merged_1_21674923
1	21681373	21681903	merged_1_21681373
1	21682002	21683575	merged_1_21682002
1	21710322	21710719	merged_1_21710322
1	21730792	21732250	merged_1_21730792
1	21740440	21742080	merged_1_21740440
1	21744025	21745149	merged_1_21744025
1	21746752	21753270	merged_1_21746752
1	21753676	21754587	merged_1_21753676
1	21754792	21755041	merged_1_21754792
1	21758206	21758629	merged_1_21758206
1	21766223	21766767	merged_1_21766223
1	21771915	21773564	merged_1_21771915
1	21778468	21779742	merged_1_21778468
1	21790000	21791266	merged_1_21790000
1	21797144	21801790	merged_1_21797144
1	21802413	21802947	merged_1_21802413
1	21808169	21809852	merged_1_21808169
1	21813261	21815960	merged_1_21813261
1	21826296	21827519	merged_1_21826296
1	21833368	21837651	merged_1_21833368
1	21838856	21839239	merged_1_21838856
1	21844429	21845836	merged_1_21844429
1	21853577	21853896	merged_1_21853577
1	21857683	21859160	merged_1_21857683
1	21872107	21872541	merged_1_21872107
1	21872729	21872915	merged_1_21872729
1	21873086	21873873	merged_1_21873086
1	21957658	21958143	merged_1_21957658
1	21976885	21977163	merged_1_21976885
1	21990988	21991410	merged_1_21990988
1	22024689	22025195	merged_1_22024689
1	22042549	22043563	merged_1_22042549
1	22060211	22061825	merged_1_22060211
1	22067462	22067811	merged_1_22067462
1	22084073	22085452	merged_1_22084073
1	22086504	22086742	merged_1_22086504
1	22089009	22089366	merged_1_22089009
1	22089521	22089563	merged_1_22089521
1	22100734	22106771	merged_1_22100734
1	22111965	22112369	merged_1_22111965
1	22112473	22113286	merged_1_22112473
1	22162402	22162826	merged_1_22162402
1	22163083	22167979	merged_1_22163083
1	22182690	22183286	merged_1_22182690
1	22191976	22192557	merged_1_22191976
1	22261028	22261766	merged_1_22261028
1	22269552	22270360	merged_1_22269552
1	22356888	22358123	merged_1_22356888
1	22408602	22409298	merged_1_22408602
1	22443471	22444011	merged_1_22443471
1	22447369	22447668	merged_1_22447369
1	22450437	22450946	merged_1_22450437
1	22451698	22452024	merged_1_22451698
1	22459600	22459845	merged_1_22459600
1	22541896	22542292	merged_1_22541896
1	22562618	22563751	merged_1_22562618
1	22621706	22621942	merged_1_22621706
1	22627108	22627556	merged_1_22627108
1	22693915	22699488	merged_1_22693915
1	22742914	22743444	merged_1_22742914
1	22776510	22776641	merged_1_22776510
1	22778083	22778827	merged_1_22778083
1	22779629	22780487	merged_1_22779629
1	22828843	22829326	merged_1_22828843
1	22854376	22855875	merged_1_22854376
1	22872157	22873175	merged_1_22872157
1	22885437	22885622	merged_1_22885437
1	22887769	22888462	merged_1_22887769
1	22888874	22889313	merged_1_22888874
1	22890427	22890852	merged_1_22890427
1	23031368	23032363	merged_1_23031368
1	23033229	23034551	merged_1_23033229
1	23067977	23068580	merged_1_23067977
1	23096614	23097454	merged_1_23096614
1	23101784	23101954	merged_1_23101784
1	23118211	23123559	merged_1_23118211
1	23125079	23125662	merged_1_23125079
1	23140473	23140806	merged_1_23140473
1	23149220	23149978	merged_1_23149220
1	23152260	23153514	merged_1_23152260
1	23160766	23160966	merged_1_23160766
1	23164816	23165202	merged_1_23164816
1	23173343	23173970	merged_1_23173343
1	23174288	23175029	merged_1_23174288
1	23190708	23191217	merged_1_23190708
1	23197382	23197974	merged_1_23197382
1	23211828	23212751	merged_1_23211828
1	23240142	23242974	merged_1_23240142
1	23246877	23247439	merged_1_23246877
1	23280405	23281744	merged_1_23280405
1	23295610	23297359	merged_1_23295610
1	23305962	23306179	merged_1_23305962
1	23312797	23313191	merged_1_23312797
1	23320780	23321212	merged_1_23320780
1	23424061	23424592	merged_1_23424061
1	23424727	23425092	merged_1_23424727
1	23434610	23436162	merged_1_23434610
1	23453053	23455398	merged_1_23453053
1	23509844	23510774	merged_1_23509844
1	23521501	23522050	merged_1_23521501
1	23566703	23569019	merged_1_23566703
1	23586396	23586815	merged_1_23586396
1	23639806	23640972	merged_1_23639806
1	23651363	23652017	merged_1_23651363
1	23710395	23711541	merged_1_23710395
1	23723496	23724109	merged_1_23723496
1	23735009	23735360	merged_1_23735009
1	23748994	23749378	merged_1_23748994
1	23761419	23761668	merged_1_23761419
1	23856230	23856629	merged_1_23856230
1	23861859	23862453	merged_1_23861859
1	23875213	23875776	merged_1_23875213
1	23907079	23907485	merged_1_23907079
1	23925375	23932843	merged_1_23925375
1	23939939	23941057	merged_1_23939939
1	23946856	23947208	merged_1_23946856
1	23950201	23950558	merged_1_23950201
1	23965401	23966495	merged_1_23965401
1	24027146	24028230	merged_1_24027146
1	24063592	24064308	merged_1_24063592
1	24104587	24104931	merged_1_24104587
1	24125857	24126194	merged_1_24125857
1	24223209	24223678	merged_1_24223209
1	24241051	24241658	merged_1_24241051
1	24250883	24251107	merged_1_24250883
1	24271808	24273244	merged_1_24271808
1	24281282	24281640	merged_1_24281282
1	24291056	24291490	merged_1_24291056
1	24337846	24338343	merged_1_24337846
1	24350575	24351518	merged_1_24350575
1	24351891	24353160	merged_1_24351891
1	24359410	24361231	merged_1_24359410
1	24369236	24369609	merged_1_24369236
1	24384496	24385319	merged_1_24384496
1	24395723	24395957	merged_1_24395723
1	24424907	24427691	merged_1_24424907
1	24428796	24429353	merged_1_24428796
1	24455017	24455240	merged_1_24455017
1	24462402	24462672	merged_1_24462402
1	24481442	24484156	merged_1_24481442
1	24488167	24488450	merged_1_24488167
1	24531887	24532326	merged_1_24531887
1	24533976	24534131	merged_1_24533976
1	24577162	24577471	merged_1_24577162
1	24593319	24593689	merged_1_24593319
1	24622867	24624888	merged_1_24622867
1	24645508	24646093	merged_1_24645508
1	24704921	24705191	merged_1_24704921
1	24705813	24706195	merged_1_24705813
1	24714621	24714993	merged_1_24714621
1	24718323	24719054	merged_1_24718323
1	24741047	24741495	merged_1_24741047
1	24772558	24773114	merged_1_24772558
1	24776277	24777022	merged_1_24776277
1	24826571	24826777	merged_1_24826571
1	24835231	24835519	merged_1_24835231
1	24835719	24836012	merged_1_24835719
1	24838159	24839028	merged_1_24838159
1	24885001	24885727	merged_1_24885001
1	24893939	24894293	merged_1_24893939
1	24897267	24898385	merged_1_24897267
1	24901126	24901630	merged_1_24901126
1	24907409	24908721	merged_1_24907409
1	24917562	24918636	merged_1_24917562
1	24947998	24948496	merged_1_24947998
1	24956244	24957148	merged_1_24956244
1	25005501	25005862	merged_1_25005501
1	25033340	25034148	merged_1_25033340
1	25056319	25058323	merged_1_25056319
1	25095797	25096953	merged_1_25095797
1	25097511	25099205	merged_1_25097511
1	25158701	25163566	merged_1_25158701
1	25179974	25180482	merged_1_25179974
1	25217242	25217474	merged_1_25217242
1	25266015	25266663	merged_1_25266015
1	25332022	25332872	merged_1_25332022
1	25343131	25344038	merged_1_25343131
1	25400496	25401147	merged_1_25400496
1	25401263	25401775	merged_1_25401263
1	25487949	25488305	merged_1_25487949
1	25489682	25489971	merged_1_25489682
1	25505021	25505409	merged_1_25505021
1	25536637	25536925	merged_1_25536637
1	25594804	25595017	merged_1_25594804
1	25609823	25610145	merged_1_25609823
1	25639667	25641999	merged_1_25639667
1	25660025	25660559	merged_1_25660025
1	25705028	25705242	merged_1_25705028
1	25722361	25724239	merged_1_25722361
1	25728634	25729747	merged_1_25728634
1	25730019	25730411	merged_1_25730019
1	25750831	25752133	merged_1_25750831
1	25779563	25780357	merged_1_25779563
1	25962295	25962787	merged_1_25962295
1	25976136	25977047	merged_1_25976136
1	26031380	26032380	merged_1_26031380
1	26083896	26084374	merged_1_26083896
1	26110918	26111260	merged_1_26110918
1	26139958	26140384	merged_1_26139958
1	26170427	26170805	merged_1_26170427
1	26179612	26180032	merged_1_26179612
1	26196136	26197461	merged_1_26196136
1	26306950	26307607	merged_1_26306950
1	26335676	26336250	merged_1_26335676
1	26343437	26344457	merged_1_26343437
1	26366486	26371706	merged_1_26366486
1	26374248	26375509	merged_1_26374248
1	26380878	26380988	merged_1_26380878
1	26425632	26426030	merged_1_26425632
1	26510627	26511268	merged_1_26510627
1	26561193	26561553	merged_1_26561193
1	26582992	26583118	merged_1_26582992
1	26650724	26651108	merged_1_26650724
1	26712204	26712431	merged_1_26712204
1	26722152	26722701	merged_1_26722152
1	26756381	26757716	merged_1_26756381
1	26779230	26779858	merged_1_26779230
1	26780809	26781277	merged_1_26780809
1	26880204	26881798	merged_1_26880204
1	26956588	26957052	merged_1_26956588
1	27067580	27069103	merged_1_27067580
1	27076720	27077259	merged_1_27076720
1	27117763	27118243	merged_1_27117763
1	27240737	27241293	merged_1_27240737
1	27333812	27334238	merged_1_27333812
1	27428316	27429071	merged_1_27428316
1	27429183	27429516	merged_1_27429183
1	27440501	27440860	merged_1_27440501
1	27514858	27516613	merged_1_27514858
1	27597255	27597843	merged_1_27597255
1	27635146	27638061	merged_1_27635146
1	27675111	27675426	merged_1_27675111
1	27710374	27710879	merged_1_27710374
1	27859618	27860920	merged_1_27859618
1	27932437	27932948	merged_1_27932437
1	27933401	27933810	merged_1_27933401
1	27971991	27972300	merged_1_27971991
1	28051431	28051853	merged_1_28051431
1	28105435	28105902	merged_1_28105435
1	28161935	28162333	merged_1_28161935
1	28258977	28259543	merged_1_28258977
1	28285910	28286149	merged_1_28285910
1	28293243	28293577	merged_1_28293243
1	28311999	28312313	merged_1_28311999
1	28331851	28332945	merged_1_28331851
1	28397441	28399029	merged_1_28397441
1	28470151	28471279	merged_1_28470151
1	28526872	28527915	merged_1_28526872
1	28702947	28704071	merged_1_28702947
1	28731696	28732118	merged_1_28731696
1	28749771	28750450	merged_1_28749771
1	28789164	28789633	merged_1_28789164
1	28815802	28815966	merged_1_28815802
1	28843920	28844199	merged_1_28843920
1	28891396	28891958	merged_1_28891396
1	28912648	28913761	merged_1_28912648
1	28936078	28936339	merged_1_28936078
1	28964114	28966956	merged_1_28964114
1	28993615	28994736	merged_1_28993615
1	29002475	29002682	merged_1_29002475
1	29208389	29208677	merged_1_29208389
1	29244029	29244589	merged_1_29244029
1	29263251	29264150	merged_1_29263251
1	29305678	29305909	merged_1_29305678
1	29319405	29320142	merged_1_29319405
1	29377020	29380898	merged_1_29377020
1	29474570	29477181	merged_1_29474570
1	29477265	29480348	merged_1_29477265
1	29496421	29497080	merged_1_29496421
1	29577770	29578487	merged_1_29577770
1	29589306	29590476	merged_1_29589306
1	29611336	29611755	merged_1_29611336
1	29611930	29612493	merged_1_29611930
1	29769079	29769709	merged_1_29769079
1	29769927	29770450	merged_1_29769927
1	29774123	29774579	merged_1_29774123
1	29841257	29841382	merged_1_29841257
1	29940172	29940484	merged_1_29940172
1	30199948	30200447	merged_1_30199948
1	30251153	30251643	merged_1_30251153
1	30253096	30253743	merged_1_30253096
1	30254474	30254850	merged_1_30254474
1	30426596	30427649	merged_1_30426596
2	31753	34569	merged_2_31753
2	41263	45184	merged_2_41263
2	45342	50661	merged_2_45342
2	52628	53553	merged_2_52628
2	59543	68556	merged_2_59543
2	70753	72900	merged_2_70753
2	98450	98886	merged_2_98450
2	99773	100283	merged_2_99773
2	163221	163606	merged_2_163221
2	171573	172258	merged_2_171573
2	178232	178746	merged_2_178232
2	179649	180182	merged_2_179649
2	183833	184753	merged_2_183833
2	187286	187574	merged_2_187286
2	204363	204771	merged_2_204363
2	205144	205648	merged_2_205144
2	237902	238933	merged_2_237902
2	240854	240947	merged_2_240854
2	243835	244360	merged_2_243835
2	254140	254673	merged_2_254140
2	266096	266531	merged_2_266096
2	267848	268065	merged_2_267848
2	268441	268734	merged_2_268441
2	275145	275394	merged_2_275145
2	276560	277321	merged_2_276560
2	292610	292846	merged_2_292610
2	293010	293564	merged_2_293010
2	300031	300265	merged_2_300031
2	303100	303602	merged_2_303100
2	305707	306123	merged_2_305707
2	314581	315281	merged_2_314581
2	345426	347750	merged_2_345426
2	350211	350736	merged_2_350211
2	352892	353142	merged_2_352892
2	362273	362748	merged_2_362273
2	368262	368636	merged_2_368262
2	372968	378781	merged_2_372968
2	379384	379622	merged_2_379384
2	395150	395412	merged_2_395150
2	395568	396296	merged_2_395568
2	400003	400427	merged_2_400003
2	402697	403139	merged_2_402697
2	416065	416621	merged_2_416065
2	422947	423311	merged_2_422947
2	424601	425126	merged_2_424601
2	429113	429468	merged_2_429113
2	438584	438823	merged_2_438584
2	439652	439876	merged_2_439652
2	440251	440751	merged_2_440251
2	444919	445125	merged_2_444919
2	448141	448873	merged_2_448141
2	455533	456428	merged_2_455533
2	473780	474079	merged_2_473780
2	492229	492833	merged_2_492229
2	500505	501481	merged_2_500505
2	529961	537813	merged_2_529961
2	543877	544184	merged_2_543877
2	560041	560580	merged_2_560041
2	565912	568461	merged_2_565912
2	570557	573121	merged_2_570557
2	573165	575510	merged_2_573165
2	576187	577998	merged_2_576187
2	580386	582747	merged_2_580386
2	588675	588732	merged_2_588675
2	594087	594598	merged_2_594087
2	603296	603616	merged_2_603296
2	612673	613271	merged_2_612673
2	613907	614229	merged_2_613907
2	623697	624177	merged_2_623697
2	625590	626681	merged_2_625590
2	631070	631465	merged_2_631070
2	636813	640058	merged_2_636813
2	641141	641453	merged_2_641141
2	676602	677116	merged_2_676602
2	686712	689373	merged_2_686712
2	704024	704692	merged_2_704024
2	707856	709505	merged_2_707856
2	712863	713924	merged_2_712863
2	716770	716903	merged_2_716770
2	752321	753813	merged_2_752321
2	754296	754704	merged_2_754296
2	755091	755513	merged_2_755091
2	768161	769095	merged_2_768161
2	780291	780680	merged_2_780291
2	786688	787543	merged_2_786688
2	794101	795322	merged_2_794101
2	795462	796468	merged_2_795462
2	808108	809138	merged_2_808108
2	818861	824009	merged_2_818861
2	824216	825933	merged_2_824216
2	826068	826280	merged_2_826068
2	840662	840754	merged_2_840662
2	871403	872607	merged_2_871403
2	877617	878512	merged_2_877617
2	887289	887981	merged_2_887289
2	890746	891279	merged_2_890746
2	891847	892467	merged_2_891847
2	893739	893993	merged_2_893739
2	896962	898135	merged_2_896962
2	898496	899577	merged_2_898496
2	904096	905664	merged_2_904096
2	909710	910154	merged_2_909710
2	911095	914520	merged_2_911095
2	919333	920185	merged_2_919333
2	921202	921460	merged_2_921202
2	925387	930182	merged_2_925387
2	930397	934555	merged_2_930397
2	980004	980497	merged_2_980004
2	990740	991309	merged_2_990740
2	993248	993586	merged_2_993248
2	1010687	1013001	merged_2_1010687
2	1017574	1017775	merged_2_1017574
2	1038075	1038379	merged_2_1038075
2	1048532	1049533	merged_2_1048532
2	1050067	1050446	merged_2_1050067
2	1065539	1066108	merged_2_1065539
2	1075098	1076177	merged_2_1075098
2	1078583	1079520	merged_2_1078583
2	1084731	1087045	merged_2_1084731
2	1088679	1089112	merged_2_1088679
2	1089377	1089645	merged_2_1089377
2	1107978	1110983	merged_2_1107978
2	1111096	1113222	merged_2_1111096
2	1123582	1124206	merged_2_1123582
2	1127320	1127524	merged_2_1127320
2	1134002	1134473	merged_2_1134002
2	1154381	1155724	merged_2_1154381
2	1167256	1168261	merged_2_1167256
2	1170311	1170542	merged_2_1170311
2	1177410	1179492	merged_2_1177410
2	1194000	1194640	merged_2_1194000
2	1206413	1207041	merged_2_1206413
2	1207171	1208872	merged_2_1207171
2	1211705	1213005	merged_2_1211705
2	1240962	1241777	merged_2_1240962
2	1251242	1252864	merged_2_1251242
2	1264719	1270411	merged_2_1264719
2	1270532	1272222	merged_2_1270532
2	1278000	1278439	merged_2_1278000
2	1293103	1294857	merged_2_1293103
2	1313637	1314630	merged_2_1313637
2	1318367	1318666	merged_2_1318367
2	1326718	1329631	merged_2_1326718
2	1346741	1347523	merged_2_1346741
2	1351825	1352396	merged_2_1351825
2	1353265	1353853	merged_2_1353265
2	1368358	1368757	merged_2_1368358
2	1369825	1370072	merged_2_1369825
2	1371454	1371927	merged_2_1371454
2	1372686	1373510	merged_2_1372686
2	1383491	1383893	merged_2_1383491
2	1386978	1387564	merged_2_1386978
2	1388839	1389627	merged_2_1388839
2	1395019	1395960	merged_2_1395019
2	1397353	1398492	merged_2_1397353
2	1398593	1399661	merged_2_1398593
2	1403861	1404264	merged_2_1403861
2	1409856	1410337	merged_2_1409856
2	1412394	1414310	merged_2_1412394
2	1420547	1422292	merged_2_1420547
2	1422750	1425415	merged_2_1422750
2	1425678	1426232	merged_2_1425678
2	1441364	1442720	merged_2_1441364
2	1456190	1457673	merged_2_1456190
2	1458273	1458714	merged_2_1458273
2	1458840	1459398	merged_2_1458840
2	1459491	1460385	merged_2_1459491
2	1464536	1466663	merged_2_1464536
2	1466831	1466982	merged_2_1466831
2	1504281	1504836	merged_2_1504281
2	1505193	1513565	merged_2_1505193
2	1536544	1536947	merged_2_1536544
2	1545729	1546929	merged_2_1545729
2	1547371	1549755	merged_2_1547371
2	1552199	1553672	merged_2_1552199
2	1562511	1562937	merged_2_1562511
2	1579165	1580132	merged_2_1579165
2	1584803	1585320	merged_2_1584803
2	1585461	1585714	merged_2_1585461
2	1593970	1594260	merged_2_1593970
2	1599618	1601752	merged_2_1599618
2	1601874	1602656	merged_2_1601874
2	1617498	1618040	merged_2_1617498
2	1620459	1621143	merged_2_1620459
2	1629307	1637660	merged_2_1629307
2	1642210	1642379	merged_2_1642210
2	1663287	1663661	merged_2_1663287
2	1666371	1668618	merged_2_1666371
2	1669721	1670871	merged_2_1669721
2	1672324	1672820	merged_2_1672324
2	1676128	1676559	merged_2_1676128
2	1678526	1679157	merged_2_1678526
2	1681108	1682855	merged_2_1681108
2	1684884	1685669	merged_2_1684884
2	1686727	1687115	merged_2_1686727
2	1691460	1692453	merged_2_1691460
2	1695792	1696171	merged_2_1695792
2	1709388	1710411	merged_2_1709388
2	1710571	1711494	merged_2_1710571
2	1715812	1717339	merged_2_1715812
2	1731243	1731991	merged_2_1731243
2	1740515	1743158	merged_2_1740515
2	1745858	1747927	merged_2_1745858
2	1748902	1752915	merged_2_1748902
2	1753733	1757809	merged_2_1753733
2	1760951	1763948	merged_2_1760951
2	1766064	1767734	merged_2_1766064
2	1775348	1777214	merged_2_1775348
2	1777328	1779490	merged_2_1777328
2	1779701	1780082	merged_2_1779701
2	1781352	1785638	merged_2_1781352
2	1785918	1787201	merged_2_1785918
2	1792295	1793125	merged_2_1792295
2	1793390	1795014	merged_2_1793390
2	1819465	1822014	merged_2_1819465
2	1824704	1824880	merged_2_1824704
2	1827843	1829848	merged_2_1827843
2	1836791	1839737	merged_2_1836791
2	1847564	1851296	merged_2_1847564
2	1854799	1855169	merged_2_1854799
2	1855283	1856253	merged_2_1855283
2	1856789	1858489	merged_2_1856789
2	1864889	1865373	merged_2_1864889
2	1866410	1866780	merged_2_1866410
2	1868942	1869435	merged_2_1868942
2	1878358	1879175	merged_2_1878358
2	1879322	1888065	merged_2_1879322
2	1888297	1890413	merged_2_1888297
2	1897671	1899396	merged_2_1897671
2	1902835	1902953	merged_2_1902835
2	1904878	1909462	merged_2_1904878
2	1912232	1913246	merged_2_1912232
2	1917003	1917926	merged_2_1917003
2	1926502	1929726	merged_2_1926502
2	1937563	1938022	merged_2_1937563
2	1942926	1943344	merged_2_1942926
2	1943690	1944293	merged_2_1943690
2	1947628	1948725	merged_2_1947628
2	1968169	1969495	merged_2_1968169
2	1982695	1983151	merged_2_1982695
2	1985688	1985981	merged_2_1985688
2	1990478	1990764	merged_2_1990478
2	2014754	2015085	merged_2_2014754
2	2020653	2022543	merged_2_2020653
2	2033701	2035255	merged_2_2033701
2	2041009	2049661	merged_2_2041009
2	2049704	2054348	merged_2_2049704
2	2057571	2059005	merged_2_2057571
2	2059120	2063133	merged_2_2059120
2	2063244	2065756	merged_2_2063244
2	2065877	2066769	merged_2_2065877
2	2074042	2080611	merged_2_2074042
2	2085569	2086660	merged_2_2085569
2	2086745	2087148	merged_2_2086745
2	2088700	2090356	merged_2_2088700
2	2113625	2116251	merged_2_2113625
2	2122061	2126540	merged_2_2122061
2	2126657	2129696	merged_2_2126657
2	2130059	2132177	merged_2_2130059
2	2133287	2133697	merged_2_2133287
2	2133750	2135421	merged_2_2133750
2	2135770	2138039	merged_2_2135770
2	2139096	2139957	merged_2_2139096
2	2140059	2141156	merged_2_2140059
2	2148169	2149480	merged_2_2148169
2	2149745	2150974	merged_2_2149745
2	2154588	2157140	merged_2_2154588
2	2162243	2162777	merged_2_2162243
2	2167120	2170890	merged_2_2167120
2	2178029	2178873	merged_2_2178029
2	2192917	2196531	merged_2_2192917
2	2209562	2212480	merged_2_2209562
2	2212793	2213598	merged_2_2212793
2	2213678	2213950	merged_2_2213678
2	2217089	2219299	merged_2_2217089
2	2219609	2224200	merged_2_2219609
2	2224299	2226288	merged_2_2224299
2	2227013	2228683	merged_2_2227013
2	2232082	2232408	merged_2_2232082
2	2232531	2233757	merged_2_2232531
2	2240246	2241006	merged_2_2240246
2	2245863	2248437	merged_2_2245863
2	2260606	2261203	merged_2_2260606
2	2266429	2267688	merged_2_2266429
2	2273571	2282787	merged_2_2273571
2	2283925	2284712	merged_2_2283925
2	2291807	2292321	merged_2_2291807
2	2293605	2296459	merged_2_2293605
2	2297360	2298805	merged_2_2297360
2	2302178	2303209	merged_2_2302178
2	2318655	2320135	merged_2_2318655
2	2320564	2322158	merged_2_2320564
2	2325489	2326541	merged_2_2325489
2	2326866	2326994	merged_2_2326866
2	2329971	2330067	merged_2_2329971
2	2331561	2331861	merged_2_2331561
2	2331939	2332450	merged_2_2331939
2	2355980	2357835	merged_2_2355980
2	2362434	2363294	merged_2_2362434
2	2376407	2382209	merged_2_2376407
2	2436888	2437760	merged_2_2436888
2	2442433	2442989	merged_2_2442433
2	2445570	2447759	merged_2_2445570
2	2448839	2448966	merged_2_2448839
2	2449060	2450983	merged_2_2449060
2	2452619	2454790	merged_2_2452619
2	2456056	2456770	merged_2_2456056
2	2459767	2460035	merged_2_2459767
2	2460800	2462732	merged_2_2460800
2	2472699	2473558	merged_2_2472699
2	2486835	2497712	merged_2_2486835
2	2502339	2508671	merged_2_2502339
2	2509360	2511487	merged_2_2509360
2	2518181	2527893	merged_2_2518181
2	2533395	2535389	merged_2_2533395
2	2535525	2545365	merged_2_2535525
2	2547766	2551103	merged_2_2547766
2	2552800	2554844	merged_2_2552800
2	2557644	2559382	merged_2_2557644
2	2579648	2581121	merged_2_2579648
2	2591502	2598602	merged_2_2591502
2	2599697	2602108	merged_2_2599697
2	2602290	2611057	merged_2_2602290
2	2635427	2637405	merged_2_2635427
2	2638660	2640068	merged_2_2638660
2	2652758	2653139	merged_2_2652758
2	2654743	2656338	merged_2_2654743
2	2663786	2665830	merged_2_2663786
2	2730575	2731823	merged_2_2730575
2	2740088	2744600	merged_2_2740088
2	2829151	2836982	merged_2_2829151
2	2848761	2849852	merged_2_2848761
2	2865159	2868264	merged_2_2865159
2	2870090	2871367	merged_2_2870090
2	2874176	2877560	merged_2_2874176
2	2893866	2894714	merged_2_2893866
2	2902276	2904697	merged_2_2902276
2	2923408	2923734	merged_2_2923408
2	2932097	2933142	merged_2_2932097
2	2961513	2964606	merged_2_2961513
2	2964832	2966562	merged_2_2964832
2	2974238	2974823	merged_2_2974238
2	2979963	2980815	merged_2_2979963
2	2984765	2986007	merged_2_2984765
2	3013443	3016556	merged_2_3013443
2	3019456	3021361	merged_2_3019456
2	3057318	3059985	merged_2_3057318
2	3060558	3064664	merged_2_3060558
2	3072697	3074611	merged_2_3072697
2	3077140	3081979	merged_2_3077140
2	3097651	3105390	merged_2_3097651
2	3108440	3110727	merged_2_3108440
2	3155759	3156049	merged_2_3155759
2	3191337	3191534	merged_2_3191337
2	3253201	3254689	merged_2_3253201
2	3260814	3265882	merged_2_3260814
2	3511724	3512388	merged_2_3511724
2	3512617	3513793	merged_2_3512617
2	3531115	3533292	merged_2_3531115
2	3561287	3563300	merged_2_3561287
2	3583670	3584914	merged_2_3583670
2	3585052	3589091	merged_2_3585052
2	3593253	3594339	merged_2_3593253
2	3604496	3606727	merged_2_3604496
2	3606828	3607796	merged_2_3606828
2	3615085	3617844	merged_2_3615085
2	3618484	3619990	merged_2_3618484
2	3620111	3620838	merged_2_3620111
2	3620993	3623947	merged_2_3620993
2	3624073	3626169	merged_2_3624073
2	3627062	3627697	merged_2_3627062
2	3638909	3643722	merged_2_3638909
2	3662875	3663194	merged_2_3662875
2	3673277	3674574	merged_2_3673277
2	3675054	3677314	merged_2_3675054
2	3680166	3683997	merged_2_3680166
2	3764097	3768208	merged_2_3764097
2	3778683	3779814	merged_2_3778683
2	3866151	3870106	merged_2_3866151
2	3949317	3953691	merged_2_3949317
2	3965054	3966042	merged_2_3965054
2	3967934	3970620	merged_2_3967934
2	3983688	3987225	merged_2_3983688
2	4004132	4005457	merged_2_4004132
2	4006888	4008993	merged_2_4006888
2	4009162	4013391	merged_2_4009162
2	4018175	4018903	merged_2_4018175
2	4025392	4026060	merged_2_4025392
2	4073863	4074985	merged_2_4073863
2	4077646	4080088	merged_2_4077646
2	4080197	4080895	merged_2_4080197
2	4086340	4087012	merged_2_4086340
2	4087364	4088484	merged_2_4087364
2	4100942	4101575	merged_2_4100942
2	4102379	4103052	merged_2_4102379
2	4104762	4105120	merged_2_4104762
2	4105306	4109627	merged_2_4105306
2	4120312	4122870	merged_2_4120312
2	4127511	4132483	merged_2_4127511
2	4138839	4139307	merged_2_4138839
2	4139748	4141040	merged_2_4139748
2	4143460	4143724	merged_2_4143460
2	4145311	4146879	merged_2_4145311
2	4179608	4183227	merged_2_4179608
2	4183454	4192981	merged_2_4183454
2	4212720	4215091	merged_2_4212720
2	4216531	4220735	merged_2_4216531
2	4226225	4227859	merged_2_4226225
2	4286905	4291153	merged_2_4286905
2	4301422	4303365	merged_2_4301422
2	4307293	4307695	merged_2_4307293
2	4314049	4315142	merged_2_4314049
2	4326190	4327010	merged_2_4326190
2	4330105	4332467	merged_2_4330105
2	4332629	4341101	merged_2_4332629
2	4348162	4348571	merged_2_4348162
2	4351234	4351984	merged_2_4351234
2	4353363	4354105	merged_2_4353363
2	4358289	4360583	merged_2_4358289
2	4393482	4399938	merged_2_4393482
2	4400044	4402739	merged_2_4400044
2	4405792	4407306	merged_2_4405792
2	4415205	4416058	merged_2_4415205
2	4450510	4453568	merged_2_4450510
2	4461489	4466850	merged_2_4461489
2	4472086	4472470	merged_2_4472086
2	4473486	4474910	merged_2_4473486
2	4476165	4476776	merged_2_4476165
2	4485887	4486399	merged_2_4485887
2	4490199	4495234	merged_2_4490199
2	4525969	4526927	merged_2_4525969
2	4558430	4566145	merged_2_4558430
2	4616732	4618404	merged_2_4616732
2	4621948	4623599	merged_2_4621948
2	4649916	4650885	merged_2_4649916
2	4736038	4739943	merged_2_4736038
2	4795694	4796526	merged_2_4795694
2	4797314	4799449	merged_2_4797314
2	4807894	4819310	merged_2_4807894
2	4870822	4871545	merged_2_4870822
2	4873133	4874067	merged_2_4873133
2	4877278	4888153	merged_2_4877278
2	4889159	4889606	merged_2_4889159
2	4957662	4960679	merged_2_4957662
2	4960864	4961970	merged_2_4960864
2	4962114	4965292	merged_2_4962114
2	4965431	4966242	merged_2_4965431
2	4966403	4967040	merged_2_4966403
2	4985485	4997901	merged_2_4985485
2	5004156	5004516	merged_2_5004156
2	5009094	5010628	merged_2_5009094
2	5011092	5012933	merged_2_5011092
2	5015902	5018788	merged_2_5015902
2	5021645	5022370	merged_2_5021645
2	5022497	5024180	merged_2_5022497
2	5032138	5033597	merged_2_5032138
2	5036023	5037564	merged_2_5036023
2	5037589	5038775	merged_2_5037589
2	5040895	5049015	merged_2_5040895
2	5052179	5052610	merged_2_5052179
2	5053342	5053819	merged_2_5053342
[truncated: 4,373 more rows]

## Sheet: e.Fl_WTcore_24nt-siRNA clusters
Table S5e. Fl_WTcore_24nt-siRNA clusters
Chr	Start	Stop	Cluster ID
1	8	1045	merged_1_8
1	17806	18807	merged_1_17806
1	44557	44996	merged_1_44557
1	55659	56713	merged_1_55659
1	76658	77598	merged_1_76658
1	193358	193658	merged_1_193358
1	213478	213890	merged_1_213478
1	238166	239487	merged_1_238166
1	255752	256287	merged_1_255752
1	257691	258756	merged_1_257691
1	291782	292768	merged_1_291782
1	372379	372754	merged_1_372379
1	423074	423366	merged_1_423074
1	423467	424334	merged_1_423467
1	431148	434116	merged_1_431148
1	446430	447514	merged_1_446430
1	447775	448451	merged_1_447775
1	499388	499694	merged_1_499388
1	499883	500258	merged_1_499883
1	500346	500723	merged_1_500346
1	512587	513213	merged_1_512587
1	540395	541104	merged_1_540395
1	549461	550924	merged_1_549461
1	599472	599675	merged_1_599472
1	612535	612826	merged_1_612535
1	634072	634575	merged_1_634072
1	641139	641203	merged_1_641139
1	670532	670980	merged_1_670532
1	696465	696836	merged_1_696465
1	697291	697520	merged_1_697291
1	758510	758860	merged_1_758510
1	758989	759243	merged_1_758989
1	759787	760525	merged_1_759787
1	780988	781205	merged_1_780988
1	781349	782265	merged_1_781349
1	789347	789833	merged_1_789347
1	792105	792552	merged_1_792105
1	822237	822419	merged_1_822237
1	888698	889310	merged_1_888698
1	889394	889621	merged_1_889394
1	944174	944457	merged_1_944174
1	958520	959260	merged_1_958520
1	1160187	1160586	merged_1_1160187
1	1184631	1185219	merged_1_1184631
1	1194295	1195459	merged_1_1194295
1	1249740	1250962	merged_1_1249740
1	1275826	1276322	merged_1_1275826
1	1286725	1287027	merged_1_1286725
1	1289031	1289500	merged_1_1289031
1	1430206	1431172	merged_1_1430206
1	1441406	1444641	merged_1_1441406
1	1445092	1446456	merged_1_1445092
1	1476325	1476784	merged_1_1476325
1	1522765	1523024	merged_1_1522765
1	1591842	1593468	merged_1_1591842
1	1598221	1598764	merged_1_1598221
1	1613204	1614779	merged_1_1613204
1	1617532	1618013	merged_1_1617532
1	1705943	1706125	merged_1_1705943
1	1728688	1729332	merged_1_1728688
1	1875496	1876776	merged_1_1875496
1	1881880	1882346	merged_1_1881880
1	1974922	1975626	merged_1_1974922
1	1975832	1976591	merged_1_1975832
1	2157042	2158102	merged_1_2157042
1	2189209	2189647	merged_1_2189209
1	2233769	2234546	merged_1_2233769
1	2340093	2340585	merged_1_2340093
1	2415134	2416027	merged_1_2415134
1	2472760	2473410	merged_1_2472760
1	2531341	2534939	merged_1_2531341
1	2587138	2588408	merged_1_2587138
1	2657316	2657950	merged_1_2657316
1	2788288	2789538	merged_1_2788288
1	2789936	2798700	merged_1_2789936
1	2798795	2800784	merged_1_2798795
1	2986166	2986990	merged_1_2986166
1	2993273	2993900	merged_1_2993273
1	3023400	3024491	merged_1_3023400
1	3063507	3063819	merged_1_3063507
1	3073390	3074144	merged_1_3073390
1	3251218	3251610	merged_1_3251218
1	3342938	3343261	merged_1_3342938
1	3343528	3345623	merged_1_3343528
1	3360411	3361358	merged_1_3360411
1	3361980	3362318	merged_1_3361980
1	3412906	3413269	merged_1_3412906
1	3414030	3414277	merged_1_3414030
1	3414536	3414894	merged_1_3414536
1	3427854	3428215	merged_1_3427854
1	3497642	3498373	merged_1_3497642
1	3498750	3499062	merged_1_3498750
1	3546726	3547403	merged_1_3546726
1	3547589	3547815	merged_1_3547589
1	3551552	3551700	merged_1_3551552
1	3551961	3552179	merged_1_3551961
1	3572846	3573273	merged_1_3572846
1	3730197	3730356	merged_1_3730197
1	3762109	3762564	merged_1_3762109
1	3762701	3763084	merged_1_3762701
1	3771611	3771830	merged_1_3771611
1	3780663	3785865	merged_1_3780663
1	3825767	3827752	merged_1_3825767
1	3892042	3892465	merged_1_3892042
1	3892661	3893333	merged_1_3892661
1	3893943	3894570	merged_1_3893943
1	3897947	3899128	merged_1_3897947
1	3899307	3900250	merged_1_3899307
1	3919979	3920233	merged_1_3919979
1	3925568	3926022	merged_1_3925568
1	3926130	3926981	merged_1_3926130
1	3932858	3933570	merged_1_3932858
1	3979790	3981055	merged_1_3979790
1	4061306	4062036	merged_1_4061306
1	4067853	4069524	merged_1_4067853
1	4093135	4094552	merged_1_4093135
1	4109979	4111314	merged_1_4109979
1	4111499	4113075	merged_1_4111499
1	4209167	4209682	merged_1_4209167
1	4292867	4293460	merged_1_4292867
1	4329778	4334496	merged_1_4329778
1	4405886	4407182	merged_1_4405886
1	4407287	4409006	merged_1_4407287
1	4409092	4409904	merged_1_4409092
1	4410418	4411320	merged_1_4410418
1	4415567	4416202	merged_1_4415567
1	4439714	4440101	merged_1_4439714
1	4493776	4494623	merged_1_4493776
1	4505225	4507661	merged_1_4505225
1	4525019	4525579	merged_1_4525019
1	4582922	4583561	merged_1_4582922
1	4596912	4597410	merged_1_4596912
1	4618911	4619806	merged_1_4618911
1	4619944	4621905	merged_1_4619944
1	4658154	4658529	merged_1_4658154
1	4682354	4684099	merged_1_4682354
1	4684223	4684822	merged_1_4684223
1	4685317	4686226	merged_1_4685317
1	4705279	4705656	merged_1_4705279
1	4707233	4707954	merged_1_4707233
1	4708226	4708897	merged_1_4708226
1	4719778	4721813	merged_1_4719778
1	4738414	4739603	merged_1_4738414
1	4770114	4770805	merged_1_4770114
1	4785978	4786312	merged_1_4785978
1	4786481	4786722	merged_1_4786481
1	4786818	4787303	merged_1_4786818
1	4831098	4831704	merged_1_4831098
1	4860298	4860670	merged_1_4860298
1	4896501	4896816	merged_1_4896501
1	4966097	4967600	merged_1_4966097
1	4992576	4993357	merged_1_4992576
1	5055850	5056420	merged_1_5055850
1	5098265	5102189	merged_1_5098265
1	5171811	5172183	merged_1_5171811
1	5285059	5285420	merged_1_5285059
1	5353541	5353876	merged_1_5353541
1	5356684	5357166	merged_1_5356684
1	5358933	5359266	merged_1_5358933
1	5378266	5378480	merged_1_5378266
1	5389623	5390022	merged_1_5389623
1	5391278	5391672	merged_1_5391278
1	5392416	5392777	merged_1_5392416
1	5395074	5395848	merged_1_5395074
1	5436903	5437174	merged_1_5436903
1	5531254	5531922	merged_1_5531254
1	5657449	5657666	merged_1_5657449
1	5657825	5659273	merged_1_5657825
1	5679053	5682002	merged_1_5679053
1	5691648	5696793	merged_1_5691648
1	5699904	5700696	merged_1_5699904
1	5700901	5701266	merged_1_5700901
1	5701495	5702164	merged_1_5701495
1	5798691	5799613	merged_1_5798691
1	5862940	5863517	merged_1_5862940
1	5866661	5867314	merged_1_5866661
1	5899022	5899925	merged_1_5899022
1	5911648	5914601	merged_1_5911648
1	5915050	5916538	merged_1_5915050
1	5958611	5959670	merged_1_5958611
1	5965402	5967009	merged_1_5965402
1	5970346	5973392	merged_1_5970346
1	5974813	5975845	merged_1_5974813
1	6009350	6014445	merged_1_6009350
1	6074805	6074988	merged_1_6074805
1	6102706	6102863	merged_1_6102706
1	6140422	6141696	merged_1_6140422
1	6156326	6158939	merged_1_6156326
1	6173303	6173646	merged_1_6173303
1	6197238	6198215	merged_1_6197238
1	6198373	6198801	merged_1_6198373
1	6210775	6212293	merged_1_6210775
1	6233764	6234273	merged_1_6233764
1	6234623	6234694	merged_1_6234623
1	6234935	6235227	merged_1_6234935
1	6235714	6237793	merged_1_6235714
1	6262786	6263359	merged_1_6262786
1	6273443	6274646	merged_1_6273443
1	6274789	6276602	merged_1_6274789
1	6302488	6303245	merged_1_6302488
1	6379249	6380111	merged_1_6379249
1	6380488	6381122	merged_1_6380488
1	6403078	6404011	merged_1_6403078
1	6404423	6405081	merged_1_6404423
1	6426217	6426690	merged_1_6426217
1	6454619	6456067	merged_1_6454619
1	6470279	6471150	merged_1_6470279
1	6472615	6473425	merged_1_6472615
1	6514428	6514668	merged_1_6514428
1	6515023	6515341	merged_1_6515023
1	6538269	6538833	merged_1_6538269
1	6539626	6543693	merged_1_6539626
1	6573810	6575572	merged_1_6573810
1	6587959	6588996	merged_1_6587959
1	6589079	6594233	merged_1_6589079
1	6615287	6615723	merged_1_6615287
1	6640279	6641069	merged_1_6640279
1	6657119	6660536	merged_1_6657119
1	6703998	6704865	merged_1_6703998
1	6705465	6709821	merged_1_6705465
1	6715141	6715594	merged_1_6715141
1	6717889	6718229	merged_1_6717889
1	6720687	6721069	merged_1_6720687
1	6722821	6723404	merged_1_6722821
1	6736442	6737198	merged_1_6736442
1	6742858	6744219	merged_1_6742858
1	6756244	6756869	merged_1_6756244
1	6758496	6759933	merged_1_6758496
1	6770568	6770722	merged_1_6770568
1	6905937	6906615	merged_1_6905937
1	6947452	6947963	merged_1_6947452
1	6948071	6948527	merged_1_6948071
1	7023439	7024649	merged_1_7023439
1	7025833	7027703	merged_1_7025833
1	7035863	7036344	merged_1_7035863
1	7036975	7037355	merged_1_7036975
1	7051710	7052297	merged_1_7051710
1	7065201	7075883	merged_1_7065201
1	7076783	7076869	merged_1_7076783
1	7077722	7078174	merged_1_7077722
1	7132575	7133007	merged_1_7132575
1	7138123	7138949	merged_1_7138123
1	7227559	7228166	merged_1_7227559
1	7241050	7241625	merged_1_7241050
1	7251779	7252218	merged_1_7251779
1	7254883	7255649	merged_1_7254883
1	7255888	7257490	merged_1_7255888
1	7281637	7281979	merged_1_7281637
1	7282050	7282358	merged_1_7282050
1	7282564	7283157	merged_1_7282564
1	7283334	7283988	merged_1_7283334
1	7313030	7313255	merged_1_7313030
1	7344271	7344585	merged_1_7344271
1	7352847	7360837	merged_1_7352847
1	7360920	7363658	merged_1_7360920
1	7364019	7365302	merged_1_7364019
1	7365683	7366009	merged_1_7365683
1	7392244	7392834	merged_1_7392244
1	7392942	7393565	merged_1_7392942
1	7394311	7394741	merged_1_7394311
1	7430221	7432444	merged_1_7430221
1	7505009	7505876	merged_1_7505009
1	7506356	7506793	merged_1_7506356
1	7521802	7522513	merged_1_7521802
1	7528060	7528486	merged_1_7528060
1	7541113	7541428	merged_1_7541113
1	7604744	7605197	merged_1_7604744
1	7665237	7665937	merged_1_7665237
1	7709744	7710043	merged_1_7709744
1	7710199	7711897	merged_1_7710199
1	7712071	7712594	merged_1_7712071
1	7714602	7715276	merged_1_7714602
1	7717227	7719641	merged_1_7717227
1	7719676	7722705	merged_1_7719676
1	7725241	7725931	merged_1_7725241
1	7729873	7729995	merged_1_7729873
1	7745797	7747271	merged_1_7745797
1	7747359	7748351	merged_1_7747359
1	7761007	7762172	merged_1_7761007
1	7764824	7765046	merged_1_7764824
1	7765932	7766667	merged_1_7765932
1	7783164	7783774	merged_1_7783164
1	7783887	7784370	merged_1_7783887
1	7786928	7787879	merged_1_7786928
1	7808010	7809437	merged_1_7808010
1	7809531	7809838	merged_1_7809531
1	7810058	7810386	merged_1_7810058
1	7810746	7811639	merged_1_7810746
1	7833491	7833872	merged_1_7833491
1	7834053	7834227	merged_1_7834053
1	7851813	7852498	merged_1_7851813
1	7935600	7935823	merged_1_7935600
1	7936498	7936995	merged_1_7936498
1	7945277	7945852	merged_1_7945277
1	7959894	7961389	merged_1_7959894
1	7969552	7974394	merged_1_7969552
1	7975852	7976318	merged_1_7975852
1	7985026	7985399	merged_1_7985026
1	7985530	7986438	merged_1_7985530
1	8016208	8016603	merged_1_8016208
1	8035857	8036222	merged_1_8035857
1	8043898	8044316	merged_1_8043898
1	8052788	8054096	merged_1_8052788
1	8115238	8116258	merged_1_8115238
1	8116450	8116827	merged_1_8116450
1	8154179	8154554	merged_1_8154179
1	8159802	8161375	merged_1_8159802
1	8169398	8170140	merged_1_8169398
1	8189872	8190676	merged_1_8189872
1	8201223	8201667	merged_1_8201223
1	8204604	8205812	merged_1_8204604
1	8235832	8236441	merged_1_8235832
1	8236560	8237332	merged_1_8236560
1	8237558	8239514	merged_1_8237558
1	8252445	8252798	merged_1_8252445
1	8254663	8255091	merged_1_8254663
1	8266813	8267802	merged_1_8266813
1	8272365	8272766	merged_1_8272365
1	8275957	8279081	merged_1_8275957
1	8282531	8283876	merged_1_8282531
1	8289272	8289670	merged_1_8289272
1	8289770	8290054	merged_1_8289770
1	8290145	8291263	merged_1_8290145
1	8319386	8320492	merged_1_8319386
1	8374843	8375254	merged_1_8374843
1	8388746	8391453	merged_1_8388746
1	8392161	8392640	merged_1_8392161
1	8408536	8409450	merged_1_8408536
1	8418480	8418996	merged_1_8418480
1	8419247	8419946	merged_1_8419247
1	8453359	8461827	merged_1_8453359
1	8471858	8472128	merged_1_8471858
1	8473181	8473462	merged_1_8473181
1	8474767	8476484	merged_1_8474767
1	8488264	8489316	merged_1_8488264
1	8489429	8489717	merged_1_8489429
1	8490178	8492805	merged_1_8490178
1	8495025	8495472	merged_1_8495025
1	8512884	8514205	merged_1_8512884
1	8515286	8515701	merged_1_8515286
1	8538515	8539053	merged_1_8538515
1	8539431	8539779	merged_1_8539431
1	8543759	8544049	merged_1_8543759
1	8573285	8573770	merged_1_8573285
1	8576998	8578161	merged_1_8576998
1	8590797	8591652	merged_1_8590797
1	8621435	8622545	merged_1_8621435
1	8622751	8623741	merged_1_8622751
1	8643673	8644474	merged_1_8643673
1	8644654	8647554	merged_1_8644654
1	8647752	8649323	merged_1_8647752
1	8649427	8650055	merged_1_8649427
1	8656118	8656241	merged_1_8656118
1	8661214	8661451	merged_1_8661214
1	8672361	8673505	merged_1_8672361
1	8673606	8674640	merged_1_8673606
1	8681819	8682611	merged_1_8681819
1	8690305	8690580	merged_1_8690305
1	8690828	8691302	merged_1_8690828
1	8691602	8692069	merged_1_8691602
1	8723228	8723477	merged_1_8723228
1	8728634	8733771	merged_1_8728634
1	8738633	8738970	merged_1_8738633
1	8741191	8741585	merged_1_8741191
1	8765478	8767592	merged_1_8765478
1	8771643	8775900	merged_1_8771643
1	8778093	8781872	merged_1_8778093
1	8785933	8794808	merged_1_8785933
1	8794918	8797150	merged_1_8794918
1	8797558	8798500	merged_1_8797558
1	8800612	8804392	merged_1_8800612
1	8808520	8812958	merged_1_8808520
1	8815000	8818800	merged_1_8815000
1	8822921	8827149	merged_1_8822921
1	8829401	8831092	merged_1_8829401
1	8831231	8833188	merged_1_8831231
1	8837388	8837958	merged_1_8837388
1	8869423	8871112	merged_1_8869423
1	8927543	8933366	merged_1_8927543
1	8935949	8936599	merged_1_8935949
1	9001092	9001235	merged_1_9001092
1	9004763	9012137	merged_1_9004763
1	9012311	9015756	merged_1_9012311
1	9017826	9018811	merged_1_9017826
1	9019304	9019647	merged_1_9019304
1	9062050	9062604	merged_1_9062050
1	9077529	9077994	merged_1_9077529
1	9106047	9106485	merged_1_9106047
1	9126191	9126604	merged_1_9126191
1	9126757	9127598	merged_1_9126757
1	9135535	9136397	merged_1_9135535
1	9136608	9137324	merged_1_9136608
1	9137690	9138378	merged_1_9137690
1	9174272	9174726	merged_1_9174272
1	9174904	9177958	merged_1_9174904
1	9187731	9188283	merged_1_9187731
1	9188426	9189185	merged_1_9188426
1	9201522	9201754	merged_1_9201522
1	9203989	9204212	merged_1_9203989
1	9204405	9204872	merged_1_9204405
1	9204998	9205565	merged_1_9204998
1	9235938	9237233	merged_1_9235938
1	9304696	9305855	merged_1_9304696
1	9353745	9354317	merged_1_9353745
1	9357822	9358117	merged_1_9357822
1	9367397	9373862	merged_1_9367397
1	9384018	9384488	merged_1_9384018
1	9412378	9412512	merged_1_9412378
1	9418023	9418386	merged_1_9418023
1	9547006	9547257	merged_1_9547006
1	9547859	9548628	merged_1_9547859
1	9550951	9551098	merged_1_9550951
1	9564483	9565208	merged_1_9564483
1	9572309	9573482	merged_1_9572309
1	9573684	9573934	merged_1_9573684
1	9574157	9579317	merged_1_9574157
1	9579420	9582590	merged_1_9579420
1	9582868	9583962	merged_1_9582868
1	9585504	9586048	merged_1_9585504
1	9586867	9587685	merged_1_9586867
1	9626410	9627287	merged_1_9626410
1	9629634	9631122	merged_1_9629634
1	9676312	9691444	merged_1_9676312
1	9706256	9708748	merged_1_9706256
1	9746422	9746649	merged_1_9746422
1	9754417	9757704	merged_1_9754417
1	9758969	9759499	merged_1_9758969
1	9759614	9760241	merged_1_9759614
1	9762471	9762947	merged_1_9762471
1	9778245	9778649	merged_1_9778245
1	9811530	9812515	merged_1_9811530
1	9816587	9817188	merged_1_9816587
1	9817455	9817786	merged_1_9817455
1	9829243	9829617	merged_1_9829243
1	9837128	9837842	merged_1_9837128
1	9852634	9853669	merged_1_9852634
1	9862902	9863362	merged_1_9862902
1	9865593	9865662	merged_1_9865593
1	9866384	9866728	merged_1_9866384
1	9879602	9880009	merged_1_9879602
1	9883830	9884149	merged_1_9883830
1	9900712	9900968	merged_1_9900712
1	9901568	9901925	merged_1_9901568
1	9903395	9904101	merged_1_9903395
1	9908486	9909834	merged_1_9908486
1	9915195	9916630	merged_1_9915195
1	9918970	9919479	merged_1_9918970
1	9925027	9926252	merged_1_9925027
1	9926734	9927027	merged_1_9926734
1	9939298	9939731	merged_1_9939298
1	9957210	9957734	merged_1_9957210
1	9958467	9959627	merged_1_9958467
1	10008322	10008837	merged_1_10008322
1	10013130	10013519	merged_1_10013130
1	10021311	10023748	merged_1_10021311
1	10060722	10060951	merged_1_10060722
1	10114669	10115389	merged_1_10114669
1	10144536	10145124	merged_1_10144536
1	10152537	10154780	merged_1_10152537
1	10155918	10156917	merged_1_10155918
1	10158914	10159633	merged_1_10158914
1	10160910	10161132	merged_1_10160910
1	10196527	10197946	merged_1_10196527
1	10206614	10206804	merged_1_10206614
1	10206907	10207159	merged_1_10206907
1	10221041	10221303	merged_1_10221041
1	10239891	10240212	merged_1_10239891
1	10315373	10315738	merged_1_10315373
1	10346972	10349531	merged_1_10346972
1	10356903	10363398	merged_1_10356903
1	10382975	10384559	merged_1_10382975
1	10421221	10421816	merged_1_10421221
1	10443939	10444203	merged_1_10443939
1	10490561	10491137	merged_1_10490561
1	10497451	10498049	merged_1_10497451
1	10506430	10507419	merged_1_10506430
1	10512731	10513033	merged_1_10512731
1	10523564	10523802	merged_1_10523564
1	10524646	10524911	merged_1_10524646
1	10526070	10527214	merged_1_10526070
1	10527942	10528958	merged_1_10527942
1	10531796	10534133	merged_1_10531796
1	10534239	10535027	merged_1_10534239
1	10554383	10554650	merged_1_10554383
1	10568061	10568435	merged_1_10568061
1	10568560	10569221	merged_1_10568560
1	10570043	10570442	merged_1_10570043
1	10591385	10592400	merged_1_10591385
1	10593159	10593789	merged_1_10593159
1	10597915	10598364	merged_1_10597915
1	10602613	10604030	merged_1_10602613
1	10604203	10605312	merged_1_10604203
1	10623815	10624372	merged_1_10623815
1	10652507	10653077	merged_1_10652507
1	10654434	10654565	merged_1_10654434
1	10659145	10659451	merged_1_10659145
1	10659635	10661641	merged_1_10659635
1	10662012	10662578	merged_1_10662012
1	10696637	10701617	merged_1_10696637
1	10702544	10703140	merged_1_10702544
1	10723534	10725187	merged_1_10723534
1	10775641	10777740	merged_1_10775641
1	10778676	10778834	merged_1_10778676
1	10801273	10801540	merged_1_10801273
1	10802435	10803449	merged_1_10802435
1	10814142	10814595	merged_1_10814142
1	10852598	10853244	merged_1_10852598
1	10866957	10867513	merged_1_10866957
1	10880730	10881112	merged_1_10880730
1	10913576	10914063	merged_1_10913576
1	10914979	10916515	merged_1_10914979
1	10920726	10921256	merged_1_10920726
1	10922332	10923077	merged_1_10922332
1	10923459	10924291	merged_1_10923459
1	10924399	10925015	merged_1_10924399
1	10929293	10931518	merged_1_10929293
1	10931816	10932692	merged_1_10931816
1	10964536	10966318	merged_1_10964536
1	10982103	10983689	merged_1_10982103
1	11006016	11006877	merged_1_11006016
1	11019362	11019644	merged_1_11019362
1	11019939	11020772	merged_1_11019939
1	11020953	11021559	merged_1_11020953
1	11026909	11028507	merged_1_11026909
1	11032118	11032655	merged_1_11032118
1	11045128	11046279	merged_1_11045128
1	11046381	11046934	merged_1_11046381
1	11047407	11048120	merged_1_11047407
1	11048151	11050948	merged_1_11048151
1	11051148	11051546	merged_1_11051148
1	11064557	11067189	merged_1_11064557
1	11083096	11083291	merged_1_11083096
1	11088722	11089011	merged_1_11088722
1	11089268	11090188	merged_1_11089268
1	11090397	11090764	merged_1_11090397
1	11096850	11098528	merged_1_11096850
1	11098550	11100779	merged_1_11098550
1	11102098	11104255	merged_1_11102098
1	11111097	11112190	merged_1_11111097
1	11117468	11117770	merged_1_11117468
1	11125689	11128675	merged_1_11125689
1	11128858	11129411	merged_1_11128858
1	11131590	11132454	merged_1_11131590
1	11132573	11132899	merged_1_11132573
1	11138707	11140407	merged_1_11138707
1	11147989	11153014	merged_1_11147989
1	11153456	11154253	merged_1_11153456
1	11174131	11174856	merged_1_11174131
1	11204320	11204861	merged_1_11204320
1	11212337	11212610	merged_1_11212337
1	11228524	11228880	merged_1_11228524
1	11241519	11242190	merged_1_11241519
1	11259035	11259769	merged_1_11259035
1	11279348	11280583	merged_1_11279348
1	11286522	11287776	merged_1_11286522
1	11298386	11299450	merged_1_11298386
1	11300990	11301838	merged_1_11300990
1	11302112	11302397	merged_1_11302112
1	11302551	11310508	merged_1_11302551
1	11314850	11315336	merged_1_11314850
1	11318353	11319510	merged_1_11318353
1	11322755	11324091	merged_1_11322755
1	11324904	11325424	merged_1_11324904
1	11351502	11352161	merged_1_11351502
1	11352225	11352586	merged_1_11352225
1	11366608	11367930	merged_1_11366608
1	11369368	11370090	merged_1_11369368
1	11378101	11378481	merged_1_11378101
1	11385083	11385147	merged_1_11385083
1	11407716	11408675	merged_1_11407716
1	11408846	11409467	merged_1_11408846
1	11409671	11409907	merged_1_11409671
1	11410139	11410285	merged_1_11410139
1	11421103	11421566	merged_1_11421103
1	11421999	11422421	merged_1_11421999
1	11427603	11428458	merged_1_11427603
1	11440714	11441637	merged_1_11440714
1	11478926	11479782	merged_1_11478926
1	11490131	11490661	merged_1_11490131
1	11490722	11491184	merged_1_11490722
1	11492949	11493663	merged_1_11492949
1	11502979	11512764	merged_1_11502979
1	11515912	11516140	merged_1_11515912
1	11517440	11522565	merged_1_11517440
1	11525735	11526414	merged_1_11525735
1	11536603	11537169	merged_1_11536603
1	11550882	11551086	merged_1_11550882
1	11552045	11552310	merged_1_11552045
1	11585720	11586464	merged_1_11585720
1	11609731	11610683	merged_1_11609731
1	11617510	11620494	merged_1_11617510
1	11620574	11620946	merged_1_11620574
1	11631984	11632299	merged_1_11631984
1	11636855	11637880	merged_1_11636855
1	11643072	11643730	merged_1_11643072
1	11643882	11644640	merged_1_11643882
1	11649271	11649472	merged_1_11649271
1	11660974	11662359	merged_1_11660974
1	11666353	11667150	merged_1_11666353
1	11669239	11669687	merged_1_11669239
1	11686189	11687239	merged_1_11686189
1	11692219	11693588	merged_1_11692219
1	11700085	11700631	merged_1_11700085
1	11700906	11701245	merged_1_11700906
1	11701398	11701830	merged_1_11701398
1	11703687	11705190	merged_1_11703687
1	11706366	11706614	merged_1_11706366
1	11706848	11707083	merged_1_11706848
1	11707282	11707882	merged_1_11707282
1	11708084	11708909	merged_1_11708084
1	11710589	11711552	merged_1_11710589
1	11711724	11711906	merged_1_11711724
1	11720502	11720735	merged_1_11720502
1	11733018	11733476	merged_1_11733018
1	11733583	11735007	merged_1_11733583
1	11735904	11736149	merged_1_11735904
1	11736421	11736917	merged_1_11736421
1	11737377	11737770	merged_1_11737377
1	11740520	11740939	merged_1_11740520
1	11752264	11754227	merged_1_11752264
1	11754402	11755109	merged_1_11754402
1	11783295	11783607	merged_1_11783295
1	11788203	11788503	merged_1_11788203
1	11789279	11794139	merged_1_11789279
1	11803499	11804208	merged_1_11803499
1	11805755	11806408	merged_1_11805755
1	11806537	11806806	merged_1_11806537
1	11807522	11808318	merged_1_11807522
1	11816923	11817283	merged_1_11816923
1	11817581	11818751	merged_1_11817581
1	11822104	11822758	merged_1_11822104
1	11826223	11826784	merged_1_11826223
1	11834581	11837739	merged_1_11834581
1	11857043	11857146	merged_1_11857043
1	11861204	11861922	merged_1_11861204
1	11871261	11871557	merged_1_11871261
1	11879673	11881393	merged_1_11879673
1	11887050	11888252	merged_1_11887050
1	11889215	11889750	merged_1_11889215
1	11889972	11890553	merged_1_11889972
1	11891011	11892178	merged_1_11891011
1	11892416	11892824	merged_1_11892416
1	11892857	11893666	merged_1_11892857
1	11893954	11897202	merged_1_11893954
1	11899052	11901756	merged_1_11899052
1	11930549	11931028	merged_1_11930549
1	11935025	11935840	merged_1_11935025
1	11957745	11959802	merged_1_11957745
1	11960076	11960545	merged_1_11960076
1	11960671	11961180	merged_1_11960671
1	11981410	11981901	merged_1_11981410
1	11982581	11983922	merged_1_11982581
1	11984166	11985127	merged_1_11984166
1	11987708	11988442	merged_1_11987708
1	11991868	11992680	merged_1_11991868
1	12009011	12010659	merged_1_12009011
1	12012538	12012967	merged_1_12012538
1	12013123	12013458	merged_1_12013123
1	12013588	12019716	merged_1_12013588
1	12019909	12020438	merged_1_12019909
1	12021638	12023081	merged_1_12021638
1	12031687	12033378	merged_1_12031687
1	12033511	12033727	merged_1_12033511
1	12033847	12039471	merged_1_12033847
1	12040904	12042380	merged_1_12040904
1	12050085	12050499	merged_1_12050085
1	12059872	12060525	merged_1_12059872
1	12062279	12062725	merged_1_12062279
1	12062820	12063508	merged_1_12062820
1	12070677	12071618	merged_1_12070677
1	12076699	12077103	merged_1_12076699
1	12077539	12078283	merged_1_12077539
1	12078395	12080845	merged_1_12078395
1	12083568	12084392	merged_1_12083568
1	12097110	12098023	merged_1_12097110
1	12130765	12132076	merged_1_12130765
1	12133111	12133481	merged_1_12133111
1	12136791	12137268	merged_1_12136791
1	12137328	12138164	merged_1_12137328
1	12138743	12143424	merged_1_12138743
1	12155152	12155406	merged_1_12155152
1	12166361	12167139	merged_1_12166361
1	12172506	12172721	merged_1_12172506
1	12172838	12174172	merged_1_12172838
1	12174443	12177192	merged_1_12174443
1	12183376	12184113	merged_1_12183376
1	12184572	12185016	merged_1_12184572
1	12185113	12185289	merged_1_12185113
1	12186266	12187431	merged_1_12186266
1	12214935	12215360	merged_1_12214935
1	12218556	12219014	merged_1_12218556
1	12222485	12223334	merged_1_12222485
1	12231228	12231344	merged_1_12231228
1	12240386	12240974	merged_1_12240386
1	12246711	12248758	merged_1_12246711
1	12249026	12249563	merged_1_12249026
1	12251900	12253538	merged_1_12251900
1	12262735	12264825	merged_1_12262735
1	12277324	12277726	merged_1_12277324
1	12282930	12283153	merged_1_12282930
1	12286550	12287757	merged_1_12286550
1	12292306	12294548	merged_1_12292306
1	12294563	12295053	merged_1_12294563
1	12297412	12298806	merged_1_12297412
1	12299149	12300475	merged_1_12299149
1	12302692	12303294	merged_1_12302692
1	12306788	12307086	merged_1_12306788
1	12310642	12311102	merged_1_12310642
1	12325436	12325893	merged_1_12325436
1	12328084	12328579	merged_1_12328084
1	12328695	12328781	merged_1_12328695
1	12329032	12329388	merged_1_12329032
1	12333606	12333836	merged_1_12333606
1	12336133	12336470	merged_1_12336133
1	12336596	12337903	merged_1_12336596
1	12338488	12339384	merged_1_12338488
1	12361500	12362864	merged_1_12361500
1	12363043	12364124	merged_1_12363043
1	12365681	12366096	merged_1_12365681
1	12373299	12373698	merged_1_12373299
1	12376425	12380383	merged_1_12376425
1	12387454	12388074	merged_1_12387454
1	12389674	12390123	merged_1_12389674
1	12391374	12391723	merged_1_12391374
1	12401379	12409896	merged_1_12401379
1	12424651	12425772	merged_1_12424651
1	12435380	12435564	merged_1_12435380
1	12440181	12440815	merged_1_12440181
1	12445017	12446958	merged_1_12445017
1	12457655	12458288	merged_1_12457655
1	12466974	12469743	merged_1_12466974
1	12469837	12471947	merged_1_12469837
1	12475336	12475651	merged_1_12475336
1	12476845	12477780	merged_1_12476845
1	12482962	12483537	merged_1_12482962
1	12497382	12497682	merged_1_12497382
1	12497806	12499296	merged_1_12497806
1	12500324	12500553	merged_1_12500324
1	12506947	12507195	merged_1_12506947
1	12508009	12509537	merged_1_12508009
1	12509710	12511687	merged_1_12509710
1	12511937	12512558	merged_1_12511937
1	12512661	12514273	merged_1_12512661
1	12517270	12517731	merged_1_12517270
1	12519670	12519936	merged_1_12519670
1	12525062	12526818	merged_1_12525062
1	12527187	12527787	merged_1_12527187
1	12530113	12530551	merged_1_12530113
1	12548031	12548464	merged_1_12548031
1	12555169	12557423	merged_1_12555169
1	12557889	12559335	merged_1_12557889
1	12562336	12562543	merged_1_12562336
1	12562746	12563036	merged_1_12562746
1	12564046	12564357	merged_1_12564046
1	12565292	12574892	merged_1_12565292
1	12576182	12576605	merged_1_12576182
1	12576795	12577290	merged_1_12576795
1	12577472	12579467	merged_1_12577472
1	12579588	12581993	merged_1_12579588
1	12590557	12591753	merged_1_12590557
1	12591941	12593947	merged_1_12591941
1	12594531	12595789	merged_1_12594531
1	12603739	12604072	merged_1_12603739
1	12610676	12611159	merged_1_12610676
1	12614807	12615580	merged_1_12614807
1	12618376	12618728	merged_1_12618376
1	12619183	12619543	merged_1_12619183
1	12627045	12630977	merged_1_12627045
1	12635783	12635979	merged_1_12635783
1	12640693	12641047	merged_1_12640693
1	12642996	12644068	merged_1_12642996
1	12644990	12645449	merged_1_12644990
1	12646032	12646209	merged_1_12646032
1	12651126	12652580	merged_1_12651126
1	12653038	12653399	merged_1_12653038
1	12662503	12662944	merged_1_12662503
1	12664496	12674064	merged_1_12664496
1	12674134	12678285	merged_1_12674134
1	12678397	12682292	merged_1_12678397
1	12682398	12685056	merged_1_12682398
1	12688770	12689052	merged_1_12688770
1	12691377	12692937	merged_1_12691377
1	12699828	12701968	merged_1_12699828
1	12703697	12704019	merged_1_12703697
1	12712075	12731399	merged_1_12712075
1	12732080	12735381	merged_1_12732080
1	12738285	12739083	merged_1_12738285
1	12739672	12743815	merged_1_12739672
1	12760400	12761821	merged_1_12760400
1	12766838	12769016	merged_1_12766838
1	12771733	12772268	merged_1_12771733
1	12777851	12779160	merged_1_12777851
1	12791965	12792813	merged_1_12791965
1	12795370	12796157	merged_1_12795370
1	12797417	12799479	merged_1_12797417
1	12800742	12802065	merged_1_12800742
1	12804382	12806293	merged_1_12804382
1	12807746	12808979	merged_1_12807746
1	12808999	12809783	merged_1_12808999
1	12811476	12813476	merged_1_12811476
1	12813578	12814297	merged_1_12813578
1	12814405	12815549	merged_1_12814405
1	12818166	12819451	merged_1_12818166
1	12819638	12820724	merged_1_12819638
1	12823105	12823580	merged_1_12823105
1	12823711	12824508	merged_1_12823711
1	12826201	12828503	merged_1_12826201
1	12829394	12836024	merged_1_12829394
1	12836658	12839742	merged_1_12836658
1	12844805	12846861	merged_1_12844805
1	12847428	12849904	merged_1_12847428
1	12851020	12851393	merged_1_12851020
1	12854183	12854480	merged_1_12854183
1	12854685	12855586	merged_1_12854685
1	12855974	12862348	merged_1_12855974
1	12862441	12865104	merged_1_12862441
1	12865238	12867140	merged_1_12865238
1	12869896	12870431	merged_1_12869896
1	12872175	12872504	merged_1_12872175
1	12874185	12874339	merged_1_12874185
1	12875495	12875615	merged_1_12875495
1	12875771	12876008	merged_1_12875771
1	12876148	12876408	merged_1_12876148
1	12887183	12888324	merged_1_12887183
1	12894615	12895654	merged_1_12894615
1	12896170	12896670	merged_1_12896170
1	12899023	12903614	merged_1_12899023
1	12904037	12904372	merged_1_12904037
1	12905235	12908528	merged_1_12905235
1	12915964	12916279	merged_1_12915964
1	12918438	12918965	merged_1_12918438
1	12919822	12920446	merged_1_12919822
1	12921941	12924289	merged_1_12921941
1	12925766	12930774	merged_1_12925766
1	12930902	12931455	merged_1_12930902
1	12931755	12932645	merged_1_12931755
1	12942168	12945028	merged_1_12942168
1	12949819	12951867	merged_1_12949819
1	12951996	12953231	merged_1_12951996
1	12953347	12954080	merged_1_12953347
1	12957811	12958743	merged_1_12957811
1	12959466	12960608	merged_1_12959466
1	12966403	12966891	merged_1_12966403
1	12976562	12977627	merged_1_12976562
1	12980193	12980696	merged_1_12980193
1	12985272	12985673	merged_1_12985272
1	12987453	12987968	merged_1_12987453
1	12992959	12993691	merged_1_12992959
1	12994523	12995177	merged_1_12994523
1	12995367	12995742	merged_1_12995367
1	12995788	12997177	merged_1_12995788
1	12997599	12998264	merged_1_12997599
1	12999813	13006225	merged_1_12999813
1	13006373	13014608	merged_1_13006373
1	13015870	13016145	merged_1_13015870
1	13016881	13017480	merged_1_13016881
1	13018431	13025251	merged_1_13018431
1	13027745	13029000	merged_1_13027745
1	13030284	13030587	merged_1_13030284
1	13033807	13034323	merged_1_13033807
1	13036801	13037477	merged_1_13036801
1	13038927	13039685	merged_1_13038927
1	13042616	13043789	merged_1_13042616
1	13049652	13050124	merged_1_13049652
1	13055405	13058144	merged_1_13055405
1	13059203	13059858	merged_1_13059203
1	13060075	13060418	merged_1_13060075
1	13060527	13060903	merged_1_13060527
1	13062344	13062655	merged_1_13062344
1	13065050	13065242	merged_1_13065050
1	13065385	13065494	merged_1_13065385
1	13065801	13066749	merged_1_13065801
1	13067822	13069238	merged_1_13067822
1	13070655	13070923	merged_1_13070655
1	13075612	13076140	merged_1_13075612
1	13079962	13080425	merged_1_13079962
1	13080525	13081293	merged_1_13080525
1	13081513	13082042	merged_1_13081513
1	13082447	13085924	merged_1_13082447
1	13086057	13086736	merged_1_13086057
1	13087210	13088107	merged_1_13087210
1	13088269	13089480	merged_1_13088269
1	13097648	13098447	merged_1_13097648
1	13102209	13102835	merged_1_13102209
1	13104217	13104624	merged_1_13104217
1	13107376	13108326	merged_1_13107376
1	13108524	13110097	merged_1_13108524
1	13110138	13110862	merged_1_13110138
1	13111596	13112356	merged_1_13111596
1	13114238	13115004	merged_1_13114238
1	13121305	13121947	merged_1_13121305
1	13126773	13128606	merged_1_13126773
1	13129927	13130528	merged_1_13129927
1	13131352	13133704	merged_1_13131352
1	13133762	13134659	merged_1_13133762
1	13134773	13137980	merged_1_13134773
1	13138066	13140283	merged_1_13138066
1	13143406	13144143	merged_1_13143406
1	13144254	13145031	merged_1_13144254
1	13148189	13150645	merged_1_13148189
1	13150967	13151564	merged_1_13150967
1	13151778	13154249	merged_1_13151778
1	13155714	13156470	merged_1_13155714
1	13159854	13159972	merged_1_13159854
1	13160689	13161005	merged_1_13160689
1	13161088	13161625	merged_1_13161088
1	13166188	13167412	merged_1_13166188
1	13170650	13171512	merged_1_13170650
1	13172890	13175299	merged_1_13172890
1	13175435	13180951	merged_1_13175435
1	13181314	13183064	merged_1_13181314
1	13183169	13190342	merged_1_13183169
1	13190464	13190731	merged_1_13190464
1	13190883	13192568	merged_1_13190883
1	13198410	13198817	merged_1_13198410
1	13198941	13200137	merged_1_13198941
1	13200737	13201232	merged_1_13200737
1	13201355	13202211	merged_1_13201355
1	13212327	13213213	merged_1_13212327
1	13215115	13216155	merged_1_13215115
1	13217936	13218595	merged_1_13217936
1	13219538	13220046	merged_1_13219538
1	13230589	13234637	merged_1_13230589
1	13234762	13245621	merged_1_13234762
1	13246435	13249280	merged_1_13246435
1	13249338	13251094	merged_1_13249338
1	13251310	13251848	merged_1_13251310
1	13256772	13257288	merged_1_13256772
1	13259090	13261196	merged_1_13259090
1	13263514	13270378	merged_1_13263514
1	13271292	13271906	merged_1_13271292
1	13272401	13276245	merged_1_13272401
1	13282136	13285869	merged_1_13282136
1	13286820	13289195	merged_1_13286820
1	13291251	13292075	merged_1_13291251
1	13292789	13294470	merged_1_13292789
1	13294924	13297289	merged_1_13294924
1	13297404	13298264	merged_1_13297404
1	13298409	13301690	merged_1_13298409
1	13302302	13303401	merged_1_13302302
1	13304634	13307628	merged_1_13304634
1	13307743	13312601	merged_1_13307743
1	13313517	13313938	merged_1_13313517
1	13323922	13324258	merged_1_13323922
1	13324397	13324715	merged_1_13324397
1	13325493	13326401	merged_1_13325493
1	13326439	13329445	merged_1_13326439
1	13329564	13330077	merged_1_13329564
1	13330368	13332234	merged_1_13330368
1	13334049	13336997	merged_1_13334049
1	13337269	13338730	merged_1_13337269
1	13338890	13339768	merged_1_13338890
1	13342330	13342952	merged_1_13342330
1	13347990	13349951	merged_1_13347990
1	13351974	13352065	merged_1_13351974
1	13353604	13354085	merged_1_13353604
1	13354979	13355863	merged_1_13354979
1	13356907	13357668	merged_1_13356907
1	13359176	13359370	merged_1_13359176
1	13360582	13361130	merged_1_13360582
1	13375544	13376453	merged_1_13375544
1	13377422	13377595	merged_1_13377422
1	13377695	13378400	merged_1_13377695
1	13382830	13383808	merged_1_13382830
1	13386740	13387214	merged_1_13386740
1	13388021	13388494	merged_1_13388021
1	13395624	13396220	merged_1_13395624
1	13397609	13400622	merged_1_13397609
1	13406929	13407525	merged_1_13406929
1	13414006	13415393	merged_1_13414006
1	13419337	13421472	merged_1_13419337
1	13421544	13422668	merged_1_13421544
1	13424748	13425473	merged_1_13424748
1	13425628	13434275	merged_1_13425628
1	13434454	13437657	merged_1_13434454
1	13437784	13438786	merged_1_13437784
1	13439352	13440069	merged_1_13439352
1	13440170	13448497	merged_1_13440170
1	13449052	13449356	merged_1_13449052
1	13461441	13461654	merged_1_13461441
1	13461807	13462373	merged_1_13461807
1	13463165	13463828	merged_1_13463165
1	13465897	13466219	merged_1_13465897
1	13477677	13478075	merged_1_13477677
1	13478263	13479324	merged_1_13478263
1	13480038	13481905	merged_1_13480038
1	13482046	13488333	merged_1_13482046
1	13488564	13490460	merged_1_13488564
1	13490644	13491255	merged_1_13490644
1	13494605	13496096	merged_1_13494605
1	13499125	13500537	merged_1_13499125
1	13502509	13502920	merged_1_13502509
1	13506838	13516874	merged_1_13506838
1	13517431	13521455	merged_1_13517431
1	13521582	13524178	merged_1_13521582
1	13524298	13525370	merged_1_13524298
1	13525463	13526803	merged_1_13525463
1	13526916	13527961	merged_1_13526916
1	13532864	13533122	merged_1_13532864
1	13544357	13545904	merged_1_13544357
1	13548146	13548511	merged_1_13548146
1	13559730	13563149	merged_1_13559730
1	13563277	13565595	merged_1_13563277
1	13567702	13570323	merged_1_13567702
1	13571851	13577087	merged_1_13571851
1	13577283	13580605	merged_1_13577283
1	13580640	13581726	merged_1_13580640
1	13581832	13582169	merged_1_13581832
1	13584295	13584491	merged_1_13584295
1	13584750	13585935	merged_1_13584750
1	13586342	13586803	merged_1_13586342
1	13590874	13591353	merged_1_13590874
1	13591667	13593723	merged_1_13591667
1	13594456	13597758	merged_1_13594456
1	13598486	13600185	merged_1_13598486
1	13601986	13602318	merged_1_13601986
1	13603902	13604596	merged_1_13603902
1	13604750	13606709	merged_1_13604750
1	13606854	13609044	merged_1_13606854
1	13610807	13613514	merged_1_13610807
1	13622157	13622862	merged_1_13622157
1	13623551	13624310	merged_1_13623551
1	13624438	13627332	merged_1_13624438
1	13629980	13630367	merged_1_13629980
1	13630480	13633262	merged_1_13630480
1	13634667	13635036	merged_1_13634667
1	13636501	13637961	merged_1_13636501
1	13639021	13639894	merged_1_13639021
1	13640075	13640339	merged_1_13640075
1	13643396	13647685	merged_1_13643396
1	13647823	13656101	merged_1_13647823
1	13656579	13658174	merged_1_13656579
1	13659266	13667668	merged_1_13659266
1	13667804	13668479	merged_1_13667804
1	13674200	13674991	merged_1_13674200
1	13675180	13675869	merged_1_13675180
1	13676268	13680322	merged_1_13676268
1	13680412	13682922	merged_1_13680412
1	13687482	13687896	merged_1_13687482
1	13689253	13690886	merged_1_13689253
1	13690969	13693408	merged_1_13690969
1	13694537	13695231	merged_1_13694537
1	13704023	13706583	merged_1_13704023
1	13707551	13709680	merged_1_13707551
1	13710146	13711052	merged_1_13710146
1	13711629	13712332	merged_1_13711629
1	13716204	13717802	merged_1_13716204
1	13720184	13721728	merged_1_13720184
1	13724333	13725639	merged_1_13724333
1	13725749	13728391	merged_1_13725749
1	13728513	13729176	merged_1_13728513
1	13729332	13729934	merged_1_13729332
1	13730112	13731869	merged_1_13730112
1	13732555	13733389	merged_1_13732555
1	13734609	13735365	merged_1_13734609
1	13735565	13738079	merged_1_13735565
1	13738198	13739775	merged_1_13738198
1	13742744	13743207	merged_1_13742744
1	13745977	13746510	merged_1_13745977
1	13746565	13747504	merged_1_13746565
1	13747680	13748482	merged_1_13747680
1	13754938	13756285	merged_1_13754938
1	13756754	13757119	merged_1_13756754
1	13761025	13761581	merged_1_13761025
1	13761875	13762611	merged_1_13761875
1	13766925	13767377	merged_1_13766925
1	13768131	13775183	merged_1_13768131
1	13776456	13777467	merged_1_13776456
1	13777574	13781832	merged_1_13777574
1	13782087	13784242	merged_1_13782087
1	13784255	13789163	merged_1_13784255
1	13789442	13790399	merged_1_13789442
1	13790456	13792771	merged_1_13790456
1	13792909	13795818	merged_1_13792909
1	13795917	13796563	merged_1_13795917
1	13796666	13797951	merged_1_13796666
1	13799474	13801924	merged_1_13799474
1	13802102	13803418	merged_1_13802102
1	13806116	13807765	merged_1_13806116
1	13808037	13808585	merged_1_13808037
1	13811190	13811504	merged_1_13811190
1	13812266	13812613	merged_1_13812266
1	13812633	13813027	merged_1_13812633
1	13815407	13816803	merged_1_13815407
1	13818219	13824070	merged_1_13818219
1	13824218	13825849	merged_1_13824218
1	13826036	13834824	merged_1_13826036
1	13835317	13836476	merged_1_13835317
1	13837814	13838084	merged_1_13837814
1	13841407	13842361	merged_1_13841407
1	13845578	13848087	merged_1_13845578
1	13848237	13849235	merged_1_13848237
1	13849283	13852717	merged_1_13849283
1	13854146	13855837	merged_1_13854146
1	13856161	13857307	merged_1_13856161
1	13857604	13860971	merged_1_13857604
1	13861111	13870321	merged_1_13861111
1	13870613	13871970	merged_1_13870613
1	13872052	13872481	merged_1_13872052
1	13873063	13874660	merged_1_13873063
1	13874684	13875833	merged_1_13874684
1	13880032	13881671	merged_1_13880032
1	13881976	13882296	merged_1_13881976
1	13882315	13890079	merged_1_13882315
1	13890139	13891638	merged_1_13890139
1	13893730	13895385	merged_1_13893730
1	13896172	13896554	merged_1_13896172
1	13901628	13905504	merged_1_13901628
1	13906612	13908294	merged_1_13906612
1	13908501	13914682	merged_1_13908501
1	13914798	13920713	merged_1_13914798
1	13920854	13921557	merged_1_13920854
1	13922418	13926568	merged_1_13922418
1	13926686	13927411	merged_1_13926686
1	13927649	13929149	merged_1_13927649
1	13929654	13930479	merged_1_13929654
1	13930721	13932632	merged_1_13930721
1	13932745	13933469	merged_1_13932745
1	13933617	13935202	merged_1_13933617
1	13935344	13936208	merged_1_13935344
1	13937024	13938738	merged_1_13937024
1	13939323	13944189	merged_1_13939323
1	13944415	13955215	merged_1_13944415
1	13955434	13957423	merged_1_13955434
1	13958942	13960034	merged_1_13958942
1	13960056	13961245	merged_1_13960056
1	13961579	13963440	merged_1_13961579
1	13963563	13964450	merged_1_13963563
1	13966514	13968258	merged_1_13966514
1	13969515	13971026	merged_1_13969515
1	13971206	13971856	merged_1_13971206
1	13972041	13974136	merged_1_13972041
1	13975007	13977041	merged_1_13975007
1	13977553	13980249	merged_1_13977553
1	13988851	13990824	merged_1_13988851
1	13991105	13992358	merged_1_13991105
1	13993223	13995621	merged_1_13993223
1	13995694	13996436	merged_1_13995694
1	13997490	13999339	merged_1_13997490
1	14000371	14000825	merged_1_14000371
1	14002521	14003107	merged_1_14002521
1	14004807	14006559	merged_1_14004807
1	14006606	14006860	merged_1_14006606
1	14008186	14009003	merged_1_14008186
1	14009590	14011171	merged_1_14009590
1	14011821	14012262	merged_1_14011821
1	14012760	14013715	merged_1_14012760
1	14017930	14018833	merged_1_14017930
1	14019307	14024752	merged_1_14019307
1	14030792	14031249	merged_1_14030792
1	14031509	14034197	merged_1_14031509
1	14034404	14035110	merged_1_14034404
1	14035224	14037124	merged_1_14035224
1	14039760	14042250	merged_1_14039760
1	14042530	14045056	merged_1_14042530
1	14048847	14051021	merged_1_14048847
1	14066785	14068791	merged_1_14066785
1	14071427	14072563	merged_1_14071427
1	14076295	14077156	merged_1_14076295
1	14081591	14087711	merged_1_14081591
1	14087804	14088778	merged_1_14087804
1	14088884	14090826	merged_1_14088884
1	14091390	14092193	merged_1_14091390
1	14092304	14094764	merged_1_14092304
1	14095741	14096332	merged_1_14095741
1	14096542	14097352	merged_1_14096542
1	14099597	14102919	merged_1_14099597
1	14102969	14105778	merged_1_14102969
1	14106728	14107469	merged_1_14106728
1	14121494	14123068	merged_1_14121494
1	14124631	14125182	merged_1_14124631
1	14125542	14127464	merged_1_14125542
1	14131796	14132169	merged_1_14131796
1	14134456	14136664	merged_1_14134456
1	14137008	14138800	merged_1_14137008
1	14139204	14140391	merged_1_14139204
1	14141536	14143383	merged_1_14141536
1	14143505	14146228	merged_1_14143505
1	14146460	14146628	merged_1_14146460
1	14146735	14147202	merged_1_14146735
1	14151318	14151681	merged_1_14151318
1	14152821	14153271	merged_1_14152821
1	14154621	14156078	merged_1_14154621
1	14164063	14164936	merged_1_14164063
1	14165878	14166109	merged_1_14165878
1	14169418	14169657	merged_1_14169418
1	14178093	14178828	merged_1_14178093
1	14178963	14179588	merged_1_14178963
1	14180776	14186400	merged_1_14180776
1	14186685	14187559	merged_1_14186685
1	14187650	14191626	merged_1_14187650
1	14191795	14195268	merged_1_14191795
1	14196300	14200151	merged_1_14196300
1	14200739	14207051	merged_1_14200739
1	14207152	14208485	merged_1_14207152
1	14208651	14209499	merged_1_14208651
1	14210363	14210690	merged_1_14210363
1	14210795	14211407	merged_1_14210795
1	14213835	14215099	merged_1_14213835
1	14215212	14216319	merged_1_14215212
1	14216402	14220665	merged_1_14216402
1	14220767	14223878	merged_1_14220767
1	14224375	14226709	merged_1_14224375
1	14226832	14231438	merged_1_14226832
1	14232026	14236399	merged_1_14232026
1	14237417	14239437	merged_1_14237417
1	14239590	14245302	merged_1_14239590
1	14246697	14248986	merged_1_14246697
1	14249057	14255096	merged_1_14249057
1	14256585	14257456	merged_1_14256585
1	14257653	14260720	merged_1_14257653
1	14260843	14262904	merged_1_14260843
1	14263123	14273837	merged_1_14263123
1	14273898	14277693	merged_1_14273898
1	14280061	14280912	merged_1_14280061
1	14280974	14283629	merged_1_14280974
1	14286146	14287959	merged_1_14286146
1	14288061	14288405	merged_1_14288061
1	14297482	14299025	merged_1_14297482
1	14300271	14301863	merged_1_14300271
1	14301980	14303003	merged_1_14301980
1	14303131	14303738	merged_1_14303131
1	14304923	14305160	merged_1_14304923
1	14308716	14309077	merged_1_14308716
1	14309278	14309666	merged_1_14309278
1	14310295	14312254	merged_1_14310295
1	14313522	14314939	merged_1_14313522
1	14315272	14318351	merged_1_14315272
1	14318548	14321121	merged_1_14318548
1	14322933	14324329	merged_1_14322933
1	14324458	14325048	merged_1_14324458
1	14328963	14329576	merged_1_14328963
1	14329642	14330240	merged_1_14329642
1	14330355	14330841	merged_1_14330355
1	14333982	14338547	merged_1_14333982
1	14339413	14340433	merged_1_14339413
1	14340555	14343119	merged_1_14340555
1	14344356	14347451	merged_1_14344356
1	14348719	14349677	merged_1_14348719
1	14353336	14353985	merged_1_14353336
1	14354098	14355158	merged_1_14354098
1	14358507	14359497	merged_1_14358507
1	14360511	14361106	merged_1_14360511
1	14365708	14368381	merged_1_14365708
1	14368499	14372334	merged_1_14368499
1	14372436	14373744	merged_1_14372436
1	14373814	14374553	merged_1_14373814
1	14374634	14375913	merged_1_14374634
1	14376085	14377683	merged_1_14376085
1	14383559	14385859	merged_1_14383559
1	14385982	14386442	merged_1_14385982
1	14386521	14388461	merged_1_14386521
1	14388598	14390277	merged_1_14388598
1	14390452	14393101	merged_1_14390452
1	14394377	14395479	merged_1_14394377
1	14399021	14399637	merged_1_14399021
1	14399963	14400734	merged_1_14399963
1	14404159	14404865	merged_1_14404159
1	14406192	14406756	merged_1_14406192
1	14410691	14414075	merged_1_14410691
1	14414239	14418608	merged_1_14414239
1	14418714	14420206	merged_1_14418714
1	14420270	14421027	merged_1_14420270
1	14429915	14433854	merged_1_14429915
1	14434147	14439939	merged_1_14434147
1	14440200	14443804	merged_1_14440200
1	14445175	14448877	merged_1_14445175
1	14450891	14461176	merged_1_14450891
1	14461209	14463164	merged_1_14461209
1	14463577	14464282	merged_1_14463577
1	14464811	14465907	merged_1_14464811
1	14466910	14468187	merged_1_14466910
1	14468563	14470586	merged_1_14468563
1	14475610	14480131	merged_1_14475610
1	14487414	14488371	merged_1_14487414
1	14488503	14488902	merged_1_14488503
1	14489068	14496634	merged_1_14489068
1	14497536	14499021	merged_1_14497536
1	14499130	14504980	merged_1_14499130
1	14505584	14506381	merged_1_14505584
1	14506489	14507436	merged_1_14506489
1	14539030	14541045	merged_1_14539030
1	14583463	14585013	merged_1_14583463
1	14585564	14586275	merged_1_14585564
1	14586600	14588802	merged_1_14586600
1	14589938	14590766	merged_1_14589938
1	14592947	14593914	merged_1_14592947
1	14598235	14599245	merged_1_14598235
1	14600024	14602745	merged_1_14600024
1	14603176	14603513	merged_1_14603176
1	14603619	14604262	merged_1_14603619
1	14609922	14610637	merged_1_14609922
1	14666551	14667296	merged_1_14666551
1	14674421	14674941	merged_1_14674421
1	14680689	14681298	merged_1_14680689
1	14681474	14682559	merged_1_14681474
1	14683688	14685333	merged_1_14683688
1	14697792	14698495	merged_1_14697792
1	14700875	14701485	merged_1_14700875
1	14703535	14704048	merged_1_14703535
1	14711038	14711754	merged_1_14711038
1	14719160	14720619	merged_1_14719160
1	14720861	14722522	merged_1_14720861
1	14728689	14729374	merged_1_14728689
1	14732002	14732760	merged_1_14732002
1	14806134	14806770	merged_1_14806134
1	14806927	14807618	merged_1_14806927
1	14808404	14814018	merged_1_14808404
1	14825836	14827073	merged_1_14825836
1	14830175	14830933	merged_1_14830175
1	14840361	14855758	merged_1_14840361
1	14856716	14856916	merged_1_14856716
1	14865739	14866904	merged_1_14865739
1	14867466	14882449	merged_1_14867466
1	14882922	14883452	merged_1_14882922
1	14888775	14889447	merged_1_14888775
1	14901043	14903305	merged_1_14901043
1	14907617	14908135	merged_1_14907617
1	14912435	14913266	merged_1_14912435
1	14918691	14919341	merged_1_14918691
1	14921706	14923375	merged_1_14921706
1	14925145	14925943	merged_1_14925145
1	14926067	14927003	merged_1_14926067
1	14999895	15000689	merged_1_14999895
1	15007685	15008062	merged_1_15007685
1	15010524	15011515	merged_1_15010524
1	15015907	15018306	merged_1_15015907
1	15018503	15020363	merged_1_15018503
1	15020502	15024218	merged_1_15020502
1	15024320	15025367	merged_1_15024320
1	15025486	15028781	merged_1_15025486
1	15028906	15035064	merged_1_15028906
1	15035174	15036131	merged_1_15035174
1	15036227	15044050	merged_1_15036227
1	15044192	15054407	merged_1_15044192
1	15057289	15057545	merged_1_15057289
1	15058294	15058454	merged_1_15058294
1	15058598	15059445	merged_1_15058598
1	15060104	15061682	merged_1_15060104
1	15062973	15065049	merged_1_15062973
1	15066495	15071468	merged_1_15066495
1	15071546	15074894	merged_1_15071546
1	15075054	15077756	merged_1_15075054
1	15077976	15078970	merged_1_15077976
1	15081749	15082284	merged_1_15081749
1	15082391	15084758	merged_1_15082391
1	15142270	15142959	merged_1_15142270
1	15149860	15150721	merged_1_15149860
1	15154632	15155012	merged_1_15154632
1	15161385	15163165	merged_1_15161385
1	15179091	15179885	merged_1_15179091
1	15180327	15180619	merged_1_15180327
1	15180727	15184095	merged_1_15180727
1	15184550	15190199	merged_1_15184550
1	15191428	15192109	merged_1_15191428
1	15192392	15192833	merged_1_15192392
1	15211580	15212222	merged_1_15211580
1	15214531	15215494	merged_1_15214531
1	15383309	15384659	merged_1_15383309
1	15394401	15394877	merged_1_15394401
1	15413933	15418256	merged_1_15413933
1	15419179	15419721	merged_1_15419179
1	15420142	15420787	merged_1_15420142
1	15423170	15423914	merged_1_15423170
1	15442571	15445304	merged_1_15442571
1	15445404	15445805	merged_1_15445404
1	15446059	15446979	merged_1_15446059
1	15448217	15453088	merged_1_15448217
1	15453239	15467256	merged_1_15453239
1	15467360	15468661	merged_1_15467360
1	15469398	15471215	merged_1_15469398
1	15471274	15482540	merged_1_15471274
1	15483343	15486505	merged_1_15483343
1	15487452	15488750	merged_1_15487452
1	15488827	15496597	merged_1_15488827
1	15497434	15502598	merged_1_15497434
1	15503305	15504819	merged_1_15503305
1	15504984	15506753	merged_1_15504984
1	15506892	15509281	merged_1_15506892
1	15510000	15510400	merged_1_15510000
1	15512098	15516220	merged_1_15512098
1	15516362	15519407	merged_1_15516362
1	15521789	15522875	merged_1_15521789
1	15524915	15525912	merged_1_15524915
1	15530476	15531696	merged_1_15530476
1	15531807	15537718	merged_1_15531807
1	15538827	15550461	merged_1_15538827
1	15551286	15552730	merged_1_15551286
1	15553580	15558658	merged_1_15553580
1	15559210	15563015	merged_1_15559210
1	15563079	15566595	merged_1_15563079
1	15566727	15569886	merged_1_15566727
1	15569958	15571293	merged_1_15569958
1	15573062	15575244	merged_1_15573062
1	15575785	15579014	merged_1_15575785
1	15579946	15582225	merged_1_15579946
1	15582273	15582698	merged_1_15582273
1	15588734	15589732	merged_1_15588734
1	15589785	15590084	merged_1_15589785
1	15595841	15596261	merged_1_15595841
1	15601487	15602110	merged_1_15601487
1	15610179	15613227	merged_1_15610179
1	15615456	15616786	merged_1_15615456
1	15619897	15620721	merged_1_15619897
1	15630849	15632494	merged_1_15630849
1	15632807	15634625	merged_1_15632807
1	15634750	15636216	merged_1_15634750
1	15636373	15637301	merged_1_15636373
1	15637362	15641364	merged_1_15637362
1	15641672	15641798	merged_1_15641672
1	15644301	15650076	merged_1_15644301
1	15653517	15657011	merged_1_15653517
1	15657305	15658408	merged_1_15657305
1	15660533	15661651	merged_1_15660533
1	15661733	15663757	merged_1_15661733
1	15664846	15670236	merged_1_15664846
1	15670423	15675329	merged_1_15670423
1	15675950	15676671	merged_1_15675950
1	15676844	15678405	merged_1_15676844
1	15680541	15681492	merged_1_15680541
1	15682360	15683634	merged_1_15682360
1	15684213	15685771	merged_1_15684213
1	15688130	15689227	merged_1_15688130
1	15698647	15702175	merged_1_15698647
1	15703508	15704646	merged_1_15703508
1	15706891	15713801	merged_1_15706891
1	15720854	15721265	merged_1_15720854
1	15722212	15722806	merged_1_15722212
1	15724143	15725297	merged_1_15724143
1	15727966	15729107	merged_1_15727966
1	15729769	15730214	merged_1_15729769
1	15734608	15734762	merged_1_15734608
1	15740386	15741141	merged_1_15740386
1	15755894	15757722	merged_1_15755894
1	15757918	15758632	merged_1_15757918
1	15759603	15761544	merged_1_15759603
1	15763014	15764268	merged_1_15763014
1	15764902	15766269	merged_1_15764902
1	15778296	15779473	merged_1_15778296
1	15780323	15781228	merged_1_15780323
1	15784388	15786832	merged_1_15784388
1	15788906	15789184	merged_1_15788906
1	15789877	15790537	merged_1_15789877
1	15799765	15800532	merged_1_15799765
1	15800683	15805593	merged_1_15800683
1	15807043	15807378	merged_1_15807043
1	15810585	15811164	merged_1_15810585
1	15815779	15816332	merged_1_15815779
1	15821556	15821996	merged_1_15821556
1	15824538	15829710	merged_1_15824538
1	15830276	15833483	merged_1_15830276
1	15833743	15834148	merged_1_15833743
1	15836441	15841968	merged_1_15836441
1	15842521	15845826	merged_1_15842521
1	15845957	15846534	merged_1_15845957
1	15846689	15847409	merged_1_15846689
1	15849341	15851298	merged_1_15849341
1	15855784	15856735	merged_1_15855784
1	15856875	15858413	merged_1_15856875
1	15861321	15861513	merged_1_15861321
1	15861712	15862478	merged_1_15861712
1	15863379	15864388	merged_1_15863379
1	15865991	15868031	merged_1_15865991
1	15868155	15871610	merged_1_15868155
1	15872658	15875560	merged_1_15872658
1	15878646	15879697	merged_1_15878646
1	15881357	15881839	merged_1_15881357
1	15884664	15887061	merged_1_15884664
1	15887891	15888810	merged_1_15887891
1	15889428	15891200	merged_1_15889428
1	15901921	15902725	merged_1_15901921
1	15905512	15906048	merged_1_15905512
1	15907484	15908518	merged_1_15907484
1	15909019	15916681	merged_1_15909019
1	15916797	15920087	merged_1_15916797
1	15920680	15922035	merged_1_15920680
1	15925278	15925727	merged_1_15925278
1	15935357	15936022	merged_1_15935357
1	15939698	15940109	merged_1_15939698
1	15940866	15941294	merged_1_15940866
1	15941775	15943227	merged_1_15941775
1	15943399	15944863	merged_1_15943399
1	15950524	15951159	merged_1_15950524
1	15951266	15954671	merged_1_15951266
1	15956390	15958035	merged_1_15956390
1	15958235	15960025	merged_1_15958235
1	15961489	15965038	merged_1_15961489
1	15965150	15965837	merged_1_15965150
1	15966282	15968252	merged_1_15966282
1	15968426	15970133	merged_1_15968426
1	15970234	15971254	merged_1_15970234
1	15971409	15972505	merged_1_15971409
1	15984211	15985005	merged_1_15984211
1	15988749	15990912	merged_1_15988749
1	15991464	15994306	merged_1_15991464
1	15996798	15997029	merged_1_15996798
1	16002523	16004890	merged_1_16002523
1	16005621	16008298	merged_1_16005621
1	16011754	16022025	merged_1_16011754
1	16022769	16025927	merged_1_16022769
1	16026063	16029586	merged_1_16026063
1	16033109	16035230	merged_1_16033109
1	16044288	16045040	merged_1_16044288
1	16052927	16053688	merged_1_16052927
1	16061143	16061934	merged_1_16061143
1	16062515	16065186	merged_1_16062515
1	16065296	16065719	merged_1_16065296
1	16065900	16067767	merged_1_16065900
1	16072498	16073478	merged_1_16072498
1	16085192	16087249	merged_1_16085192
1	16090442	16090798	merged_1_16090442
1	16092880	16094029	merged_1_16092880
1	16094518	16095649	merged_1_16094518
1	16096922	16101728	merged_1_16096922
1	16101860	16103125	merged_1_16101860
1	16105250	16105728	merged_1_16105250
1	16109697	16111271	merged_1_16109697
1	16113554	16114860	merged_1_16113554
1	16115919	16120981	merged_1_16115919
1	16121113	16122605	merged_1_16121113
1	16122698	16125655	merged_1_16122698
1	16133928	16134274	merged_1_16133928
1	16140233	16140358	merged_1_16140233
1	16142134	16143572	merged_1_16142134
1	16145406	16148530	merged_1_16145406
1	16158866	16159427	merged_1_16158866
1	16160140	16160709	merged_1_16160140
1	16161694	16163408	merged_1_16161694
1	16163650	16164008	merged_1_16163650
1	16164118	16164421	merged_1_16164118
1	16164611	16164981	merged_1_16164611
1	16165095	16170386	merged_1_16165095
1	16172302	16173214	merged_1_16172302
1	16173628	16175068	merged_1_16173628
1	16175494	16176000	merged_1_16175494
1	16176270	16177896	merged_1_16176270
1	16181105	16181992	merged_1_16181105
1	16182069	16182847	merged_1_16182069
1	16183432	16184575	merged_1_16183432
1	16186189	16186719	merged_1_16186189
1	16189054	16191841	merged_1_16189054
1	16192883	16194083	merged_1_16192883
1	16194182	16195673	merged_1_16194182
1	16195956	16198347	merged_1_16195956
1	16198425	16204117	merged_1_16198425
1	16204280	16206259	merged_1_16204280
1	16208400	16210724	merged_1_16208400
1	16212087	16212641	merged_1_16212087
1	16212769	16213846	merged_1_16212769
1	16231662	16232175	merged_1_16231662
1	16236667	16246769	merged_1_16236667
1	16246877	16253309	merged_1_16246877
1	16253903	16254240	merged_1_16253903
1	16255629	16257071	merged_1_16255629
1	16258649	16259964	merged_1_16258649
1	16260236	16260506	merged_1_16260236
1	16260744	16261209	merged_1_16260744
1	16261571	16262665	merged_1_16261571
1	16265243	16265825	merged_1_16265243
1	16273836	16274848	merged_1_16273836
1	16279092	16280616	merged_1_16279092
1	16281458	16287476	merged_1_16281458
1	16287591	16288746	merged_1_16287591
1	16288823	16292622	merged_1_16288823
1	16293629	16294858	merged_1_16293629
1	16295222	16299317	merged_1_16295222
1	16299543	16300682	merged_1_16299543
1	16300748	16303435	merged_1_16300748
1	16304626	16305940	merged_1_16304626
1	16306202	16306951	merged_1_16306202
1	16307692	16307825	merged_1_16307692
1	16310931	16318258	merged_1_16310931
1	16318847	16321808	merged_1_16318847
1	16322335	16325518	merged_1_16322335
1	16327001	16336034	merged_1_16327001
1	16336923	16339753	merged_1_16336923
1	16339924	16340969	merged_1_16339924
1	16341076	16341475	merged_1_16341076
1	16341751	16342638	merged_1_16341751
1	16342862	16345191	merged_1_16342862
1	16345315	16345939	merged_1_16345315
1	16346087	16347287	merged_1_16346087
1	16347931	16348912	merged_1_16347931
1	16348947	16361421	merged_1_16348947
1	16361616	16362810	merged_1_16361616
1	16363010	16363739	merged_1_16363010
1	16363826	16371279	merged_1_16363826
1	16371315	16373569	merged_1_16371315
1	16373994	16386800	merged_1_16373994
1	16386889	16391009	merged_1_16386889
1	16391321	16393495	merged_1_16391321
1	16395300	16396935	merged_1_16395300
1	16397158	16398339	merged_1_16397158
1	16400315	16401097	merged_1_16400315
1	16403572	16403898	merged_1_16403572
1	16404102	16405672	merged_1_16404102
1	16406897	16408014	merged_1_16406897
1	16413376	16414658	merged_1_16413376
1	16418446	16419098	merged_1_16418446
1	16419232	16421645	merged_1_16419232
1	16421772	16422029	merged_1_16421772
1	16422383	16423542	merged_1_16422383
1	16430394	16430774	merged_1_16430394
1	16430881	16434271	merged_1_16430881
1	16438997	16439286	merged_1_16438997
1	16448686	16452027	merged_1_16448686
1	16452140	16454041	merged_1_16452140
1	16455042	16456382	merged_1_16455042
1	16456489	16458921	merged_1_16456489
1	16459444	16460370	merged_1_16459444
1	16462593	16463527	merged_1_16462593
1	16466451	16466874	merged_1_16466451
1	16467424	16467863	merged_1_16467424
1	16474168	16476987	merged_1_16474168
1	16477380	16477808	merged_1_16477380
1	16483143	16483369	merged_1_16483143
1	16488882	16490055	merged_1_16488882
1	16490467	16493324	merged_1_16490467
1	16494359	16496249	merged_1_16494359
1	16496379	16498825	merged_1_16496379
1	16498964	16500690	merged_1_16498964
1	16500840	16506205	merged_1_16500840
1	16507461	16532516	merged_1_16507461
1	16533642	16534540	merged_1_16533642
1	16535294	16536587	merged_1_16535294
1	16538434	16540331	merged_1_16538434
1	16540619	16542227	merged_1_16540619
1	16542388	16543594	merged_1_16542388
1	16544045	16544663	merged_1_16544045
1	16546686	16547182	merged_1_16546686
1	16547723	16548346	merged_1_16547723
1	16550880	16554820	merged_1_16550880
1	16555300	16556528	merged_1_16555300
1	16556670	16559294	merged_1_16556670
1	16562060	16562520	merged_1_16562060
1	16564043	16564556	merged_1_16564043
1	16565888	16566038	merged_1_16565888
1	16568852	16570509	merged_1_16568852
1	16571763	16573397	merged_1_16571763
1	16581442	16589551	merged_1_16581442
1	16589781	16590238	merged_1_16589781
1	16590388	16591512	merged_1_16590388
1	16591998	16592298	merged_1_16591998
1	16592509	16592716	merged_1_16592509
1	16592971	16593127	merged_1_16592971
1	16593270	16594869	merged_1_16593270
1	16595025	16596841	merged_1_16595025
1	16597925	16599013	merged_1_16597925
1	16599117	16599886	merged_1_16599117
1	16600008	16606422	merged_1_16600008
1	16606514	16612221	merged_1_16606514
1	16612345	16613725	merged_1_16612345
1	16624434	16624782	merged_1_16624434
1	16625504	16637498	merged_1_16625504
1	16641026	16641375	merged_1_16641026
1	16645712	16646309	merged_1_16645712
1	16650145	16651913	merged_1_16650145
1	16659467	16664347	merged_1_16659467
1	16665992	16666851	merged_1_16665992
1	16667364	16667843	merged_1_16667364
1	16669813	16670694	merged_1_16669813
1	16671252	16673176	merged_1_16671252
1	16673266	16673535	merged_1_16673266
1	16673680	16674044	merged_1_16673680
1	16674262	16680197	merged_1_16674262
1	16680246	16684303	merged_1_16680246
1	16684972	16686591	merged_1_16684972
1	16689722	16690320	merged_1_16689722
1	16691154	16699078	merged_1_16691154
1	16699235	16699644	merged_1_16699235
1	16700294	16700834	merged_1_16700294
1	16700985	16701751	merged_1_16700985
1	16706419	16707405	merged_1_16706419
1	16707502	16707979	merged_1_16707502
1	16709972	16710562	merged_1_16709972
1	16710954	16712168	merged_1_16710954
1	16712250	16712991	merged_1_16712250
1	16716769	16718413	merged_1_16716769
1	16721954	16722107	merged_1_16721954
1	16723270	16723879	merged_1_16723270
1	16724035	16724711	merged_1_16724035
1	16724730	16734538	merged_1_16724730
1	16737669	16738771	merged_1_16737669
1	16741634	16743070	merged_1_16741634
1	16743257	16746579	merged_1_16743257
1	16748831	16751842	merged_1_16748831
1	16752355	16752887	merged_1_16752355
1	16754492	16755302	merged_1_16754492
1	16757439	16758748	merged_1_16757439
1	16761570	16761865	merged_1_16761570
1	16769845	16771053	merged_1_16769845
1	16773502	16773781	merged_1_16773502
1	16774118	16774658	merged_1_16774118
1	16778074	16778240	merged_1_16778074
1	16778351	16778884	merged_1_16778351
1	16779137	16779775	merged_1_16779137
1	16790279	16792157	merged_1_16790279
1	16792291	16792616	merged_1_16792291
1	16793425	16794427	merged_1_16793425
1	16801525	16802994	merged_1_16801525
1	16803634	16804063	merged_1_16803634
1	16807433	16808104	merged_1_16807433
1	16810675	16811028	merged_1_16810675
1	16815260	16815739	merged_1_16815260
1	16815916	16816565	merged_1_16815916
1	16818351	16820266	merged_1_16818351
1	16820386	16820666	merged_1_16820386
1	16822307	16822484	merged_1_16822307
1	16822795	16823023	merged_1_16822795
1	16824972	16825365	merged_1_16824972
1	16825507	16825871	merged_1_16825507
1	16828506	16828921	merged_1_16828506
1	16830353	16830882	merged_1_16830353
1	16840648	16842761	merged_1_16840648
1	16843245	16844078	merged_1_16843245
1	16844292	16844735	merged_1_16844292
1	16846510	16847398	merged_1_16846510
1	16853215	16858142	merged_1_16853215
1	16858516	16859191	merged_1_16858516
1	16859642	16860287	merged_1_16859642
1	16860591	16861787	merged_1_16860591
1	16862583	16862906	merged_1_16862583
1	16863192	16863512	merged_1_16863192
1	16863994	16864370	merged_1_16863994
1	16864900	16864976	merged_1_16864900
1	16866692	16866883	merged_1_16866692
1	16867709	16869034	merged_1_16867709
1	16870096	16871143	merged_1_16870096
1	16876807	16878496	merged_1_16876807
1	16879238	16880747	merged_1_16879238
1	16880852	16882528	merged_1_16880852
1	16882632	16887216	merged_1_16882632
1	16889284	16889665	merged_1_16889284
1	16890526	16891182	merged_1_16890526
1	16892081	16892281	merged_1_16892081
1	16899347	16899827	merged_1_16899347
1	16902741	16903437	merged_1_16902741
1	16904206	16904819	merged_1_16904206
1	16905089	16905294	merged_1_16905089
1	16923223	16923276	merged_1_16923223
1	16924822	16925928	merged_1_16924822
1	16929810	16930191	merged_1_16929810
1	16936702	16936998	merged_1_16936702
1	16937887	16938153	merged_1_16937887
1	16939117	16939624	merged_1_16939117
1	16942642	16945685	merged_1_16942642
1	16945758	16948292	merged_1_16945758
1	16948410	16953716	merged_1_16948410
1	16954164	16955008	merged_1_16954164
1	16955886	16956353	merged_1_16955886
1	16956451	16960665	merged_1_16956451
1	16960837	16962608	merged_1_16960837
1	16965750	16966870	merged_1_16965750
1	16967149	16967420	merged_1_16967149
1	16967586	16967810	merged_1_16967586
1	16968083	16968370	merged_1_16968083
1	16969156	16969795	merged_1_16969156
1	16974832	16975535	merged_1_16974832
1	16984748	16986250	merged_1_16984748
1	16986294	16987042	merged_1_16986294
1	16987172	16987894	merged_1_16987172
1	16988556	16989953	merged_1_16988556
1	16998556	16998923	merged_1_16998556
1	17004161	17005429	merged_1_17004161
1	17005506	17006482	merged_1_17005506
1	17006653	17007558	merged_1_17006653
1	17011849	17012130	merged_1_17011849
1	17015586	17015915	merged_1_17015586
1	17016387	17020869	merged_1_17016387
1	17023070	17030858	merged_1_17023070
1	17035005	17036438	merged_1_17035005
1	17036543	17038349	merged_1_17036543
1	17038714	17044898	merged_1_17038714
1	17047142	17050189	merged_1_17047142
1	17061547	17061892	merged_1_17061547
1	17069917	17070612	merged_1_17069917
1	17071372	17074571	merged_1_17071372
1	17076751	17077395	merged_1_17076751
1	17082897	17083160	merged_1_17082897
1	17091360	17092860	merged_1_17091360
1	17094243	17095553	merged_1_17094243
1	17102202	17102532	merged_1_17102202
1	17103133	17103429	merged_1_17103133
1	17106693	17107628	merged_1_17106693
1	17108252	17108486	merged_1_17108252
1	17109813	17110962	merged_1_17109813
1	17111157	17114573	merged_1_17111157
1	17114710	17115048	merged_1_17114710
1	17116314	17116731	merged_1_17116314
1	17122202	17122382	merged_1_17122202
1	17135927	17136519	merged_1_17135927
1	17137556	17138800	merged_1_17137556
1	17139312	17140743	merged_1_17139312
1	17141041	17142317	merged_1_17141041
1	17142790	17144227	merged_1_17142790
1	17144607	17146009	merged_1_17144607
1	17151762	17152950	merged_1_17151762
1	17178548	17179255	merged_1_17178548
1	17187651	17188958	merged_1_17187651
1	17193398	17193711	merged_1_17193398
1	17193940	17195797	merged_1_17193940
1	17196033	17197986	merged_1_17196033
1	17201348	17202328	merged_1_17201348
1	17205843	17206417	merged_1_17205843
1	17213313	17217718	merged_1_17213313
1	17228612	17230096	merged_1_17228612
1	17230442	17231185	merged_1_17230442
1	17234106	17234833	merged_1_17234106
1	17239557	17241308	merged_1_17239557
1	17254875	17265432	merged_1_17254875
1	17266950	17268195	merged_1_17266950
1	17274203	17274512	merged_1_17274203
1	17278423	17279601	merged_1_17278423
1	17279710	17280758	merged_1_17279710
1	17281889	17282719	merged_1_17281889
1	17288868	17289531	merged_1_17288868
1	17289984	17290488	merged_1_17289984
1	17293254	17293661	merged_1_17293254
1	17294708	17295532	merged_1_17294708
1	17299578	17300602	merged_1_17299578
1	17305612	17306193	merged_1_17305612
1	17312136	17314216	merged_1_17312136
1	17314993	17317805	merged_1_17314993
1	17318000	17318877	merged_1_17318000
1	17323722	17325079	merged_1_17323722
1	17332432	17332769	merged_1_17332432
1	17333044	17333353	merged_1_17333044
1	17335298	17335690	merged_1_17335298
1	17341157	17341502	merged_1_17341157
1	17341602	17342825	merged_1_17341602
1	17345134	17345277	merged_1_17345134
1	17349658	17350421	merged_1_17349658
1	17360764	17364107	merged_1_17360764
1	17364999	17365935	merged_1_17364999
1	17368829	17369184	merged_1_17368829
1	17369318	17370005	merged_1_17369318
1	17377561	17377756	merged_1_17377561
1	17381411	17382324	merged_1_17381411
1	17384207	17384653	merged_1_17384207
1	17402306	17402863	merged_1_17402306
1	17404321	17404863	merged_1_17404321
1	17405657	17405878	merged_1_17405657
1	17406089	17410084	merged_1_17406089
1	17410346	17413344	merged_1_17410346
1	17414140	17415105	merged_1_17414140
1	17415359	17416044	merged_1_17415359
1	17416119	17416314	merged_1_17416119
1	17416767	17417028	merged_1_17416767
1	17418394	17418804	merged_1_17418394
1	17430776	17431903	merged_1_17430776
1	17439309	17439656	merged_1_17439309
1	17440255	17440773	merged_1_17440255
1	17441055	17441932	merged_1_17441055
1	17448376	17448868	merged_1_17448376
1	17449475	17449979	merged_1_17449475
1	17465892	17466242	merged_1_17465892
1	17489216	17491242	merged_1_17489216
1	17502058	17503644	merged_1_17502058
1	17510722	17511595	merged_1_17510722
1	17512408	17513049	merged_1_17512408
1	17514944	17515596	merged_1_17514944
1	17515632	17516276	merged_1_17515632
1	17520598	17525199	merged_1_17520598
1	17528589	17536198	merged_1_17528589
1	17540532	17541902	merged_1_17540532
1	17542068	17545332	merged_1_17542068
1	17545742	17548300	merged_1_17545742
1	17548443	17549822	merged_1_17548443
1	17551041	17551744	merged_1_17551041
1	17551949	17552419	merged_1_17551949
1	17554184	17555402	merged_1_17554184
1	17555587	17555884	merged_1_17555587
1	17565622	17566421	merged_1_17565622
1	17570680	17572094	merged_1_17570680
1	17573374	17576401	merged_1_17573374
1	17579109	17579738	merged_1_17579109
1	17590283	17590674	merged_1_17590283
1	17605488	17606257	merged_1_17605488
1	17607458	17607601	merged_1_17607458
1	17607931	17611956	merged_1_17607931
1	17615207	17615508	merged_1_17615207
1	17620655	17622478	merged_1_17620655
1	17624746	17627435	merged_1_17624746
1	17632376	17633041	merged_1_17632376
1	17638734	17639367	merged_1_17638734
1	17639469	17642892	merged_1_17639469
1	17654516	17660573	merged_1_17654516
1	17664583	17665272	merged_1_17664583
1	17666010	17666342	merged_1_17666010
1	17666661	17666801	merged_1_17666661
1	17667882	17674271	merged_1_17667882
1	17674442	17682343	merged_1_17674442
1	17685487	17686270	merged_1_17685487
1	17686479	17687403	merged_1_17686479
1	17689585	17690747	merged_1_17689585
1	17695634	17695924	merged_1_17695634
1	17709448	17710503	merged_1_17709448
1	17712681	17715501	merged_1_17712681
1	17727033	17727257	merged_1_17727033
1	17765966	17766279	merged_1_17765966
1	17812185	17813469	merged_1_17812185
1	17813489	17813978	merged_1_17813489
1	17820307	17821177	merged_1_17820307
1	17821303	17825389	merged_1_17821303
1	17837843	17839042	merged_1_17837843
1	17840467	17841341	merged_1_17840467
1	17842208	17845366	merged_1_17842208
1	17845924	17846812	merged_1_17845924
1	17856098	17856551	merged_1_17856098
1	17861042	17861364	merged_1_17861042
1	17863018	17863233	merged_1_17863018
1	17873738	17874455	merged_1_17873738
1	17899047	17899284	merged_1_17899047
1	17900555	17900852	merged_1_17900555
1	17928978	17929613	merged_1_17928978
1	17936894	17938068	merged_1_17936894
1	17938830	17939249	merged_1_17938830
1	17960975	17961910	merged_1_17960975
1	17978868	17979354	merged_1_17978868
1	17979689	17980585	merged_1_17979689
1	17997716	17998078	merged_1_17997716
1	18002136	18007523	merged_1_18002136
1	18010009	18010412	merged_1_18010009
1	18013226	18019037	merged_1_18013226
1	18019141	18021326	merged_1_18019141
1	18029158	18029423	merged_1_18029158
1	18033551	18034150	merged_1_18033551
1	18047852	18048541	merged_1_18047852
1	18053748	18054910	merged_1_18053748
1	18055736	18056125	merged_1_18055736
1	18078444	18078901	merged_1_18078444
1	18088036	18089756	merged_1_18088036
1	18093212	18096315	merged_1_18093212
1	18096398	18096760	merged_1_18096398
1	18110689	18111400	merged_1_18110689
1	18126441	18126959	merged_1_18126441
1	18130360	18131069	merged_1_18130360
1	18131804	18132072	merged_1_18131804
1	18155160	18157918	merged_1_18155160
1	18158280	18159076	merged_1_18158280
1	18159241	18165535	merged_1_18159241
1	18192003	18192849	merged_1_18192003
1	18213803	18214693	merged_1_18213803
1	18224609	18227204	merged_1_18224609
1	18269622	18270676	merged_1_18269622
1	18271259	18271713	merged_1_18271259
1	18271728	18272303	merged_1_18271728
1	18281574	18282787	merged_1_18281574
1	18287234	18287679	merged_1_18287234
1	18288927	18289116	merged_1_18288927
1	18297377	18297974	merged_1_18297377
1	18300249	18300600	merged_1_18300249
1	18302013	18302676	merged_1_18302013
1	18302779	18303594	merged_1_18302779
1	18303981	18304547	merged_1_18303981
1	18320583	18321589	merged_1_18320583
1	18324686	18325742	merged_1_18324686
1	18338145	18340015	merged_1_18338145
1	18342030	18342266	merged_1_18342030
1	18380001	18381250	merged_1_18380001
1	18386394	18387656	merged_1_18386394
1	18415165	18415461	merged_1_18415165
1	18420830	18421149	merged_1_18420830
1	18424568	18424831	merged_1_18424568
1	18437143	18437514	merged_1_18437143
1	18437819	18438388	merged_1_18437819
1	18449514	18449971	merged_1_18449514
1	18456758	18457820	merged_1_18456758
1	18493519	18494088	merged_1_18493519
1	18506801	18507348	merged_1_18506801
1	18547947	18548555	merged_1_18547947
1	18551545	18551701	merged_1_18551545
1	18579659	18581840	merged_1_18579659
1	18598857	18599280	merged_1_18598857
1	18603452	18603881	merged_1_18603452
1	18605921	18606376	merged_1_18605921
1	18627177	18627393	merged_1_18627177
1	18632090	18633115	merged_1_18632090
1	18633229	18633996	merged_1_18633229
1	18640583	18641286	merged_1_18640583
1	18641385	18642542	merged_1_18641385
1	18643603	18644969	merged_1_18643603
1	18648499	18649219	merged_1_18648499
1	18657554	18658457	merged_1_18657554
1	18745196	18746620	merged_1_18745196
1	18747717	18747927	merged_1_18747717
1	18759169	18759385	merged_1_18759169
1	18765798	18766180	merged_1_18765798
1	18766975	18767271	merged_1_18766975
1	18769602	18770059	merged_1_18769602
1	18770184	18770411	merged_1_18770184
1	18790224	18790313	merged_1_18790224
1	18790536	18790936	merged_1_18790536
1	18791275	18791775	merged_1_18791275
1	18792042	18792334	merged_1_18792042
1	18792550	18792838	merged_1_18792550
1	18804576	18805197	merged_1_18804576
1	18806258	18807538	merged_1_18806258
[truncated: 10,254 more rows]

## Sheet: f. Ov_siren_24nt-siRNA clusters
Table S5f. Ov_siren_24nt-siRNA clusters
Chr	Start	Stop	Cluster ID
1	255753	256287	merged_1_255752
1	446431	447514	merged_1_446430
1	4067854	4069524	merged_1_4067853
1	4505226	4507661	merged_1_4505225
1	4618912	4619806	merged_1_4618911
1	4619945	4621905	merged_1_4619944
1	4719779	4721813	merged_1_4719778
1	5970347	5973392	merged_1_5970346
1	6235715	6237793	merged_1_6235714
1	6947453	6947963	merged_1_6947452
1	6948072	6948527	merged_1_6948071
1	7025834	7027703	merged_1_7025833
1	7808011	7809437	merged_1_7808010
1	7810059	7810386	merged_1_7810058
1	8673607	8674640	merged_1_8673606
1	9958223	9958275	merged_1_9958222
1	11138708	11140407	merged_1_11138707
1	11617511	11620494	merged_1_11617510
1	11982582	11983922	merged_1_11982581
1	12739673	12743815	merged_1_12739672
1	13567703	13570323	merged_1_13567702
1	13922419	13926568	merged_1_1392418
1	13926687	13927411	merged_1_13926686
1	13930722	13932632	merged_1_13930721
1	13932746	13933469	merged_1_13932745
1	13937025	13938738	merged_1_13937024
1	16273837	16274848	merged_1_16273836
1	16327002	16336034	merged_1_16327001
1	16818352	16820266	merged_1_16818351
1	16882633	16887216	merged_1_16882632
1	17639470	17642892	merged_1_17639469
1	18093213	18096315	merged_1_18093212
1	18224610	18227204	merged_1_18224609
1	18905108	18906769	merged_1_18905107
1	19575542	19576782	merged_1_19575541
1	19576832	19578440	merged_1_19576831
1	23453054	23455398	merged_1_23453053
1	24424908	24427691	merged_1_24424907
1	24481443	24484156	merged_1_24481442
1	24622868	24624888	merged_1_24622867
1	28964115	28966956	merged_1_28964114
2	345427	347750	merged_2_345426
2	636814	640058	merged_2_636813
2	1926503	1929726	merged_2_1926502
2	2865160	2868264	merged_2_2865159
2	4104763	4105120	merged_2_4104762
2	4105307	4109627	merged_2_4105306
2	5660560	5664648	merged_2_5660559
2	5867038	5867597	merged_2_5867037
2	7183592	7184155	merged_2_7183591
2	7184191	7185286	merged_2_7184190
2	7201852	7207014	merged_2_7201851
2	8037443	8041175	merged_2_8037442
2	8403218	8405125	merged_2_8403217
2	10434238	10437410	merged_2_10434237
2	11042479	11046346	merged_2_11042478
2	11046774	11048442	merged_2_11046773
2	11992042	11994364	merged_2_11992041
2	15399487	15400609	merged_2_15399486
2	15850163	15851622	merged_2_15850162
2	16029763	16032586	merged_2_16029762
2	17300666	17301324	merged_2_17300665
2	17846841	17849480	merged_2_17846840
2	18593405	18595373	merged_2_18593404
3	1209181	1211715	merged_3_1209180
3	3743061	3743962	merged_3_3743060
3	5404402	5405284	merged_3_5404401
3	5778658	5781372	merged_3_5778657
3	6296172	6296608	merged_3_6296171
3	7419813	7422217	merged_3_7419812
3	8509074	8513398	merged_3_8509073
3	9706536	9709387	merged_3_9706535
3	10690407	10693698	merged_3_10690406
3	10746685	10749820	merged_3_10746684
3	10945849	10948466	merged_3_10945848
3	14314545	14317542	merged_3_14314544
3	14668361	14668764	merged_3_14668360
3	14727722	14734792	merged_3_14727721
3	15680918	15683168	merged_3_15680917
3	16950962	16951851	merged_3_16950961
3	17842187	17843609	merged_3_17842186
3	18357254	18357997	merged_3_18357253
3	18543180	18546307	merged_3_18543179
3	18811651	18814114	merged_3_18811650
3	20029847	20033235	merged_3_20029846
4	272190	274438	merged_4_272189
4	2558981	2562489	merged_4_2558980
4	4096786	4105382	merged_4_4096785
4	4105480	4117347	merged_4_4105479
4	5438260	5440988	merged_4_5438259
4	6031469	6033338	merged_4_6031468
4	7591543	7593844	merged_4_7591542
4	8947063	8949008	merged_4_8947062
4	9161791	9163953	merged_4_9161790
4	9164748	9164860	merged_4_9164747
4	9961741	9962675	merged_4_9961740
4	12433511	12436051	merged_4_12433510
4	12483518	12486392	merged_4_12483517
4	12841021	12843292	merged_4_12841020
4	12862428	12864596	merged_4_12862427
4	13292780	13293538	merged_4_13292779
4	13293637	13295431	merged_4_13293636
4	13369109	13370095	merged_4_13369108
4	13902362	13904413	merged_4_13902361
4	14530910	14533038	merged_4_14530909
4	15695584	15696135	merged_4_15695583
4	15696266	15696994	merged_4_15696265
4	17636384	17637135	merged_4_17636383
4	17637164	17638549	merged_4_17637163
4	18254765	18257323	merged_4_18254764
5	1409844	1412059	merged_5_1409843
5	1811869	1814335	merged_5_1811868
5	3750399	3753943	merged_5_3750398
5	6438777	6441903	merged_5_6438776
5	7638683	7642100	merged_5_7638682
5	7647438	7650075	merged_5_7647437
5	8823929	8827000	merged_5_8823928
5	9112851	9115329	merged_5_9112850
5	9799933	9803077	merged_5_9799932
5	13773608	13774607	merged_5_13773607
5	13774725	13775651	merged_5_13774724
5	14313265	14317769	merged_5_14313264
5	15981920	15985507	merged_5_15981919
5	16257523	16264685	merged_5_16257522
5	17173088	17175780	merged_5_17173087
5	18635887	18638217	merged_5_18635886
5	20312648	20315174	merged_5_20312647
5	20770804	20772607	merged_5_20770803
5	21455798	21456931	merged_5_21455797
5	21832783	21839131	merged_5_21832782
5	21846045	21847754	merged_5_21846044
5	22440424	22442990	merged_5_22440423
5	22704945	22709881	merged_5_22704944
