# Supplementary material for: The CLASSY family controls tissue-specific DNA methylation patterns in Arabidopsis
Source: Nat Commun. 2022 Jan 11;13:244. doi: 10.1038/s41467-021-27690-x (PMC8752594; doi:10.1038/s41467-021-27690-x)
Supplement: Supplementary file 9 — Supplementary Data 7. DMRs between WT tissues and summary [file 41467_2021_27690_MOESM9_ESM.xlsx]

## Sheet: Table S7 Summary
Table S7. DMRs between WT tissues and summary
Lv	Ov	Rs	vs Fl		Fl	Ov	Rs	vs Lv		Lv	FL	Rs	vs Ov		Lv	FL	Ov	vs Rs		WTvsWT all tissues
0	34	0	CG > Fl		138	578	1	CG > Lv		0	5	0	CG > Ov		0	9	107	CG > Rs		617	hypoCG
9	354	0	CHG > Fl		1315	11768	1	CHG > Lv		152	7	56	CHG > Ov		0	111	2269	CHG > Rs		12119	hypoCHG
676	1900	125	CHH > Fl		774	2565	2	CHH > Lv		7810	2341	6161	CHH > Ov		22	686	2497	CHH > Rs		12532	hypoCHH
138	5	9	CG < Fl		0	0	0	CG < Lv		578	34	107	CG < Ov		1	0	0	CG < Rs
1315	7	111	CHG < Fl		9	152	0	CHG < Lv		11768	354	2269	CHG < Ov		1	0	56	CHG < Rs
774	2341	686	CHH < Fl		676	7810	22	CHH < Lv		2565	1900	2497	CHH < Ov		2	125	6161	CHH < Rs

## Sheet: WTvsWT all tissues hypoCG
Chr	Start	Stop
1	6500	6600
1	447000	447100
1	447100	447200
1	447200	447300
1	447300	447400
1	2049100	2049200
1	2153500	2153600
1	2673100	2673200
1	2673300	2673400
1	2673400	2673500
1	2674300	2674400
1	2954100	2954200
1	3802900	3803000
1	3820100	3820200
1	3820200	3820300
1	3828400	3828500
1	3828500	3828600
1	4002900	4003000
1	4177300	4177400
1	4293100	4293200
1	4459800	4459900
1	4505900	4506000
1	4506600	4506700
1	4619300	4619400
1	4619400	4619500
1	4966300	4966400
1	6056300	6056400
1	6686600	6686700
1	6713100	6713200
1	7094600	7094700
1	7144800	7144900
1	7145500	7145600
1	7440800	7440900
1	7522000	7522100
1	7787200	7787300
1	7903600	7903700
1	8157600	8157700
1	8178300	8178400
1	8270500	8270600
1	9140900	9141000
1	9274100	9274200
1	9760000	9760100
1	9760100	9760200
1	10304700	10304800
1	10304800	10304900
1	10646600	10646700
1	10646700	10646800
1	10817600	10817700
1	11140000	11140100
1	11140100	11140200
1	11280100	11280200
1	11619200	11619300
1	11619300	11619400
1	11619400	11619500
1	11619500	11619600
1	11771800	11771900
1	12055200	12055300
1	12057600	12057700
1	12083900	12084000
1	12240400	12240500
1	12310900	12311000
1	12517600	12517700
1	12525100	12525200
1	13027800	13027900
1	13221400	13221500
1	13221800	13221900
1	13224200	13224300
1	13262700	13262800
1	14056100	14056200
1	14152900	14153000
1	16010000	16010100
1	16127000	16127100
1	16127200	16127300
1	16128300	16128400
1	16467700	16467800
1	16686800	16686900
1	16766900	16767000
1	17009700	17009800
1	17250400	17250500
1	17250500	17250600
1	17485100	17485200
1	17485200	17485300
1	17485700	17485800
1	17641600	17641700
1	17641700	17641800
1	17641800	17641900
1	17641900	17642000
1	17686500	17686600
1	17915200	17915300
1	17966700	17966800
1	18202300	18202400
1	18226000	18226100
1	18226100	18226200
1	18226200	18226300
1	18321300	18321400
1	18511300	18511400
1	18581400	18581500
1	18906300	18906400
1	19155400	19155500
1	19576600	19576700
1	19686700	19686800
1	19904200	19904300
1	19904400	19904500
1	19904500	19904600
1	20397700	20397800
1	20397800	20397900
1	20624000	20624100
1	20928500	20928600
1	21048200	21048300
1	21231000	21231100
1	21624900	21625000
1	21746800	21746900
1	21746900	21747000
1	21747100	21747200
1	22557600	22557700
1	22700900	22701000
1	23237600	23237700
1	23237700	23237800
1	23237800	23237900
1	23736800	23736900
1	23761300	23761400
1	24138500	24138600
1	24353900	24354000
1	24354000	24354100
1	24354100	24354200
1	24426600	24426700
1	24483400	24483500
1	24554200	24554300
1	24620400	24620500
1	24948900	24949000
1	24967200	24967300
1	25192500	25192600
1	25261000	25261100
1	25261100	25261200
1	25439000	25439100
1	25673900	25674000
1	25890700	25890800
1	27033900	27034000
1	27034200	27034300
1	27034300	27034400
1	27339700	27339800
1	27339800	27339900
1	29213300	29213400
1	29817500	29817600
2	267900	268000
2	346700	346800
2	564500	564600
2	637900	638000
2	638700	638800
2	713900	714000
2	878000	878100
2	878100	878200
2	1111200	1111300
2	1111400	1111500
2	1112300	1112400
2	1112400	1112500
2	1147900	1148000
2	1189100	1189200
2	1189900	1190000
2	1258300	1258400
2	1682000	1682100
2	1683000	1683100
2	1683900	1684000
2	1684000	1684100
2	1822700	1822800
2	1823200	1823300
2	1823600	1823700
2	1961800	1961900
2	1965900	1966000
2	2288200	2288300
2	2288300	2288400
2	2587300	2587400
2	4006000	4006100
2	4142200	4142300
2	4142300	4142400
2	4311200	4311300
2	4311300	4311400
2	4311400	4311500
2	4311500	4311600
2	4311600	4311700
2	4311700	4311800
2	4311800	4311900
2	4311900	4312000
2	4731600	4731700
2	4942600	4942700
2	5661100	5661200
2	5925900	5926000
2	5969400	5969500
2	6180700	6180800
2	6180800	6180900
2	6469300	6469400
2	6494500	6494600
2	6494800	6494900
2	6508300	6508400
2	6508400	6508500
2	6523500	6523600
2	6533300	6533400
2	6757300	6757400
2	7151900	7152000
2	7299100	7299200
2	7407600	7407700
2	7523500	7523600
2	7830900	7831000
2	7976200	7976300
2	8104400	8104500
2	8403600	8403700
2	9005800	9005900
2	9056700	9056800
2	9348400	9348500
2	9742400	9742500
2	9742500	9742600
2	9742600	9742700
2	9821000	9821100
2	9930400	9930500
2	9930500	9930600
2	9976000	9976100
2	10047000	10047100
2	10570300	10570400
2	10570400	10570500
2	10570500	10570600
2	10654000	10654100
2	10858100	10858200
2	10933600	10933700
2	11045300	11045400
2	11111800	11111900
2	11111900	11112000
2	11160900	11161000
2	11283400	11283500
2	11297700	11297800
2	11549200	11549300
2	11722000	11722100
2	11993100	11993200
2	12101600	12101700
2	12174800	12174900
2	12627700	12627800
2	12668100	12668200
2	13313100	13313200
2	13382700	13382800
2	13542000	13542100
2	13628400	13628500
2	14553600	14553700
2	15130600	15130700
2	15130700	15130800
2	15140100	15140200
2	15140300	15140400
2	15314900	15315000
2	15315000	15315100
2	15411500	15411600
2	15411600	15411700
2	15411800	15411900
2	15416300	15416400
2	15762700	15762800
2	15850700	15850800
2	16007700	16007800
2	16422500	16422600
2	16422800	16422900
2	16537500	16537600
2	16537800	16537900
2	16539800	16539900
2	16539900	16540000
2	16663300	16663400
2	16713800	16713900
2	17362600	17362700
2	17362700	17362800
2	17848400	17848500
2	17848500	17848600
2	18133200	18133300
2	18133600	18133700
2	18593800	18593900
3	198600	198700
3	932800	932900
3	1210800	1210900
3	2048700	2048800
3	2888200	2888300
3	2888300	2888400
3	3686600	3686700
3	4410800	4410900
3	4487100	4487200
3	4513000	4513100
3	4513100	4513200
3	4513200	4513300
3	4513400	4513500
3	4922700	4922800
3	4922900	4923000
3	4925500	4925600
3	4925600	4925700
3	5468400	5468500
3	5779700	5779800
3	6264700	6264800
3	6567900	6568000
3	6742500	6742600
3	6900200	6900300
3	7091200	7091300
3	7704000	7704100
3	7704100	7704200
3	7840000	7840100
3	7840100	7840200
3	8337600	8337700
3	8510000	8510100
3	8547400	8547500
3	8547700	8547800
3	9040900	9041000
3	9130700	9130800
3	9354200	9354300
3	9354400	9354500
3	9354600	9354700
3	9354800	9354900
3	9355100	9355200
3	9633900	9634000
3	9707000	9707100
3	9707200	9707300
3	9762200	9762300
3	10372900	10373000
3	10387900	10388000
3	10388000	10388100
3	10388100	10388200
3	10388500	10388600
3	10448700	10448800
3	10459600	10459700
3	10459700	10459800
3	11283900	11284000
3	11648000	11648100
3	11648100	11648200
3	11650400	11650500
3	12577500	12577600
3	14316600	14316700
3	14316800	14316900
3	15348000	15348100
3	15657900	15658000
3	15767300	15767400
3	15767800	15767900
3	15767900	15768000
3	15978200	15978300
3	16071000	16071100
3	16077300	16077400
3	16100500	16100600
3	16526100	16526200
3	16526200	16526300
3	16526300	16526400
3	16526400	16526500
3	16526500	16526600
3	16526600	16526700
3	16527000	16527100
3	16527400	16527500
3	16951200	16951300
3	16951300	16951400
3	16951400	16951500
3	16960900	16961000
3	17050600	17050700
3	17178500	17178600
3	17194200	17194300
3	17400000	17400100
3	17503600	17503700
3	17504900	17505000
3	17636100	17636200
3	17862400	17862500
3	17862600	17862700
3	17908100	17908200
3	18198800	18198900
3	18545800	18545900
3	18545900	18546000
3	18721200	18721300
3	18884400	18884500
3	19471300	19471400
3	19701000	19701100
3	20031100	20031200
3	20031800	20031900
3	20032400	20032500
3	20209500	20209600
3	20314000	20314100
3	20710400	20710500
3	20853600	20853700
3	21074900	21075000
3	21077800	21077900
3	21077900	21078000
3	21322700	21322800
3	21380700	21380800
3	21472500	21472600
3	22284000	22284100
3	22293800	22293900
3	22476600	22476700
3	22746400	22746500
3	22746500	22746600
3	22746900	22747000
3	22747100	22747200
3	22747600	22747700
3	22747800	22747900
3	22747900	22748000
3	22748000	22748100
3	22748100	22748200
3	23067500	23067600
4	486200	486300
4	486300	486400
4	2117700	2117800
4	2117800	2117900
4	2290900	2291000
4	2353000	2353100
4	2450400	2450500
4	2450500	2450600
4	2772600	2772700
4	2780400	2780500
4	3442600	3442700
4	4104800	4104900
4	4104900	4105000
4	4105000	4105100
4	4105100	4105200
4	4164800	4164900
4	4543800	4543900
4	5296800	5296900
4	5640000	5640100
4	5773900	5774000
4	5912300	5912400
4	5929200	5929300
4	6015300	6015400
4	6015400	6015500
4	6019900	6020000
4	6020200	6020300
4	6020300	6020400
4	6020600	6020700
4	6314900	6315000
4	6315400	6315500
4	6409300	6409400
4	7311700	7311800
4	7400000	7400100
4	7843900	7844000
4	7844600	7844700
4	7892300	7892400
4	8040200	8040300
4	8271400	8271500
4	8295000	8295100
4	8295300	8295400
4	8873800	8873900
4	9005400	9005500
4	9560600	9560700
4	9560700	9560800
4	9560800	9560900
4	9962000	9962100
4	9962100	9962200
4	9962200	9962300
4	10266000	10266100
4	10266500	10266600
4	10266600	10266700
4	10647300	10647400
4	10648800	10648900
4	10648900	10649000
4	10653000	10653100
4	10897900	10898000
4	10898100	10898200
4	11241000	11241100
4	11447400	11447500
4	11447500	11447600
4	11475000	11475100
4	11475200	11475300
4	12484000	12484100
4	12848300	12848400
4	12863500	12863600
4	13332200	13332300
4	13567300	13567400
4	13572300	13572400
4	13572400	13572500
4	13572500	13572600
4	14546300	14546400
4	14582000	14582100
4	14582100	14582200
4	16195100	16195200
4	16353700	16353800
4	16520500	16520600
4	16701900	16702000
4	16946100	16946200
4	17044600	17044700
4	17213800	17213900
4	17227400	17227500
4	17637600	17637700
4	17637700	17637800
4	17644500	17644600
4	17644600	17644700
4	17644800	17644900
4	17670700	17670800
4	17670900	17671000
4	18026100	18026200
4	18026200	18026300
4	18026400	18026500
4	18026500	18026600
4	18026600	18026700
4	18133000	18133100
4	18354300	18354400
4	18474000	18474100
5	491700	491800
5	596500	596600
5	625300	625400
5	1537200	1537300
5	2344700	2344800
5	2344800	2344900
5	2757300	2757400
5	2757400	2757500
5	3469500	3469600
5	3469900	3470000
5	3591400	3591500
5	4390900	4391000
5	4505000	4505100
5	4583400	4583500
5	4855800	4855900
5	5023200	5023300
5	5706900	5707000
5	5707000	5707100
5	5982600	5982700
5	6109700	6109800
5	6253100	6253200
5	6440400	6440500
5	6441300	6441400
5	6774900	6775000
5	6775000	6775100
5	6835800	6835900
5	8218500	8218600
5	8218600	8218700
5	8218700	8218800
5	8218800	8218900
5	8218900	8219000
5	8440100	8440200
5	8440300	8440400
5	8440400	8440500
5	8620600	8620700
5	8622700	8622800
5	8824500	8824600
5	8839900	8840000
5	9082800	9082900
5	9166800	9166900
5	9259200	9259300
5	9603300	9603400
5	9604800	9604900
5	9986700	9986800
5	10527500	10527600
5	10796000	10796100
5	10863000	10863100
5	13514800	13514900
5	13560300	13560400
5	13613600	13613700
5	13613700	13613800
5	14046400	14046500
5	14047000	14047100
5	14094000	14094100
5	14094100	14094200
5	14094200	14094300
5	14572000	14572100
5	15121000	15121100
5	15121100	15121200
5	15204600	15204700
5	15259800	15259900
5	15261600	15261700
5	15263400	15263500
5	15643300	15643400
5	15704300	15704400
5	15967400	15967500
5	15983600	15983700
5	15983700	15983800
5	16367400	16367500
5	16383900	16384000
5	16748600	16748700
5	16988700	16988800
5	17003300	17003400
5	17003500	17003600
5	17149500	17149600
5	17149700	17149800
5	17487300	17487400
5	17527300	17527400
5	17670900	17671000
5	17707500	17707600
5	17708200	17708300
5	17720700	17720800
5	17891900	17892000
5	17892000	17892100
5	17960500	17960600
5	18069200	18069300
5	18069800	18069900
5	18431700	18431800
5	18440600	18440700
5	18534100	18534200
5	18636300	18636400
5	18637300	18637400
5	18849700	18849800
5	19407700	19407800
5	20203200	20203300
5	20207000	20207100
5	20207400	20207500
5	20464500	20464600
5	20902900	20903000
5	21145500	21145600
5	21172800	21172900
5	21466800	21466900
5	21466900	21467000
5	21470900	21471000
5	21837700	21837800
5	21837800	21837900
5	21855300	21855400
5	21929200	21929300
5	21929700	21929800
5	21983300	21983400
5	22093400	22093500
5	22117300	22117400
5	22165000	22165100
5	22186900	22187000
5	22262800	22262900
5	22441200	22441300
5	22441800	22441900
5	22706000	22706100
5	22706100	22706200
5	22707000	22707100
5	22709100	22709200
5	23340100	23340200
5	23400700	23400800
5	23400800	23400900
5	24035900	24036000
5	26552300	26552400
5	26885000	26885100
5	26885300	26885400
5	26885400	26885500
5	26885600	26885700

## Sheet: WTvsWT all tissues hypoCHG
Chr	Start	Stop
1	76900	77000
1	77000	77100
1	292500	292600
1	292600	292700
1	446600	446700
1	446800	446900
1	446900	447000
1	447000	447100
1	447100	447200
1	447700	447800
1	447800	447900
1	670700	670800
1	1592600	1592700
1	1884200	1884300
1	2189300	2189400
1	2587100	2587200
1	3063500	3063600
1	3413100	3413200
1	3827900	3828000
1	3828000	3828100
1	3828100	3828200
1	3828200	3828300
1	3828300	3828400
1	3828400	3828500
1	3828500	3828600
1	3894100	3894200
1	3894300	3894400
1	3894400	3894500
1	3894500	3894600
1	3898700	3898800
1	3899900	3900000
1	4068100	4068200
1	4068800	4068900
1	4068900	4069000
1	4069000	4069100
1	4293100	4293200
1	4425300	4425400
1	4505900	4506000
1	4506500	4506600
1	4506600	4506700
1	4506700	4506800
1	4507200	4507300
1	4507400	4507500
1	4597100	4597200
1	4619300	4619400
1	4619700	4619800
1	4620000	4620100
1	4620100	4620200
1	4620200	4620300
1	4621000	4621100
1	4621500	4621600
1	4632300	4632400
1	4632400	4632500
1	4632500	4632600
1	4632600	4632700
1	4635900	4636000
1	4708300	4708400
1	4720200	4720300
1	4720300	4720400
1	4720800	4720900
1	4721000	4721100
1	4721100	4721200
1	4721300	4721400
1	4738800	4738900
1	4739300	4739400
1	4830700	4830800
1	4831400	4831500
1	4966300	4966400
1	4966400	4966500
1	4967200	4967300
1	5353500	5353600
1	5353700	5353800
1	5354600	5354700
1	5395000	5395100
1	5395500	5395600
1	5395600	5395700
1	5694400	5694500
1	5694700	5694800
1	5866700	5866800
1	5866800	5866900
1	5916300	5916400
1	5971300	5971400
1	5971500	5971600
1	5971700	5971800
1	5971900	5972000
1	5972000	5972100
1	5972200	5972300
1	5972400	5972500
1	6012500	6012600
1	6102400	6102500
1	6124300	6124400
1	6197300	6197400
1	6235800	6235900
1	6302600	6302700
1	6379500	6379600
1	6379600	6379700
1	6380600	6380700
1	6657100	6657200
1	6660500	6660600
1	6704000	6704100
1	6756400	6756500
1	6756500	6756600
1	6947500	6947600
1	6947600	6947700
1	6948300	6948400
1	7026300	7026400
1	7026400	7026500
1	7026500	7026600
1	7026600	7026700
1	7027100	7027200
1	7051700	7051800
1	7051800	7051900
1	7051900	7052000
1	7052000	7052100
1	7138300	7138400
1	7138800	7138900
1	7162300	7162400
1	7430400	7430500
1	7430600	7430700
1	7431300	7431400
1	7431700	7431800
1	7431800	7431900
1	7431900	7432000
1	7432100	7432200
1	7506000	7506100
1	7521900	7522000
1	7522200	7522300
1	7522300	7522400
1	7709400	7709500
1	7710400	7710500
1	7745900	7746000
1	7746500	7746600
1	7746600	7746700
1	7747100	7747200
1	7747300	7747400
1	7747500	7747600
1	7747800	7747900
1	7747900	7748000
1	7783500	7783600
1	7787800	7787900
1	7808800	7808900
1	7809000	7809100
1	7810200	7810300
1	7810300	7810400
1	7852100	7852200
1	7852200	7852300
1	8053100	8053200
1	8053200	8053300
1	8053300	8053400
1	8160600	8160700
1	8160800	8160900
1	8178300	8178400
1	8283000	8283100
1	8283200	8283300
1	8283300	8283400
1	8409200	8409300
1	8419500	8419600
1	8513500	8513600
1	8543900	8544000
1	8577100	8577200
1	8590900	8591000
1	8591300	8591400
1	8644000	8644100
1	8644100	8644200
1	8644200	8644300
1	8673000	8673100
1	8673300	8673400
1	8673400	8673500
1	8674000	8674100
1	8691000	8691100
1	8691100	8691200
1	8794400	8794500
1	8932800	8932900
1	8936100	8936200
1	9018200	9018300
1	9018300	9018400
1	9018400	9018500
1	9018700	9018800
1	9106200	9106300
1	9126500	9126600
1	9127100	9127200
1	9188800	9188900
1	9204000	9204100
1	9205000	9205100
1	9205200	9205300
1	9306000	9306100
1	9362400	9362500
1	9369200	9369300
1	9370200	9370300
1	9371000	9371100
1	9564900	9565000
1	9576400	9576500
1	9577600	9577700
1	9577900	9578000
1	9579400	9579500
1	9579500	9579600
1	9579800	9579900
1	9580400	9580500
1	9581000	9581100
1	9581200	9581300
1	9581400	9581500
1	9630400	9630500
1	9630500	9630600
1	9756800	9756900
1	9759400	9759500
1	9759700	9759800
1	9759800	9759900
1	9759900	9760000
1	9903500	9903600
1	9903700	9903800
1	9903900	9904000
1	9958600	9958700
1	10022100	10022200
1	10022500	10022600
1	10023200	10023300
1	10023300	10023400
1	10115100	10115200
1	10144500	10144600
1	10144700	10144800
1	10155200	10155300
1	10196500	10196600
1	10197000	10197100
1	10197100	10197200
1	10197300	10197400
1	10383400	10383500
1	10383500	10383600
1	10383600	10383700
1	10384100	10384200
1	10384200	10384300
1	10602900	10603000
1	10603000	10603100
1	10659300	10659400
1	10659900	10660000
1	10660100	10660200
1	10660200	10660300
1	10660300	10660400
1	10660400	10660500
1	10660500	10660600
1	10661000	10661100
1	10699200	10699300
1	10723500	10723600
1	10723700	10723800
1	10775800	10775900
1	10776600	10776700
1	10777300	10777400
1	10777500	10777600
1	10916000	10916100
1	11020500	11020600
1	11027700	11027800
1	11028300	11028400
1	11028400	11028500
1	11032500	11032600
1	11046600	11046700
1	11064600	11064700
1	11065700	11065800
1	11066500	11066600
1	11097300	11097400
1	11098900	11099000
1	11099300	11099400
1	11126500	11126600
1	11126700	11126800
1	11127100	11127200
1	11128200	11128300
1	11139700	11139800
1	11140000	11140100
1	11140100	11140200
1	11140300	11140400
1	11154400	11154500
1	11228600	11228700
1	11228700	11228800
1	11280300	11280400
1	11304000	11304100
1	11304700	11304800
1	11318600	11318700
1	11318800	11318900
1	11319200	11319300
1	11319300	11319400
1	11319400	11319500
1	11322900	11323000
1	11323000	11323100
1	11323400	11323500
1	11323600	11323700
1	11323700	11323800
1	11324000	11324100
1	11366200	11366300
1	11440900	11441000
1	11441100	11441200
1	11490200	11490300
1	11490700	11490800
1	11491100	11491200
1	11520300	11520400
1	11585700	11585800
1	11618200	11618300
1	11618800	11618900
1	11619400	11619500
1	11619800	11619900
1	11661300	11661400
1	11734600	11734700
1	11880100	11880200
1	11889600	11889700
1	11894800	11894900
1	11930600	11930700
1	11960200	11960300
1	11960400	11960500
1	11982800	11982900
1	11982900	11983000
1	12016500	12016600
1	12034800	12034900
1	12035000	12035100
1	12035300	12035400
1	12035800	12035900
1	12037100	12037200
1	12039200	12039300
1	12055200	12055300
1	12062600	12062700
1	12077700	12077800
1	12083700	12083800
1	12083900	12084000
1	12084000	12084100
1	12141500	12141600
1	12187200	12187300
1	12223200	12223300
1	12247700	12247800
1	12247900	12248000
1	12273600	12273700
1	12275400	12275500
1	12276000	12276100
1	12282600	12282700
1	12300300	12300400
1	12306800	12306900
1	12310800	12310900
1	12316800	12316900
1	12327800	12327900
1	12338800	12338900
1	12339000	12339100
1	12339100	12339200
1	12406900	12407000
1	12407900	12408000
1	12408600	12408700
1	12408700	12408800
1	12409700	12409800
1	12440600	12440700
1	12444500	12444600
1	12445100	12445200
1	12445900	12446000
1	12446200	12446300
1	12468900	12469000
1	12469000	12469100
1	12470200	12470300
1	12471000	12471100
1	12471100	12471200
1	12477400	12477500
1	12477900	12478000
1	12497400	12497500
1	12497800	12497900
1	12497900	12498000
1	12499000	12499100
1	12509100	12509200
1	12509500	12509600
1	12549400	12549500
1	12558200	12558300
1	12558700	12558800
1	12572400	12572500
1	12595500	12595600
1	12629900	12630000
1	12643100	12643200
1	12700200	12700300
1	12700300	12700400
1	12700700	12700800
1	12701300	12701400
1	12701800	12701900
1	12725100	12725200
1	12728700	12728800
1	12728900	12729000
1	12729600	12729700
1	12729700	12729800
1	12729800	12729900
1	12730700	12730800
1	12740600	12740700
1	12740700	12740800
1	12742900	12743000
1	12759400	12759500
1	12765400	12765500
1	12765800	12765900
1	12804500	12804600
1	12806700	12806800
1	12807600	12807700
1	12810600	12810700
1	12811200	12811300
1	12811500	12811600
1	12811800	12811900
1	12813000	12813100
1	12832400	12832500
1	12844600	12844700
1	12845100	12845200
1	12847900	12848000
1	12848800	12848900
1	12848900	12849000
1	12849200	12849300
1	12849400	12849500
1	12857000	12857100
1	12858200	12858300
1	12858600	12858700
1	12859300	12859400
1	12860000	12860100
1	12862500	12862600
1	12866000	12866100
1	12866100	12866200
1	12866200	12866300
1	12901000	12901100
1	12901500	12901600
1	12901900	12902000
1	12902200	12902300
1	12904700	12904800
1	12920000	12920100
1	12920100	12920200
1	12920200	12920300
1	12923200	12923300
1	12944600	12944700
1	12945100	12945200
1	12952300	12952400
1	12953300	12953400
1	12953800	12953900
1	12976700	12976800
1	12976800	12976900
1	12993500	12993600
1	12997800	12997900
1	12997900	12998000
1	12999200	12999300
1	13001700	13001800
1	13002100	13002200
1	13002800	13002900
1	13005000	13005100
1	13005800	13005900
1	13006300	13006400
1	13006700	13006800
1	13006800	13006900
1	13012800	13012900
1	13019500	13019600
1	13039300	13039400
1	13039400	13039500
1	13081200	13081300
1	13099400	13099500
1	13099800	13099900
1	13099900	13100000
1	13100500	13100600
1	13101100	13101200
1	13101600	13101700
1	13143600	13143700
1	13192400	13192500
1	13201600	13201700
1	13201700	13201800
1	13204600	13204700
1	13218400	13218500
1	13223400	13223500
1	13224100	13224200
1	13224200	13224300
1	13224300	13224400
1	13240300	13240400
1	13242700	13242800
1	13243500	13243600
1	13246500	13246600
1	13247500	13247600
1	13249700	13249800
1	13250100	13250200
1	13250600	13250700
1	13251000	13251100
1	13251500	13251600
1	13268200	13268300
1	13269000	13269100
1	13269800	13269900
1	13269900	13270000
1	13270100	13270200
1	13270800	13270900
1	13273800	13273900
1	13282400	13282500
1	13284100	13284200
1	13291600	13291700
1	13293000	13293100
1	13293800	13293900
1	13296600	13296700
1	13301500	13301600
1	13303200	13303300
1	13306500	13306600
1	13308000	13308100
1	13310100	13310200
1	13310300	13310400
1	13311300	13311400
1	13312100	13312200
1	13325700	13325800
1	13329100	13329200
1	13330900	13331000
1	13332900	13333000
1	13334400	13334500
1	13334900	13335000
1	13336200	13336300
1	13336500	13336600
1	13338000	13338100
1	13338500	13338600
1	13359200	13359300
1	13372800	13372900
1	13374800	13374900
1	13374900	13375000
1	13376100	13376200
1	13376600	13376700
1	13377400	13377500
1	13377700	13377800
1	13377900	13378000
1	13378100	13378200
1	13378900	13379000
1	13380500	13380600
1	13381400	13381500
1	13383600	13383700
1	13384000	13384100
1	13384300	13384400
1	13384600	13384700
1	13384900	13385000
1	13385000	13385100
1	13385200	13385300
1	13385800	13385900
1	13391800	13391900
1	13393900	13394000
1	13394100	13394200
1	13395000	13395100
1	13406700	13406800
1	13409500	13409600
1	13410400	13410500
1	13410700	13410800
1	13410900	13411000
1	13411800	13411900
1	13411900	13412000
1	13412300	13412400
1	13412400	13412500
1	13412500	13412600
1	13412700	13412800
1	13413500	13413600
1	13414100	13414200
1	13414600	13414700
1	13415100	13415200
1	13415400	13415500
1	13417800	13417900
1	13418400	13418500
1	13418500	13418600
1	13419500	13419600
1	13419600	13419700
1	13419700	13419800
1	13421000	13421100
1	13422600	13422700
1	13427000	13427100
1	13431800	13431900
1	13440700	13440800
1	13442900	13443000
1	13443000	13443100
1	13444500	13444600
1	13445000	13445100
1	13445200	13445300
1	13481800	13481900
1	13491400	13491500
1	13500200	13500300
1	13521900	13522000
1	13522300	13522400
1	13524900	13525000
1	13525600	13525700
1	13525700	13525800
1	13526700	13526800
1	13559700	13559800
1	13561600	13561700
1	13561800	13561900
1	13562400	13562500
1	13562700	13562800
1	13566900	13567000
1	13569000	13569100
1	13569100	13569200
1	13569200	13569300
1	13569300	13569400
1	13569500	13569600
1	13585300	13585400
1	13597000	13597100
1	13606500	13606600
1	13607100	13607200
1	13607400	13607500
1	13607700	13607800
1	13611400	13611500
1	13611600	13611700
1	13611700	13611800
1	13612000	13612100
1	13612600	13612700
1	13613800	13613900
1	13614000	13614100
1	13615000	13615100
1	13615500	13615600
1	13615800	13615900
1	13616000	13616100
1	13618400	13618500
1	13620000	13620100
1	13620100	13620200
1	13620600	13620700
1	13624600	13624700
1	13632800	13632900
1	13633600	13633700
1	13636200	13636300
1	13644200	13644300
1	13648900	13649000
1	13649600	13649700
1	13649900	13650000
1	13657400	13657500
1	13675500	13675600
1	13678200	13678300
1	13678300	13678400
1	13678400	13678500
1	13713900	13714000
1	13718900	13719000
1	13719000	13719100
1	13719300	13719400
1	13719500	13719600
1	13722900	13723000
1	13726500	13726600
1	13726600	13726700
1	13729300	13729400
1	13731300	13731400
1	13732600	13732700
1	13733400	13733500
1	13734200	13734300
1	13734300	13734400
1	13744400	13744500
1	13745000	13745100
1	13746500	13746600
1	13747100	13747200
1	13747400	13747500
1	13749000	13749100
1	13749200	13749300
1	13749400	13749500
1	13749900	13750000
1	13750900	13751000
1	13751100	13751200
1	13752100	13752200
1	13752500	13752600
1	13752600	13752700
1	13753000	13753100
1	13753100	13753200
1	13753200	13753300
1	13754400	13754500
1	13755100	13755200
1	13755300	13755400
1	13755400	13755500
1	13755500	13755600
1	13755700	13755800
1	13755900	13756000
1	13756800	13756900
1	13756900	13757000
1	13757000	13757100
1	13757200	13757300
1	13757800	13757900
1	13757900	13758000
1	13758100	13758200
1	13759400	13759500
1	13759700	13759800
1	13762200	13762300
1	13763100	13763200
1	13763400	13763500
1	13764000	13764100
1	13764500	13764600
1	13764600	13764700
1	13765200	13765300
1	13767900	13768000
1	13803100	13803200
1	13804000	13804100
1	13804100	13804200
1	13804700	13804800
1	13804900	13805000
1	13805300	13805400
1	13805900	13806000
1	13806100	13806200
1	13827800	13827900
1	13827900	13828000
1	13833100	13833200
1	13837900	13838000
1	13840400	13840500
1	13841500	13841600
1	13842000	13842100
1	13842600	13842700
1	13843400	13843500
1	13844100	13844200
1	13844300	13844400
1	13844600	13844700
1	13845500	13845600
1	13845800	13845900
1	13845900	13846000
1	13846800	13846900
1	13847000	13847100
1	13848900	13849000
1	13854800	13854900
1	13855300	13855400
1	13855700	13855800
1	13858200	13858300
1	13858700	13858800
1	13858800	13858900
1	13860400	13860500
1	13865500	13865600
1	13866600	13866700
1	13866800	13866900
1	13867000	13867100
1	13867900	13868000
1	13869400	13869500
1	13870900	13871000
1	13871200	13871300
1	13871800	13871900
1	13872200	13872300
1	13872900	13873000
1	13873100	13873200
1	13874600	13874700
1	13874800	13874900
1	13875200	13875300
1	13876400	13876500
1	13876700	13876800
1	13876900	13877000
1	13880700	13880800
1	13881200	13881300
1	13881300	13881400
1	13881400	13881500
1	13891600	13891700
1	13892300	13892400
1	13893200	13893300
1	13901400	13901500
1	13913600	13913700
1	13913800	13913900
1	13922300	13922400
1	13923300	13923400
1	13923400	13923500
1	13924000	13924100
1	13924800	13924900
1	13924900	13925000
1	13925100	13925200
1	13925400	13925500
1	13926000	13926100
1	13926200	13926300
1	13926400	13926500
1	13927100	13927200
1	13931300	13931400
1	13938700	13938800
1	13943900	13944000
1	13956300	13956400
1	13957100	13957200
1	13957700	13957800
1	13958100	13958200
1	13958400	13958500
1	13958700	13958800
1	13958900	13959000
1	13961800	13961900
1	13963800	13963900
1	13968000	13968100
1	13968200	13968300
1	13968900	13969000
1	13969000	13969100
1	13982600	13982700
1	13982700	13982800
1	13983100	13983200
1	13983500	13983600
1	13983800	13983900
1	13985000	13985100
1	13986200	13986300
1	13986300	13986400
1	13987100	13987200
1	13987200	13987300
1	13989600	13989700
1	13989700	13989800
1	13990000	13990100
1	13990500	13990600
1	13990600	13990700
1	13991200	13991300
1	13992200	13992300
1	13993800	13993900
1	13994500	13994600
1	13995000	13995100
1	13997000	13997100
1	14006400	14006500
1	14015200	14015300
1	14016000	14016100
1	14016400	14016500
1	14016600	14016700
1	14020400	14020500
1	14021300	14021400
1	14022400	14022500
1	14032000	14032100
1	14032200	14032300
1	14032600	14032700
1	14032900	14033000
1	14033000	14033100
1	14033900	14034000
1	14034800	14034900
1	14034900	14035000
1	14038000	14038100
1	14039900	14040000
1	14040500	14040600
1	14043400	14043500
1	14046600	14046700
1	14047300	14047400
1	14047800	14047900
1	14048700	14048800
1	14049900	14050000
1	14051200	14051300
1	14051900	14052000
1	14054300	14054400
1	14054600	14054700
1	14055000	14055100
1	14055600	14055700
1	14056300	14056400
1	14056500	14056600
1	14057400	14057500
1	14058000	14058100
1	14058600	14058700
1	14060700	14060800
1	14060900	14061000
1	14066800	14066900
1	14068100	14068200
1	14068400	14068500
1	14069500	14069600
1	14071400	14071500
1	14074200	14074300
1	14074500	14074600
1	14078800	14078900
1	14079700	14079800
1	14081700	14081800
1	14081900	14082000
1	14096000	14096100
1	14096900	14097000
1	14103500	14103600
1	14104900	14105000
1	14108500	14108600
1	14111100	14111200
1	14111500	14111600
1	14111600	14111700
1	14111900	14112000
1	14112500	14112600
1	14113300	14113400
1	14114700	14114800
1	14115900	14116000
1	14116100	14116200
1	14116600	14116700
1	14117000	14117100
1	14118700	14118800
1	14119500	14119600
1	14120900	14121000
1	14124900	14125000
1	14128500	14128600
1	14130200	14130300
1	14130400	14130500
1	14130600	14130700
1	14130800	14130900
1	14131000	14131100
1	14131900	14132000
1	14132100	14132200
1	14132200	14132300
1	14132400	14132500
1	14132900	14133000
1	14133000	14133100
1	14133200	14133300
1	14133400	14133500
1	14133600	14133700
1	14134000	14134100
1	14140100	14140200
1	14140200	14140300
1	14142100	14142200
1	14145600	14145700
1	14196100	14196200
1	14207200	14207300
1	14209800	14209900
1	14210200	14210300
1	14211300	14211400
1	14214700	14214800
1	14222200	14222300
1	14222300	14222400
1	14222900	14223000
1	14223700	14223800
1	14226200	14226300
1	14236000	14236100
1	14250200	14250300
1	14250300	14250400
1	14251800	14251900
1	14259000	14259100
1	14259200	14259300
1	14259300	14259400
1	14259400	14259500
1	14261000	14261100
1	14269100	14269200
1	14270000	14270100
1	14270500	14270600
1	14270700	14270800
1	14276100	14276200
1	14277100	14277200
1	14278000	14278100
1	14278100	14278200
1	14279100	14279200
1	14279200	14279300
1	14279300	14279400
1	14279500	14279600
1	14280200	14280300
1	14301400	14301500
1	14318500	14318600
1	14324100	14324200
1	14329600	14329700
1	14331000	14331100
1	14331600	14331700
1	14332000	14332100
1	14431300	14431400
1	14435300	14435400
1	14444100	14444200
1	14446700	14446800
1	14449100	14449200
1	14456500	14456600
1	14479800	14479900
1	14491400	14491500
1	14491600	14491700
1	14503300	14503400
1	14508200	14508300
1	14542600	14542700
1	14585300	14585400
1	14591500	14591600
1	14599800	14599900
1	14605300	14605400
1	14605400	14605500
1	14605700	14605800
1	14605800	14605900
1	14606300	14606400
1	14607100	14607200
1	14672100	14672200
1	14677600	14677700
1	14678100	14678200
1	14679500	14679600
1	14680000	14680100
1	14682400	14682500
1	14685900	14686000
1	14687300	14687400
1	14688400	14688500
1	14689000	14689100
1	14690500	14690600
1	14691300	14691400
1	14694500	14694600
1	14694900	14695000
1	14707200	14707300
1	14712500	14712600
1	14713300	14713400
1	14722000	14722100
1	14722500	14722600
1	14736400	14736500
1	14891000	14891100
1	14892600	14892700
1	14893400	14893500
1	14893800	14893900
1	14894000	14894100
1	14894400	14894500
1	14894700	14894800
1	14918600	14918700
1	14918700	14918800
1	14918900	14919000
1	14920300	14920400
1	14921000	14921100
1	14922200	14922300
1	14922900	14923000
1	14925400	14925500
1	14928200	14928300
1	14929400	14929500
1	14929500	14929600
1	14946700	14946800
1	14953500	14953600
1	14999900	15000000
1	15000800	15000900
1	15002800	15002900
1	15003000	15003100
1	15003100	15003200
1	15004500	15004600
1	15004600	15004700
1	15004700	15004800
1	15005100	15005200
1	15005500	15005600
1	15006100	15006200
1	15006500	15006600
1	15006700	15006800
1	15007000	15007100
1	15007200	15007300
1	15007300	15007400
1	15008100	15008200
1	15008400	15008500
1	15012100	15012200
1	15012600	15012700
1	15046800	15046900
1	15052000	15052100
1	15055600	15055700
1	15056400	15056500
1	15056800	15056900
1	15058600	15058700
1	15060300	15060400
1	15067200	15067300
1	15071000	15071100
1	15078500	15078600
1	15079500	15079600
1	15079600	15079700
1	15079800	15079900
1	15080000	15080100
1	15080100	15080200
1	15080200	15080300
1	15080400	15080500
1	15080900	15081000
1	15138700	15138800
1	15141500	15141600
1	15155100	15155200
1	15157500	15157600
1	15158000	15158100
1	15419900	15420000
1	15434000	15434100
1	15434100	15434200
1	15434600	15434700
1	15439500	15439600
1	15441100	15441200
1	15448800	15448900
1	15489300	15489400
1	15490300	15490400
1	15493300	15493400
1	15493800	15493900
1	15494800	15494900
1	15502000	15502100
1	15504700	15504800
1	15505300	15505400
1	15505900	15506000
1	15509200	15509300
1	15512300	15512400
1	15513000	15513100
1	15515200	15515300
1	15515900	15516000
1	15516200	15516300
1	15516400	15516500
1	15516500	15516600
1	15516800	15516900
1	15518800	15518900
1	15518900	15519000
1	15525800	15525900
1	15526100	15526200
1	15526600	15526700
1	15527500	15527600
1	15527600	15527700
1	15528000	15528100
1	15529000	15529100
1	15531200	15531300
1	15532500	15532600
1	15533200	15533300
1	15554300	15554400
1	15555800	15555900
1	15556400	15556500
1	15565800	15565900
1	15571200	15571300
1	15577100	15577200
1	15581900	15582000
1	15584100	15584200
1	15584300	15584400
1	15586900	15587000
1	15590300	15590400
1	15590900	15591000
1	15591400	15591500
1	15591500	15591600
1	15593000	15593100
1	15593100	15593200
1	15593200	15593300
1	15593400	15593500
1	15594100	15594200
1	15596400	15596500
1	15596500	15596600
1	15597300	15597400
1	15601800	15601900
1	15601900	15602000
1	15619900	15620000
1	15620400	15620500
1	15620900	15621000
1	15621000	15621100
1	15627000	15627100
1	15629600	15629700
1	15630700	15630800
1	15631200	15631300
1	15640500	15640600
1	15640600	15640700
1	15640800	15640900
1	15643400	15643500
1	15649700	15649800
1	15653600	15653700
1	15654000	15654100
1	15659500	15659600
1	15676200	15676300
1	15677000	15677100
1	15678800	15678900
1	15678900	15679000
1	15679100	15679200
1	15680000	15680100
1	15681600	15681700
1	15682000	15682100
1	15682100	15682200
1	15683900	15684000
1	15684500	15684600
1	15686500	15686600
1	15687000	15687100
1	15687200	15687300
1	15688700	15688800
1	15688900	15689000
1	15689000	15689100
1	15691300	15691400
1	15693000	15693100
1	15711600	15711700
1	15711900	15712000
1	15713100	15713200
1	15713600	15713700
1	15722600	15722700
1	15722800	15722900
1	15723000	15723100
1	15724100	15724200
1	15724200	15724300
1	15725200	15725300
1	15731900	15732000
1	15732800	15732900
1	15733200	15733300
1	15733300	15733400
1	15733600	15733700
1	15733800	15733900
1	15734200	15734300
1	15734400	15734500
1	15734700	15734800
1	15736300	15736400
1	15742700	15742800
1	15742800	15742900
1	15742900	15743000
1	15743400	15743500
1	15744000	15744100
1	15745500	15745600
1	15745600	15745700
1	15745700	15745800
1	15745900	15746000
1	15746300	15746400
1	15748600	15748700
1	15752100	15752200
1	15755700	15755800
1	15757400	15757500
1	15771100	15771200
1	15771200	15771300
1	15772000	15772100
1	15773800	15773900
1	15774300	15774400
1	15774400	15774500
1	15775300	15775400
1	15775600	15775700
1	15775800	15775900
1	15776000	15776100
1	15776300	15776400
1	15777600	15777700
1	15778300	15778400
1	15778500	15778600
1	15778800	15778900
1	15778900	15779000
1	15779200	15779300
1	15779500	15779600
1	15779600	15779700
1	15779800	15779900
1	15780300	15780400
1	15780400	15780500
1	15780500	15780600
1	15782200	15782300
1	15783100	15783200
1	15783600	15783700
1	15783900	15784000
1	15787000	15787100
1	15788000	15788100
1	15789600	15789700
1	15789800	15789900
1	15790200	15790300
1	15791000	15791100
1	15792900	15793000
1	15795900	15796000
1	15796100	15796200
1	15796200	15796300
1	15796400	15796500
1	15797100	15797200
1	15797300	15797400
1	15797800	15797900
1	15797900	15798000
1	15798300	15798400
1	15798600	15798700
1	15799300	15799400
1	15804800	15804900
1	15809900	15810000
1	15810700	15810800
1	15810900	15811000
1	15814300	15814400
1	15816800	15816900
1	15818400	15818500
1	15819400	15819500
1	15849300	15849400
1	15851300	15851400
1	15858600	15858700
1	15862100	15862200
1	15864200	15864300
1	15864300	15864400
1	15864900	15865000
1	15865900	15866000
1	15867200	15867300
1	15874200	15874300
1	15874400	15874500
1	15874800	15874900
1	15875100	15875200
1	15875300	15875400
1	15875500	15875600
1	15875700	15875800
1	15875800	15875900
1	15886600	15886700
1	15889500	15889600
1	15911300	15911400
1	15912600	15912700
1	15914600	15914700
1	15944600	15944700
1	15956600	15956700
1	15962600	15962700
1	15964200	15964300
1	15964300	15964400
1	15964900	15965000
1	15965500	15965600
1	15967300	15967400
1	15967700	15967800
1	15968100	15968200
1	15968400	15968500
1	15988100	15988200
1	15989700	15989800
1	15991600	15991700
1	15992100	15992200
1	15992400	15992500
1	15993000	15993100
1	15993200	15993300
1	15993600	15993700
1	15995200	15995300
1	15995300	15995400
1	15997600	15997700
1	15998800	15998900
1	15999300	15999400
1	15999500	15999600
1	15999600	15999700
1	15999800	15999900
1	16003200	16003300
1	16003900	16004000
1	16004300	16004400
1	16004400	16004500
1	16005900	16006000
1	16006300	16006400
1	16007200	16007300
1	16007300	16007400
1	16007500	16007600
1	16008000	16008100
1	16008200	16008300
1	16008500	16008600
1	16008800	16008900
1	16009000	16009100
1	16021000	16021100
1	16021700	16021800
1	16023300	16023400
1	16023700	16023800
1	16024500	16024600
1	16027300	16027400
1	16028600	16028700
1	16029900	16030000
1	16030500	16030600
1	16030700	16030800
1	16031000	16031100
1	16031400	16031500
1	16032900	16033000
1	16038400	16038500
1	16039500	16039600
1	16040000	16040100
1	16040100	16040200
1	16041300	16041400
1	16041400	16041500
1	16041600	16041700
1	16042600	16042700
1	16043100	16043200
1	16045400	16045500
1	16049500	16049600
1	16049900	16050000
1	16051600	16051700
1	16051800	16051900
1	16053400	16053500
1	16053600	16053700
1	16053900	16054000
1	16055300	16055400
1	16055400	16055500
1	16056800	16056900
1	16057200	16057300
1	16057500	16057600
1	16058500	16058600
1	16059600	16059700
1	16060300	16060400
1	16062000	16062100
1	16062800	16062900
1	16063500	16063600
1	16063700	16063800
1	16064800	16064900
1	16066400	16066500
1	16066900	16067000
1	16067900	16068000
1	16068100	16068200
1	16068400	16068500
1	16068600	16068700
1	16070500	16070600
1	16071300	16071400
1	16071900	16072000
1	16072100	16072200
1	16075300	16075400
1	16077800	16077900
1	16077900	16078000
1	16078500	16078600
1	16080400	16080500
1	16087700	16087800
1	16093500	16093600
1	16100700	16100800
1	16101500	16101600
1	16101800	16101900
1	16102900	16103000
1	16107300	16107400
1	16107400	16107500
1	16107500	16107600
1	16108400	16108500
1	16134000	16134100
1	16142400	16142500
1	16143300	16143400
1	16160600	16160700
1	16163800	16163900
1	16164600	16164700
1	16166000	16166100
1	16166300	16166400
1	16167800	16167900
1	16168300	16168400
1	16170100	16170200
1	16177100	16177200
1	16177400	16177500
1	16177600	16177700
1	16178200	16178300
1	16181900	16182000
1	16182100	16182200
1	16186500	16186600
1	16187500	16187600
1	16200000	16200100
1	16203400	16203500
1	16203500	16203600
1	16203800	16203900
1	16237500	16237600
1	16242600	16242700
1	16247900	16248000
1	16248100	16248200
1	16250100	16250200
1	16250300	16250400
1	16274100	16274200
1	16274200	16274300
1	16274300	16274400
1	16274400	16274500
1	16313600	16313700
1	16317000	16317100
1	16318500	16318600
1	16318800	16318900
1	16319900	16320000
1	16320700	16320800
1	16321100	16321200
1	16327400	16327500
1	16327500	16327600
1	16328900	16329000
1	16329000	16329100
1	16329900	16330000
1	16331300	16331400
1	16332200	16332300
1	16332600	16332700
1	16337100	16337200
1	16337300	16337400
1	16342100	16342200
1	16349900	16350000
1	16351100	16351200
1	16353700	16353800
1	16355300	16355400
1	16355500	16355600
1	16357600	16357700
1	16371500	16371600
1	16371800	16371900
1	16372000	16372100
1	16372200	16372300
1	16372300	16372400
1	16372600	16372700
1	16376100	16376200
1	16383600	16383700
1	16391100	16391200
1	16395400	16395500
1	16404300	16404400
1	16405200	16405300
1	16407600	16407700
1	16421600	16421700
1	16421700	16421800
1	16449800	16449900
1	16449900	16450000
1	16450500	16450600
1	16451100	16451200
1	16451500	16451600
1	16453600	16453700
1	16496100	16496200
1	16496500	16496600
1	16497000	16497100
1	16501600	16501700
1	16503400	16503500
1	16522700	16522800
1	16524100	16524200
1	16529400	16529500
1	16529600	16529700
1	16533000	16533100
1	16555400	16555500
1	16556200	16556300
1	16571100	16571200
1	16574200	16574300
1	16586400	16586500
1	16587400	16587500
1	16593500	16593600
1	16595900	16596000
1	16598500	16598600
1	16599600	16599700
1	16601200	16601300
1	16603300	16603400
1	16606200	16606300
1	16624500	16624600
1	16660800	16660900
1	16682000	16682100
1	16692700	16692800
1	16718200	16718300
1	16731600	16731700
1	16751500	16751600
1	16751600	16751700
1	16754500	16754600
1	16758300	16758400
1	16758400	16758500
1	16766200	16766300
1	16770300	16770400
1	16792400	16792500
1	16801800	16801900
1	16801900	16802000
1	16802100	16802200
1	16803700	16803800
1	16818600	16818700
1	16818900	16819000
1	16819400	16819500
1	16819900	16820000
1	16820600	16820700
1	16828200	16828300
1	16861200	16861300
1	16870900	16871000
1	16877700	16877800
1	16880000	16880100
1	16880300	16880400
1	16880500	16880600
1	16880600	16880700
1	16881700	16881800
1	16881800	16881900
1	16882000	16882100
1	16882700	16882800
1	16882900	16883000
1	16883200	16883300
1	16883300	16883400
1	16883600	16883700
1	16883700	16883800
1	16884000	16884100
1	16884100	16884200
1	16884200	16884300
1	16885000	16885100
1	16885100	16885200
1	16885300	16885400
1	16885800	16885900
1	16903200	16903300
1	16946400	16946500
1	16948500	16948600
1	16949900	16950000
1	16950000	16950100
1	16955100	16955200
1	16956000	16956100
1	16956700	16956800
1	16957900	16958000
1	16959700	16959800
1	16986600	16986700
1	17017300	17017400
1	17019300	17019400
1	17024700	17024800
1	17024900	17025000
1	17025700	17025800
1	17026800	17026900
1	17027100	17027200
1	17027300	17027400
1	17028200	17028300
1	17028600	17028700
1	17070400	17070500
1	17071500	17071600
1	17071700	17071800
1	17091500	17091600
1	17106800	17106900
1	17112200	17112300
1	17113600	17113700
1	17143200	17143300
1	17145600	17145700
1	17152700	17152800
1	17152800	17152900
1	17188700	17188800
1	17194700	17194800
1	17196200	17196300
1	17197500	17197600
1	17203700	17203800
1	17215400	17215500
1	17216600	17216700
1	17229000	17229100
1	17229400	17229500
1	17229700	17229800
1	17229800	17229900
1	17229900	17230000
1	17230800	17230900
1	17231100	17231200
1	17234400	17234500
1	17289500	17289600
1	17295400	17295500
1	17317200	17317300
1	17318600	17318700
1	17362100	17362200
1	17362900	17363000
1	17363100	17363200
1	17363500	17363600
1	17363600	17363700
1	17364000	17364100
1	17364900	17365000
1	17489100	17489200
1	17490100	17490200
1	17503000	17503100
1	17511300	17511400
1	17511400	17511500
1	17522600	17522700
1	17522800	17522900
1	17540900	17541000
1	17542800	17542900
1	17546200	17546300
1	17548400	17548500
1	17549200	17549300
1	17549400	17549500
1	17566000	17566100
1	17575600	17575700
1	17590500	17590600
1	17605500	17605600
1	17620800	17620900
1	17640100	17640200
1	17640300	17640400
1	17640600	17640700
1	17640700	17640800
1	17641000	17641100
1	17641700	17641800
1	17641800	17641900
1	17642000	17642100
1	17642200	17642300
1	17644300	17644400
1	17644400	17644500
1	17644500	17644600
1	17644700	17644800
1	17656300	17656400
1	17657700	17657800
1	17669400	17669500
1	17670000	17670100
1	17670500	17670600
1	17671100	17671200
1	17671200	17671300
1	17671300	17671400
1	17671400	17671500
1	17673400	17673500
1	17676000	17676100
1	17676800	17676900
1	17680000	17680100
1	17681800	17681900
1	17686700	17686800
1	17727100	17727200
1	17761100	17761200
1	17761200	17761300
1	17821000	17821100
1	17822400	17822500
1	17822700	17822800
1	17823300	17823400
1	17823800	17823900
1	17824400	17824500
1	17838800	17838900
1	18004300	18004400
1	18004500	18004600
1	18020300	18020400
1	18020500	18020600
1	18020700	18020800
1	18054100	18054200
1	18054200	18054300
1	18093600	18093700
1	18093700	18093800
1	18094700	18094800
1	18094900	18095000
1	18161300	18161400
1	18225200	18225300
1	18225300	18225400
1	18226000	18226100
1	18226100	18226200
1	18226200	18226300
1	18226400	18226500
1	18226500	18226600
1	18226600	18226700
1	18226700	18226800
1	18282200	18282300
1	18282400	18282500
1	18324900	18325000
1	18581400	18581500
1	18581500	18581600
1	18644300	18644400
1	18644700	18644800
1	18644800	18644900
1	18861500	18861600
1	18861600	18861700
1	18892300	18892400
1	18905500	18905600
1	18906300	18906400
1	18906700	18906800
1	18907000	18907100
1	18907300	18907400
1	18981600	18981700
1	18981900	18982000
1	18982000	18982100
1	18982200	18982300
1	19022200	19022300
1	19022400	19022500
1	19022700	19022800
1	19023500	19023600
1	19023700	19023800
1	19023800	19023900
1	19024000	19024100
1	19024100	19024200
1	19024400	19024500
1	19062800	19062900
1	19072900	19073000
1	19073200	19073300
1	19073300	19073400
1	19073600	19073700
1	19073700	19073800
1	19171600	19171700
1	19212600	19212700
1	19234800	19234900
1	19317900	19318000
1	19318700	19318800
1	19319500	19319600
1	19319600	19319700
1	19354100	19354200
1	19576300	19576400
1	19576500	19576600
1	19577000	19577100
1	19597700	19597800
1	19675200	19675300
1	19714100	19714200
1	19723300	19723400
1	19741500	19741600
1	19861300	19861400
1	20080100	20080200
1	20085000	20085100
1	20087900	20088000
1	20088100	20088200
1	20088300	20088400
1	20088700	20088800
1	20172800	20172900
1	20187500	20187600
1	20187900	20188000
1	20188000	20188100
1	20206600	20206700
1	20315500	20315600
1	20316400	20316500
1	20318100	20318200
1	20318300	20318400
1	20331400	20331500
1	20331800	20331900
1	20332500	20332600
1	20332700	20332800
1	20334100	20334200
1	20397600	20397700
1	20397800	20397900
1	20398500	20398600
1	20399100	20399200
1	20466200	20466300
1	20466400	20466500
1	20466700	20466800
1	20466900	20467000
1	20467900	20468000
1	20475500	20475600
1	20734100	20734200
1	20734200	20734300
1	20795500	20795600
1	20796200	20796300
1	20926100	20926200
1	20926200	20926300
1	20926300	20926400
1	20926400	20926500
1	20926700	20926800
1	20926900	20927000
1	20927100	20927200
1	20927200	20927300
1	20982500	20982600
1	21034000	21034100
1	21034200	21034300
1	21034400	21034500
1	21066700	21066800
1	21066800	21066900
1	21068800	21068900
1	21080900	21081000
1	21081600	21081700
1	21212600	21212700
1	21212900	21213000
1	21213000	21213100
1	21215900	21216000
1	21216200	21216300
1	21216400	21216500
1	21217600	21217700
1	21218000	21218100
1	21335600	21335700
1	21341100	21341200
1	21390100	21390200
1	21390600	21390700
1	21429400	21429500
1	21429500	21429600
1	21429600	21429700
1	21453000	21453100
1	21453700	21453800
1	21476500	21476600
1	21476800	21476900
1	21582400	21582500
1	21582800	21582900
1	21582900	21583000
1	21583000	21583100
1	21583100	21583200
1	21603200	21603300
1	21608200	21608300
1	21608700	21608800
1	21609600	21609700
1	21630700	21630800
1	21692400	21692500
1	21692500	21692600
1	21729700	21729800
1	21740600	21740700
1	21740700	21740800
1	21740800	21740900
1	21740900	21741000
1	21747100	21747200
1	21754500	21754600
1	21759200	21759300
1	21824300	21824400
1	22060500	22060600
1	22060800	22060900
1	22061100	22061200
1	22062100	22062200
1	22225000	22225100
1	22232000	22232100
1	22232200	22232300
1	22232500	22232600
1	22232600	22232700
1	22269800	22269900
1	22322800	22322900
1	22323000	22323100
1	22323100	22323200
1	22323200	22323300
1	22323300	22323400
1	22408900	22409000
1	22443700	22443800
1	22447500	22447600
1	22737000	22737100
1	22777200	22777300
1	22778300	22778400
1	22780300	22780400
1	22845500	22845600
1	22850200	22850300
1	22889500	22889600
1	23068300	23068400
1	23153300	23153400
1	23237800	23237900
1	23237900	23238000
1	23281600	23281700
1	23329700	23329800
1	23330100	23330200
1	23393700	23393800
1	23394000	23394100
1	23454000	23454100
1	23454100	23454200
1	23454400	23454500
1	23454500	23454600
1	23567900	23568000
1	23568100	23568200
1	23568600	23568700
1	23568800	23568900
1	23568900	23569000
1	23569200	23569300
1	23569300	23569400
1	23569400	23569500
1	23569500	23569600
1	23736900	23737000
1	23880600	23880700
1	23880700	23880800
1	23880800	23880900
1	23880900	23881000
1	23884700	23884800
1	23884800	23884900
1	23885000	23885100
1	23928600	23928700
1	23930300	23930400
1	23965400	23965500
1	23965700	23965800
1	24042600	24042700
1	24272100	24272200
1	24277200	24277300
1	24338200	24338300
1	24360100	24360200
1	24369400	24369500
1	24425400	24425500
1	24425500	24425600
1	24425600	24425700
1	24425900	24426000
1	24426600	24426700
1	24456300	24456400
1	24457500	24457600
1	24481800	24481900
1	24482200	24482300
1	24482300	24482400
1	24482400	24482500
1	24482900	24483000
1	24483000	24483100
1	24483500	24483600
1	24506500	24506600
1	24564100	24564200
1	24564500	24564600
1	24605800	24605900
1	24606100	24606200
1	24606300	24606400
1	24620300	24620400
1	24620400	24620500
1	24623700	24623800
1	24624000	24624100
1	24624100	24624200
1	24832600	24832700
1	24957000	24957100
1	25161300	25161400
1	25261200	25261300
1	25349300	25349400
1	25349400	25349500
1	25449700	25449800
1	25450100	25450200
1	25452600	25452700
1	25452700	25452800
1	25452900	25453000
1	25453000	25453100
1	25641900	25642000
1	25673900	25674000
1	25674000	25674100
1	25676000	25676100
1	25676600	25676700
1	25708800	25708900
1	25708900	25709000
1	25709000	25709100
1	25709100	25709200
1	25728700	25728800
1	25928300	25928400
1	25929000	25929100
1	25929100	25929200
1	25929200	25929300
1	25929300	25929400
1	26035100	26035200
1	26140100	26140200
1	26525800	26525900
1	26635000	26635100
1	26713800	26713900
1	26714400	26714500
1	26757100	26757200
1	26781200	26781300
1	26882500	26882600
1	27033900	27034000
1	27034200	27034300
1	27034300	27034400
1	27034400	27034500
1	27036100	27036200
1	27036800	27036900
1	27036900	27037000
1	27037000	27037100
1	27440500	27440600
1	27637000	27637100
1	27637400	27637500
1	27637600	27637700
1	27637900	27638000
1	27684800	27684900
1	27685200	27685300
1	28038000	28038100
1	28293300	28293400
1	28470400	28470500
1	28582000	28582100
1	28964400	28964500
1	28964600	28964700
1	28964700	28964800
1	28964900	28965000
1	28965000	28965100
1	28965100	28965200
1	28965200	28965300
1	28965800	28965900
1	28965900	28966000
1	28966000	28966100
1	28994300	28994400
1	29250100	29250200
1	29263900	29264000
1	29265500	29265600
1	29265600	29265700
1	29313100	29313200
2	9700	9800
2	9800	9900
2	10100	10200
2	30900	31000
2	34600	34700
2	41100	41200
2	48200	48300
2	53000	53100
2	68100	68200
2	68200	68300
2	70700	70800
2	72300	72400
2	122200	122300
2	134700	134800
2	244700	244800
2	248000	248100
2	303200	303300
2	346000	346100
2	346600	346700
2	346700	346800
2	346800	346900
2	346900	347000
2	362500	362600
2	391300	391400
2	425000	425100
2	449800	449900
2	455800	455900
2	456100	456200
2	481300	481400
2	532000	532100
2	532600	532700
2	534100	534200
2	534300	534400
2	534500	534600
2	534900	535000
2	535100	535200
2	560400	560500
2	567700	567800
2	576400	576500
2	576800	576900
2	613000	613100
2	637900	638000
2	638000	638100
2	638100	638200
2	638300	638400
2	638400	638500
2	638600	638700
2	638700	638800
2	639100	639200
2	639200	639300
2	639300	639400
2	639400	639500
2	667900	668000
2	670400	670500
2	687100	687200
2	687400	687500
2	687500	687600
2	687900	688000
2	752400	752500
2	768200	768300
2	780400	780500
2	787200	787300
2	795600	795700
2	796000	796100
2	796200	796300
2	808200	808300
2	877800	877900
2	878100	878200
2	878200	878300
2	898900	899000
2	899000	899100
2	899100	899200
2	899300	899400
2	899400	899500
2	912300	912400
2	1075300	1075400
2	1075500	1075600
2	1111200	1111300
2	1112100	1112200
2	1112400	1112500
2	1112500	1112600
2	1112600	1112700
2	1112700	1112800
2	1112800	1112900
2	1155100	1155200
2	1155200	1155300
2	1155500	1155600
2	1168200	1168300
2	1198600	1198700
2	1198700	1198800
[truncated: 10,120 more rows]

## Sheet: WTvsWT all tissues hypoCHH
Chr	Start	Stop	overlap with 24nt-siRNA cluster class
1	0	100	class3
1	100	200	class3
1	17000	17100	none
1	44600	44700	class2
1	44700	44800	class2
1	44800	44900	class2
1	55900	56000	class2
1	56400	56500	class2
1	238300	238400	class3
1	239200	239300	class3
1	255800	255900	class10
1	255900	256000	class10
1	256000	256100	class10
1	258000	258100	class2
1	258500	258600	class2
1	258600	258700	class2
1	292500	292600	class9
1	372400	372500	class1
1	372500	372600	class1
1	431300	431400	class3
1	431900	432000	class3
1	432000	432100	class3
1	433700	433800	class3
1	433800	433900	class3
1	446500	446600	class10
1	446600	446700	class10
1	446700	446800	class10
1	446800	446900	class10
1	446900	447000	class10
1	447000	447100	class10
1	447100	447200	class10
1	447200	447300	class10
1	447300	447400	class10
1	447400	447500	class10
1	447700	447800	class10
1	447800	447900	class10
1	447900	448000	class10
1	499600	499700	class3
1	512700	512800	class3
1	513000	513100	class3
1	513100	513200	class3
1	540400	540500	class2
1	540900	541000	class2
1	549600	549700	class3
1	549700	549800	class3
1	550800	550900	class3
1	587900	588000	none
1	634200	634300	class2
1	634300	634400	class2
1	634400	634500	class2
1	634500	634600	class2
1	670700	670800	class9
1	670800	670900	class9
1	670900	671000	class9
1	759000	759100	class4
1	785300	785400	none
1	791700	791800	none
1	822200	822300	class1
1	822300	822400	class1
1	889200	889300	class3
1	944300	944400	class2
1	1160200	1160300	class2
1	1161200	1161300	none
1	1185000	1185100	class5
1	1185100	1185200	class5
1	1276100	1276200	class3
1	1286800	1286900	class2
1	1286900	1287000	class2
1	1289400	1289500	class3
1	1430300	1430400	class2
1	1430900	1431000	class2
1	1441500	1441600	class2
1	1442000	1442100	class2
1	1445300	1445400	class3
1	1445400	1445500	class3
1	1445600	1445700	class3
1	1476600	1476700	class2
1	1476700	1476800	class2
1	1522800	1522900	class2
1	1522900	1523000	class2
1	1593100	1593200	class9
1	1593200	1593300	class9
1	1593300	1593400	class9
1	1598300	1598400	class2
1	1614600	1614700	class2
1	1617700	1617800	class2
1	1705400	1705500	none
1	1705900	1706000	class2
1	1728700	1728800	class4
1	1728900	1729000	class4
1	1876200	1876300	class3
1	1876600	1876700	class3
1	1876700	1876800	class3
1	1881900	1882000	class2
1	1882100	1882200	class2
1	1882200	1882300	class2
1	1975100	1975200	class3
1	1975300	1975400	class3
1	1975400	1975500	class3
1	2189300	2189400	class9
1	2189400	2189500	class9
1	2233800	2233900	class3
1	2235100	2235200	none
1	2340100	2340200	class3
1	2340200	2340300	class3
1	2340300	2340400	class3
1	2473100	2473200	class3
1	2473200	2473300	class3
1	2531400	2531500	class2
1	2534600	2534700	class2
1	2534700	2534800	class2
1	2657600	2657700	class1
1	2657700	2657800	class1
1	2657800	2657900	class1
1	2800600	2800700	class2
1	2986400	2986500	class4
1	3023500	3023600	class2
1	3024100	3024200	class2
1	3024200	3024300	class2
1	3062000	3062100	class2
1	3063500	3063600	class2
1	3073200	3073300	none
1	3073400	3073500	class3
1	3074900	3075000	none
1	3250600	3250700	none
1	3251200	3251300	class1
1	3413000	3413100	class2
1	3413100	3413200	class2
1	3413200	3413300	class2
1	3413500	3413600	class1
1	3413700	3413800	class1
1	3414700	3414800	class1
1	3427800	3427900	class2
1	3427900	3428000	class2
1	3497800	3497900	class4
1	3498000	3498100	class4
1	3498100	3498200	class4
1	3498900	3499000	class3
1	3546800	3546900	class3
1	3547600	3547700	class3
1	3547700	3547800	class3
1	3573100	3573200	class2
1	3762100	3762200	class7
1	3762200	3762300	class7
1	3771000	3771100	none
1	3771700	3771800	class3
1	3824600	3824700	none
1	3827500	3827600	class4
1	3827600	3827700	class4
1	3827700	3827800	class4
1	3827800	3827900	none
1	3827900	3828000	class10
1	3828000	3828100	class10
1	3828100	3828200	class10
1	3828200	3828300	class10
1	3828300	3828400	class10
1	3828400	3828500	class10
1	3828500	3828600	class10
1	3828600	3828700	class10
1	3828700	3828800	none
1	3892100	3892200	class2
1	3892200	3892300	class2
1	3894400	3894500	class5
1	3920000	3920100	class2
1	3920100	3920200	class2
1	3933400	3933500	class4
1	3980000	3980100	class1
1	4061400	4061500	class2
1	4061500	4061600	class2
1	4068100	4068200	class10
1	4068200	4068300	class10
1	4068500	4068600	class10
1	4068600	4068700	class10
1	4068700	4068800	class10
1	4068800	4068900	class10
1	4068900	4069000	class10
1	4069000	4069100	class10
1	4069100	4069200	class10
1	4069200	4069300	class10
1	4093200	4093300	class2
1	4093300	4093400	class2
1	4094400	4094500	class2
1	4112100	4112200	class4
1	4113000	4113100	class4
1	4209200	4209300	class3
1	4209400	4209500	class3
1	4209500	4209600	class3
1	4293100	4293200	class9
1	4293200	4293300	class9
1	4326400	4326500	class1
1	4326500	4326600	class1
1	4329900	4330000	class2
1	4330100	4330200	class2
1	4330200	4330300	class2
1	4330300	4330400	class2
1	4330800	4330900	class2
1	4333300	4333400	class2
1	4333600	4333700	class2
1	4333800	4333900	class2
1	4334000	4334100	class2
1	4334300	4334400	class2
1	4334400	4334500	class2
1	4383000	4383100	none
1	4388400	4388500	none
1	4411000	4411100	class4
1	4415900	4416000	class3
1	4439900	4440000	class3
1	4493900	4494000	class9
1	4494200	4494300	class9
1	4505100	4505200	none
1	4505400	4505500	class10
1	4505500	4505600	class10
1	4505600	4505700	class10
1	4505700	4505800	class10
1	4505800	4505900	class10
1	4505900	4506000	class10
1	4506000	4506100	class10
1	4506100	4506200	class10
1	4506200	4506300	class10
1	4506300	4506400	class10
1	4506400	4506500	class10
1	4506500	4506600	class10
1	4506600	4506700	class10
1	4506700	4506800	class10
1	4506800	4506900	class10
1	4506900	4507000	class10
1	4507000	4507100	class10
1	4507100	4507200	class10
1	4507200	4507300	class10
1	4507300	4507400	class10
1	4507400	4507500	class10
1	4507500	4507600	class10
1	4508500	4508600	none
1	4525100	4525200	class3
1	4525200	4525300	class3
1	4525300	4525400	class3
1	4583000	4583100	class3
1	4618900	4619000	class10
1	4619000	4619100	class10
1	4619100	4619200	class10
1	4619200	4619300	class10
1	4619300	4619400	class10
1	4619400	4619500	class10
1	4619500	4619600	class10
1	4619600	4619700	class10
1	4619700	4619800	class10
1	4619800	4619900	class10
1	4619900	4620000	class10
1	4620000	4620100	class10
1	4620100	4620200	class10
1	4620200	4620300	class10
1	4620300	4620400	class10
1	4620400	4620500	class10
1	4620500	4620600	class10
1	4620600	4620700	class10
1	4620800	4620900	class10
1	4622800	4622900	none
1	4623200	4623300	none
1	4623300	4623400	none
1	4624800	4624900	none
1	4632200	4632300	none
1	4632300	4632400	none
1	4632500	4632600	none
1	4632600	4632700	none
1	4633800	4633900	none
1	4633900	4634000	none
1	4635900	4636000	none
1	4637100	4637200	none
1	4637200	4637300	none
1	4637500	4637600	none
1	4658200	4658300	class3
1	4658300	4658400	class3
1	4708200	4708300	class9
1	4708300	4708400	class9
1	4708400	4708500	class9
1	4708500	4708600	class9
1	4720100	4720200	class10
1	4720200	4720300	class10
1	4720300	4720400	class10
1	4720400	4720500	class10
1	4720500	4720600	class10
1	4720600	4720700	class10
1	4720700	4720800	class10
1	4720800	4720900	class10
1	4720900	4721000	class10
1	4721000	4721100	class10
1	4721100	4721200	class10
1	4721200	4721300	class10
1	4721300	4721400	class10
1	4721400	4721500	class10
1	4770100	4770200	class2
1	4770200	4770300	class2
1	4770600	4770700	class2
1	4773100	4773200	none
1	4787100	4787200	class3
1	4787200	4787300	class3
1	4860300	4860400	class3
1	4860400	4860500	class3
1	4896500	4896600	class4
1	4896600	4896700	class4
1	4896700	4896800	class4
1	4966300	4966400	class9
1	4966400	4966500	class9
1	4966600	4966700	class9
1	5056000	5056100	class2
1	5056100	5056200	class2
1	5056200	5056300	class2
1	5098500	5098600	class1
1	5101900	5102000	class1
1	5171800	5171900	class2
1	5171900	5172000	class2
1	5172000	5172100	class2
1	5198600	5198700	none
1	5198700	5198800	none
1	5285100	5285200	class2
1	5285200	5285300	class2
1	5285300	5285400	class2
1	5356800	5356900	class3
1	5356900	5357000	class3
1	5357000	5357100	class3
1	5359000	5359100	class2
1	5359100	5359200	class2
1	5389600	5389700	class4
1	5391400	5391500	class2
1	5391500	5391600	class2
1	5392500	5392600	class3
1	5392600	5392700	class3
1	5531300	5531400	class2
1	5531800	5531900	class2
1	5657800	5657900	class3
1	5657900	5658000	class3
1	5679200	5679300	class2
1	5681700	5681800	class2
1	5681800	5681900	class2
1	5691700	5691800	class3
1	5691800	5691900	class3
1	5691900	5692000	class3
1	5692300	5692400	class3
1	5696400	5696500	class3
1	5696500	5696600	class3
1	5696600	5696700	class3
1	5701600	5701700	class2
1	5701900	5702000	class2
1	5798700	5798800	class1
1	5798900	5799000	class1
1	5799000	5799100	class1
1	5862900	5863000	class2
1	5863100	5863200	class2
1	5899100	5899200	class3
1	5899200	5899300	class3
1	5899400	5899500	class3
1	5899700	5899800	class3
1	5899800	5899900	class3
1	5911700	5911800	class2
1	5965500	5965600	class3
1	5971000	5971100	class10
1	5971100	5971200	class10
1	5971200	5971300	class10
1	5971300	5971400	class10
1	5971400	5971500	class10
1	5971500	5971600	class10
1	5971600	5971700	class10
1	5971700	5971800	class10
1	5971800	5971900	class10
1	5971900	5972000	class10
1	5972000	5972100	class10
1	5972100	5972200	class10
1	5972200	5972300	class10
1	5972300	5972400	class10
1	5972400	5972500	class10
1	5972500	5972600	class10
1	5972600	5972700	class10
1	5972700	5972800	class10
1	5972800	5972900	class10
1	5974900	5975000	class3
1	5975000	5975100	class3
1	6009500	6009600	class3
1	6010000	6010100	class3
1	6010300	6010400	class3
1	6010400	6010500	class3
1	6074900	6075000	class2
1	6075200	6075300	class3
1	6102700	6102800	class4
1	6102800	6102900	class4
1	6124000	6124100	none
1	6124300	6124400	none
1	6125000	6125100	none
1	6141400	6141500	class3
1	6141500	6141600	class3
1	6156400	6156500	class3
1	6156500	6156600	class3
1	6158700	6158800	class3
1	6158800	6158900	class3
1	6173400	6173500	class3
1	6173500	6173600	class3
1	6210900	6211000	class1
1	6233900	6234000	class1
1	6235700	6235800	class10
1	6235800	6235900	class10
1	6235900	6236000	class10
1	6236000	6236100	class10
1	6236100	6236200	class10
1	6236200	6236300	class10
1	6237800	6237900	none
1	6263300	6263400	class2
1	6273500	6273600	class2
1	6273600	6273700	class2
1	6403100	6403200	class2
1	6403600	6403700	class2
1	6404500	6404600	class3
1	6404800	6404900	class3
1	6405300	6405400	none
1	6426000	6426100	none
1	6426300	6426400	class2
1	6426400	6426500	class2
1	6455900	6456000	class2
1	6470400	6470500	class1
1	6471000	6471100	class1
1	6473000	6473100	class1
1	6473200	6473300	class1
1	6484700	6484800	none
1	6514500	6514600	class4
1	6515000	6515100	class2
1	6515100	6515200	class2
1	6588100	6588200	class2
1	6588200	6588300	class2
1	6589200	6589300	class2
1	6590400	6590500	class2
1	6592500	6592600	class2
1	6593000	6593100	class2
1	6593300	6593400	class2
1	6593600	6593700	class2
1	6640600	6640700	class3
1	6640700	6640800	class3
1	6640800	6640900	class3
1	6640900	6641000	class3
1	6641000	6641100	class3
1	6709600	6709700	class3
1	6715400	6715500	class3
1	6715500	6715600	class3
1	6717900	6718000	class2
1	6718000	6718100	class2
1	6720800	6720900	class1
1	6720900	6721000	class1
1	6735800	6735900	none
1	6735900	6736000	none
1	6736700	6736800	class2
1	6737300	6737400	none
1	6743000	6743100	class3
1	6744000	6744100	class3
1	6744100	6744200	class3
1	6756300	6756400	class9
1	6756700	6756800	class9
1	6758900	6759000	class5
1	6759000	6759100	class5
1	6759500	6759600	class5
1	6759600	6759700	class5
1	6906100	6906200	class2
1	6906300	6906400	class2
1	6906400	6906500	class2
1	6947400	6947500	class10
1	6947500	6947600	class10
1	6947600	6947700	class10
1	6947700	6947800	class10
1	6947800	6947900	class10
1	6947900	6948000	class10
1	6948000	6948100	class10
1	6948100	6948200	class10
1	6948200	6948300	class10
1	6948300	6948400	class10
1	6948400	6948500	class10
1	6948500	6948600	class10
1	7023400	7023500	class3
1	7024400	7024500	class3
1	7026200	7026300	class10
1	7026300	7026400	class10
1	7026400	7026500	class10
1	7026500	7026600	class10
1	7026600	7026700	class10
1	7026700	7026800	class10
1	7026800	7026900	class10
1	7026900	7027000	class10
1	7027000	7027100	class10
1	7027100	7027200	class10
1	7027200	7027300	class10
1	7027300	7027400	class10
1	7051600	7051700	none
1	7051700	7051800	class10
1	7051800	7051900	class10
1	7051900	7052000	class10
1	7052000	7052100	class10
1	7052100	7052200	class10
1	7076800	7076900	class9
1	7076900	7077000	none
1	7132800	7132900	class3
1	7138300	7138400	class9
1	7138800	7138900	class9
1	7162300	7162400	none
1	7162400	7162500	none
1	7227900	7228000	class3
1	7228000	7228100	class3
1	7241100	7241200	class2
1	7241200	7241300	class2
1	7241300	7241400	class2
1	7241400	7241500	class2
1	7254900	7255000	class3
1	7255000	7255100	class3
1	7257100	7257200	class2
1	7281700	7281800	class2
1	7281800	7281900	class2
1	7282100	7282200	class4
1	7284000	7284100	none
1	7313000	7313100	class2
1	7313100	7313200	class2
1	7344400	7344500	class2
1	7352900	7353000	class3
1	7365700	7365800	class3
1	7365800	7365900	class3
1	7365900	7366000	class3
1	7392200	7392300	class2
1	7393300	7393400	class1
1	7394600	7394700	class2
1	7505200	7505300	class9
1	7505300	7505400	class9
1	7522000	7522100	class9
1	7522100	7522200	class9
1	7522200	7522300	class9
1	7541300	7541400	class2
1	7604900	7605000	class2
1	7665700	7665800	class4
1	7712200	7712300	class4
1	7717400	7717500	class3
1	7717500	7717600	class3
1	7717600	7717700	class3
1	7717700	7717800	class3
1	7722500	7722600	class3
1	7761100	7761200	class2
1	7761200	7761300	class2
1	7761300	7761400	class2
1	7761500	7761600	class2
1	7783900	7784000	class2
1	7787200	7787300	class9
1	7787300	7787400	class9
1	7787400	7787500	class9
1	7808700	7808800	class10
1	7808800	7808900	class10
1	7808900	7809000	class10
1	7809000	7809100	class10
1	7809100	7809200	class10
1	7809600	7809700	class10
1	7810100	7810200	class10
1	7810300	7810400	class10
1	7833500	7833600	class2
1	7833600	7833700	class2
1	7834000	7834100	class3
1	7834100	7834200	class3
1	7852200	7852300	class5
1	7935700	7935800	class2
1	7936600	7936700	class2
1	7936700	7936800	class2
1	7972200	7972300	class3
1	7972800	7972900	class3
1	7975800	7975900	class3
1	7975900	7976000	class3
1	7976000	7976100	class3
1	7976100	7976200	class3
1	7976200	7976300	class3
1	8016500	8016600	class2
1	8036000	8036100	class1
1	8053100	8053200	class9
1	8053800	8053900	class9
1	8114700	8114800	none
1	8154200	8154300	class2
1	8169400	8169500	class3
1	8169500	8169600	class3
1	8189900	8190000	class2
1	8190100	8190200	class2
1	8201300	8201400	class3
1	8201400	8201500	class3
1	8204700	8204800	class2
1	8204800	8204900	class2
1	8205400	8205500	class2
1	8236300	8236400	class4
1	8239400	8239500	class9
1	8252500	8252600	class3
1	8254800	8254900	class3
1	8254900	8255000	class3
1	8272400	8272500	class2
1	8272500	8272600	class2
1	8272600	8272700	class2
1	8272900	8273000	class1
1	8276500	8276600	class3
1	8277600	8277700	class3
1	8277700	8277800	class3
1	8278800	8278900	class3
1	8283100	8283200	class9
1	8283200	8283300	class9
1	8283300	8283400	class9
1	8283400	8283500	class9
1	8289800	8289900	class3
1	8319600	8319700	class1
1	8319700	8319800	class1
1	8320400	8320500	class1
1	8374900	8375000	class3
1	8392200	8392300	class4
1	8392300	8392400	class4
1	8409100	8409200	class9
1	8409200	8409300	class9
1	8409300	8409400	class9
1	8418800	8418900	class10
1	8419400	8419500	class10
1	8419500	8419600	class10
1	8419600	8419700	class10
1	8419800	8419900	class10
1	8423200	8423300	none
1	8453400	8453500	class2
1	8471900	8472000	class2
1	8472000	8472100	class2
1	8472600	8472700	none
1	8473300	8473400	class3
1	8473400	8473500	class3
1	8475100	8475200	class3
1	8476300	8476400	class3
1	8488400	8488500	class3
1	8488500	8488600	class3
1	8490300	8490400	class3
1	8495200	8495300	class1
1	8513400	8513500	class9
1	8538800	8538900	class3
1	8538900	8539000	class3
1	8543900	8544000	class2
1	8656100	8656200	class4
1	8672700	8672800	class10
1	8672800	8672900	class10
1	8672900	8673000	class10
1	8673000	8673100	class10
1	8673100	8673200	class10
1	8673200	8673300	class10
1	8673300	8673400	class10
1	8673400	8673500	class10
1	8673500	8673600	class10
1	8673600	8673700	class10
1	8673700	8673800	class10
1	8673800	8673900	class10
1	8673900	8674000	class10
1	8674000	8674100	class10
1	8674100	8674200	class10
1	8674200	8674300	class10
1	8723200	8723300	class4
1	8723300	8723400	class4
1	8723400	8723500	class4
1	8728900	8729000	class2
1	8729100	8729200	class2
1	8729400	8729500	class2
1	8730100	8730200	class2
1	8730300	8730400	class2
1	8731000	8731100	class2
1	8731200	8731300	class2
1	8731800	8731900	class2
1	8732200	8732300	class2
1	8733000	8733100	class2
1	8733200	8733300	class2
1	8733400	8733500	class2
1	8733500	8733600	class2
1	8798100	8798200	class3
1	8812700	8812800	class3
1	8869600	8869700	class5
1	8869700	8869800	class5
1	8870200	8870300	class5
1	8927600	8927700	class2
1	8932900	8933000	class2
1	8933100	8933200	class2
1	8934000	8934100	none
1	8936100	8936200	class9
1	8936200	8936300	class9
1	9004800	9004900	class3
1	9005100	9005200	class3
1	9009000	9009100	class3
1	9019400	9019500	class5
1	9062100	9062200	class2
1	9077700	9077800	class2
1	9082800	9082900	class3
1	9126300	9126400	class9
1	9126400	9126500	class9
1	9136100	9136200	class5
1	9136600	9136700	class5
1	9174500	9174600	class2
1	9175300	9175400	class3
1	9175400	9175500	class3
1	9177500	9177600	class3
1	9177600	9177700	class3
1	9177700	9177800	class3
1	9187700	9187800	class4
1	9188500	9188600	class5
1	9188700	9188800	class5
1	9188800	9188900	class5
1	9204000	9204100	class2
1	9205200	9205300	class5
1	9235900	9236000	class2
1	9237000	9237100	class2
1	9304700	9304800	class2
1	9304800	9304900	class2
1	9305400	9305500	class2
1	9305700	9305800	class2
1	9305800	9305900	class2
1	9335500	9335600	none
1	9357800	9357900	class2
1	9357900	9358000	class2
1	9367400	9367500	class3
1	9367800	9367900	class3
1	9368100	9368200	class3
1	9373000	9373100	class3
1	9373300	9373400	class3
1	9373400	9373500	class3
1	9373500	9373600	class3
1	9373600	9373700	class3
1	9384900	9385000	none
1	9412400	9412500	class2
1	9550900	9551000	class3
1	9551000	9551100	class3
1	9565000	9565100	class4
1	9572400	9572500	class3
1	9572500	9572600	class3
1	9587300	9587400	class1
1	9587400	9587500	class1
1	9626700	9626800	class2
1	9626800	9626900	class2
1	9626900	9627000	class2
1	9676500	9676600	class4
1	9691200	9691300	class4
1	9707500	9707600	class2
1	9746400	9746500	class2
1	9746500	9746600	class2
1	9754500	9754600	class4
1	9762600	9762700	class1
1	9762700	9762800	class1
1	9778300	9778400	class2
1	9778400	9778500	class2
1	9812300	9812400	class2
1	9817400	9817500	class2
1	9836500	9836600	none
1	9852700	9852800	class9
1	9852800	9852900	class9
1	9854300	9854400	none
1	9854400	9854500	none
1	9867300	9867400	none
1	9883900	9884000	class2
1	9884000	9884100	class2
1	9901700	9901800	class3
1	9904000	9904100	class5
1	9915300	9915400	class3
1	9915400	9915500	class3
1	9916300	9916400	class3
1	9916400	9916500	class3
1	9918500	9918600	none
1	9918900	9919000	class3
1	9925400	9925500	class3
1	9926000	9926100	class3
1	9939300	9939400	class4
1	9939400	9939500	class4
1	9939500	9939600	class4
1	9957300	9957400	class10
1	10008600	10008700	class4
1	10013200	10013300	class3
1	10023000	10023100	class9
1	10023200	10023300	class9
1	10023400	10023500	class9
1	10023500	10023600	class9
1	10050600	10050700	none
1	10060700	10060800	class3
1	10060800	10060900	class3
1	10114800	10114900	class3
1	10144900	10145000	class4
1	10152700	10152800	class3
1	10152800	10152900	class3
1	10156700	10156800	class3
1	10161000	10161100	class4
1	10173200	10173300	none
1	10196500	10196600	class10
1	10196600	10196700	class10
1	10196700	10196800	class10
1	10196800	10196900	class10
1	10196900	10197000	class10
1	10197000	10197100	class10
1	10197100	10197200	class10
1	10197200	10197300	class10
1	10197300	10197400	class10
1	10206700	10206800	class2
1	10206900	10207000	class2
1	10221100	10221200	class2
1	10221200	10221300	class2
1	10239300	10239400	none
1	10239900	10240000	class3
1	10347100	10347200	class3
1	10349200	10349300	class3
1	10349300	10349400	class3
1	10357000	10357100	class2
1	10357200	10357300	class2
1	10357300	10357400	class2
1	10357400	10357500	class2
1	10357600	10357700	class2
1	10357700	10357800	class2
1	10358200	10358300	class2
1	10359300	10359400	class2
1	10360200	10360300	class2
1	10361500	10361600	class2
1	10362100	10362200	class2
1	10362200	10362300	class2
1	10362900	10363000	class2
1	10383300	10383400	class9
1	10383400	10383500	class9
1	10384100	10384200	class9
1	10421300	10421400	class2
1	10421400	10421500	class2
1	10421500	10421600	class2
1	10497500	10497600	class3
1	10497600	10497700	class3
1	10497700	10497800	class3
1	10497800	10497900	class3
1	10506500	10506600	class3
1	10506700	10506800	class3
1	10506800	10506900	class3
1	10506900	10507000	class3
1	10507000	10507100	class3
1	10507200	10507300	class3
1	10512700	10512800	class2
1	10512800	10512900	class2
1	10512900	10513000	class2
1	10523600	10523700	class4
1	10529600	10529700	none
1	10534700	10534800	class3
1	10568200	10568300	class3
1	10568800	10568900	class2
1	10568900	10569000	class2
1	10570200	10570300	class2
1	10570300	10570400	class2
1	10624100	10624200	class3
1	10624200	10624300	class3
1	10624400	10624500	none
1	10652500	10652600	class5
1	10652600	10652700	class5
1	10652700	10652800	class5
1	10652800	10652900	class5
1	10654500	10654600	class3
1	10660500	10660600	class9
1	10661200	10661300	class9
1	10661300	10661400	class9
1	10666100	10666200	none
1	10696700	10696800	class2
1	10696800	10696900	class2
1	10697700	10697800	class2
1	10698100	10698200	class2
1	10699000	10699100	class2
1	10700500	10700600	class2
1	10700800	10700900	class2
1	10700900	10701000	class2
1	10701000	10701100	class2
1	10701300	10701400	class2
1	10701400	10701500	class2
1	10702700	10702800	class2
1	10703000	10703100	class2
1	10725100	10725200	class3
1	10777300	10777400	class9
1	10801300	10801400	class4
1	10801400	10801500	class4
1	10802800	10802900	class2
1	10803000	10803100	class2
1	10803300	10803400	class2
1	10814300	10814400	class1
1	10814400	10814500	class1
1	10867300	10867400	class4
1	10867400	10867500	class4
1	10867600	10867700	none
1	10867700	10867800	none
1	10922400	10922500	class3
1	10923100	10923200	none
1	10923700	10923800	class4
1	10929400	10929500	class4
1	10932600	10932700	class9
1	10949900	10950000	none
1	10982200	10982300	class4
1	11004400	11004500	none
1	11004700	11004800	none
1	11006500	11006600	class2
1	11020500	11020600	class9
1	11032300	11032400	class2
1	11032400	11032500	class2
1	11048700	11048800	class3
1	11051400	11051500	class1
1	11083100	11083200	class3
1	11088800	11088900	class3
1	11089400	11089500	class7
1	11090500	11090600	class3
1	11103800	11103900	class2
1	11103900	11104000	class2
1	11111100	11111200	class3
1	11112000	11112100	class3
1	11117500	11117600	class2
1	11117600	11117700	class2
1	11127300	11127400	class9
1	11129000	11129100	class2
1	11129100	11129200	class2
1	11129200	11129300	class2
1	11131600	11131700	class4
1	11132700	11132800	class2
1	11139400	11139500	class10
1	11139500	11139600	class10
1	11139600	11139700	class10
1	11139700	11139800	class10
1	11139800	11139900	class10
1	11139900	11140000	class10
1	11140000	11140100	class10
1	11140100	11140200	class10
1	11140200	11140300	class10
1	11140300	11140400	class10
1	11140400	11140500	class10
1	11152800	11152900	class2
1	11156500	11156600	none
1	11174200	11174300	class1
1	11174300	11174400	class1
1	11204500	11204600	class3
1	11212400	11212500	class2
1	11212500	11212600	class2
1	11228600	11228700	class1
1	11259100	11259200	class4
1	11259600	11259700	class4
1	11277000	11277100	class1
1	11277100	11277200	class1
1	11277200	11277300	class1
1	11280000	11280100	class9
1	11280100	11280200	class9
1	11298900	11299000	class3
1	11299200	11299300	class3
1	11299400	11299500	class3
1	11301000	11301100	class2
1	11301100	11301200	class2
1	11301200	11301300	class2
1	11301300	11301400	class2
1	11301400	11301500	class2
1	11301500	11301600	class2
1	11301600	11301700	class2
1	11302900	11303000	class4
1	11303000	11303100	class4
1	11303600	11303700	class4
1	11303800	11303900	class4
1	11305000	11305100	class4
1	11305700	11305800	class4
1	11305900	11306000	class4
1	11307900	11308000	class4
1	11308500	11308600	class4
1	11308600	11308700	class4
1	11308700	11308800	class4
1	11308900	11309000	class4
1	11309100	11309200	class4
1	11309200	11309300	class4
1	11309300	11309400	class4
1	11309400	11309500	class4
1	11309500	11309600	class4
1	11309600	11309700	class4
1	11309700	11309800	class4
1	11310100	11310200	class4
1	11310200	11310300	class4
1	11351500	11351600	class2
1	11352300	11352400	class3
1	11369700	11369800	class5
1	11378200	11378300	class1
1	11407800	11407900	class4
1	11409200	11409300	class3
1	11409800	11409900	class3
1	11410200	11410300	class3
1	11421200	11421300	class2
1	11422000	11422100	class2
1	11422100	11422200	class2
1	11422200	11422300	class2
1	11427700	11427800	class3
1	11441100	11441200	class9
1	11441200	11441300	class9
1	11536600	11536700	class2
1	11537000	11537100	class2
1	11550900	11551000	class3
1	11585800	11585900	class3
1	11586000	11586100	class3
1	11618000	11618100	class10
1	11618200	11618300	class10
1	11618300	11618400	class10
1	11618400	11618500	class10
1	11618500	11618600	class10
1	11618600	11618700	class10
1	11618700	11618800	class10
1	11618800	11618900	class10
1	11618900	11619000	class10
1	11619000	11619100	class10
1	11619100	11619200	class10
1	11619200	11619300	class10
1	11619300	11619400	class10
1	11619400	11619500	class10
1	11619500	11619600	class10
1	11619600	11619700	class10
1	11619700	11619800	class10
1	11619800	11619900	class10
1	11620600	11620700	class2
1	11637000	11637100	class3
1	11644300	11644400	class2
1	11644400	11644500	class2
1	11644500	11644600	class2
1	11649800	11649900	none
1	11649900	11650000	none
1	11661100	11661200	class2
1	11666400	11666500	class3
1	11666800	11666900	class3
1	11686900	11687000	class9
1	11706500	11706600	class3
1	11710600	11710700	class7
1	11710700	11710800	class7
1	11711200	11711300	class7
1	11711700	11711800	class7
1	11720500	11720600	class4
1	11722200	11722300	none
1	11722300	11722400	none
1	11732800	11732900	none
1	11733200	11733300	class3
1	11733300	11733400	class3
1	11740700	11740800	class2
1	11752300	11752400	class3
1	11754500	11754600	class2
1	11754600	11754700	class2
1	11754700	11754800	class2
1	11754900	11755000	class2
1	11755000	11755100	class2
1	11789400	11789500	class4
1	11804000	11804100	class2
1	11805000	11805100	none
1	11805100	11805200	none
1	11805200	11805300	none
1	11806600	11806700	class3
1	11807700	11807800	class4
1	11807800	11807900	class4
1	11808100	11808200	class4
1	11817800	11817900	class2
1	11818500	11818600	class2
1	11818600	11818700	class2
1	11822200	11822300	class2
1	11822300	11822400	class2
1	11822400	11822500	class2
1	11826300	11826400	class1
1	11826600	11826700	class1
1	11834600	11834700	class2
1	11834700	11834800	class2
1	11836800	11836900	class2
1	11836900	11837000	class2
1	11837400	11837500	class2
1	11859900	11860000	none
1	11861700	11861800	class3
1	11880600	11880700	class5
1	11887200	11887300	class3
1	11895600	11895700	class3
1	11901600	11901700	class2
1	11930600	11930700	class2
1	11930700	11930800	class2
1	11930800	11930900	class2
1	11935000	11935100	class2
1	11935100	11935200	class2
1	11957900	11958000	class3
1	11960900	11961000	class2
1	11982800	11982900	class10
1	11982900	11983000	class10
1	11992600	11992700	class3
1	12009200	12009300	class5
1	12012600	12012700	class3
1	12012700	12012800	class3
1	12012800	12012900	class3
1	12012900	12013000	class3
1	12013200	12013300	class3
1	12020100	12020200	class4
1	12050300	12050400	class2
1	12050400	12050500	class2
1	12059900	12060000	class2
1	12060000	12060100	class2
1	12062300	12062400	class2
1	12080000	12080100	class3
1	12080700	12080800	class3
1	12083800	12083900	class5
1	12083900	12084000	class5
1	12084000	12084100	class5
1	12084200	12084300	class5
1	12097500	12097600	class2
1	12097900	12098000	class2
1	12133200	12133300	class1
1	12133300	12133400	class1
1	12136600	12136700	none
1	12136800	12136900	class2
1	12137600	12137700	class3
1	12138800	12138900	class2
1	12138900	12139000	class2
1	12139300	12139400	class2
1	12166900	12167000	class3
1	12176200	12176300	class7
1	12176300	12176400	class7
1	12183400	12183500	class4
1	12183500	12183600	class4
1	12183800	12183900	class4
1	12183900	12184000	class4
1	12184700	12184800	class3
1	12187000	12187100	class9
1	12215100	12215200	class3
1	12218700	12218800	class1
1	12218800	12218900	class1
1	12218900	12219000	class1
1	12228800	12228900	class1
1	12240400	12240500	class3
1	12240500	12240600	class3
1	12247000	12247100	class9
1	12247100	12247200	class9
1	12247200	12247300	class9
1	12247500	12247600	class9
1	12247600	12247700	class9
1	12247700	12247800	class9
1	12247800	12247900	class9
1	12247900	12248000	class9
1	12264600	12264700	class5
1	12264700	12264800	class5
1	12277500	12277600	class7
1	12286600	12286700	class3
1	12286700	12286800	class3
1	12286800	12286900	class3
1	12303100	12303200	class2
1	12305700	12305800	none
1	12310700	12310800	class4
1	12310800	12310900	class4
1	12310900	12311000	class4
1	12311000	12311100	class4
1	12327800	12327900	none
1	12333700	12333800	class4
1	12336700	12336800	class4
1	12387600	12387700	class3
1	12391600	12391700	class1
1	12401600	12401700	class3
1	12401800	12401900	class3
1	12402000	12402100	class3
1	12425100	12425200	class2
1	12435200	12435300	class1
1	12435400	12435500	class4
1	12457700	12457800	class2
1	12471200	12471300	class9
1	12475500	12475600	class2
1	12483100	12483200	class2
1	12483300	12483400	class2
1	12517400	12517500	class2
1	12525600	12525700	class2
1	12527400	12527500	class3
1	12530300	12530400	class2
1	12562300	12562400	class2
1	12564100	12564200	class1
1	12565700	12565800	class4
1	12594600	12594700	class2
1	12594700	12594800	class2
1	12594800	12594900	class2
1	12594900	12595000	class2
1	12603700	12603800	class2
1	12603800	12603900	class2
1	12610800	12610900	class3
1	12618500	12618600	class1
1	12636600	12636700	class1
1	12640700	12640800	class4
1	12645200	12645300	class2
1	12662500	12662600	class2
1	12669300	12669400	class7
1	12673300	12673400	class7
1	12688800	12688900	class5
1	12688900	12689000	class5
1	12691500	12691600	class1
1	12692300	12692400	class1
1	12692400	12692500	class1
1	12692600	12692700	class1
1	12728600	12728700	class10
1	12728700	12728800	class10
1	12728800	12728900	class10
1	12728900	12729000	class10
1	12729000	12729100	class10
1	12729100	12729200	class10
1	12729200	12729300	class10
1	12729500	12729600	class10
1	12729600	12729700	class10
1	12729700	12729800	class10
1	12729800	12729900	class10
1	12729900	12730000	class10
1	12733200	12733300	class3
1	12738300	12738400	class2
1	12738400	12738500	class2
1	12738700	12738800	class2
1	12738800	12738900	class2
1	12741600	12741700	class10
1	12741700	12741800	class10
1	12741800	12741900	class10
1	12742000	12742100	class10
1	12742100	12742200	class10
1	12742200	12742300	class10
1	12742400	12742500	class10
1	12742500	12742600	class10
1	12742600	12742700	class10
1	12742700	12742800	class10
1	12742800	12742900	class10
1	12742900	12743000	class10
1	12743000	12743100	class10
1	12813800	12813900	class4
1	12816300	12816400	class7
1	12818200	12818300	class3
1	12839500	12839600	class3
1	12851300	12851400	class3
1	12853900	12854000	none
1	12854200	12854300	class3
1	12862200	12862300	class7
1	12866100	12866200	class5
1	12866200	12866300	class5
1	12866800	12866900	class5
1	12866900	12867000	class5
1	12875500	12875600	class3
1	12888100	12888200	class7
1	12894700	12894800	class1
1	12894800	12894900	class1
1	12895300	12895400	class1
1	12895400	12895500	class1
1	12896300	12896400	class1
1	12896400	12896500	class1
1	12906100	12906200	class3
1	12907500	12907600	class3
1	12907800	12907900	class3
1	12916100	12916200	class2
1	12918600	12918700	class4
1	12918700	12918800	class4
1	12958100	12958200	class2
1	12958500	12958600	class2
1	12959700	12959800	class1
1	12968600	12968700	none
1	12976100	12976200	none
1	12976800	12976900	class9
1	12980200	12980300	class2
1	12980300	12980400	class2
1	12980400	12980500	class2
1	12993500	12993600	class2
1	12994600	12994700	class3
1	12996800	12996900	class2
1	12998200	12998300	class7
1	13002500	13002600	class7
1	13003000	13003100	class7
1	13012000	13012100	class7
1	13027900	13028000	class4
1	13028000	13028100	class4
1	13028100	13028200	class4
1	13028200	13028300	class4
1	13030300	13030400	class3
1	13037200	13037300	class2
1	13038900	13039000	class3
1	13039400	13039500	class3
1	13039500	13039600	class3
1	13042700	13042800	class2
1	13043300	13043400	class2
1	13049900	13050000	class2
1	13050000	13050100	class2
1	13056200	13056300	class5
1	13057200	13057300	class5
1	13067900	13068000	class4
1	13075700	13075800	class1
1	13075800	13075900	class1
1	13104300	13104400	class3
1	13104400	13104500	class3
1	13114800	13114900	class3
1	13114900	13115000	class3
1	13119400	13119500	class2
1	13126900	13127000	class2
1	13127000	13127100	class2
1	13127200	13127300	class2
1	13127400	13127500	class2
1	13127700	13127800	class2
1	13127900	13128000	class2
1	13128400	13128500	class2
1	13130000	13130100	class2
1	13130100	13130200	class2
1	13130200	13130300	class2
1	13131400	13131500	class3
1	13133200	13133300	class3
1	13140000	13140100	class3
1	13147600	13147700	none
1	13148300	13148400	class2
1	13148400	13148500	class2
1	13148500	13148600	class2
1	13148600	13148700	class2
1	13148700	13148800	class2
1	13148800	13148900	class2
1	13149000	13149100	class2
1	13149300	13149400	class2
1	13149900	13150000	class2
1	13150300	13150400	class2
1	13151000	13151100	class2
1	13151300	13151400	class2
1	13151400	13151500	class2
1	13152000	13152100	class3
1	13152800	13152900	class3
1	13154100	13154200	class3
1	13156200	13156300	class3
1	13160800	13160900	class3
1	13165000	13165100	none
1	13165300	13165400	none
1	13166300	13166400	class3
1	13171300	13171400	class4
1	13191700	13191800	class2
1	13192100	13192200	class2
1	13192200	13192300	class2
1	13192300	13192400	class2
1	13192400	13192500	class2
1	13192500	13192600	class2
1	13215600	13215700	class2
1	13219900	13220000	class3
1	13220400	13220500	none
1	13223300	13223400	none
1	13223400	13223500	none
1	13224100	13224200	none
1	13224200	13224300	none
1	13224300	13224400	none
1	13230800	13230900	class7
1	13231000	13231100	class7
1	13236000	13236100	class8
1	13236100	13236200	class8
1	13259800	13259900	class2
1	13259900	13260000	class2
1	13260100	13260200	class2
1	13260200	13260300	class2
1	13260300	13260400	class2
1	13260400	13260500	class2
1	13260600	13260700	class2
1	13287500	13287600	class2
1	13298100	13298200	class7
1	13323900	13324000	class2
1	13324000	13324100	class2
1	13346000	13346100	class7
1	13355400	13355500	class4
1	13355500	13355600	class4
1	13356200	13356300	none
1	13357100	13357200	class2
1	13357200	13357300	class2
1	13357300	13357400	class2
1	13357400	13357500	class2
1	13359200	13359300	class2
1	13400300	13400400	class7
1	13438400	13438500	class7
1	13443300	13443400	class3
1	13444300	13444400	class3
1	13445100	13445200	class3
1	13447600	13447700	class3
1	13449100	13449200	class4
1	13486600	13486700	class2
1	13487100	13487200	class2
1	13494300	13494400	none
1	13497600	13497700	none
1	13506700	13506800	none
1	13507800	13507900	class7
1	13508000	13508100	class7
1	13509600	13509700	class7
1	13512300	13512400	class7
1	13513200	13513300	class7
1	13516100	13516200	class7
1	13517200	13517300	none
1	13519000	13519100	class8
1	13544100	13544200	none
1	13544600	13544700	class2
1	13544700	13544800	class2
1	13545200	13545300	class2
1	13545400	13545500	class2
1	13548200	13548300	class3
1	13560000	13560100	class3
1	13568200	13568300	class10
1	13568300	13568400	class10
1	13568400	13568500	class10
1	13568500	13568600	class10
1	13568600	13568700	class10
1	13568700	13568800	class10
1	13568800	13568900	class10
1	13568900	13569000	class10
1	13569000	13569100	class10
1	13569100	13569200	class10
1	13569200	13569300	class10
1	13569300	13569400	class10
1	13569400	13569500	class10
1	13569500	13569600	class10
1	13569800	13569900	class10
1	13569900	13570000	class10
1	13582100	13582200	class2
1	13584900	13585000	class7
1	13591100	13591200	class3
1	13591700	13591800	class3
1	13591800	13591900	class3
1	13596000	13596100	class7
1	13611700	13611800	class6
1	13636900	13637000	class7
1	13648700	13648800	class7
1	13649500	13649600	class7
1	13651300	13651400	class7
1	13668200	13668300	class8
1	13669100	13669200	none
1	13671200	13671300	none
1	13682700	13682800	class3
1	13684500	13684600	none
1	13684600	13684700	none
1	13686800	13686900	none
1	13687700	13687800	class4
1	13704100	13704200	class3
1	13728100	13728200	class6
1	13781100	13781200	class7
1	13783100	13783200	class7
1	13786300	13786400	class7
1	13792200	13792300	class7
1	13811400	13811500	class1
1	13812400	13812500	class3
1	13812800	13812900	class2
1	13826400	13826500	class7
1	13826900	13827000	class7
1	13827600	13827700	class7
1	13830600	13830700	class7
1	13830800	13830900	class7
1	13831300	13831400	class7
1	13831600	13831700	class7
1	13834400	13834500	class7
1	13835700	13835800	class4
1	13836300	13836400	class4
1	13837800	13837900	class3
1	13837900	13838000	class3
1	13850700	13850800	class7
1	13850800	13850900	class7
1	13852200	13852300	class7
1	13852400	13852500	class7
1	13886700	13886800	class7
1	13894700	13894800	class6
1	13894900	13895000	class6
1	13896300	13896400	class1
1	13902000	13902100	class3
1	13903200	13903300	class3
1	13922700	13922800	class10
1	13925600	13925700	class10
1	13925700	13925800	class10
1	13925900	13926000	class10
1	13926000	13926100	class10
1	13926100	13926200	class10
1	13926200	13926300	class10
1	13926300	13926400	class10
1	13926400	13926500	class10
1	13926500	13926600	class10
1	13927200	13927300	class10
1	13933200	13933300	class10
1	13945800	13945900	class7
1	13957100	13957200	class3
1	13958300	13958400	none
1	13958400	13958500	none
1	13999200	13999300	class3
1	14002700	14002800	class4
1	14002800	14002900	class4
1	14005000	14005100	class3
1	14005100	14005200	class3
1	14005600	14005700	class3
1	14019500	14019600	class3
1	14020200	14020300	class3
1	14024400	14024500	class3
1	14024500	14024600	class3
1	14084200	14084300	class7
1	14087700	14087800	class7
1	14092100	14092200	class7
1	14092200	14092300	none
1	14098300	14098400	none
1	14100400	14100500	class7
1	14124100	14124200	none
1	14146900	14147000	class3
1	14147000	14147100	class3
1	14153000	14153100	class3
1	14153100	14153200	class3
1	14164200	14164300	class1
1	14164300	14164400	class1
1	14164400	14164500	class1
1	14164500	14164600	class1
1	14165900	14166000	class2
1	14166000	14166100	class2
1	14169500	14169600	class2
1	14188000	14188100	class7
1	14188100	14188200	class7
1	14191500	14191600	class7
1	14223600	14223700	class7
1	14224100	14224200	none
1	14230300	14230400	class7
1	14234600	14234700	class7
1	14236300	14236400	class7
1	14238100	14238200	class7
1	14242200	14242300	class4
1	14244200	14244300	class4
1	14246200	14246300	none
1	14247200	14247300	class2
1	14256300	14256400	none
1	14258800	14258900	class7
1	14269900	14270000	class7
1	14270800	14270900	class7
1	14286300	14286400	class2
1	14286400	14286500	class2
1	14288100	14288200	class4
1	14296400	14296500	class2
1	14305100	14305200	class3
1	14307000	14307100	class2
1	14307100	14307200	class2
1	14309300	14309400	class6
1	14321800	14321900	none
1	14431900	14432000	class5
1	14433400	14433500	class5
1	14434000	14434100	none
1	14434600	14434700	class5
1	14435300	14435400	class5
1	14440200	14440300	class7
1	14454500	14454600	class7
1	14484400	14484500	none
1	14490400	14490500	class5
1	14490700	14490800	class5
1	14498800	14498900	class5
1	14500200	14500300	class8
1	14500800	14500900	class8
1	14507800	14507900	none
1	14509400	14509500	none
1	14509700	14509800	none
1	14543400	14543500	none
1	14543600	14543700	none
1	14543900	14544000	none
1	14587500	14587600	class7
1	14592800	14592900	none
1	15076400	15076500	class7
1	15095000	15095100	none
1	15131800	15131900	none
1	15148700	15148800	none
1	15178800	15178900	none
1	15179700	15179800	class7
1	15193600	15193700	none
1	15195900	15196000	none
1	15248700	15248800	none
1	15421000	15421100	none
1	15436300	15436400	none
1	15446400	15446500	class7
1	15471100	15471200	class5
1	15490200	15490300	class7
1	15491300	15491400	class7
1	15500000	15500100	class7
1	15507200	15507300	class4
1	15513600	15513700	class4
1	15537800	15537900	none
1	15567900	15568000	class7
1	15610300	15610400	class7
1	15610400	15610500	class7
1	15610600	15610700	class7
1	15610900	15611000	class7
1	15635900	15636000	class6
1	15649800	15649900	class7
1	15674300	15674400	class7
1	15678000	15678100	class5
1	15703200	15703300	none
1	15706400	15706500	none
1	15709300	15709400	class7
1	15710200	15710300	class7
1	15760700	15760800	class7
1	15839700	15839800	class7
1	15879200	15879300	class7
1	15890700	15890800	class7
1	15890800	15890900	class7
1	15925500	15925600	class2
1	15935500	15935600	class1
1	15935600	15935700	class1
1	15935700	15935800	class1
1	15939300	15939400	none
1	15945300	15945400	none
1	15952400	15952500	class7
1	15953900	15954000	class7
1	15984400	15984500	class3
1	16004800	16004900	class7
1	16041500	16041600	none
1	16046900	16047000	class7
1	16047100	16047200	none
1	16047500	16047600	class6
1	16086400	16086500	class7
1	16086500	16086600	class7
1	16090800	16090900	none
1	16093100	16093200	class7
1	16094500	16094600	class6
1	16098000	16098100	class6
1	16101100	16101200	class6
1	16101600	16101700	class6
1	16102400	16102500	class6
1	16102800	16102900	class6
1	16103700	16103800	class7
1	16105500	16105600	class4
1	16107700	16107800	none
1	16107900	16108000	none
1	16109600	16109700	class3
1	16110100	16110200	class3
1	16112200	16112300	none
1	16112500	16112600	none
1	16114400	16114500	class1
1	16116500	16116600	class2
1	16116600	16116700	class2
1	16116900	16117000	class2
1	16117000	16117100	class2
1	16117800	16117900	class2
1	16119500	16119600	class2
1	16121500	16121600	class1
1	16122000	16122100	class1
1	16122100	16122200	class1
1	16122900	16123000	class3
1	16123100	16123200	class3
1	16123900	16124000	class3
1	16124100	16124200	class3
1	16124700	16124800	class3
1	16125200	16125300	class3
1	16125300	16125400	class3
1	16142400	16142500	class5
1	16145600	16145700	class3
1	16145700	16145800	class3
1	16148000	16148100	class3
1	16163800	16163900	class4
1	16175800	16175900	class6
1	16231900	16232000	class2
1	16262000	16262100	class3
1	16274000	16274100	class10
1	16274100	16274200	class10
1	16274300	16274400	class10
1	16274500	16274600	class10
1	16286900	16287000	class7
1	16299600	16299700	class5
1	16327300	16327400	class10
1	16327400	16327500	class10
1	16327500	16327600	class10
1	16327600	16327700	class10
1	16327700	16327800	class10
1	16327800	16327900	class10
1	16327900	16328000	class10
1	16328000	16328100	class10
1	16328100	16328200	class10
1	16328200	16328300	class10
1	16328300	16328400	class10
1	16328400	16328500	class10
1	16328500	16328600	class10
1	16328700	16328800	class10
1	16328800	16328900	class10
1	16328900	16329000	class10
1	16329000	16329100	class10
1	16329100	16329200	class10
1	16329200	16329300	class10
1	16352500	16352600	class8
1	16364100	16364200	class8
1	16367400	16367500	class8
1	16367500	16367600	class8
1	16368800	16368900	class8
1	16369000	16369100	class8
1	16369500	16369600	class8
1	16378300	16378400	class7
1	16378400	16378500	class7
1	16387800	16387900	class3
1	16396400	16396500	class3
1	16403600	16403700	class1
1	16403700	16403800	class1
1	16418600	16418700	class1
1	16418800	16418900	class1
1	16418900	16419000	class1
1	16421100	16421200	class5
1	16430900	16431000	class2
1	16431000	16431100	class2
1	16431100	16431200	class2
1	16431200	16431300	class2
1	16431700	16431800	class2
1	16431800	16431900	class2
1	16432800	16432900	class2
1	16432900	16433000	class2
1	16433000	16433100	class2
1	16434000	16434100	class2
1	16455200	16455300	class3
1	16457400	16457500	class3
1	16467600	16467700	class7
1	16467700	16467800	class7
1	16483200	16483300	class2
1	16488900	16489000	class1
1	16489100	16489200	class1
1	16489200	16489300	class1
1	16489900	16490000	class1
1	16491300	16491400	class3
1	16491500	16491600	class3
1	16498400	16498500	class8
1	16505700	16505800	class7
1	16508300	16508400	class6
1	16509500	16509600	class6
1	16511700	16511800	class6
1	16518200	16518300	class6
1	16524500	16524600	class6
1	16525000	16525100	class6
1	16526600	16526700	class6
1	16529800	16529900	class6
1	16530200	16530300	class6
1	16530300	16530400	class6
1	16530400	16530500	class6
1	16538500	16538600	class3
1	16538600	16538700	class3
1	16547800	16547900	class3
1	16548000	16548100	class3
1	16551100	16551200	class3
1	16559100	16559200	class7
1	16562200	16562300	class3
1	16562300	16562400	class3
1	16581500	16581600	class7
1	16585500	16585600	class7
1	16613300	16613400	class7
1	16624500	16624600	class3
1	16624600	16624700	class3
1	16625700	16625800	class3
1	16626000	16626100	class3
1	16626900	16627000	class3
1	16632600	16632700	class3
1	16637200	16637300	class3
1	16637300	16637400	class3
1	16645800	16645900	class2
1	16645900	16646000	class2
1	16658300	16658400	class3
1	16658400	16658500	class3
1	16673700	16673800	class3
1	16706600	16706700	class3
1	16707600	16707700	class4
1	16707700	16707800	class4
1	16707800	16707900	class4
1	16710000	16710100	class3
1	16710200	16710300	class3
1	16711300	16711400	class4
1	16722000	16722100	class2
1	16723700	16723800	class7
1	16723800	16723900	class7
1	16725900	16726000	class6
1	16727100	16727200	class6
1	16728800	16728900	class6
1	16729000	16729100	class6
1	16731300	16731400	class6
1	16732100	16732200	class6
1	16734200	16734300	class6
1	16737800	16737900	class1
1	16738300	16738400	class1
1	16738400	16738500	class1
1	16742000	16742100	class2
1	16742100	16742200	class2
1	16742400	16742500	class2
1	16742500	16742600	class2
1	16742700	16742800	class2
1	16742900	16743000	class2
1	16743000	16743100	class2
1	16743200	16743300	class3
1	16750600	16750700	class3
1	16751200	16751300	class3
1	16751500	16751600	class3
1	16751600	16751700	class3
1	16757900	16758000	class9
1	16758000	16758100	class9
1	16773600	16773700	class3
1	16773700	16773800	class3
1	16774300	16774400	class3
1	16779500	16779600	class4
1	16790500	16790600	class2
1	16790600	16790700	class2
1	16792100	16792200	class2
1	16792400	16792500	class2
1	16793600	16793700	class1
1	16794300	16794400	class1
1	16801800	16801900	class9
1	16801900	16802000	class9
1	16802000	16802100	class9
1	16802100	16802200	class9
1	16807900	16808000	class4
1	16810800	16810900	class1
1	16810900	16811000	class1
1	16815300	16815400	class2
1	16818400	16818500	class10
1	16818500	16818600	class10
1	16818600	16818700	class10
1	16818700	16818800	class10
1	16818800	16818900	class10
1	16818900	16819000	class10
1	16819000	16819100	class10
1	16819100	16819200	class10
1	16819200	16819300	class10
1	16819300	16819400	class10
1	16819400	16819500	class10
1	16819500	16819600	class10
1	16819600	16819700	class10
1	16819700	16819800	class10
1	16819800	16819900	class10
1	16819900	16820000	class10
1	16820000	16820100	class10
1	16820100	16820200	class10
1	16820600	16820700	class10
1	16822800	16822900	class7
1	16828600	16828700	class3
1	16828700	16828800	class3
1	16844400	16844500	class3
1	16844500	16844600	class3
1	16854200	16854300	class4
1	16854900	16855000	class4
1	16857100	16857200	class4
1	16859100	16859200	class3
1	16860600	16860700	class9
1	16861100	16861200	class9
1	16861200	16861300	class9
1	16861300	16861400	class9
1	16864900	16865000	class3
1	16868200	16868300	class6
1	16870200	16870300	class3
1	16870800	16870900	class3
1	16870900	16871000	class3
1	16877100	16877200	class4
1	16877700	16877800	class4
1	16877800	16877900	class4
1	16878000	16878100	class4
1	16883700	16883800	class10
1	16883800	16883900	class10
1	16883900	16884000	class10
1	16884000	16884100	class10
1	16884100	16884200	class10
1	16884200	16884300	class10
1	16884300	16884400	class10
1	16884400	16884500	class10
1	16884500	16884600	class10
1	16884600	16884700	class10
1	16884700	16884800	class10
1	16884800	16884900	class10
1	16884900	16885000	class10
1	16885000	16885100	class10
1	16885100	16885200	class10
1	16885200	16885300	class10
1	16885300	16885400	class10
1	16885400	16885500	class10
1	16885500	16885600	class10
1	16885600	16885700	class10
1	16885700	16885800	class10
1	16885800	16885900	class10
1	16885900	16886000	class10
1	16890900	16891000	class2
1	16892100	16892200	class1
1	16923200	16923300	class4
1	16936200	16936300	none
1	16936800	16936900	class2
1	16936900	16937000	class2
1	16939100	16939200	class2
1	16942700	16942800	class4
1	16942800	16942900	class4
1	16942900	16943000	class4
1	16962100	16962200	class3
1	16965800	16965900	class3
1	16966000	16966100	class3
1	16968100	16968200	class3
1	16975100	16975200	class2
1	16975200	16975300	class2
1	17005100	17005200	class2
1	17006900	17007000	class1
1	17007000	17007100	class1
1	17007200	17007300	class1
1	17007300	17007400	class1
1	17011900	17012000	class2
1	17012000	17012100	class2
1	17029900	17030000	class3
1	17035000	17035100	class2
1	17035100	17035200	class2
1	17049900	17050000	class3
1	17070000	17070100	class3
1	17076900	17077000	class3
1	17077000	17077100	class3
1	17077200	17077300	class3
1	17083000	17083100	class3
1	17091400	17091500	class4
1	17091500	17091600	class4
1	17091600	17091700	class4
1	17091700	17091800	class4
1	17091900	17092000	class4
1	17102200	17102300	class3
1	17102300	17102400	class3
1	17122200	17122300	class3
1	17122300	17122400	class3
1	17152700	17152800	class3
1	17152800	17152900	class3
1	17179000	17179100	class2
1	17179100	17179200	class2
1	17188000	17188100	class5
1	17188100	17188200	class5
1	17188500	17188600	class5
1	17193500	17193600	class2
1	17193600	17193700	class2
1	17201900	17202000	class2
1	17202000	17202100	class2
1	17239800	17239900	class2
1	17239900	17240000	class2
1	17241000	17241100	class2
1	17262900	17263000	class3
1	17263800	17263900	class3
1	17267000	17267100	class3
1	17267100	17267200	class3
1	17267200	17267300	class3
1	17268000	17268100	class3
1	17274300	17274400	class2
1	17282000	17282100	class2
1	17282400	17282500	class2
1	17282500	17282600	class2
1	17282600	17282700	class2
1	17295400	17295500	class3
1	17295500	17295600	class3
1	17299900	17300000	class1
1	17300200	17300300	class1
1	17300300	17300400	class1
1	17305700	17305800	class1
1	17305900	17306000	class1
1	17306000	17306100	class1
1	17314000	17314100	class2
1	17324800	17324900	class3
1	17333100	17333200	class3
1	17335400	17335500	class2
1	17335500	17335600	class2
1	17335600	17335700	class2
1	17341200	17341300	class5
1	17345100	17345200	class4
1	17369000	17369100	class3
1	17369100	17369200	class3
1	17369700	17369800	class3
1	17382000	17382100	class1
1	17384300	17384400	class2
1	17384400	17384500	class2
1	17407900	17408000	class4
1	17408400	17408500	class4
1	17408500	17408600	class4
1	17415700	17415800	class7
1	17416100	17416200	class2
1	17418400	17418500	class2
1	17418500	17418600	class2
1	17441500	17441600	class2
1	17441600	17441700	class2
1	17441700	17441800	class2
1	17448600	17448700	class2
1	17490700	17490800	class2
1	17490800	17490900	class2
1	17507000	17507100	none
1	17507100	17507200	none
1	17525000	17525100	class2
1	17525100	17525200	class2
1	17551200	17551300	class3
1	17560800	17560900	none
1	17560900	17561000	none
1	17563200	17563300	class1
1	17563800	17563900	none
1	17572000	17572100	class3
1	17573400	17573500	class2
1	17576000	17576100	class2
1	17576100	17576200	class2
1	17605500	17605600	class3
1	17605600	17605700	class3
1	17607500	17607600	class4
1	17608000	17608100	class3
1	17611700	17611800	class3
1	17611800	17611900	class3
1	17615300	17615400	class3
1	17632400	17632500	class3
1	17632500	17632600	class3
1	17632600	17632700	class3
1	17632700	17632800	class3
1	17640100	17640200	class10
1	17640200	17640300	class10
1	17640300	17640400	class10
1	17640400	17640500	class10
1	17640500	17640600	class10
1	17640600	17640700	class10
1	17640700	17640800	class10
1	17640800	17640900	class10
1	17640900	17641000	class10
1	17641000	17641100	class10
1	17641100	17641200	class10
1	17641200	17641300	class10
1	17641300	17641400	class10
1	17641400	17641500	class10
1	17641500	17641600	class10
1	17641600	17641700	class10
1	17641700	17641800	class10
1	17641800	17641900	class10
1	17641900	17642000	class10
1	17642000	17642100	class10
1	17642100	17642200	class10
1	17642200	17642300	class10
1	17644200	17644300	none
1	17644300	17644400	none
1	17644400	17644500	none
1	17644500	17644600	none
1	17644600	17644700	none
1	17644700	17644800	none
1	17655200	17655300	class3
1	17665000	17665100	class2
1	17666100	17666200	class3
1	17666200	17666300	class3
1	17682100	17682200	class2
1	17685800	17685900	class4
1	17686600	17686700	class9
1	17686700	17686800	class9
1	17686800	17686900	class9
[truncated: 10,533 more rows]

## Sheet: WT_Rs_CG_hyperDMR_vs_Fl
Chr	Start	Stop

## Sheet: WT_Rs_CG_hyperDMR_vs_Lv
Chr	Start	Stop
1	10646600	10646700

## Sheet: WT_Rs_CG_hyperDMR_vs_Ov
Chr	Start	Stop

## Sheet: WT_Rs_CG_hypoDMR_vs_Fl
Chr	Start	Stop
2	5661100	5661200
2	6757300	6757400
2	7830900	7831000
2	9821000	9821100
3	15767800	15767900
3	15767900	15768000
3	17908100	17908200
5	625300	625400
5	16367400	16367500

## Sheet: WT_Rs_CG_hypoDMR_vs_Lv
Chr	Start	Stop

## Sheet: WT_Rs_CG_hypoDMR_vs_Ov
Chr	Start	Stop
1	447000	447100
1	447100	447200
1	447200	447300
1	447300	447400
1	2673300	2673400
1	3828400	3828500
1	4459800	4459900
1	4619400	4619500
1	4966300	4966400
1	6686600	6686700
1	6713100	6713200
1	9760100	9760200
1	11140100	11140200
1	11619200	11619300
1	13224200	13224300
1	17485100	17485200
1	17485700	17485800
1	18226000	18226100
1	18226100	18226200
1	18226200	18226300
1	18906300	18906400
1	19576600	19576700
1	20397800	20397900
1	21746900	21747000
1	23736800	23736900
1	24426600	24426700
1	24483400	24483500
1	25439000	25439100
1	27033900	27034000
1	27034300	27034400
1	27339800	27339900
2	637900	638000
2	638700	638800
2	878000	878100
2	878100	878200
2	1112300	1112400
2	1147900	1148000
2	1823200	1823300
2	2288200	2288300
2	4142300	4142400
2	4311200	4311300
2	4311300	4311400
2	5661100	5661200
2	5925900	5926000
2	9742400	9742500
2	11045300	11045400
2	11722000	11722100
2	11993100	11993200
2	13313100	13313200
2	15850700	15850800
2	16422800	16422900
2	16537800	16537900
2	16539800	16539900
2	16539900	16540000
2	17848400	17848500
2	17848500	17848600
2	18593800	18593900
3	1210800	1210900
3	5468400	5468500
3	5779700	5779800
3	8337600	8337700
3	8510000	8510100
3	9354200	9354300
3	9707000	9707100
3	9707200	9707300
3	9762200	9762300
3	10448700	10448800
3	14316600	14316700
3	17862600	17862700
3	17908100	17908200
3	20031800	20031900
3	20032400	20032500
3	22293800	22293900
3	22748000	22748100
3	22748100	22748200
4	2117800	2117900
4	4104800	4104900
4	4104900	4105000
4	9962000	9962100
4	9962200	9962300
4	10266000	10266100
4	10648800	10648900
4	10648900	10649000
4	11447500	11447600
4	12848300	12848400
4	13572300	13572400
4	17044600	17044700
4	17637600	17637700
4	17637700	17637800
4	17644500	17644600
4	17670700	17670800
4	18133000	18133100
5	6440400	6440500
5	6441300	6441400
5	10527500	10527600
5	15983600	15983700
5	16367400	16367500
5	17891900	17892000
5	18636300	18636400
5	18637300	18637400
5	21837700	21837800
5	22441200	22441300
5	22441800	22441900
5	22706100	22706200
5	23340100	23340200
5	23400700	23400800
5	26885300	26885400

[truncated: 66 more sheets: WT_Rs_CHG_hyperDMR_vs_Fl, WT_Rs_CHG_hyperDMR_vs_Lv, WT_Rs_CHG_hyperDMR_vs_Ov, WT_Rs_CHG_hypoDMR_vs_Fl, WT_Rs_CHG_hypoDMR_vs_Lv, WT_Rs_CHG_hypoDMR_vs_Ov, WT_Rs_CHH_hyperDMR_vs_Fl, WT_Rs_CHH_hyperDMR_vs_Lv, WT_Rs_CHH_hyperDMR_vs_Ov, WT_Rs_CHH_hypoDMR_vs_Fl, WT_Ar_CHH_hypoDMR_vs_Lv, WT_Rs_CHH_hypoDMR_vs_Ov, WT_Fl_CG_hyperDMR_vs_Lv, WT_Fl_CG_hyperDMR_vs_Ov, WT_Fl_CG_hyperDMR_vs_Rs, WT_Fl_CG_hypoDMR_vs_Lv, WT_Fl_CG_hypoDMR_vs_Ov, WT_Fl_CG_hypoDMR_vs_Rs, WT_Fl_CHG_hyperDMR_vs_Lv, WT_Fl_CHG_hyperDMR_vs_Ov …]
