# Supplementary material for: The CLASSY family controls tissue-specific DNA methylation patterns in Arabidopsis
Source: Nat Commun. 2022 Jan 11;13:244. doi: 10.1038/s41467-021-27690-x (PMC8752594; doi:10.1038/s41467-021-27690-x)
Supplement: Supplementary file 10 — Supplementary Data 8. DNA methylation heatmap clustering and summary [file 41467_2021_27690_MOESM10_ESM.xlsx]

## Sheet: Table S8 Summary
Table S8. DNA methylation heatmap clustering and summary
Name	#		Name	#
a. CG class 1	188		r. CG class 1-2 with values for heatmap	617
b. CG class 2	429		s. CHG class 1-7 with values for heatmap	12119
c. CHG class 1	158		t. CHH class 1-8 with values for heatmap	12532
d. CHG class 2	1267
e. CHG class 3	609
f. CHG class 4	1710
g. CHG class 5	3738
h. CHG class 6	3373
i. CHG class 7	1264
j. CHH class 1	2017
k. CHH class 2	3446
l. CHH class 3	2205
m. CHH class 4	807
n. CHH class 5	2213
o. CHH class 6	663
p. CHH class 7	618
q. CHH class 8	563

## Sheet: a.CG class 1
Table S8a. hypo CG DMR regions class 1
Chr	Start	Stop
1	447000	447100
1	447100	447200
1	447200	447300
1	447300	447400
1	2673100	2673200
1	2673300	2673400
1	3828400	3828500
1	3828500	3828600
1	4505900	4506000
1	4619300	4619400
1	4619400	4619500
1	7440800	7440900
1	9140900	9141000
1	11140000	11140100
1	11140100	11140200
1	11619400	11619500
1	11619500	11619600
1	12240400	12240500
1	12517600	12517700
1	13224200	13224300
1	13262700	13262800
1	16467700	16467800
1	16686800	16686900
1	17009700	17009800
1	17641600	17641700
1	17641700	17641800
1	17915200	17915300
1	18226000	18226100
1	18226100	18226200
1	18226200	18226300
1	18321300	18321400
1	18906300	18906400
1	19576600	19576700
1	20397700	20397800
1	20397800	20397900
1	20624000	20624100
1	21746800	21746900
1	21746900	21747000
1	23761300	23761400
1	24138500	24138600
1	24426600	24426700
1	24483400	24483500
1	25192500	25192600
1	27033900	27034000
1	27034200	27034300
1	27034300	27034400
2	267900	268000
2	346700	346800
2	637900	638000
2	638700	638800
2	713900	714000
2	1189900	1190000
2	1258300	1258400
2	1683900	1684000
2	1684000	1684100
2	4006000	4006100
2	6180700	6180800
2	6180800	6180900
2	6469300	6469400
2	6508300	6508400
2	6533300	6533400
2	6757300	6757400
2	7976200	7976300
2	9005800	9005900
2	9930400	9930500
2	9976000	9976100
2	10047000	10047100
2	10654000	10654100
2	10858100	10858200
2	11045300	11045400
2	11111900	11112000
2	11549200	11549300
2	11993100	11993200
2	13313100	13313200
2	15130600	15130700
2	15130700	15130800
2	15140100	15140200
2	15315000	15315100
2	15850700	15850800
2	17848400	17848500
2	17848500	17848600
2	18593800	18593900
3	1210800	1210900
3	2048700	2048800
3	4410800	4410900
3	5779700	5779800
3	6900200	6900300
3	7091200	7091300
3	8510000	8510100
3	8547400	8547500
3	8547700	8547800
3	9354400	9354500
3	9707000	9707100
3	9707200	9707300
3	10372900	10373000
3	10387900	10388000
3	11648000	11648100
3	14316600	14316700
3	14316800	14316900
3	15657900	15658000
3	16071000	16071100
3	16951300	16951400
3	17050600	17050700
3	17178500	17178600
3	17636100	17636200
3	17862400	17862500
3	17862600	17862700
3	18545800	18545900
3	18545900	18546000
3	18884400	18884500
3	19471300	19471400
3	20031800	20031900
3	20032400	20032500
3	20853600	20853700
3	21074900	21075000
3	21380700	21380800
3	21472500	21472600
3	22284000	22284100
4	2772600	2772700
4	2780400	2780500
4	3442600	3442700
4	4104800	4104900
4	4104900	4105000
4	4105100	4105200
4	4543800	4543900
4	5929200	5929300
4	6015400	6015500
4	6020200	6020300
4	6020600	6020700
4	7892300	7892400
4	8040200	8040300
4	8271400	8271500
4	9560700	9560800
4	9962000	9962100
4	9962100	9962200
4	9962200	9962300
4	10266000	10266100
4	10266500	10266600
4	10266600	10266700
4	10647300	10647400
4	10648800	10648900
4	10648900	10649000
4	10897900	10898000
4	10898100	10898200
4	11447400	11447500
4	11447500	11447600
4	11475000	11475100
4	11475200	11475300
4	12484000	12484100
4	12848300	12848400
4	13572400	13572500
4	14546300	14546400
4	14582000	14582100
4	14582100	14582200
4	16520500	16520600
4	16946100	16946200
4	17044600	17044700
4	17213800	17213900
4	17637600	17637700
4	17637700	17637800
4	18474000	18474100
5	2344800	2344900
5	3591400	3591500
5	6109700	6109800
5	6440400	6440500
5	6441300	6441400
5	8824500	8824600
5	9259200	9259300
5	10527500	10527600
5	13560300	13560400
5	15121000	15121100
5	15121100	15121200
5	15983600	15983700
5	16748600	16748700
5	16988700	16988800
5	17720700	17720800
5	18636300	18636400
5	18637300	18637400
5	19407700	19407800
5	21470900	21471000
5	21837700	21837800
5	21837800	21837900
5	21855300	21855400
5	22441200	22441300
5	22441800	22441900
5	22706000	22706100
5	22706100	22706200
5	23340100	23340200

## Sheet: b.CG class 2
Table S8b. hypo CG DMR regions class 2
Chr	Start	Stop
1	6500	6600
1	2049100	2049200
1	2153500	2153600
1	2673400	2673500
1	2674300	2674400
1	2954100	2954200
1	3802900	3803000
1	3820100	3820200
1	3820200	3820300
1	4002900	4003000
1	4177300	4177400
1	4293100	4293200
1	4459800	4459900
1	4506600	4506700
1	4966300	4966400
1	6056300	6056400
1	6686600	6686700
1	6713100	6713200
1	7094600	7094700
1	7144800	7144900
1	7145500	7145600
1	7522000	7522100
1	7787200	7787300
1	7903600	7903700
1	8157600	8157700
1	8178300	8178400
1	8270500	8270600
1	9274100	9274200
1	9760000	9760100
1	9760100	9760200
1	10304700	10304800
1	10304800	10304900
1	10646600	10646700
1	10646700	10646800
1	10817600	10817700
1	11280100	11280200
1	11619200	11619300
1	11619300	11619400
1	11771800	11771900
1	12055200	12055300
1	12057600	12057700
1	12083900	12084000
1	12310900	12311000
1	12525100	12525200
1	13027800	13027900
1	13221400	13221500
1	13221800	13221900
1	14056100	14056200
1	14152900	14153000
1	16010000	16010100
1	16127000	16127100
1	16127200	16127300
1	16128300	16128400
1	16766900	16767000
1	17250400	17250500
1	17250500	17250600
1	17485100	17485200
1	17485200	17485300
1	17485700	17485800
1	17641800	17641900
1	17641900	17642000
1	17686500	17686600
1	17966700	17966800
1	18202300	18202400
1	18511300	18511400
1	18581400	18581500
1	19155400	19155500
1	19686700	19686800
1	19904200	19904300
1	19904400	19904500
1	19904500	19904600
1	20928500	20928600
1	21048200	21048300
1	21231000	21231100
1	21624900	21625000
1	21747100	21747200
1	22557600	22557700
1	22700900	22701000
1	23237600	23237700
1	23237700	23237800
1	23237800	23237900
1	23736800	23736900
1	24353900	24354000
1	24354000	24354100
1	24354100	24354200
1	24554200	24554300
1	24620400	24620500
1	24948900	24949000
1	24967200	24967300
1	25261000	25261100
1	25261100	25261200
1	25439000	25439100
1	25673900	25674000
1	25890700	25890800
1	27339700	27339800
1	27339800	27339900
1	29213300	29213400
1	29817500	29817600
2	564500	564600
2	878000	878100
2	878100	878200
2	1111200	1111300
2	1111400	1111500
2	1112300	1112400
2	1112400	1112500
2	1147900	1148000
2	1189100	1189200
2	1682000	1682100
2	1683000	1683100
2	1822700	1822800
2	1823200	1823300
2	1823600	1823700
2	1961800	1961900
2	1965900	1966000
2	2288200	2288300
2	2288300	2288400
2	2587300	2587400
2	4142200	4142300
2	4142300	4142400
2	4311200	4311300
2	4311300	4311400
2	4311400	4311500
2	4311500	4311600
2	4311600	4311700
2	4311700	4311800
2	4311800	4311900
2	4311900	4312000
2	4731600	4731700
2	4942600	4942700
2	5661100	5661200
2	5925900	5926000
2	5969400	5969500
2	6494500	6494600
2	6494800	6494900
2	6508400	6508500
2	6523500	6523600
2	7151900	7152000
2	7299100	7299200
2	7407600	7407700
2	7523500	7523600
2	7830900	7831000
2	8104400	8104500
2	8403600	8403700
2	9056700	9056800
2	9348400	9348500
2	9742400	9742500
2	9742500	9742600
2	9742600	9742700
2	9821000	9821100
2	9930500	9930600
2	10570300	10570400
2	10570400	10570500
2	10570500	10570600
2	10933600	10933700
2	11111800	11111900
2	11160900	11161000
2	11283400	11283500
2	11297700	11297800
2	11722000	11722100
2	12101600	12101700
2	12174800	12174900
2	12627700	12627800
2	12668100	12668200
2	13382700	13382800
2	13542000	13542100
2	13628400	13628500
2	14553600	14553700
2	15140300	15140400
2	15314900	15315000
2	15411500	15411600
2	15411600	15411700
2	15411800	15411900
2	15416300	15416400
2	15762700	15762800
2	16007700	16007800
2	16422500	16422600
2	16422800	16422900
2	16537500	16537600
2	16537800	16537900
2	16539800	16539900
2	16539900	16540000
2	16663300	16663400
2	16713800	16713900
2	17362600	17362700
2	17362700	17362800
2	18133200	18133300
2	18133600	18133700
3	198600	198700
3	932800	932900
3	2888200	2888300
3	2888300	2888400
3	3686600	3686700
3	4487100	4487200
3	4513000	4513100
3	4513100	4513200
3	4513200	4513300
3	4513400	4513500
3	4922700	4922800
3	4922900	4923000
3	4925500	4925600
3	4925600	4925700
3	5468400	5468500
3	6264700	6264800
3	6567900	6568000
3	6742500	6742600
3	7704000	7704100
3	7704100	7704200
3	7840000	7840100
3	7840100	7840200
3	8337600	8337700
3	9040900	9041000
3	9130700	9130800
3	9354200	9354300
3	9354600	9354700
3	9354800	9354900
3	9355100	9355200
3	9633900	9634000
3	9762200	9762300
3	10388000	10388100
3	10388100	10388200
3	10388500	10388600
3	10448700	10448800
3	10459600	10459700
3	10459700	10459800
3	11283900	11284000
3	11648100	11648200
3	11650400	11650500
3	12577500	12577600
3	15348000	15348100
3	15767300	15767400
3	15767800	15767900
3	15767900	15768000
3	15978200	15978300
3	16077300	16077400
3	16100500	16100600
3	16526100	16526200
3	16526200	16526300
3	16526300	16526400
3	16526400	16526500
3	16526500	16526600
3	16526600	16526700
3	16527000	16527100
3	16527400	16527500
3	16951200	16951300
3	16951400	16951500
3	16960900	16961000
3	17194200	17194300
3	17400000	17400100
3	17503600	17503700
3	17504900	17505000
3	17908100	17908200
3	18198800	18198900
3	18721200	18721300
3	19701000	19701100
3	20031100	20031200
3	20209500	20209600
3	20314000	20314100
3	20710400	20710500
3	21077800	21077900
3	21077900	21078000
3	21322700	21322800
3	22293800	22293900
3	22476600	22476700
3	22746400	22746500
3	22746500	22746600
3	22746900	22747000
3	22747100	22747200
3	22747600	22747700
3	22747800	22747900
3	22747900	22748000
3	22748000	22748100
3	22748100	22748200
3	23067500	23067600
4	486200	486300
4	486300	486400
4	2117700	2117800
4	2117800	2117900
4	2290900	2291000
4	2353000	2353100
4	2450400	2450500
4	2450500	2450600
4	4105000	4105100
4	4164800	4164900
4	5296800	5296900
4	5640000	5640100
4	5773900	5774000
4	5912300	5912400
4	6015300	6015400
4	6019900	6020000
4	6020300	6020400
4	6314900	6315000
4	6315400	6315500
4	6409300	6409400
4	7311700	7311800
4	7400000	7400100
4	7843900	7844000
4	7844600	7844700
4	8295000	8295100
4	8295300	8295400
4	8873800	8873900
4	9005400	9005500
4	9560600	9560700
4	9560800	9560900
4	10653000	10653100
4	11241000	11241100
4	12863500	12863600
4	13332200	13332300
4	13567300	13567400
4	13572300	13572400
4	13572500	13572600
4	16195100	16195200
4	16353700	16353800
4	16701900	16702000
4	17227400	17227500
4	17644500	17644600
4	17644600	17644700
4	17644800	17644900
4	17670700	17670800
4	17670900	17671000
4	18026100	18026200
4	18026200	18026300
4	18026400	18026500
4	18026500	18026600
4	18026600	18026700
4	18133000	18133100
4	18354300	18354400
5	491700	491800
5	596500	596600
5	625300	625400
5	1537200	1537300
5	2344700	2344800
5	2757300	2757400
5	2757400	2757500
5	3469500	3469600
5	3469900	3470000
5	4390900	4391000
5	4505000	4505100
5	4583400	4583500
5	4855800	4855900
5	5023200	5023300
5	5706900	5707000
5	5707000	5707100
5	5982600	5982700
5	6253100	6253200
5	6774900	6775000
5	6775000	6775100
5	6835800	6835900
5	8218500	8218600
5	8218600	8218700
5	8218700	8218800
5	8218800	8218900
5	8218900	8219000
5	8440100	8440200
5	8440300	8440400
5	8440400	8440500
5	8620600	8620700
5	8622700	8622800
5	8839900	8840000
5	9082800	9082900
5	9166800	9166900
5	9603300	9603400
5	9604800	9604900
5	9986700	9986800
5	10796000	10796100
5	10863000	10863100
5	13514800	13514900
5	13613600	13613700
5	13613700	13613800
5	14046400	14046500
5	14047000	14047100
5	14094000	14094100
5	14094100	14094200
5	14094200	14094300
5	14572000	14572100
5	15204600	15204700
5	15259800	15259900
5	15261600	15261700
5	15263400	15263500
5	15643300	15643400
5	15704300	15704400
5	15967400	15967500
5	15983700	15983800
5	16367400	16367500
5	16383900	16384000
5	17003300	17003400
5	17003500	17003600
5	17149500	17149600
5	17149700	17149800
5	17487300	17487400
5	17527300	17527400
5	17670900	17671000
5	17707500	17707600
5	17708200	17708300
5	17891900	17892000
5	17892000	17892100
5	17960500	17960600
5	18069200	18069300
5	18069800	18069900
5	18431700	18431800
5	18440600	18440700
5	18534100	18534200
5	18849700	18849800
5	20203200	20203300
5	20207000	20207100
5	20207400	20207500
5	20464500	20464600
5	20902900	20903000
5	21145500	21145600
5	21172800	21172900
5	21466800	21466900
5	21466900	21467000
5	21929200	21929300
5	21929700	21929800
5	21983300	21983400
5	22093400	22093500
5	22117300	22117400
5	22165000	22165100
5	22186900	22187000
5	22262800	22262900
5	22707000	22707100
5	22709100	22709200
5	23400700	23400800
5	23400800	23400900
5	24035900	24036000
5	26552300	26552400
5	26885000	26885100
5	26885300	26885400
5	26885400	26885500
5	26885600	26885700

## Sheet: c.CHG class 1
Table S8c. hypo CHG DMR regions class 1
Chr	Start	Stop
1	3063500	3063600
1	3413100	3413200
1	6102400	6102500
1	8543900	8544000
1	9204000	9204100
1	11228600	11228700
1	11228700	11228800
1	11930600	11930700
1	12993500	12993600
1	13039400	13039500
1	13192400	13192500
1	13359200	13359300
1	13837900	13838000
1	16142400	16142500
1	16624500	16624600
1	16751500	16751600
1	16751600	16751700
1	16792400	16792500
1	16870900	16871000
1	17091500	17091600
1	17152700	17152800
1	17152800	17152900
1	17295400	17295500
1	17605500	17605600
1	17727100	17727200
1	19212600	19212700
1	19741500	19741600
1	20734100	20734200
1	20734200	20734300
1	22443700	22443800
1	22447500	22447600
1	22737000	22737100
1	23068300	23068400
1	24506500	24506600
1	26140100	26140200
1	28293300	28293400
1	29250100	29250200
2	122200	122300
2	134700	134800
2	362500	362600
2	449800	449900
2	560400	560500
2	780400	780500
2	1821700	1821800
2	1823100	1823200
2	1937700	1937800
2	1990500	1990600
2	3314900	3315000
2	3320000	3320100
2	4140700	4140800
2	4143400	4143500
2	5917800	5917900
2	5923300	5923400
2	5923400	5923500
2	6946500	6946600
2	8202900	8203000
2	8455700	8455800
2	8575600	8575700
2	8641700	8641800
2	9612000	9612100
2	11164000	11164100
2	12076100	12076200
2	12398300	12398400
2	14290700	14290800
2	14653600	14653700
2	17307700	17307800
3	495800	495900
3	1951500	1951600
3	1951600	1951700
3	2601400	2601500
3	4263100	4263200
3	7634800	7634900
3	8329400	8329500
3	8345500	8345600
3	9595600	9595700
3	9646500	9646600
3	9646600	9646700
3	9713900	9714000
3	10220300	10220400
3	10514100	10514200
3	10514200	10514300
3	10960800	10960900
3	11803000	11803100
3	11962600	11962700
3	15356500	15356600
3	16285400	16285500
3	16539500	16539600
3	16732300	16732400
3	17402000	17402100
3	17707500	17707600
3	17778000	17778100
3	18843500	18843600
3	19088800	19088900
3	22562700	22562800
4	144800	144900
4	310700	310800
4	1224000	1224100
4	1224100	1224200
4	2384200	2384300
4	2393700	2393800
4	2543000	2543100
4	2578000	2578100
4	2595100	2595200
4	4643700	4643800
4	5252200	5252300
4	6016400	6016500
4	6054500	6054600
4	6333400	6333500
4	6344000	6344100
4	6874600	6874700
4	7425100	7425200
4	8207900	8208000
4	8503700	8503800
4	10299600	10299700
4	10513200	10513300
4	11216700	11216800
5	56800	56900
5	3738400	3738500
5	4508100	4508200
5	4508200	4508300
5	5114700	5114800
5	6461200	6461300
5	6751400	6751500
5	7190400	7190500
5	7190500	7190600
5	7777800	7777900
5	7780900	7781000
5	7934900	7935000
5	8241500	8241600
5	9023400	9023500
5	9402800	9402900
5	9647500	9647600
5	9648300	9648400
5	9648400	9648500
5	9704800	9704900
5	9978600	9978700
5	9983900	9984000
5	10801000	10801100
5	14138900	14139000
5	14590000	14590100
5	15385600	15385700
5	15396000	15396100
5	15821100	15821200
5	15942300	15942400
5	16353900	16354000
5	16354000	16354100
5	17324400	17324500
5	18737800	18737900
5	19189300	19189400
5	19870900	19871000
5	22581300	22581400
5	22581400	22581500
5	22804900	22805000
5	23046700	23046800
5	24314400	24314500
5	24370800	24370900
5	24994200	24994300
Mt	312600	312700

## Sheet: d.CHG class 2
Table S8d. hypo CHG DMR regions class 2
Chr	Start	Stop
1	292600	292700
1	670700	670800
1	1592600	1592700
1	1884200	1884300
1	2587100	2587200
1	4293100	4293200
1	4506500	4506600
1	4597100	4597200
1	4966300	4966400
1	4966400	4966500
1	5395500	5395600
1	5972200	5972300
1	6197300	6197400
1	6302600	6302700
1	6379500	6379600
1	6380600	6380700
1	6756400	6756500
1	6756500	6756600
1	7138800	7138900
1	7506000	7506100
1	7522200	7522300
1	7783500	7783600
1	7787800	7787900
1	7852100	7852200
1	7852200	7852300
1	8178300	8178400
1	8409200	8409300
1	8513500	8513600
1	8577100	8577200
1	8691100	8691200
1	8794400	8794500
1	9018700	9018800
1	9205000	9205100
1	9205200	9205300
1	9306000	9306100
1	9362400	9362500
1	9756800	9756900
1	9759400	9759500
1	9759800	9759900
1	9903500	9903600
1	9903700	9903800
1	9903900	9904000
1	9958600	9958700
1	10022100	10022200
1	10022500	10022600
1	10023300	10023400
1	10383500	10383600
1	10659300	10659400
1	10660100	10660200
1	10661000	10661100
1	10775800	10775900
1	10776600	10776700
1	10777300	10777400
1	10777500	10777600
1	10916000	10916100
1	11020500	11020600
1	11032500	11032600
1	11046600	11046700
1	11154400	11154500
1	11366200	11366300
1	11490700	11490800
1	11491100	11491200
1	11585700	11585800
1	11661300	11661400
1	11734600	11734700
1	11880100	11880200
1	11982800	11982900
1	11982900	11983000
1	12062600	12062700
1	12083700	12083800
1	12306800	12306900
1	12471100	12471200
1	12477400	12477500
1	12477900	12478000
1	12862500	12862600
1	12901000	12901100
1	12901900	12902000
1	12904700	12904800
1	13039300	13039400
1	13204600	13204700
1	13246500	13246600
1	13249700	13249800
1	13250100	13250200
1	13250600	13250700
1	13251000	13251100
1	13251500	13251600
1	13310100	13310200
1	13522300	13522400
1	13566900	13567000
1	13858800	13858900
1	13925400	13925500
1	14607100	14607200
1	14687300	14687400
1	15683900	15684000
1	15886600	15886700
1	15965500	15965600
1	16004300	16004400
1	16004400	16004500
1	16067900	16068000
1	16068400	16068500
1	16134000	16134100
1	16160600	16160700
1	16163800	16163900
1	16164600	16164700
1	16248100	16248200
1	16404300	16404400
1	16421700	16421800
1	16449900	16450000
1	16453600	16453700
1	16593500	16593600
1	16595900	16596000
1	16598500	16598600
1	16599600	16599700
1	16601200	16601300
1	16606200	16606300
1	16754500	16754600
1	16803700	16803800
1	16819900	16820000
1	16828200	16828300
1	16861200	16861300
1	16877700	16877800
1	16903200	16903300
1	16986600	16986700
1	17112200	17112300
1	17113600	17113700
1	17143200	17143300
1	17145600	17145700
1	17489100	17489200
1	17503000	17503100
1	17542800	17542900
1	17546200	17546300
1	17549200	17549300
1	17549400	17549500
1	17566000	17566100
1	17640600	17640700
1	17656300	17656400
1	17821000	17821100
1	18093700	18093800
1	18282200	18282300
1	18282400	18282500
1	18324900	18325000
1	18907000	18907100
1	18907300	18907400
1	19023700	19023800
1	19024400	19024500
1	19073200	19073300
1	19073300	19073400
1	19073600	19073700
1	19073700	19073800
1	19234800	19234900
1	19354100	19354200
1	19675200	19675300
1	20172800	20172900
1	20187900	20188000
1	20188000	20188100
1	20206600	20206700
1	20397600	20397700
1	20398500	20398600
1	20466200	20466300
1	20466400	20466500
1	20466700	20466800
1	20466900	20467000
1	20467900	20468000
1	20926100	20926200
1	20926200	20926300
1	20926300	20926400
1	20926400	20926500
1	20926700	20926800
1	20926900	20927000
1	20927100	20927200
1	20927200	20927300
1	21034000	21034100
1	21034400	21034500
1	21066700	21066800
1	21066800	21066900
1	21080900	21081000
1	21213000	21213100
1	21215900	21216000
1	21217600	21217700
1	21218000	21218100
1	21335600	21335700
1	21390600	21390700
1	21582400	21582500
1	21603200	21603300
1	21609600	21609700
1	21740600	21740700
1	21740700	21740800
1	22060500	22060600
1	22060800	22060900
1	22323000	22323100
1	22323100	22323200
1	22780300	22780400
1	22845500	22845600
1	22889500	22889600
1	23394000	23394100
1	23880600	23880700
1	23880800	23880900
1	23880900	23881000
1	23884700	23884800
1	23884800	23884900
1	24042600	24042700
1	24369400	24369500
1	24564500	24564600
1	24832600	24832700
1	24957000	24957100
1	25261200	25261300
1	25349300	25349400
1	25641900	25642000
1	25673900	25674000
1	25674000	25674100
1	25728700	25728800
1	25929100	25929200
1	26035100	26035200
1	26781200	26781300
1	27036100	27036200
1	27637400	27637500
1	27637600	27637700
1	27637900	27638000
1	28038000	28038100
1	28470400	28470500
1	28582000	28582100
1	28994300	28994400
1	29263900	29264000
2	70700	70800
2	303200	303300
2	425000	425100
2	455800	455900
2	481300	481400
2	639400	639500
2	670400	670500
2	752400	752500
2	768200	768300
2	787200	787300
2	795600	795700
2	796000	796100
2	796200	796300
2	808200	808300
2	877800	877900
2	912300	912400
2	1075300	1075400
2	1111200	1111300
2	1155100	1155200
2	1155200	1155300
2	1155500	1155600
2	1168200	1168300
2	1209800	1209900
2	1210700	1210800
2	1211000	1211100
2	1211300	1211400
2	1213800	1213900
2	1213900	1214000
2	1220600	1220700
2	1223600	1223700
2	1238900	1239000
2	1246200	1246300
2	1247700	1247800
2	1247800	1247900
2	1256700	1256800
2	1297400	1297500
2	1314600	1314700
2	1348900	1349000
2	1349500	1349600
2	1369800	1369900
2	1369900	1370000
2	1394100	1394200
2	1438800	1438900
2	1457500	1457600
2	1458000	1458100
2	1469800	1469900
2	1483700	1483800
2	1483900	1484000
2	1484000	1484100
2	1484200	1484300
2	1500600	1500700
2	1524700	1524800
2	1537400	1537500
2	1579100	1579200
2	1579700	1579800
2	1579900	1580000
2	1613400	1613500
2	1613700	1613800
2	1654200	1654300
2	1683700	1683800
2	1683800	1683900
2	1735200	1735300
2	1768200	1768300
2	1840200	1840300
2	1840600	1840700
2	1865400	1865500
2	1926800	1926900
2	1939900	1940000
2	2031000	2031100
2	2059800	2059900
2	2089500	2089600
2	2219200	2219300
2	2228000	2228100
2	2249100	2249200
2	2250000	2250100
2	2252000	2252100
2	2266700	2266800
2	2311700	2311800
2	2365100	2365200
2	2421600	2421700
2	2520000	2520100
2	2536800	2536900
2	2537000	2537100
2	2537100	2537200
2	2537200	2537300
2	2537500	2537600
2	2853500	2853600
2	2854000	2854100
2	2865600	2865700
2	2865800	2865900
2	2867800	2867900
2	2869500	2869600
2	2946800	2946900
2	2947600	2947700
2	2948200	2948300
2	2948300	2948400
2	2948600	2948700
2	2949800	2949900
2	2951600	2951700
2	2962200	2962300
2	2962300	2962400
2	3006400	3006500
2	3217600	3217700
2	3530800	3530900
2	3673300	3673400
2	3931700	3931800
2	4005900	4006000
2	4101900	4102000
2	4107000	4107100
2	4216600	4216700
2	4269300	4269400
2	4271100	4271200
2	4327600	4327700
2	4424100	4424200
2	4456900	4457000
2	4553600	4553700
2	4798200	4798300
2	4894000	4894100
2	4961100	4961200
2	4965400	4965500
2	5323200	5323300
2	5400300	5400400
2	5427900	5428000
2	5558700	5558800
2	5643800	5643900
2	5645900	5646000
2	5669800	5669900
2	5721300	5721400
2	5722400	5722500
2	5750700	5750800
2	5831100	5831200
2	5939200	5939300
2	5941100	5941200
2	5941200	5941300
2	5941300	5941400
2	5942200	5942300
2	5942900	5943000
2	6048600	6048700
2	6095000	6095100
2	6154100	6154200
2	6164200	6164300
2	6192000	6192100
2	6192600	6192700
2	6197300	6197400
2	6217900	6218000
2	6234700	6234800
2	6234900	6235000
2	6238000	6238100
2	6298200	6298300
2	6349800	6349900
2	6376900	6377000
2	6377200	6377300
2	6377400	6377500
2	6379300	6379400
2	6397400	6397500
2	6489700	6489800
2	6490000	6490100
2	6494200	6494300
2	6499000	6499100
2	6647900	6648000
2	6648100	6648200
2	6652900	6653000
2	6657200	6657300
2	6674400	6674500
2	6691900	6692000
2	6696400	6696500
2	6715200	6715300
2	6902500	6902600
2	6915100	6915200
2	6915300	6915400
2	6915400	6915500
2	6975700	6975800
2	7022700	7022800
2	7033500	7033600
2	7035000	7035100
2	7171200	7171300
2	7202200	7202300
2	7204800	7204900
2	7205400	7205500
2	7205900	7206000
2	7299200	7299300
2	7327900	7328000
2	7441000	7441100
2	7455600	7455700
2	7456000	7456100
2	7457500	7457600
2	7457900	7458000
2	7682200	7682300
2	7696000	7696100
2	7720200	7720300
2	7720300	7720400
2	7883800	7883900
2	8067000	8067100
2	8366300	8366400
2	8366400	8366500
2	8366500	8366600
2	8366700	8366800
2	8366900	8367000
2	8367200	8367300
2	8414000	8414100
2	8538500	8538600
2	8590800	8590900
2	8883000	8883100
2	8883200	8883300
2	8962800	8962900
2	9234600	9234700
2	9234700	9234800
2	9262900	9263000
2	9425000	9425100
2	9595900	9596000
2	9640100	9640200
2	9656700	9656800
2	9656800	9656900
2	9831200	9831300
2	9947300	9947400
2	10114300	10114400
2	10114400	10114500
2	10442400	10442500
2	10635800	10635900
2	10638000	10638100
2	10658600	10658700
2	10658700	10658800
2	10658800	10658900
2	11040900	11041000
2	11041200	11041300
2	11043200	11043300
2	11043400	11043500
2	11043500	11043600
2	11508700	11508800
2	11508800	11508900
2	11549800	11549900
2	11550000	11550100
2	11550100	11550200
2	11550200	11550300
2	11550300	11550400
2	11693700	11693800
2	11694000	11694100
2	11949000	11949100
2	12150300	12150400
2	12150400	12150500
2	12150500	12150600
2	12174900	12175000
2	12472600	12472700
2	12623000	12623100
2	12623200	12623300
2	12623300	12623400
2	12708400	12708500
2	12742800	12742900
2	13041900	13042000
2	13042000	13042100
2	13042300	13042400
2	13065500	13065600
2	14009500	14009600
2	14010000	14010100
2	14402400	14402500
2	14553600	14553700
2	15097700	15097800
2	15130600	15130700
2	15130800	15130900
2	15274000	15274100
2	15400100	15400200
2	15707700	15707800
2	15707800	15707900
2	15708100	15708200
2	15708400	15708500
2	15708500	15708600
2	15708600	15708700
2	15880500	15880600
2	15989900	15990000
2	16021800	16021900
2	16022100	16022200
2	16143500	16143600
2	16172600	16172700
2	16172800	16172900
2	16272900	16273000
2	16273000	16273100
2	16333400	16333500
2	16333500	16333600
2	16333700	16333800
2	16422800	16422900
2	16866000	16866100
2	17407900	17408000
2	17408000	17408100
2	17408500	17408600
2	17488500	17488600
2	18268800	18268900
2	18269000	18269100
2	18676200	18676300
2	18676600	18676700
2	19353800	19353900
2	19354000	19354100
2	19354100	19354200
3	809900	810000
3	933400	933500
3	1210400	1210500
3	1210500	1210600
3	1210600	1210700
3	1283000	1283100
3	1285000	1285100
3	1674800	1674900
3	1675200	1675300
3	1675400	1675500
3	2049000	2049100
3	2049300	2049400
3	2888100	2888200
3	2888200	2888300
3	2888400	2888500
3	3497800	3497900
3	3542800	3542900
3	3665200	3665300
3	4410700	4410800
3	4579100	4579200
3	5377300	5377400
3	5377400	5377500
3	5378000	5378100
3	5453400	5453500
3	5683300	5683400
3	5780500	5780600
3	6366500	6366600
3	6366900	6367000
3	6705800	6705900
3	7772600	7772700
3	8096800	8096900
3	8138600	8138700
3	8219600	8219700
3	8219700	8219800
3	8220100	8220200
3	8248200	8248300
3	8370000	8370100
3	8512400	8512500
3	8512500	8512600
3	8512700	8512800
3	8512800	8512900
3	8794100	8794200
3	8794200	8794300
3	8796900	8797000
3	9135300	9135400
3	9331800	9331900
3	9331900	9332000
3	9773200	9773300
3	9988200	9988300
3	9988300	9988400
3	9988500	9988600
3	9988800	9988900
3	10166800	10166900
3	10190600	10190700
3	10264800	10264900
3	10297400	10297500
3	10297600	10297700
3	10314600	10314700
3	10373000	10373100
3	10373100	10373200
3	10373200	10373300
3	10373400	10373500
3	10374300	10374400
3	10374400	10374500
3	10388000	10388100
3	10388200	10388300
3	10388800	10388900
3	10554700	10554800
3	10719700	10719800
3	10734500	10734600
3	10766100	10766200
3	10766200	10766300
3	10818100	10818200
3	10818700	10818800
3	10819600	10819700
3	10844300	10844400
3	10862300	10862400
3	10938500	10938600
3	11026500	11026600
3	11026600	11026700
3	11043000	11043100
3	11080000	11080100
3	11092400	11092500
3	11094200	11094300
3	11098600	11098700
3	11100200	11100300
3	11182200	11182300
3	11183100	11183200
3	11187200	11187300
3	11187400	11187500
3	11222300	11222400
3	11229500	11229600
3	11271700	11271800
3	11288800	11288900
3	11288900	11289000
3	11309400	11309500
3	11347600	11347700
3	11439000	11439100
3	11440700	11440800
3	11446100	11446200
3	11457900	11458000
3	11458400	11458500
3	11475900	11476000
3	11627200	11627300
3	11726300	11726400
3	11749100	11749200
3	11821800	11821900
3	11827900	11828000
3	11848300	11848400
3	11848400	11848500
3	12133900	12134000
3	12134400	12134500
3	12158000	12158100
3	12239300	12239400
3	12239700	12239800
3	12265000	12265100
3	12267300	12267400
3	12370100	12370200
3	12384300	12384400
3	12602800	12602900
3	12624000	12624100
3	12640600	12640700
3	12733500	12733600
3	12906000	12906100
3	13070500	13070600
3	13071500	13071600
3	13227400	13227500
3	13260300	13260400
3	13338500	13338600
3	14315600	14315700
3	14608100	14608200
3	14608900	14609000
3	14728800	14728900
3	14989300	14989400
3	15071700	15071800
3	15189000	15189100
3	15189100	15189200
3	15299000	15299100
3	15397400	15397500
3	15397500	15397600
3	15487100	15487200
3	15563500	15563600
3	15612600	15612700
3	15612700	15612800
3	15619200	15619300
3	15637400	15637500
3	15638000	15638100
3	15641700	15641800
3	15667700	15667800
3	15687200	15687300
3	15698200	15698300
3	15698300	15698400
3	15709900	15710000
3	15733600	15733700
3	15734500	15734600
3	15745400	15745500
3	15746200	15746300
3	15803600	15803700
3	15833100	15833200
3	15875000	15875100
3	15876900	15877000
3	15893200	15893300
3	15944400	15944500
3	15945000	15945100
3	15945900	15946000
3	15946300	15946400
3	15946700	15946800
3	15976300	15976400
3	15978200	15978300
3	16183600	16183700
3	16321700	16321800
3	16321800	16321900
3	16321900	16322000
3	16558700	16558800
3	16627600	16627700
3	16708500	16708600
3	16766300	16766400
3	16766400	16766500
3	16798400	16798500
3	16853600	16853700
3	16975400	16975500
3	17471100	17471200
3	17848900	17849000
3	17860900	17861000
3	17862200	17862300
3	17862300	17862400
3	17862400	17862500
3	18112500	18112600
3	18179900	18180000
3	18243400	18243500
3	18503400	18503500
3	18770300	18770400
3	19086000	19086100
3	19357900	19358000
3	19471500	19471600
3	19481200	19481300
3	19481300	19481400
3	19481400	19481500
3	19533800	19533900
3	19534000	19534100
3	19560700	19560800
3	19560800	19560900
3	19560900	19561000
3	19561000	19561100
3	19561100	19561200
3	20030600	20030700
3	20030700	20030800
3	20031000	20031100
3	20127300	20127400
3	20209500	20209600
3	20574000	20574100
3	20661000	20661100
3	20664300	20664400
3	20693600	20693700
3	20890800	20890900
3	20929600	20929700
3	20929700	20929800
3	20929800	20929900
3	20929900	20930000
3	21130800	21130900
3	21266700	21266800
3	21416900	21417000
3	21417000	21417100
3	21509500	21509600
3	21509600	21509700
3	21509700	21509800
3	21547800	21547900
3	21609100	21609200
3	21968900	21969000
3	22031600	22031700
3	22031700	22031800
3	22031800	22031900
3	22232600	22232700
3	22476600	22476700
3	22476700	22476800
3	22660700	22660800
3	22747600	22747700
4	31900	32000
4	136000	136100
4	136200	136300
4	136400	136500
4	136600	136700
4	173400	173500
4	173500	173600
4	273400	273500
4	375900	376000
4	474700	474800
4	486200	486300
4	590800	590900
4	836600	836700
4	861100	861200
4	1027100	1027200
4	1288100	1288200
4	1480200	1480300
4	1485100	1485200
4	1596800	1596900
4	1627300	1627400
4	1636100	1636200
4	1640900	1641000
4	1662500	1662600
4	1785500	1785600
4	1785600	1785700
4	1883900	1884000
4	1884000	1884100
4	2051900	2052000
4	2079100	2079200
4	2094800	2094900
4	2121000	2121100
4	2266000	2266100
4	2266700	2266800
4	2293800	2293900
4	2338400	2338500
4	2379700	2379800
4	2380100	2380200
4	2380400	2380500
4	2380600	2380700
4	2409800	2409900
4	2409900	2410000
4	2410700	2410800
4	2419600	2419700
4	2471500	2471600
4	2527100	2527200
4	2527300	2527400
4	2585600	2585700
4	2622600	2622700
4	2724400	2724500
4	2733700	2733800
4	2733900	2734000
4	2734200	2734300
4	2734400	2734500
4	2734500	2734600
4	2734600	2734700
4	2756400	2756500
4	2775700	2775800
4	2796900	2797000
4	2876800	2876900
4	2987600	2987700
4	3301000	3301100
4	3316700	3316800
4	3358500	3358600
4	3372300	3372400
4	3802100	3802200
4	3888400	3888500
4	3939000	3939100
4	4056200	4056300
4	4075800	4075900
4	4087400	4087500
4	4088700	4088800
4	4089000	4089100
4	4093000	4093100
4	4093100	4093200
4	4093900	4094000
4	4106500	4106600
4	4107400	4107500
4	4107600	4107700
4	4227300	4227400
4	4621400	4621500
4	4621500	4621600
4	4665000	4665100
4	4796100	4796200
4	4844600	4844700
4	4920700	4920800
4	4992400	4992500
4	5276400	5276500
4	5281900	5282000
4	5282800	5282900
4	5284200	5284300
4	5344400	5344500
4	5344500	5344600
4	5344600	5344700
4	5344800	5344900
4	5344900	5345000
4	5345000	5345100
4	5345100	5345200
4	5381500	5381600
4	5423700	5423800
4	5429300	5429400
4	5438900	5439000
4	5439100	5439200
4	5439200	5439300
4	5473700	5473800
4	5504900	5505000
4	5505800	5505900
4	5505900	5506000
4	5516500	5516600
4	5556900	5557000
4	5558300	5558400
4	5606400	5606500
4	5714300	5714400
4	5723300	5723400
4	5744800	5744900
4	5770300	5770400
4	5910900	5911000
4	5920600	5920700
4	6015300	6015400
4	6028200	6028300
4	6037600	6037700
4	6047000	6047100
4	6102100	6102200
4	6167500	6167600
4	6184200	6184300
4	6275900	6276000
4	6276000	6276100
4	6282400	6282500
4	6311400	6311500
4	6351500	6351600
4	6357200	6357300
4	6357600	6357700
4	6405300	6405400
4	6551700	6551800
4	6596800	6596900
4	6599500	6599600
4	6688900	6689000
4	6785100	6785200
4	6788900	6789000
4	6789700	6789800
4	7171100	7171200
4	7178800	7178900
4	7245400	7245500
4	7250800	7250900
4	7250900	7251000
4	7294700	7294800
4	7426500	7426600
4	7800600	7800700
4	7921100	7921200
4	8087400	8087500
4	8131500	8131600
4	8131700	8131800
4	8214400	8214500
4	8214700	8214800
4	8262800	8262900
4	8263500	8263600
4	8264400	8264500
4	8264500	8264600
4	8265300	8265400
4	8266000	8266100
4	8266400	8266500
4	8536400	8536500
4	8537500	8537600
4	8797200	8797300
4	8797800	8797900
4	8798900	8799000
4	8947800	8947900
4	8948400	8948500
4	9005300	9005400
4	9005700	9005800
4	9145100	9145200
4	9145300	9145400
4	9145400	9145500
4	9162100	9162200
4	9162300	9162400
4	9162400	9162500
4	9162600	9162700
4	9800600	9800700
4	9802000	9802100
4	9988100	9988200
4	9989000	9989100
4	10156900	10157000
4	10266200	10266300
4	10266500	10266600
4	10648800	10648900
4	10648900	10649000
4	10653000	10653100
4	10889900	10890000
4	10897900	10898000
4	10898100	10898200
4	10898400	10898500
4	11147700	11147800
4	11377300	11377400
4	11447600	11447700
4	11473400	11473500
4	11474700	11474800
4	11475000	11475100
4	11475200	11475300
4	11684400	11684500
4	12093400	12093500
4	12095500	12095600
4	12599000	12599100
4	12599100	12599200
4	12599200	12599300
4	12863000	12863100
4	12863100	12863200
4	13473000	13473100
4	13572300	13572400
4	13572500	13572600
4	14272200	14272300
4	14272400	14272500
4	14272500	14272600
4	14967200	14967300
4	14967400	14967500
4	15628200	15628300
4	15628400	15628500
4	15696500	15696600
4	15696700	15696800
4	16555500	16555600
4	16921100	16921200
4	17044600	17044700
4	17212700	17212800
4	17227500	17227600
4	17413100	17413200
4	18181900	18182000
4	18182300	18182400
4	18256000	18256100
4	18256400	18256500
4	18257000	18257100
4	18434800	18434900
4	18474100	18474200
5	179300	179400
5	837900	838000
5	1182100	1182200
5	1230100	1230200
5	1411400	1411500
5	1488400	1488500
5	1501500	1501600
5	1501700	1501800
5	1655000	1655100
5	1655200	1655300
5	1872100	1872200
5	2896100	2896200
5	2896200	2896300
5	3560700	3560800
5	3650100	3650200
5	3650500	3650600
5	3650600	3650700
5	3651000	3651100
5	3659600	3659700
5	3751000	3751100
5	3752100	3752200
5	3752200	3752300
5	3752300	3752400
5	4141100	4141200
5	4141400	4141500
5	4856300	4856400
5	5528600	5528700
5	5708300	5708400
5	6252300	6252400
5	6252500	6252600
5	6252600	6252700
5	6252700	6252800
5	6252900	6253000
5	6253900	6254000
5	7344200	7344300
5	7508400	7508500
5	7644500	7644600
5	7644600	7644700
5	7644800	7644900
5	7645000	7645100
5	7648400	7648500
5	7648700	7648800
5	7700800	7700900
5	7714100	7714200
5	7833800	7833900
5	7971700	7971800
5	7971900	7972000
5	7972000	7972100
5	7972100	7972200
5	7991300	7991400
5	8204200	8204300
5	8362000	8362100
5	8404300	8404400
5	8404400	8404500
5	8420600	8420700
5	8420700	8420800
5	8452300	8452400
5	8611900	8612000
5	8613900	8614000
5	8617700	8617800
5	8620600	8620700
5	8728200	8728300
5	8728300	8728400
5	8783300	8783400
5	8783400	8783500
5	8783500	8783600
5	8783600	8783700
5	8810400	8810500
5	8811900	8812000
5	8813500	8813600
5	8813700	8813800
5	8839900	8840000
5	8846600	8846700
5	9169400	9169500
5	9178600	9178700
5	9282100	9282200
5	9323300	9323400
5	9324100	9324200
5	9346000	9346100
5	9346800	9346900
5	9354500	9354600
5	9361600	9361700
5	9363300	9363400
5	9394600	9394700
5	9428800	9428900
5	9444000	9444100
5	9561900	9562000
5	9562000	9562100
5	9583000	9583100
5	9583700	9583800
5	9592500	9592600
5	9612200	9612300
5	9612300	9612400
5	9686300	9686400
5	9686400	9686500
5	9701700	9701800
5	9702400	9702500
5	9741000	9741100
5	9747200	9747300
5	9749400	9749500
5	9750200	9750300
5	9751000	9751100
5	9756300	9756400
5	9756700	9756800
5	9757500	9757600
5	9761500	9761600
5	9761800	9761900
5	9800200	9800300
5	9801400	9801500
5	9802100	9802200
5	9819000	9819100
5	9858200	9858300
5	9918600	9918700
5	9990200	9990300
5	10066500	10066600
5	10089100	10089200
5	10124200	10124300
5	10124300	10124400
5	10124400	10124500
5	10385200	10385300
5	10385300	10385400
5	10396500	10396600
5	10421100	10421200
5	10428100	10428200
5	10449300	10449400
5	10457900	10458000
5	10528200	10528300
5	10529300	10529400
5	10529500	10529600
5	10529600	10529700
5	10539800	10539900
5	10564100	10564200
5	10565100	10565200
5	10568300	10568400
5	10568600	10568700
5	10569700	10569800
5	10570600	10570700
5	10570700	10570800
5	10572200	10572300
5	10572700	10572800
5	10572900	10573000
5	10654500	10654600
5	10655700	10655800
5	10660500	10660600
5	10718200	10718300
5	10820500	10820600
5	10822600	10822700
5	10833800	10833900
5	10836500	10836600
5	10898100	10898200
5	10901000	10901100
5	10901100	10901200
5	10901200	10901300
5	10917800	10917900
5	10988300	10988400
5	11383200	11383300
5	12274200	12274300
5	12895600	12895700
5	12902600	12902700
5	13052500	13052600
5	13067700	13067800
5	13069600	13069700
5	13392700	13392800
5	13437200	13437300
5	13497200	13497300
5	13627100	13627200
5	13659200	13659300
5	13659300	13659400
5	13679400	13679500
5	13681800	13681900
5	13682400	13682500
5	13689400	13689500
5	13692100	13692200
5	13720000	13720100
5	13820100	13820200
5	13820600	13820700
5	13827100	13827200
5	13827700	13827800
5	13863000	13863100
5	13991800	13991900
5	14061300	14061400
5	14149400	14149500
5	14186300	14186400
5	14246700	14246800
5	14373200	14373300
5	14521300	14521400
5	14626800	14626900
5	14745700	14745800
5	14800600	14800700
5	14808800	14808900
5	14846200	14846300
5	14849700	14849800
5	14849800	14849900
5	14849900	14850000
5	14850200	14850300
5	14864700	14864800
5	14874800	14874900
5	14901200	14901300
5	14918100	14918200
5	15052900	15053000
5	15075700	15075800
5	15077500	15077600
5	15140500	15140600
5	15140600	15140700
5	15140800	15140900
5	15408400	15408500
5	15408500	15408600
5	15437800	15437900
5	15484500	15484600
5	15505000	15505100
5	15505100	15505200
5	15505400	15505500
5	15528100	15528200
5	15600000	15600100
5	15667400	15667500
5	15700700	15700800
5	15704300	15704400
5	15873000	15873100
5	15873100	15873200
5	15873200	15873300
5	15873300	15873400
5	15873400	15873500
5	15887400	15887500
5	15887500	15887600
5	15888300	15888400
5	15983900	15984000
5	16007800	16007900
5	16015300	16015400
5	16015600	16015700
5	16015800	16015900
5	16017700	16017800
5	16017900	16018000
5	16410300	16410400
5	16604600	16604700
5	16966400	16966500
5	17003700	17003800
5	17081100	17081200
5	17107000	17107100
5	17107400	17107500
5	17174700	17174800
5	17213000	17213100
5	17213200	17213300
5	17485000	17485100
5	17671000	17671100
5	17671100	17671200
5	17672000	17672100
5	17826700	17826800
5	18039700	18039800
5	18040200	18040300
5	18063800	18063900
5	18106100	18106200
5	18216900	18217000
5	18512600	18512700
5	18727100	18727200
5	18727300	18727400
5	18859100	18859200
5	18901700	18901800
5	19140200	19140300
5	19407800	19407900
5	19407900	19408000
5	19557600	19557700
5	19557800	19557900
5	19558100	19558200
5	19558300	19558400
5	19752200	19752300
5	19752300	19752400
5	19752400	19752500
5	19868200	19868300
5	20019600	20019700
5	20440200	20440300
5	20440800	20440900
5	20473500	20473600
5	20473600	20473700
5	21466800	21466900
5	21467900	21468000
5	21803800	21803900
5	22165100	22165200
5	22165200	22165300
5	22165300	22165400
5	22260300	22260400
5	22675300	22675400
5	23050100	23050200
5	23592500	23592600
5	23592600	23592700
5	23592800	23592900

## Sheet: e.CHG class 3
Table S8e. hypo CHG DMR regions class 3
Chr	Start	Stop
1	446600	446700
1	446800	446900
1	446900	447000
1	447000	447100
1	447100	447200
1	447700	447800
1	447800	447900
1	3827900	3828000
1	3828000	3828100
1	3828100	3828200
1	3828200	3828300
1	3828300	3828400
1	3828400	3828500
1	3828500	3828600
1	4068100	4068200
1	4068800	4068900
1	4068900	4069000
1	4069000	4069100
1	4425300	4425400
1	4505900	4506000
1	4506600	4506700
1	4506700	4506800
1	4507200	4507300
1	4507400	4507500
1	4619300	4619400
1	4619700	4619800
1	4620000	4620100
1	4620100	4620200
1	4620200	4620300
1	4632300	4632400
1	4632400	4632500
1	4632500	4632600
1	4632600	4632700
1	4635900	4636000
1	4708300	4708400
1	4720200	4720300
1	4720300	4720400
1	4720800	4720900
1	4721000	4721100
1	4721100	4721200
1	4721300	4721400
1	5395600	5395700
1	5972400	5972500
1	6124300	6124400
1	6235800	6235900
1	6947500	6947600
1	6947600	6947700
1	6948300	6948400
1	7026300	7026400
1	7026400	7026500
1	7026500	7026600
1	7026600	7026700
1	7027100	7027200
1	7051700	7051800
1	7051800	7051900
1	7051900	7052000
1	7052000	7052100
1	7162300	7162400
1	7521900	7522000
1	7808800	7808900
1	7809000	7809100
1	7810200	7810300
1	8419500	8419600
1	8673000	8673100
1	8673300	8673400
1	8673400	8673500
1	8674000	8674100
1	8936100	8936200
1	9018300	9018400
1	9188800	9188900
1	10197000	10197100
1	10197100	10197200
1	10383600	10383700
1	11139700	11139800
1	11140000	11140100
1	11140100	11140200
1	11140300	11140400
1	11280300	11280400
1	11618200	11618300
1	11618800	11618900
1	11619400	11619500
1	11619800	11619900
1	12247900	12248000
1	12310800	12310900
1	12327800	12327900
1	12866200	12866300
1	13223400	13223500
1	13224100	13224200
1	13224200	13224300
1	13224300	13224400
1	15643400	15643500
1	16327400	16327500
1	16766200	16766300
1	16801900	16802000
1	16818600	16818700
1	16818900	16819000
1	16819400	16819500
1	16820600	16820700
1	16885100	16885200
1	17289500	17289600
1	17640100	17640200
1	17640300	17640400
1	17641700	17641800
1	17641800	17641900
1	17642000	17642100
1	17642200	17642300
1	17644300	17644400
1	17644400	17644500
1	17644500	17644600
1	17644700	17644800
1	17686700	17686800
1	18093600	18093700
1	18225200	18225300
1	18225300	18225400
1	18226000	18226100
1	18226100	18226200
1	18226200	18226300
1	18226400	18226500
1	18226500	18226600
1	18226600	18226700
1	18226700	18226800
1	18861500	18861600
1	18861600	18861700
1	18905500	18905600
1	18906300	18906400
1	18906700	18906800
1	19022200	19022300
1	19072900	19073000
1	19576300	19576400
1	19576500	19576600
1	19577000	19577100
1	19861300	19861400
1	20080100	20080200
1	20397800	20397900
1	21034200	21034300
1	21212600	21212700
1	21212900	21213000
1	21429600	21429700
1	22225000	22225100
1	22322800	22322900
1	22408900	22409000
1	22777200	22777300
1	23153300	23153400
1	23393700	23393800
1	23454000	23454100
1	23736900	23737000
1	24425400	24425500
1	24426600	24426700
1	24481800	24481900
1	24482400	24482500
1	24482900	24483000
1	24483000	24483100
1	24483500	24483600
1	24623700	24623800
1	24624000	24624100
1	24624100	24624200
1	25708800	25708900
1	25708900	25709000
1	25709000	25709100
1	25709100	25709200
1	25928300	25928400
1	26635000	26635100
1	27033900	27034000
1	27034200	27034300
1	27034300	27034400
1	27034400	27034500
1	27036800	27036900
1	27036900	27037000
1	27037000	27037100
1	28964400	28964500
1	28964600	28964700
1	28965800	28965900
1	28965900	28966000
1	28966000	28966100
2	346000	346100
2	346600	346700
2	346700	346800
2	346800	346900
2	346900	347000
2	637900	638000
2	638000	638100
2	638100	638200
2	638300	638400
2	638400	638500
2	638600	638700
2	638700	638800
2	878200	878300
2	1075500	1075600
2	1246300	1246400
2	1246400	1246500
2	1246700	1246800
2	1472900	1473000
2	1730200	1730300
2	1928200	1928300
2	1928400	1928500
2	1928600	1928700
2	1928900	1929000
2	1929200	1929300
2	2132100	2132200
2	2265800	2265900
2	2266500	2266600
2	2357100	2357200
2	2779400	2779500
2	2866800	2866900
2	4106600	4106700
2	4108500	4108600
2	5662600	5662700
2	5662800	5662900
2	5662900	5663000
2	5664200	5664300
2	6218100	6218200
2	7182700	7182800
2	7183600	7183700
2	7183800	7183900
2	7184600	7184700
2	7184700	7184800
2	7205000	7205100
2	7205500	7205600
2	7298900	7299000
2	7660000	7660100
2	8040900	8041000
2	8104700	8104800
2	8104800	8104900
2	8403500	8403600
2	8407500	8407600
2	9347100	9347200
2	9347200	9347300
2	9348300	9348400
2	9348400	9348500
2	10434600	10434700
2	10434700	10434800
2	10570200	10570300
2	10570300	10570400
2	10570500	10570600
2	11043700	11043800
2	11043800	11043900
2	11043900	11044000
2	11044400	11044500
2	11044500	11044600
2	11045000	11045100
2	11045100	11045200
2	11045200	11045300
2	11045400	11045500
2	11047300	11047400
2	11047400	11047500
2	11047500	11047600
2	11047900	11048000
2	11048200	11048300
2	11392400	11392500
2	11392500	11392600
2	11993100	11993200
2	11993200	11993300
2	11993300	11993400
2	12174800	12174900
2	12754200	12754300
2	13407900	13408000
2	14009800	14009900
2	14009900	14010000
2	14010200	14010300
2	14704800	14704900
2	15308600	15308700
2	15384800	15384900
2	15400000	15400100
2	15400200	15400300
2	15850700	15850800
2	15851100	15851200
2	15851200	15851300
2	15881700	15881800
2	16019800	16019900
2	16027700	16027800
2	16027800	16027900
2	16031200	16031300
2	16031400	16031500
2	16031500	16031600
2	16031600	16031700
2	16031700	16031800
2	16031800	16031900
2	16032100	16032200
2	16032200	16032300
2	17256800	17256900
2	17845000	17845100
2	17845100	17845200
2	17847000	17847100
2	17847100	17847200
2	17847300	17847400
2	17847400	17847500
2	17847500	17847600
2	17848100	17848200
2	17848200	17848300
2	17848300	17848400
2	17848400	17848500
2	17848500	17848600
2	18593600	18593700
2	18593900	18594000
3	932600	932700
3	932800	932900
3	1209900	1210000
3	1210700	1210800
3	1210800	1210900
3	1210900	1211000
3	1211000	1211100
3	1211200	1211300
3	1284100	1284200
3	1284900	1285000
3	1674900	1675000
3	3665100	3665200
3	5453300	5453400
3	5779300	5779400
3	5779700	5779800
3	5779800	5779900
3	5780900	5781000
3	5781000	5781100
3	5781100	5781200
3	6295500	6295600
3	6295600	6295700
3	6295700	6295800
3	6295800	6295900
3	6296400	6296500
3	6296500	6296600
3	6367000	6367100
3	7406900	7407000
3	7421100	7421200
3	8509700	8509800
3	8509900	8510000
3	8510000	8510100
3	8510200	8510300
3	8510300	8510400
3	8510700	8510800
3	8511600	8511700
3	8511800	8511900
3	8511900	8512000
3	8512000	8512100
3	8512100	8512200
3	9023400	9023500
3	9706900	9707000
3	9707200	9707300
3	9707300	9707400
3	9707400	9707500
3	9707500	9707600
3	9707600	9707700
3	9754100	9754200
3	9965500	9965600
3	10372800	10372900
3	10372900	10373000
3	10388600	10388700
3	10690500	10690600
3	10690700	10690800
3	10691100	10691200
3	10692600	10692700
3	10747200	10747300
3	10747800	10747900
3	11271600	11271700
3	12900800	12900900
3	14316300	14316400
3	14316500	14316600
3	14728000	14728100
3	14729300	14729400
3	15682400	15682500
3	15682500	15682600
3	15682800	15682900
3	15683400	15683500
3	15802000	15802100
3	15978400	15978500
3	16766200	16766300
3	16951400	16951500
3	16951500	16951600
3	16951700	16951800
3	17272900	17273000
3	17359300	17359400
3	17842500	17842600
3	17848300	17848400
3	17862600	17862700
3	18357400	18357500
3	18545600	18545700
3	18545700	18545800
3	18545800	18545900
3	18546000	18546100
3	18813400	18813500
3	19153200	19153300
3	19157900	19158000
3	19481100	19481200
3	20030300	20030400
3	20031100	20031200
3	20031800	20031900
3	20031900	20032000
3	20032000	20032100
3	20032200	20032300
3	20032300	20032400
3	20032400	20032500
3	20032500	20032600
3	20364200	20364300
3	20809600	20809700
3	22173600	22173700
3	22537200	22537300
4	273900	274000
4	1485700	1485800
4	1875600	1875700
4	2554200	2554300
4	2772700	2772800
4	4104500	4104600
4	4104800	4104900
4	4104900	4105000
4	4105000	4105100
4	4105100	4105200
4	4105600	4105700
4	4105700	4105800
4	5416100	5416200
4	5438600	5438700
4	5438800	5438900
4	5439800	5439900
4	5440200	5440300
4	6031800	6031900
4	6031900	6032000
4	6032100	6032200
4	6032300	6032400
4	6798300	6798400
4	7245200	7245300
4	7249900	7250000
4	7250600	7250700
4	7591900	7592000
4	7592700	7592800
4	7624900	7625000
4	9172800	9172900
4	9172900	9173000
4	9687600	9687700
4	9961900	9962000
4	9962000	9962100
4	9962100	9962200
4	9962200	9962300
4	10266000	10266100
4	10266400	10266500
4	10770200	10770300
4	11124300	11124400
4	11832900	11833000
4	12334900	12335000
4	12335000	12335100
4	12335500	12335600
4	12434000	12434100
4	12434100	12434200
4	12434200	12434300
4	12435700	12435800
4	12484000	12484100
4	12484900	12485000
4	12485100	12485200
4	12485400	12485500
4	12699400	12699500
4	12700200	12700300
4	12841100	12841200
4	12842100	12842200
4	12843000	12843100
4	12843800	12843900
4	12843900	12844000
4	12844000	12844100
4	12844100	12844200
4	12847200	12847300
4	12847300	12847400
4	12847400	12847500
4	12847500	12847600
4	12847600	12847700
4	12847700	12847800
4	12848100	12848200
4	12848300	12848400
4	12848400	12848500
4	13293000	13293100
4	13293100	13293200
4	13293200	13293300
4	13293300	13293400
4	13293700	13293800
4	13294000	13294100
4	13294100	13294200
4	13294300	13294400
4	13294500	13294600
4	13294700	13294800
4	13294800	13294900
4	13295000	13295100
4	13295700	13295800
4	13298400	13298500
4	13369900	13370000
4	13580700	13580800
4	14532200	14532300
4	14532700	14532800
4	15398700	15398800
4	15695700	15695800
4	15695800	15695900
4	15695900	15696000
4	15696000	15696100
4	15696800	15696900
4	17636700	17636800
4	17636800	17636900
4	17637400	17637500
4	17637500	17637600
4	17637600	17637700
4	18133000	18133100
4	18255600	18255700
4	18255800	18255900
4	18255900	18256000
4	18434900	18435000
5	178800	178900
5	1410300	1410400
5	1762900	1763000
5	3751200	3751300
5	3751600	3751700
5	3751700	3751800
5	3751900	3752000
5	3752000	3752100
5	4856100	4856200
5	4856200	4856300
5	6253300	6253400
5	6440400	6440500
5	6440500	6440600
5	6441400	6441500
5	6443900	6444000
5	7639700	7639800
5	7640800	7640900
5	7640900	7641000
5	7641100	7641200
5	7641300	7641400
5	7649100	7649200
5	7991700	7991800
5	8824500	8824600
5	8824600	8824700
5	8824800	8824900
5	8825200	8825300
5	8825700	8825800
5	8825800	8825900
5	9113900	9114000
5	9114000	9114100
5	9114800	9114900
5	9114900	9115000
5	9115000	9115100
5	9169500	9169600
5	9289400	9289500
5	9444700	9444800
5	9802400	9802500
5	9819100	9819200
5	9871400	9871500
5	9871600	9871700
5	9871700	9871800
5	10174000	10174100
5	10176600	10176700
5	10178100	10178200
5	13688100	13688200
5	13773800	13773900
5	13775100	13775200
5	13775200	13775300
5	15340400	15340500
5	15340500	15340600
5	15408600	15408700
5	15484900	15485000
5	15967400	15967500
5	15982000	15982100
5	15982200	15982300
5	15983300	15983400
5	15983500	15983600
5	15983700	15983800
5	15984500	15984600
5	15984900	15985000
5	15985100	15985200
5	15985300	15985400
5	16018300	16018400
5	16258200	16258300
5	17826900	17827000
5	18533800	18533900
5	18636300	18636400
5	18636400	18636500
5	18636600	18636700
5	18636700	18636800
5	18637000	18637100
5	18637200	18637300
5	18637300	18637400
5	18637400	18637500
5	20313000	20313100
5	20313500	20313600
5	20472800	20472900
5	20771200	20771300
5	20771300	20771400
5	21456600	21456700
5	21696500	21696600
5	21838100	21838200
5	21838200	21838300
5	21838300	21838400
5	21846500	21846600
5	21846900	21847000
5	21847200	21847300
5	22164800	22164900
5	22440900	22441000
5	22441800	22441900
5	22674100	22674200
5	22701200	22701300
5	22701300	22701400
5	22701400	22701500
5	22701500	22701600
5	22701600	22701700
5	22701700	22701800
5	22701800	22701900
5	22705100	22705200
5	22705500	22705600
5	22707000	22707100
5	22707300	22707400
5	22707500	22707600
5	22707700	22707800
5	22708200	22708300
5	22709500	22709600
5	22709600	22709700
5	22709700	22709800
5	22709900	22710000
5	23063300	23063400
5	26346900	26347000
5	26347000	26347100

## Sheet: f.CHG class 4
Table S8f. hypo CHG DMR regions class 4
Chr	Start	Stop
1	76900	77000
1	292500	292600
1	2189300	2189400
1	3899900	3900000
1	4738800	4738900
1	4739300	4739400
1	4967200	4967300
1	5353700	5353800
1	5354600	5354700
1	5971700	5971800
1	6657100	6657200
1	7138300	7138400
1	7522300	7522400
1	7709400	7709500
1	7710400	7710500
1	7810300	7810400
1	8053200	8053300
1	8053300	8053400
1	8691000	8691100
1	9126500	9126600
1	9564900	9565000
1	9630400	9630500
1	9630500	9630600
1	9759700	9759800
1	9759900	9760000
1	10023200	10023300
1	10115100	10115200
1	10196500	10196600
1	10197300	10197400
1	10383400	10383500
1	10384100	10384200
1	10384200	10384300
1	10660200	10660300
1	10660300	10660400
1	10660400	10660500
1	10660500	10660600
1	11028300	11028400
1	11028400	11028500
1	11064600	11064700
1	11066500	11066600
1	11440900	11441000
1	11441100	11441200
1	11490200	11490300
1	11960200	11960300
1	12034800	12034900
1	12035000	12035100
1	12039200	12039300
1	12055200	12055300
1	12083900	12084000
1	12084000	12084100
1	12187200	12187300
1	12247700	12247800
1	12282600	12282700
1	12300300	12300400
1	12316800	12316900
1	12440600	12440700
1	12445900	12446000
1	12468900	12469000
1	12469000	12469100
1	12470200	12470300
1	12471000	12471100
1	12497400	12497500
1	12499000	12499100
1	12509500	12509600
1	12549400	12549500
1	12643100	12643200
1	12701800	12701900
1	12728700	12728800
1	12728900	12729000
1	12729600	12729700
1	12729800	12729900
1	12742900	12743000
1	12765800	12765900
1	12807600	12807700
1	12810600	12810700
1	12866100	12866200
1	12901500	12901600
1	12902200	12902300
1	12976700	12976800
1	12976800	12976900
1	13081200	13081300
1	13218400	13218500
1	13242700	13242800
1	13247500	13247600
1	13291600	13291700
1	13301500	13301600
1	13303200	13303300
1	13310300	13310400
1	13412500	13412600
1	13417800	13417900
1	13431800	13431900
1	13521900	13522000
1	13524900	13525000
1	13525700	13525800
1	13526700	13526800
1	13569100	13569200
1	13569200	13569300
1	13569300	13569400
1	13569500	13569600
1	13585300	13585400
1	13675500	13675600
1	13729300	13729400
1	13733400	13733500
1	13744400	13744500
1	13746500	13746600
1	13749000	13749100
1	13749400	13749500
1	13749900	13750000
1	13751100	13751200
1	13759700	13759800
1	13854800	13854900
1	13855700	13855800
1	13858700	13858800
1	13860400	13860500
1	13865500	13865600
1	13866600	13866700
1	13866800	13866900
1	13867000	13867100
1	13867900	13868000
1	13870900	13871000
1	13871800	13871900
1	13873100	13873200
1	13876900	13877000
1	13881400	13881500
1	13892300	13892400
1	13893200	13893300
1	13901400	13901500
1	13926000	13926100
1	13926200	13926300
1	13927100	13927200
1	13963800	13963900
1	13985000	13985100
1	13986200	13986300
1	13986300	13986400
1	13990000	13990100
1	13990500	13990600
1	13990600	13990700
1	13991200	13991300
1	13992200	13992300
1	13993800	13993900
1	13994500	13994600
1	14032200	14032300
1	14032600	14032700
1	14033900	14034000
1	14034900	14035000
1	14043400	14043500
1	14049900	14050000
1	14051900	14052000
1	14068400	14068500
1	14108500	14108600
1	14124900	14125000
1	14277100	14277200
1	14278000	14278100
1	14508200	14508300
1	14605400	14605500
1	14605800	14605900
1	14606300	14606400
1	14678100	14678200
1	14679500	14679600
1	14685900	14686000
1	14688400	14688500
1	14689000	14689100
1	14690500	14690600
1	14691300	14691400
1	14694500	14694600
1	14694900	14695000
1	14707200	14707300
1	14712500	14712600
1	14713300	14713400
1	14722000	14722100
1	14722500	14722600
1	14736400	14736500
1	14891000	14891100
1	14892600	14892700
1	14918900	14919000
1	14920300	14920400
1	14921000	14921100
1	14928200	14928300
1	15012100	15012200
1	15058600	15058700
1	15080100	15080200
1	15584100	15584200
1	15584300	15584400
1	15586900	15587000
1	15591400	15591500
1	15601800	15601900
1	15630700	15630800
1	15649700	15649800
1	15684500	15684600
1	15688700	15688800
1	15689000	15689100
1	15711900	15712000
1	15713100	15713200
1	15736300	15736400
1	15771100	15771200
1	15772000	15772100
1	15776300	15776400
1	15798600	15798700
1	15799300	15799400
1	15809900	15810000
1	15864900	15865000
1	15889500	15889600
1	15944600	15944700
1	15964900	15965000
1	16068100	16068200
1	16068600	16068700
1	16166300	16166400
1	16167800	16167900
1	16168300	16168400
1	16170100	16170200
1	16181900	16182000
1	16182100	16182200
1	16186500	16186600
1	16187500	16187600
1	16203400	16203500
1	16250300	16250400
1	16274200	16274300
1	16274300	16274400
1	16274400	16274500
1	16319900	16320000
1	16327500	16327600
1	16328900	16329000
1	16329000	16329100
1	16342100	16342200
1	16351100	16351200
1	16353700	16353800
1	16355300	16355400
1	16357600	16357700
1	16395400	16395500
1	16407600	16407700
1	16421600	16421700
1	16451100	16451200
1	16451500	16451600
1	16603300	16603400
1	16758300	16758400
1	16758400	16758500
1	16770300	16770400
1	16801800	16801900
1	16802100	16802200
1	16880300	16880400
1	16880600	16880700
1	16884000	16884100
1	16884200	16884300
1	16885000	16885100
1	16885300	16885400
1	16885800	16885900
1	16949900	16950000
1	17019300	17019400
1	17188700	17188800
1	17203700	17203800
1	17317200	17317300
1	17318600	17318700
1	17511300	17511400
1	17548400	17548500
1	17575600	17575700
1	17640700	17640800
1	17822400	17822500
1	17823300	17823400
1	17823800	17823900
1	17838800	17838900
1	18020700	18020800
1	18644700	18644800
1	18892300	18892400
1	18981600	18981700
1	18982200	18982300
1	19023500	19023600
1	19023800	19023900
1	19024000	19024100
1	19024100	19024200
1	19062800	19062900
1	20187500	20187600
1	20331800	20331900
1	20332500	20332600
1	20332700	20332800
1	20399100	20399200
1	20795500	20795600
1	20796200	20796300
1	21081600	21081700
1	21216200	21216300
1	21216400	21216500
1	21390100	21390200
1	21429500	21429600
1	21583100	21583200
1	21608200	21608300
1	21608700	21608800
1	21729700	21729800
1	21740900	21741000
1	21747100	21747200
1	21759200	21759300
1	21824300	21824400
1	22061100	22061200
1	22062100	22062200
1	22269800	22269900
1	22323200	22323300
1	22323300	22323400
1	23281600	23281700
1	23454100	23454200
1	23454400	23454500
1	23880700	23880800
1	23885000	23885100
1	24272100	24272200
1	24338200	24338300
1	24360100	24360200
1	24425500	24425600
1	24482200	24482300
1	24482300	24482400
1	24564100	24564200
1	25349400	25349500
1	25452600	25452700
1	25929000	25929100
1	25929200	25929300
1	25929300	25929400
1	26882500	26882600
1	27440500	27440600
1	27685200	27685300
1	28964700	28964800
1	28965000	28965100
1	28965100	28965200
1	28965200	28965300
1	29265600	29265700
1	29313100	29313200
2	72300	72400
2	391300	391400
2	456100	456200
2	639200	639300
2	639300	639400
2	687100	687200
2	687400	687500
2	687500	687600
2	687900	688000
2	878100	878200
2	899300	899400
2	1112100	1112200
2	1112400	1112500
2	1112700	1112800
2	1112800	1112900
2	1198600	1198700
2	1198700	1198800
2	1199300	1199400
2	1205400	1205500
2	1208900	1209000
2	1209200	1209300
2	1210600	1210700
2	1210800	1210900
2	1214200	1214300
2	1214400	1214500
2	1215000	1215100
2	1215500	1215600
2	1218400	1218500
2	1221600	1221700
2	1224300	1224400
2	1240600	1240700
2	1293400	1293500
2	1293600	1293700
2	1294500	1294600
2	1295600	1295700
2	1296300	1296400
2	1300900	1301000
2	1306000	1306100
2	1307000	1307100
2	1343700	1343800
2	1343900	1344000
2	1344000	1344100
2	1367300	1367400
2	1391700	1391800
2	1397000	1397100
2	1425700	1425800
2	1473100	1473200
2	1709500	1709600
2	1768000	1768100
2	1769100	1769200
2	1805300	1805400
2	1818000	1818100
2	1955700	1955800
2	2096200	2096300
2	2098000	2098100
2	2107800	2107900
2	2223800	2223900
2	2224400	2224500
2	2224500	2224600
2	2225200	2225300
2	2252900	2253000
2	2254700	2254800
2	2282400	2282500
2	2357200	2357300
2	2386600	2386700
2	2410600	2410700
2	2413800	2413900
2	2486400	2486500
2	2538400	2538500
2	2541100	2541200
2	2580600	2580700
2	2581700	2581800
2	2581800	2581900
2	2602300	2602400
2	2627900	2628000
2	2821300	2821400
2	2837400	2837500
2	2865700	2865800
2	2887100	2887200
2	2909100	2909200
2	2911400	2911500
2	2914700	2914800
2	2914900	2915000
2	2944900	2945000
2	2949600	2949700
2	2949700	2949800
2	2950100	2950200
2	2950400	2950500
2	2952300	2952400
2	2973200	2973300
2	2986800	2986900
2	3005800	3005900
2	3040900	3041000
2	3067600	3067700
2	3090300	3090400
2	3117200	3117300
2	3130800	3130900
2	3136600	3136700
2	3136700	3136800
2	3137500	3137600
2	3154200	3154300
2	3157400	3157500
2	3161500	3161600
2	3174100	3174200
2	3179800	3179900
2	3184200	3184300
2	3192200	3192300
2	3565600	3565700
2	3594300	3594400
2	3603200	3603300
2	3675400	3675500
2	3675900	3676000
2	3679200	3679300
2	3721200	3721300
2	3747500	3747600
2	3748600	3748700
2	3773800	3773900
2	3801400	3801500
2	3802800	3802900
2	3826600	3826700
2	3833900	3834000
2	3884700	3884800
2	3917200	3917300
2	3919400	3919500
2	3930000	3930100
2	3934200	3934300
2	3994400	3994500
2	3997900	3998000
2	3999800	3999900
2	4032100	4032200
2	4034000	4034100
2	4034600	4034700
2	4035700	4035800
2	4050000	4050100
2	4091200	4091300
2	4097000	4097100
2	4102300	4102400
2	4104200	4104300
2	4104800	4104900
2	4105000	4105100
2	4105300	4105400
2	4105500	4105600
2	4106000	4106100
2	4106400	4106500
2	4107200	4107300
2	4108100	4108200
2	4108700	4108800
2	4214300	4214400
2	4265500	4265600
2	4266600	4266700
2	4267400	4267500
2	4268200	4268300
2	4270300	4270400
2	4270500	4270600
2	4270800	4270900
2	4271900	4272000
2	4311600	4311700
2	4311800	4311900
2	4330200	4330300
2	4335200	4335300
2	4375600	4375700
2	4388000	4388100
2	4393900	4394000
2	4423900	4424000
2	4425500	4425600
2	4427400	4427500
2	4437600	4437700
2	4440100	4440200
2	4440600	4440700
2	4442600	4442700
2	4538300	4538400
2	4540200	4540300
2	4540800	4540900
2	4541100	4541200
2	4542500	4542600
2	4552700	4552800
2	4553100	4553200
2	4568500	4568600
2	4615300	4615400
2	4650700	4650800
2	4664800	4664900
2	4705100	4705200
2	4706500	4706600
2	4753800	4753900
2	4766400	4766500
2	4767600	4767700
2	4767800	4767900
2	4768700	4768800
2	4768900	4769000
2	4769500	4769600
2	4769800	4769900
2	4783100	4783200
2	4787900	4788000
2	4788100	4788200
2	4789300	4789400
2	4790100	4790200
2	4790500	4790600
2	4797700	4797800
2	4835800	4835900
2	4864700	4864800
2	4961400	4961500
2	4961500	4961600
2	4961600	4961700
2	4963000	4963100
2	4964800	4964900
2	4965600	4965700
2	4965800	4965900
2	4966400	4966500
2	4966700	4966800
2	4967100	4967200
2	5002200	5002300
2	5123000	5123100
2	5140000	5140100
2	5161600	5161700
2	5171300	5171400
2	5178600	5178700
2	5179300	5179400
2	5294900	5295000
2	5295400	5295500
2	5332000	5332100
2	5348600	5348700
2	5394000	5394100
2	5401400	5401500
2	5402600	5402700
2	5414100	5414200
2	5426000	5426100
2	5426400	5426500
2	5428600	5428700
2	5429300	5429400
2	5430000	5430100
2	5435000	5435100
2	5435200	5435300
2	5436100	5436200
2	5436700	5436800
2	5437600	5437700
2	5659800	5659900
2	5661100	5661200
2	5661200	5661300
2	5661300	5661400
2	5661400	5661500
2	5716100	5716200
2	5721000	5721100
2	5749300	5749400
2	5750400	5750500
2	5750500	5750600
2	5815700	5815800
2	5815800	5815900
2	5830800	5830900
2	5851700	5851800
2	5868200	5868300
2	5906000	5906100
2	5938700	5938800
2	5938800	5938900
2	5944400	5944500
2	5947200	5947300
2	6064900	6065000
2	6195000	6195100
2	6195500	6195600
2	6195600	6195700
2	6195900	6196000
2	6196000	6196100
2	6196300	6196400
2	6196500	6196600
2	6218800	6218900
2	6247200	6247300
2	6247600	6247700
2	6320400	6320500
2	6373100	6373200
2	6377500	6377600
2	6378500	6378600
2	6380000	6380100
2	6398200	6398300
2	6398300	6398400
2	6496900	6497000
2	6514100	6514200
2	6597700	6597800
2	6655800	6655900
2	6658600	6658700
2	6862900	6863000
2	6916100	6916200
2	6970500	6970600
2	6970800	6970900
2	7019600	7019700
2	7072300	7072400
2	7147300	7147400
2	7147800	7147900
2	7148800	7148900
2	7173100	7173200
2	7193400	7193500
2	7204600	7204700
2	7205700	7205800
2	7205800	7205900
2	7290200	7290300
2	7292400	7292500
2	7328300	7328400
2	7328400	7328500
2	7348800	7348900
2	7456800	7456900
2	7457100	7457200
2	7657500	7657600
2	7662000	7662100
2	7662800	7662900
2	7695300	7695400
2	7695400	7695500
2	8040100	8040200
2	8040300	8040400
2	8041500	8041600
2	8041600	8041700
2	8041700	8041800
2	8066700	8066800
2	8332500	8332600
2	8332600	8332700
2	8403600	8403700
2	8403700	8403800
2	8413700	8413800
2	8413800	8413900
2	8413900	8414000
2	8754400	8754500
2	8822600	8822700
2	8881600	8881700
2	8881700	8881800
2	8881800	8881900
2	8963900	8964000
2	10368200	10368300
2	10369200	10369300
2	10520200	10520300
2	10570400	10570500
2	10612100	10612200
2	10612300	10612400
2	10636400	10636500
2	10637600	10637700
2	10638200	10638300
2	10639600	10639700
2	10640600	10640700
2	10645600	10645700
2	10647600	10647700
2	10647800	10647900
2	10650100	10650200
2	10650500	10650600
2	10814600	10814700
2	10815000	10815100
2	10872800	10872900
2	10873000	10873100
2	10873100	10873200
2	11325300	11325400
2	11326200	11326300
2	12285600	12285700
2	12755000	12755100
2	12755100	12755200
2	12755200	12755300
2	12755300	12755400
2	15707900	15708000
2	15880700	15880800
2	15881600	15881700
2	16272800	16272900
2	17635500	17635600
2	18268500	18268600
2	18268900	18269000
2	18528000	18528100
3	932700	932800
3	1285100	1285200
3	1560700	1560800
3	3686500	3686600
3	3743500	3743600
3	4276800	4276900
3	4647600	4647700
3	4647800	4647900
3	4647900	4648000
3	5157800	5157900
3	5286000	5286100
3	5453200	5453300
3	5683200	5683300
3	5780300	5780400
3	5780400	5780500
3	5780600	5780700
3	5815900	5816000
3	6293500	6293600
3	6431800	6431900
3	6431900	6432000
3	6432300	6432400
3	6991200	6991300
3	7764900	7765000
3	7765400	7765500
3	8093900	8094000
3	8212800	8212900
3	8233300	8233400
3	8332300	8332400
3	8371100	8371200
3	8511100	8511200
3	8511300	8511400
3	8615100	8615200
3	8615300	8615400
3	8615500	8615600
3	8615700	8615800
3	8615800	8615900
3	8796500	8796600
3	8796600	8796700
3	8796700	8796800
3	8796800	8796900
3	9135100	9135200
3	9142600	9142700
3	9143000	9143100
3	9143100	9143200
3	9378700	9378800
3	9708200	9708300
3	9708400	9708500
3	9772600	9772700
3	10302200	10302300
3	10388700	10388800
3	10403200	10403300
3	10641100	10641200
3	10644500	10644600
3	10644600	10644700
3	10691300	10691400
3	10697300	10697400
3	10747900	10748000
3	10748000	10748100
3	10748200	10748300
3	10748700	10748800
3	10749000	10749100
3	10854200	10854300
3	10946200	10946300
3	10990500	10990600
3	10999800	10999900
3	11024700	11024800
3	11025700	11025800
3	11042700	11042800
3	11043300	11043400
3	11043500	11043600
3	11170200	11170300
3	11223300	11223400
3	11223400	11223500
3	11224600	11224700
3	11225400	11225500
3	11231200	11231300
3	11232300	11232400
3	11294900	11295000
3	11326900	11327000
3	11355300	11355400
3	11376400	11376500
3	11376500	11376600
3	11429200	11429300
3	11432900	11433000
3	11439800	11439900
3	11441200	11441300
3	11441700	11441800
3	11451000	11451100
3	11456500	11456600
3	11457400	11457500
3	11459200	11459300
3	11472800	11472900
3	11473200	11473300
3	11475800	11475900
3	11504000	11504100
3	11583700	11583800
3	11610500	11610600
3	11614300	11614400
3	11615500	11615600
3	11617500	11617600
3	11617600	11617700
3	11627800	11627900
3	11628500	11628600
3	11630500	11630600
3	11631600	11631700
3	11713300	11713400
3	11766900	11767000
3	11767200	11767300
3	11773200	11773300
3	11773600	11773700
3	11778700	11778800
3	11780400	11780500
3	11783200	11783300
3	11816600	11816700
3	11816700	11816800
3	11817000	11817100
3	11818200	11818300
3	11818800	11818900
3	11820100	11820200
3	11844300	11844400
3	11848500	11848600
3	11890700	11890800
3	11915900	11916000
3	11927100	11927200
3	11928600	11928700
3	11939200	11939300
3	11947000	11947100
3	12057000	12057100
3	12066600	12066700
3	12152100	12152200
3	12179700	12179800
3	12186900	12187000
3	12192600	12192700
3	12240100	12240200
3	12268400	12268500
3	12269200	12269300
3	12286600	12286700
3	12414800	12414900
3	12558400	12558500
3	12561600	12561700
3	12575300	12575400
3	12623100	12623200
3	12624100	12624200
3	12625100	12625200
3	12629700	12629800
3	12632000	12632100
3	12632200	12632300
3	12653100	12653200
3	12730600	12730700
3	12774000	12774100
3	12778000	12778100
3	12798400	12798500
3	12807800	12807900
3	12810700	12810800
3	12835500	12835600
3	12835700	12835800
3	12847900	12848000
3	12862000	12862100
3	12865700	12865800
3	12865900	12866000
3	12866300	12866400
3	12866600	12866700
3	12866700	12866800
3	12872400	12872500
3	12875100	12875200
3	12876100	12876200
3	12877800	12877900
3	12881700	12881800
3	12882200	12882300
3	12882300	12882400
3	12884600	12884700
3	12884700	12884800
3	12885600	12885700
3	12891000	12891100
3	12894200	12894300
3	12894700	12894800
3	12900900	12901000
3	12905500	12905600
3	12906100	12906200
3	12910100	12910200
3	12960200	12960300
3	13002700	13002800
3	13013900	13014000
3	13014100	13014200
3	13035800	13035900
3	13097100	13097200
3	13132200	13132300
3	13154400	13154500
3	13155000	13155100
3	13155300	13155400
3	13206000	13206100
3	13224800	13224900
3	13225900	13226000
3	13226300	13226400
3	13228400	13228500
3	13229900	13230000
3	13235200	13235300
3	13276500	13276600
3	13288500	13288600
3	13294000	13294100
3	13296800	13296900
3	13302200	13302300
3	13313600	13313700
3	13360900	13361000
3	13375900	13376000
3	13376200	13376300
3	13385500	13385600
3	13388900	13389000
3	13389400	13389500
3	13426600	13426700
3	13450000	13450100
3	13450200	13450300
3	13452300	13452400
3	13462800	13462900
3	13510000	13510100
3	13516100	13516200
3	13567800	13567900
3	13841300	13841400
3	13872900	13873000
3	13937800	13937900
3	13951600	13951700
3	13965700	13965800
3	14021300	14021400
3	14021900	14022000
3	14046100	14046200
3	14051600	14051700
3	14053500	14053600
3	14268000	14268100
3	14287300	14287400
3	14299900	14300000
3	14307600	14307700
3	14314600	14314700
3	14314700	14314800
3	14315500	14315600
3	14361600	14361700
3	14361900	14362000
3	14362800	14362900
3	14365700	14365800
3	14379100	14379200
3	14411800	14411900
3	14453900	14454000
3	14525200	14525300
3	14528000	14528100
3	14561700	14561800
3	14587200	14587300
3	14613900	14614000
3	14615200	14615300
3	14627100	14627200
3	14627600	14627700
3	14632300	14632400
3	14633200	14633300
3	14650300	14650400
3	14667800	14667900
3	14668900	14669000
3	14680100	14680200
3	14702700	14702800
3	14729500	14729600
3	14729800	14729900
3	14730200	14730300
3	14730700	14730800
3	14745200	14745300
3	14894500	14894600
3	14899100	14899200
3	14902200	14902300
3	14902600	14902700
3	14902900	14903000
3	14903000	14903100
3	14904200	14904300
3	14927100	14927200
3	14928500	14928600
3	14950800	14950900
3	14987700	14987800
3	14990100	14990200
3	14992100	14992200
3	15005700	15005800
3	15020300	15020400
3	15020500	15020600
3	15028900	15029000
3	15059100	15059200
3	15064300	15064400
3	15075300	15075400
3	15100900	15101000
3	15135500	15135600
3	15169500	15169600
3	15219700	15219800
3	15221300	15221400
3	15233000	15233100
3	15296000	15296100
3	15336600	15336700
3	15422800	15422900
3	15472900	15473000
3	15486600	15486700
3	15562000	15562100
3	15608700	15608800
3	15632000	15632100
3	15641500	15641600
3	15641900	15642000
3	15650000	15650100
3	15681300	15681400
3	15682600	15682700
3	15690000	15690100
3	15698500	15698600
3	15710200	15710300
3	15710400	15710500
3	15734700	15734800
3	15734800	15734900
3	15735400	15735500
3	15737300	15737400
3	15738100	15738200
3	15738200	15738300
3	15792800	15792900
3	15816100	15816200
3	15944000	15944100
3	15944900	15945000
3	16105500	16105600
3	16322000	16322100
3	16325300	16325400
3	16325900	16326000
3	16409200	16409300
3	16626900	16627000
3	16698300	16698400
3	16848900	16849000
3	17099900	17100000
3	17100200	17100300
3	17100300	17100400
3	17100400	17100500
3	17100900	17101000
3	17272700	17272800
3	17273000	17273100
3	17273100	17273200
3	17298900	17299000
3	17662200	17662300
3	17842600	17842700
3	17981500	17981600
3	18543800	18543900
3	18747200	18747300
3	18811200	18811300
3	18811300	18811400
3	18812600	18812700
3	20539400	20539500
3	20664100	20664200
3	20751600	20751700
3	20808600	20808700
3	20955500	20955600
3	21266600	21266700
3	21968500	21968600
3	21968800	21968900
3	23108800	23108900
3	23117700	23117800
4	48200	48300
4	272800	272900
4	273000	273100
4	489300	489400
4	489900	490000
4	490000	490100
4	520300	520400
4	520400	520500
4	520500	520600
4	520800	520900
4	650300	650400
4	665500	665600
4	699800	699900
4	1480100	1480200
4	1486500	1486600
4	1486800	1486900
4	1599600	1599700
4	1599900	1600000
4	1615600	1615700
4	1616200	1616300
4	1625900	1626000
4	1629000	1629100
4	1629100	1629200
4	1629300	1629400
4	1631400	1631500
4	1633000	1633100
4	1633200	1633300
4	1634500	1634600
4	1634700	1634800
4	1635600	1635700
4	1638800	1638900
4	1639300	1639400
4	1640100	1640200
4	1640600	1640700
4	1655600	1655700
4	1656500	1656600
4	1657800	1657900
4	1660700	1660800
4	1699300	1699400
4	1743900	1744000
4	1754000	1754100
4	1786100	1786200
4	1837500	1837600
4	1900700	1900800
4	1909300	1909400
4	1914900	1915000
4	1925200	1925300
4	1929100	1929200
4	1967000	1967100
4	1967400	1967500
4	1967800	1967900
4	1969100	1969200
4	2050500	2050600
4	2064600	2064700
4	2081900	2082000
4	2084100	2084200
4	2084600	2084700
4	2087600	2087700
4	2088200	2088300
4	2099600	2099700
4	2100000	2100100
4	2112400	2112500
4	2138300	2138400
4	2294000	2294100
4	2294200	2294300
4	2295900	2296000
4	2316700	2316800
4	2317900	2318000
4	2318500	2318600
4	2338800	2338900
4	2340700	2340800
4	2340800	2340900
4	2343200	2343300
4	2401600	2401700
4	2401700	2401800
4	2401800	2401900
4	2409400	2409500
4	2409500	2409600
4	2409600	2409700
4	2425500	2425600
4	2526600	2526700
4	2527000	2527100
4	2559100	2559200
4	2559200	2559300
4	2559600	2559700
4	2561500	2561600
4	2561900	2562000
4	2562000	2562100
4	2763400	2763500
4	2842500	2842600
4	2849800	2849900
4	2882400	2882500
4	2902700	2902800
4	2984700	2984800
4	3000100	3000200
4	3120800	3120900
4	3294700	3294800
4	3307400	3307500
4	3316600	3316700
4	3316900	3317000
4	3371300	3371400
4	3430100	3430200
4	3431000	3431100
4	3451700	3451800
4	3480700	3480800
4	3511600	3511700
4	3513700	3513800
4	3514100	3514200
4	3514600	3514700
4	3522800	3522900
4	3531800	3531900
4	3544600	3544700
4	3602800	3602900
4	3602900	3603000
4	3730200	3730300
4	3773300	3773400
4	3774300	3774400
4	3776300	3776400
4	3802600	3802700
4	3803100	3803200
4	3803300	3803400
4	3804900	3805000
4	3806500	3806600
4	3807400	3807500
4	3808000	3808100
4	3808100	3808200
4	3809200	3809300
4	3821800	3821900
4	3832300	3832400
4	3964400	3964500
4	4016200	4016300
4	4059600	4059700
4	4064000	4064100
4	4078000	4078100
4	4078400	4078500
4	4081700	4081800
4	4084900	4085000
4	4107300	4107400
4	4108600	4108700
4	4109400	4109500
4	4114100	4114200
4	4121900	4122000
4	4139100	4139200
4	4148500	4148600
4	4149400	4149500
4	4151100	4151200
4	4166300	4166400
4	4167000	4167100
4	4167900	4168000
4	4169400	4169500
4	4207800	4207900
4	4224600	4224700
4	4225300	4225400
4	4225400	4225500
4	4229600	4229700
4	4230000	4230100
4	4278500	4278600
4	4292300	4292400
4	4326200	4326300
4	4448800	4448900
4	4450400	4450500
4	4453000	4453100
4	4481100	4481200
4	4481300	4481400
4	4482300	4482400
4	4482700	4482800
4	4549800	4549900
4	4549900	4550000
4	4594700	4594800
4	4606300	4606400
4	4614800	4614900
4	4619800	4619900
4	4620500	4620600
4	4621100	4621200
4	4628300	4628400
4	4628500	4628600
4	4632900	4633000
4	4664100	4664200
4	4737500	4737600
4	4782500	4782600
4	4801900	4802000
4	4812400	4812500
4	4813200	4813300
4	4813600	4813700
4	4818300	4818400
4	4880600	4880700
4	4910300	4910400
4	4912400	4912500
4	4913100	4913200
4	4916800	4916900
4	4919400	4919500
4	4920900	4921000
4	4941900	4942000
4	4942700	4942800
4	4949300	4949400
4	4949500	4949600
4	4979000	4979100
4	4995200	4995300
4	5121500	5121600
4	5200600	5200700
4	5204700	5204800
4	5213200	5213300
4	5215600	5215700
4	5217400	5217500
4	5218600	5218700
4	5343900	5344000
4	5356100	5356200
4	5415300	5415400
4	5439000	5439100
4	5474200	5474300
4	5475200	5475300
4	5510900	5511000
4	5511700	5511800
4	5512100	5512200
4	5743400	5743500
4	5920400	5920500
4	5920500	5920600
4	5922400	5922500
4	6002600	6002700
4	6003100	6003200
4	6028400	6028500
4	6032200	6032300
4	6038100	6038200
4	6195500	6195600
4	6549300	6549400
4	6563100	6563200
4	6563200	6563300
4	6670400	6670500
4	6670800	6670900
4	6689300	6689400
4	7251100	7251200
4	7592600	7592700
4	7892600	7892700
4	7909600	7909700
4	8132000	8132100
4	8315100	8315200
4	8404300	8404400
4	8404400	8404500
4	8404500	8404600
4	8588500	8588600
4	8588700	8588800
4	8799300	8799400
4	8882700	8882800
4	8942100	8942200
4	8942500	8942600
4	8942900	8943000
4	8946400	8946500
4	9216900	9217000
4	9800900	9801000
4	9801000	9801100
4	9801800	9801900
4	9802400	9802500
4	9989700	9989800
4	10770100	10770200
4	10770400	10770500
4	10770600	10770700
4	11364600	11364700
4	11684600	11684700
4	11684700	11684800
4	11686300	11686400
4	11829400	11829500
4	12094500	12094600
4	12434400	12434500
4	12434500	12434600
4	12435600	12435700
4	12598900	12599000
4	12842200	12842300
4	12842400	12842500
4	12862600	12862700
4	12863300	12863400
4	13580500	13580600
4	13580600	13580700
4	13902700	13902800
4	13902800	13902900
4	13902900	13903000
4	17637300	17637400
4	18256300	18256400
4	18256500	18256600
5	179500	179600
5	179700	179800
5	179800	179900
5	596600	596700
5	838100	838200
5	838200	838300
5	839100	839200
5	1182300	1182400
5	1230000	1230100
5	1230400	1230500
5	1410500	1410600
5	1655100	1655200
5	1812800	1812900
5	1813000	1813100
5	1813100	1813200
5	3752500	3752600
5	3752700	3752800
5	5855400	5855500
5	5855900	5856000
5	6209000	6209100
5	6437500	6437600
5	6438800	6438900
5	6439100	6439200
5	7507000	7507100
5	7639600	7639700
5	7639900	7640000
5	7991500	7991600
5	7992000	7992100
5	8362100	8362200
5	8419800	8419900
5	8452400	8452500
5	8505100	8505200
5	8811100	8811200
5	8811700	8811800
5	8812500	8812600
5	8825300	8825400
5	8825500	8825600
5	8825900	8826000
5	9203400	9203500
5	9203700	9203800
5	9290000	9290100
5	9348500	9348600
5	9348600	9348700
5	9383700	9383800
5	9442400	9442500
5	9604400	9604500
5	9701300	9701400
5	9707900	9708000
5	9748700	9748800
5	9751300	9751400
5	9751500	9751600
5	9751900	9752000
5	9752300	9752400
5	9760600	9760700
5	9761600	9761700
5	10074600	10074700
5	10075500	10075600
5	10076000	10076100
5	10082300	10082400
5	10094800	10094900
5	10121400	10121500
5	10172400	10172500
5	10173000	10173100
5	10174500	10174600
5	10175600	10175700
5	10175800	10175900
5	10176300	10176400
5	10177200	10177300
5	10178200	10178300
5	10178700	10178800
5	10179400	10179500
5	10179500	10179600
5	10179800	10179900
5	10183300	10183400
5	10194100	10194200
5	10218600	10218700
5	10224900	10225000
5	10225200	10225300
5	10225400	10225500
5	10225800	10225900
5	10387900	10388000
5	10389900	10390000
5	10412000	10412100
5	10419400	10419500
5	10419600	10419700
5	10420200	10420300
5	10424200	10424300
5	10424700	10424800
5	10425000	10425100
5	10425500	10425600
5	10448800	10448900
5	10470700	10470800
5	10533900	10534000
5	10534100	10534200
5	10534700	10534800
5	10537900	10538000
5	10538000	10538100
5	10538200	10538300
5	10538300	10538400
5	10539700	10539800
5	10557800	10557900
5	10561500	10561600
5	10566800	10566900
5	10596200	10596300
5	10671500	10671600
5	10687400	10687500
5	10691600	10691700
5	10695100	10695200
5	10695700	10695800
5	10696200	10696300
5	10696300	10696400
5	10697400	10697500
5	10698500	10698600
5	10700500	10700600
5	10701400	10701500
5	10710400	10710500
5	10724900	10725000
5	10725000	10725100
5	10759800	10759900
5	10760700	10760800
5	10762900	10763000
5	10790800	10790900
5	10822700	10822800
5	10826600	10826700
5	10826800	10826900
5	10826900	10827000
5	10827200	10827300
5	10831700	10831800
5	10833500	10833600
5	10833600	10833700
5	10834200	10834300
5	10841800	10841900
5	10896500	10896600
5	10897000	10897100
5	10897200	10897300
5	10898700	10898800
5	10899200	10899300
5	10899300	10899400
5	10900100	10900200
5	10900800	10900900
5	10907800	10907900
5	10909800	10909900
5	10914800	10914900
5	10915700	10915800
5	10922300	10922400
5	10969300	10969400
5	10970800	10970900
5	10972800	10972900
5	10988900	10989000
5	10989300	10989400
5	10994700	10994800
5	11009200	11009300
5	11011500	11011600
5	11011600	11011700
5	11029500	11029600
5	11034200	11034300
5	11044100	11044200
5	11079800	11079900
5	11234200	11234300
5	11235100	11235200
5	11237700	11237800
5	11238700	11238800
5	11245900	11246000
5	11246700	11246800
5	11251300	11251400
5	11257100	11257200
5	11268400	11268500
5	11268600	11268700
5	11274300	11274400
5	11279200	11279300
5	11279400	11279500
5	11282700	11282800
5	11298500	11298600
5	11305800	11305900
5	11308600	11308700
5	11332800	11332900
5	11415700	11415800
5	11418800	11418900
5	11446700	11446800
5	11460200	11460300
5	11479500	11479600
5	11490200	11490300
5	11493400	11493500
5	11493500	11493600
5	11499400	11499500
5	11502600	11502700
5	11513600	11513700
5	11513800	11513900
5	11541100	11541200
5	11543000	11543100
5	11547200	11547300
5	11547300	11547400
5	11556800	11556900
5	11557700	11557800
5	11636500	11636600
5	11636900	11637000
5	11700700	11700800
5	11985200	11985300
5	12092300	12092400
5	12094100	12094200
5	12095100	12095200
5	12263000	12263100
5	12277200	12277300
5	12286800	12286900
5	12312400	12312500
5	12315300	12315400
5	12315400	12315500
5	12353200	12353300
5	12396200	12396300
5	12425200	12425300
5	12438500	12438600
5	12451800	12451900
5	12607300	12607400
5	12639300	12639400
5	12653600	12653700
5	12663800	12663900
5	12664200	12664300
5	12664400	12664500
5	12671800	12671900
5	12673400	12673500
5	12673900	12674000
5	12677400	12677500
5	12690400	12690500
5	12690500	12690600
5	12697400	12697500
5	12698000	12698100
5	12699100	12699200
5	12721400	12721500
5	12730700	12730800
5	12732000	12732100
5	12735400	12735500
5	12736300	12736400
5	12792800	12792900
5	12886800	12886900
5	12891100	12891200
5	12891500	12891600
5	12903200	12903300
5	12904200	12904300
5	12905800	12905900
5	12905900	12906000
5	12906000	12906100
5	12911600	12911700
5	12920000	12920100
5	12958400	12958500
5	13057800	13057900
5	13063900	13064000
5	13066500	13066600
5	13082600	13082700
5	13133700	13133800
5	13153200	13153300
5	13154400	13154500
5	13244300	13244400
5	13390300	13390400
5	13391200	13391300
5	13393500	13393600
5	13437900	13438000
5	13446400	13446500
5	13450000	13450100
5	13450700	13450800
5	13451000	13451100
5	13453900	13454000
5	13454900	13455000
5	13455600	13455700
5	13458800	13458900
5	13483400	13483500
5	13488300	13488400
5	13488400	13488500
5	13501000	13501100
5	13503300	13503400
5	13505400	13505500
5	13505500	13505600
5	13507600	13507700
5	13508400	13508500
5	13508500	13508600
5	13509900	13510000
5	13511800	13511900
5	13515800	13515900
5	13570400	13570500
5	13571500	13571600
5	13571700	13571800
5	13578500	13578600
5	13578700	13578800
5	13581600	13581700
5	13680900	13681000
5	13681900	13682000
5	13683900	13684000
5	13684400	13684500
5	13685100	13685200
5	13686200	13686300
5	13687400	13687500
5	13688000	13688100
5	13692000	13692100
5	13731800	13731900
5	13975000	13975100
5	13982800	13982900
5	13983000	13983100
5	13990200	13990300
5	13991100	13991200
5	14041000	14041100
5	14047000	14047100
5	14047100	14047200
5	14055600	14055700
5	14185800	14185900
5	14186700	14186800
5	14229900	14230000
5	14257000	14257100
5	14280200	14280300
5	14281700	14281800
5	14310300	14310400
5	14311900	14312000
5	14314100	14314200
5	14314200	14314300
5	14314300	14314400
5	14315000	14315100
5	14315300	14315400
5	14316500	14316600
5	14316600	14316700
5	14317100	14317200
5	14318800	14318900
5	14319000	14319100
5	14335900	14336000
5	14384100	14384200
5	14584700	14584800
5	14606300	14606400
5	14654800	14654900
5	14661900	14662000
5	14666200	14666300
5	14666900	14667000
5	14668600	14668700
5	14677100	14677200
5	14759900	14760000
5	14780800	14780900
5	14798100	14798200
5	14798900	14799000
5	14799300	14799400
5	14799900	14800000
5	14800400	14800500
5	14802400	14802500
5	14803200	14803300
5	15029600	15029700
5	15029800	15029900
5	15029900	15030000
5	15076400	15076500
5	15079900	15080000
5	15290900	15291000
5	15298000	15298100
5	15507400	15507500
5	15507500	15507600
5	15507700	15507800
5	15591500	15591600
5	15599900	15600000
5	15618600	15618700
5	15967700	15967800
5	15982300	15982400
5	15982800	15982900
5	15983000	15983100
5	16017800	16017900
5	16018600	16018700
5	16018700	16018800
5	16018800	16018900
5	16019000	16019100
5	16258500	16258600
5	16464500	16464600
5	16871600	16871700
5	16966700	16966800
5	17003500	17003600
5	18105800	18105900
5	18105900	18106000
5	18310000	18310100
5	19056700	19056800
5	19064200	19064300
5	19064300	19064400
5	19558000	19558100
5	20059900	20060000
5	20313800	20313900
5	20313900	20314000
5	20314000	20314100
5	20314800	20314900
5	20473300	20473400
5	21014100	21014200
5	21015000	21015100
5	21015300	21015400
5	21015600	21015700
5	21143500	21143600
5	21143600	21143700
5	21468000	21468100
5	21803700	21803800
5	22094400	22094500
5	22110200	22110300
5	22110600	22110700
5	22110800	22110900
5	22164900	22165000
5	22705200	22705300
5	22705300	22705400
5	22705400	22705500
5	22708600	22708700
5	22709000	22709100
5	22709100	22709200
5	24943400	24943500
5	24943700	24943800
5	25487200	25487300
5	25824200	25824300
5	26607100	26607200

## Sheet: g.CHG class 5
Table S8g. hypo CHG DMR regions class 5
Chr	Start	Stop
1	77000	77100
1	5353500	5353600
1	5694700	5694800
1	5916300	5916400
1	5971900	5972000
1	6012500	6012600
1	6379600	6379700
1	7745900	7746000
1	7746500	7746600
1	7746600	7746700
1	7747300	7747400
1	7747800	7747900
1	8053100	8053200
1	8160800	8160900
1	8590900	8591000
1	8591300	8591400
1	8644200	8644300
1	8932800	8932900
1	9018400	9018500
1	9371000	9371100
1	9576400	9576500
1	9579400	9579500
1	9579500	9579600
1	9579800	9579900
1	10144500	10144600
1	10659900	10660000
1	11027700	11027800
1	11065700	11065800
1	11128200	11128300
1	11304000	11304100
1	11304700	11304800
1	11319300	11319400
1	11520300	11520400
1	11889600	11889700
1	12035300	12035400
1	12035800	12035900
1	12037100	12037200
1	12141500	12141600
1	12276000	12276100
1	12338800	12338900
1	12408600	12408700
1	12445100	12445200
1	12446200	12446300
1	12497800	12497900
1	12497900	12498000
1	12572400	12572500
1	12629900	12630000
1	12701300	12701400
1	12729700	12729800
1	12740600	12740700
1	12740700	12740800
1	12759400	12759500
1	12811500	12811600
1	12813000	12813100
1	12848800	12848900
1	12858600	12858700
1	12859300	12859400
1	12860000	12860100
1	12945100	12945200
1	12952300	12952400
1	12953300	12953400
1	12953800	12953900
1	12997800	12997900
1	13002100	13002200
1	13005800	13005900
1	13006300	13006400
1	13006800	13006900
1	13012800	13012900
1	13099400	13099500
1	13099900	13100000
1	13240300	13240400
1	13243500	13243600
1	13268200	13268300
1	13269800	13269900
1	13269900	13270000
1	13270100	13270200
1	13270800	13270900
1	13282400	13282500
1	13284100	13284200
1	13308000	13308100
1	13311300	13311400
1	13312100	13312200
1	13325700	13325800
1	13329100	13329200
1	13332900	13333000
1	13372800	13372900
1	13374800	13374900
1	13376100	13376200
1	13376600	13376700
1	13377700	13377800
1	13378100	13378200
1	13384000	13384100
1	13384900	13385000
1	13385200	13385300
1	13385800	13385900
1	13391800	13391900
1	13393900	13394000
1	13394100	13394200
1	13410700	13410800
1	13411800	13411900
1	13411900	13412000
1	13412300	13412400
1	13412700	13412800
1	13415400	13415500
1	13418500	13418600
1	13419600	13419700
1	13422600	13422700
1	13427000	13427100
1	13445200	13445300
1	13491400	13491500
1	13500200	13500300
1	13525600	13525700
1	13559700	13559800
1	13561600	13561700
1	13569000	13569100
1	13597000	13597100
1	13607700	13607800
1	13611400	13611500
1	13611600	13611700
1	13611700	13611800
1	13613800	13613900
1	13614000	13614100
1	13615500	13615600
1	13615800	13615900
1	13616000	13616100
1	13618400	13618500
1	13620100	13620200
1	13632800	13632900
1	13649900	13650000
1	13657400	13657500
1	13678300	13678400
1	13678400	13678500
1	13713900	13714000
1	13719300	13719400
1	13731300	13731400
1	13734200	13734300
1	13745000	13745100
1	13747400	13747500
1	13749200	13749300
1	13750900	13751000
1	13752100	13752200
1	13752500	13752600
1	13752600	13752700
1	13754400	13754500
1	13755100	13755200
1	13755400	13755500
1	13757000	13757100
1	13757800	13757900
1	13757900	13758000
1	13758100	13758200
1	13759400	13759500
1	13762200	13762300
1	13764000	13764100
1	13764500	13764600
1	13764600	13764700
1	13765200	13765300
1	13767900	13768000
1	13804000	13804100
1	13804700	13804800
1	13804900	13805000
1	13805300	13805400
1	13844100	13844200
1	13844600	13844700
1	13845500	13845600
1	13846800	13846900
1	13847000	13847100
1	13855300	13855400
1	13858200	13858300
1	13869400	13869500
1	13872200	13872300
1	13872900	13873000
1	13874600	13874700
1	13876400	13876500
1	13876700	13876800
1	13880700	13880800
1	13881200	13881300
1	13881300	13881400
1	13913600	13913700
1	13913800	13913900
1	13922300	13922400
1	13923400	13923500
1	13924900	13925000
1	13925100	13925200
1	13926400	13926500
1	13938700	13938800
1	13943900	13944000
1	13956300	13956400
1	13958700	13958800
1	13961800	13961900
1	13968000	13968100
1	13982600	13982700
1	13982700	13982800
1	13987100	13987200
1	13987200	13987300
1	13989700	13989800
1	13995000	13995100
1	14006400	14006500
1	14016000	14016100
1	14016400	14016500
1	14016600	14016700
1	14022400	14022500
1	14032000	14032100
1	14032900	14033000
1	14033000	14033100
1	14034800	14034900
1	14038000	14038100
1	14039900	14040000
1	14040500	14040600
1	14046600	14046700
1	14047800	14047900
1	14048700	14048800
1	14051200	14051300
1	14054300	14054400
1	14055000	14055100
1	14055600	14055700
1	14056300	14056400
1	14057400	14057500
1	14058000	14058100
1	14058600	14058700
1	14060700	14060800
1	14060900	14061000
1	14066800	14066900
1	14079700	14079800
1	14081900	14082000
1	14111100	14111200
1	14111900	14112000
1	14112500	14112600
1	14120900	14121000
1	14130200	14130300
1	14130800	14130900
1	14131900	14132000
1	14132200	14132300
1	14133000	14133100
1	14133400	14133500
1	14142100	14142200
1	14145600	14145700
1	14207200	14207300
1	14209800	14209900
1	14214700	14214800
1	14226200	14226300
1	14259300	14259400
1	14259400	14259500
1	14270000	14270100
1	14276100	14276200
1	14279300	14279400
1	14279500	14279600
1	14280200	14280300
1	14318500	14318600
1	14324100	14324200
1	14329600	14329700
1	14331000	14331100
1	14331600	14331700
1	14431300	14431400
1	14435300	14435400
1	14444100	14444200
1	14446700	14446800
1	14449100	14449200
1	14503300	14503400
1	14542600	14542700
1	14585300	14585400
1	14591500	14591600
1	14599800	14599900
1	14605300	14605400
1	14605700	14605800
1	14672100	14672200
1	14680000	14680100
1	14682400	14682500
1	14894000	14894100
1	14918600	14918700
1	14922900	14923000
1	14925400	14925500
1	14929400	14929500
1	14929500	14929600
1	14999900	15000000
1	15000800	15000900
1	15002800	15002900
1	15003000	15003100
1	15003100	15003200
1	15004600	15004700
1	15005100	15005200
1	15005500	15005600
1	15006500	15006600
1	15007000	15007100
1	15008100	15008200
1	15012600	15012700
1	15052000	15052100
1	15056400	15056500
1	15056800	15056900
1	15060300	15060400
1	15078500	15078600
1	15079500	15079600
1	15079800	15079900
1	15080000	15080100
1	15080200	15080300
1	15080900	15081000
1	15141500	15141600
1	15419900	15420000
1	15434000	15434100
1	15441100	15441200
1	15448800	15448900
1	15490300	15490400
1	15494800	15494900
1	15509200	15509300
1	15515200	15515300
1	15515900	15516000
1	15516500	15516600
1	15516800	15516900
1	15518800	15518900
1	15525800	15525900
1	15556400	15556500
1	15571200	15571300
1	15581900	15582000
1	15593000	15593100
1	15593200	15593300
1	15596400	15596500
1	15596500	15596600
1	15620400	15620500
1	15620900	15621000
1	15631200	15631300
1	15640800	15640900
1	15654000	15654100
1	15659500	15659600
1	15679100	15679200
1	15680000	15680100
1	15681600	15681700
1	15682000	15682100
1	15687200	15687300
1	15691300	15691400
1	15693000	15693100
1	15722600	15722700
1	15724100	15724200
1	15733600	15733700
1	15733800	15733900
1	15734400	15734500
1	15744000	15744100
1	15746300	15746400
1	15752100	15752200
1	15755700	15755800
1	15771200	15771300
1	15775800	15775900
1	15776000	15776100
1	15778900	15779000
1	15779600	15779700
1	15780300	15780400
1	15782200	15782300
1	15787000	15787100
1	15788000	15788100
1	15789600	15789700
1	15792900	15793000
1	15795900	15796000
1	15796100	15796200
1	15796200	15796300
1	15796400	15796500
1	15797100	15797200
1	15797900	15798000
1	15810900	15811000
1	15814300	15814400
1	15818400	15818500
1	15849300	15849400
1	15851300	15851400
1	15864200	15864300
1	15864300	15864400
1	15865900	15866000
1	15867200	15867300
1	15874200	15874300
1	15874800	15874900
1	15875300	15875400
1	15875500	15875600
1	15875700	15875800
1	15875800	15875900
1	15914600	15914700
1	15962600	15962700
1	15968400	15968500
1	15988100	15988200
1	15989700	15989800
1	15991600	15991700
1	15992100	15992200
1	15992400	15992500
1	15993000	15993100
1	15993600	15993700
1	15995200	15995300
1	15999300	15999400
1	15999500	15999600
1	15999600	15999700
1	16003900	16004000
1	16007200	16007300
1	16007500	16007600
1	16008000	16008100
1	16021000	16021100
1	16021700	16021800
1	16027300	16027400
1	16028600	16028700
1	16030500	16030600
1	16031400	16031500
1	16039500	16039600
1	16040000	16040100
1	16040100	16040200
1	16041400	16041500
1	16049500	16049600
1	16049900	16050000
1	16051600	16051700
1	16053400	16053500
1	16057200	16057300
1	16059600	16059700
1	16060300	16060400
1	16062000	16062100
1	16062800	16062900
1	16064800	16064900
1	16066400	16066500
1	16066900	16067000
1	16070500	16070600
1	16075300	16075400
1	16077800	16077900
1	16077900	16078000
1	16078500	16078600
1	16093500	16093600
1	16100700	16100800
1	16101800	16101900
1	16102900	16103000
1	16107400	16107500
1	16107500	16107600
1	16108400	16108500
1	16143300	16143400
1	16178200	16178300
1	16203500	16203600
1	16203800	16203900
1	16237500	16237600
1	16247900	16248000
1	16250100	16250200
1	16274100	16274200
1	16317000	16317100
1	16318800	16318900
1	16321100	16321200
1	16329900	16330000
1	16331300	16331400
1	16332200	16332300
1	16371500	16371600
1	16371800	16371900
1	16372200	16372300
1	16372600	16372700
1	16383600	16383700
1	16405200	16405300
1	16449800	16449900
1	16450500	16450600
1	16496100	16496200
1	16496500	16496600
1	16497000	16497100
1	16501600	16501700
1	16522700	16522800
1	16524100	16524200
1	16529400	16529500
1	16555400	16555500
1	16556200	16556300
1	16571100	16571200
1	16731600	16731700
1	16880000	16880100
1	16880500	16880600
1	16882000	16882100
1	16882700	16882800
1	16883200	16883300
1	16883600	16883700
1	16946400	16946500
1	16948500	16948600
1	16950000	16950100
1	16956700	16956800
1	17017300	17017400
1	17025700	17025800
1	17026800	17026900
1	17027100	17027200
1	17071500	17071600
1	17071700	17071800
1	17106800	17106900
1	17196200	17196300
1	17362100	17362200
1	17362900	17363000
1	17363500	17363600
1	17363600	17363700
1	17490100	17490200
1	17522800	17522900
1	17590500	17590600
1	17641000	17641100
1	17657700	17657800
1	17670000	17670100
1	17671100	17671200
1	17671200	17671300
1	17673400	17673500
1	17676000	17676100
1	17822700	17822800
1	17824400	17824500
1	18004300	18004400
1	18020300	18020400
1	18094700	18094800
1	18161300	18161400
1	18981900	18982000
1	18982000	18982100
1	19022400	19022500
1	19318700	19318800
1	19319500	19319600
1	19597700	19597800
1	20088300	20088400
1	20088700	20088800
1	20316400	20316500
1	20318300	20318400
1	20982500	20982600
1	21453000	21453100
1	21453700	21453800
1	21583000	21583100
1	21630700	21630800
1	21754500	21754600
1	22232200	22232300
1	22850200	22850300
1	23568800	23568900
1	23928600	23928700
1	23930300	23930400
1	25676000	25676100
1	26525800	26525900
1	27684800	27684900
1	29265500	29265600
2	30900	31000
2	244700	244800
2	534900	535000
2	567700	567800
2	576400	576500
2	576800	576900
2	613000	613100
2	667900	668000
2	899000	899100
2	899100	899200
2	1112600	1112700
2	1199800	1199900
2	1201500	1201600
2	1201700	1201800
2	1202300	1202400
2	1202700	1202800
2	1202800	1202900
2	1203200	1203300
2	1203500	1203600
2	1212800	1212900
2	1214700	1214800
2	1221100	1221200
2	1221400	1221500
2	1224400	1224500
2	1298500	1298600
2	1298700	1298800
2	1298800	1298900
2	1303600	1303700
2	1304200	1304300
2	1304600	1304700
2	1305000	1305100
2	1305800	1305900
2	1308400	1308500
2	1313200	1313300
2	1313600	1313700
2	1327200	1327300
2	1328900	1329000
2	1343500	1343600
2	1437100	1437200
2	1486800	1486900
2	1488500	1488600
2	1489000	1489100
2	1490100	1490200
2	1490200	1490300
2	1490400	1490500
2	1553400	1553500
2	1767200	1767300
2	1767500	1767600
2	1770400	1770500
2	1784400	1784500
2	1784800	1784900
2	1785100	1785200
2	1809300	1809400
2	1810500	1810600
2	1810600	1810700
2	1810700	1810800
2	1811600	1811700
2	1814400	1814500
2	1814600	1814700
2	1814800	1814900
2	1816400	1816500
2	1819400	1819500
2	1847700	1847800
2	1908800	1908900
2	1909100	1909200
2	1909600	1909700
2	1971100	1971200
2	2038600	2038700
2	2062100	2062200
2	2077200	2077300
2	2077700	2077800
2	2091300	2091400
2	2094200	2094300
2	2096100	2096200
2	2108600	2108700
2	2110400	2110500
2	2110900	2111000
2	2189500	2189600
2	2195400	2195500
2	2204000	2204100
2	2208800	2208900
2	2213000	2213100
2	2220600	2220700
2	2238000	2238100
2	2238400	2238500
2	2239000	2239100
2	2282500	2282600
2	2365800	2365900
2	2366300	2366400
2	2367200	2367300
2	2369100	2369200
2	2370600	2370700
2	2375800	2375900
2	2383200	2383300
2	2383700	2383800
2	2385800	2385900
2	2388000	2388100
2	2416000	2416100
2	2440100	2440200
2	2442000	2442100
2	2467400	2467500
2	2468000	2468100
2	2474500	2474600
2	2478000	2478100
2	2479600	2479700
2	2486700	2486800
2	2533800	2533900
2	2535000	2535100
2	2539900	2540000
2	2571400	2571500
2	2571700	2571800
2	2571800	2571900
2	2576500	2576600
2	2580700	2580800
2	2581600	2581700
2	2582300	2582400
2	2620900	2621000
2	2676500	2676600
2	2688100	2688200
2	2694800	2694900
2	2694900	2695000
2	2708700	2708800
2	2723700	2723800
2	2726200	2726300
2	2749000	2749100
2	2754000	2754100
2	2786000	2786100
2	2791700	2791800
2	2803100	2803200
2	2803600	2803700
2	2812500	2812600
2	2814200	2814300
2	2818600	2818700
2	2824600	2824700
2	2826200	2826300
2	2834300	2834400
2	2846200	2846300
2	2848400	2848500
2	2855000	2855100
2	2908800	2908900
2	2909900	2910000
2	2915500	2915600
2	2932600	2932700
2	2934000	2934100
2	2934800	2934900
2	2935100	2935200
2	2936900	2937000
2	2937500	2937600
2	2943800	2943900
2	2969500	2969600
2	2970700	2970800
2	2986500	2986600
2	2989100	2989200
2	2990500	2990600
2	2991000	2991100
2	2991400	2991500
2	2991600	2991700
2	2992100	2992200
2	2993500	2993600
2	2994800	2994900
2	3002600	3002700
2	3004000	3004100
2	3006000	3006100
2	3007500	3007600
2	3008300	3008400
2	3009800	3009900
2	3028000	3028100
2	3028200	3028300
2	3028400	3028500
2	3028800	3028900
2	3029300	3029400
2	3029700	3029800
2	3030200	3030300
2	3031700	3031800
2	3032600	3032700
2	3033200	3033300
2	3033900	3034000
2	3034500	3034600
2	3035700	3035800
2	3036500	3036600
2	3038000	3038100
2	3038400	3038500
2	3039200	3039300
2	3039300	3039400
2	3039600	3039700
2	3039700	3039800
2	3043000	3043100
2	3043900	3044000
2	3062300	3062400
2	3072000	3072100
2	3080300	3080400
2	3081600	3081700
2	3091000	3091100
2	3091100	3091200
2	3094300	3094400
2	3103900	3104000
2	3108400	3108500
2	3108700	3108800
2	3108900	3109000
2	3118200	3118300
2	3121800	3121900
2	3124300	3124400
2	3128200	3128300
2	3128600	3128700
2	3128800	3128900
2	3131000	3131100
2	3132900	3133000
2	3135000	3135100
2	3145200	3145300
2	3145700	3145800
2	3147100	3147200
2	3152100	3152200
2	3153100	3153200
2	3154300	3154400
2	3154600	3154700
2	3155600	3155700
2	3157800	3157900
2	3161300	3161400
2	3161400	3161500
2	3161700	3161800
2	3162100	3162200
2	3163400	3163500
2	3164300	3164400
2	3164500	3164600
2	3175500	3175600
2	3176700	3176800
2	3178700	3178800
2	3181100	3181200
2	3181300	3181400
2	3185200	3185300
2	3186000	3186100
2	3187600	3187700
2	3200300	3200400
2	3201300	3201400
2	3201900	3202000
2	3202900	3203000
2	3203700	3203800
2	3205000	3205100
2	3205400	3205500
2	3205600	3205700
2	3209500	3209600
2	3209600	3209700
2	3210400	3210500
2	3214600	3214700
2	3215200	3215300
2	3222600	3222700
2	3225100	3225200
2	3225500	3225600
2	3233800	3233900
2	3234300	3234400
2	3510200	3510300
2	3510900	3511000
2	3521000	3521100
2	3521100	3521200
2	3522500	3522600
2	3544200	3544300
2	3546700	3546800
2	3549400	3549500
2	3556400	3556500
2	3560400	3560500
2	3567300	3567400
2	3568000	3568100
2	3569200	3569300
2	3570800	3570900
2	3575000	3575100
2	3586900	3587000
2	3588200	3588300
2	3591700	3591800
2	3598500	3598600
2	3656500	3656600
2	3656800	3656900
2	3661400	3661500
2	3678200	3678300
2	3688000	3688100
2	3689100	3689200
2	3689800	3689900
2	3689900	3690000
2	3702700	3702800
2	3718600	3718700
2	3724000	3724100
2	3725500	3725600
2	3725700	3725800
2	3726000	3726100
2	3726100	3726200
2	3726800	3726900
2	3730200	3730300
2	3730400	3730500
2	3732000	3732100
2	3732800	3732900
2	3740300	3740400
2	3741600	3741700
2	3744600	3744700
2	3744900	3745000
2	3745500	3745600
2	3747200	3747300
2	3770400	3770500
2	3770700	3770800
2	3770800	3770900
2	3774600	3774700
2	3774800	3774900
2	3775000	3775100
2	3776000	3776100
2	3785400	3785500
2	3785600	3785700
2	3786400	3786500
2	3787100	3787200
2	3788000	3788100
2	3788400	3788500
2	3788900	3789000
2	3789200	3789300
2	3789800	3789900
2	3790200	3790300
2	3792000	3792100
2	3794200	3794300
2	3794700	3794800
2	3796500	3796600
2	3797300	3797400
2	3801000	3801100
2	3805700	3805800
2	3806200	3806300
2	3806400	3806500
2	3807000	3807100
2	3807700	3807800
2	3808000	3808100
2	3820900	3821000
2	3821100	3821200
2	3826200	3826300
2	3831700	3831800
2	3833400	3833500
2	3837600	3837700
2	3860600	3860700
2	3866700	3866800
2	3870900	3871000
2	3871100	3871200
2	3871200	3871300
2	3885400	3885500
2	3891700	3891800
2	3893200	3893300
2	3894500	3894600
2	3901800	3901900
2	3908200	3908300
2	3909600	3909700
2	3909800	3909900
2	3912100	3912200
2	3912300	3912400
2	3913000	3913100
2	3913400	3913500
2	3914000	3914100
2	3915000	3915100
2	3915800	3915900
2	3916900	3917000
2	3917800	3917900
2	3918000	3918100
2	3918400	3918500
2	3918500	3918600
2	3921600	3921700
2	3923500	3923600
2	3923800	3923900
2	3927300	3927400
2	3928100	3928200
2	3928500	3928600
2	3928900	3929000
2	3931900	3932000
2	3932100	3932200
2	3932300	3932400
2	3932400	3932500
2	3937700	3937800
2	3939300	3939400
2	3939800	3939900
2	3942100	3942200
2	3944300	3944400
2	3960500	3960600
2	3962600	3962700
2	3963100	3963200
2	3974600	3974700
2	3974800	3974900
2	3975300	3975400
2	3990700	3990800
2	3990900	3991000
2	3991000	3991100
2	3991800	3991900
2	3994900	3995000
2	3995200	3995300
2	3996300	3996400
2	3996600	3996700
2	4000600	4000700
2	4001500	4001600
2	4001700	4001800
2	4002000	4002100
2	4016000	4016100
2	4029300	4029400
2	4035800	4035900
2	4041800	4041900
2	4045100	4045200
2	4046000	4046100
2	4050700	4050800
2	4053000	4053100
2	4053100	4053200
2	4053400	4053500
2	4053900	4054000
2	4054200	4054300
2	4054500	4054600
2	4055000	4055100
2	4055900	4056000
2	4057600	4057700
2	4058000	4058100
2	4061500	4061600
2	4062500	4062600
2	4063100	4063200
2	4064500	4064600
2	4066500	4066600
2	4089100	4089200
2	4110400	4110500
2	4111000	4111100
2	4111200	4111300
2	4111800	4111900
2	4112100	4112200
2	4113200	4113300
2	4113700	4113800
2	4113900	4114000
2	4114100	4114200
2	4114200	4114300
2	4114600	4114700
2	4114700	4114800
2	4115700	4115800
2	4132700	4132800
2	4133300	4133400
2	4137500	4137600
2	4142300	4142400
2	4170400	4170500
2	4191800	4191900
2	4195800	4195900
2	4203400	4203500
2	4205500	4205600
2	4226800	4226900
2	4229900	4230000
2	4230400	4230500
2	4231600	4231700
2	4232000	4232100
2	4232800	4232900
2	4235300	4235400
2	4236400	4236500
2	4245000	4245100
2	4254400	4254500
2	4258900	4259000
2	4260200	4260300
2	4260800	4260900
2	4261000	4261100
2	4261700	4261800
2	4267300	4267400
2	4272600	4272700
2	4277600	4277700
2	4278200	4278300
2	4279100	4279200
2	4279500	4279600
2	4279800	4279900
2	4280600	4280700
2	4287700	4287800
2	4293700	4293800
2	4293800	4293900
2	4295900	4296000
2	4296400	4296500
2	4311400	4311500
2	4320600	4320700
2	4321300	4321400
2	4329100	4329200
2	4329300	4329400
2	4332800	4332900
2	4336600	4336700
2	4373800	4373900
2	4374300	4374400
2	4374900	4375000
2	4377100	4377200
2	4377700	4377800
2	4379100	4379200
2	4388700	4388800
2	4394200	4394300
2	4405900	4406000
2	4409200	4409300
2	4412200	4412300
2	4413900	4414000
2	4414100	4414200
2	4424900	4425000
2	4426200	4426300
2	4426500	4426600
2	4429800	4429900
2	4430900	4431000
2	4431400	4431500
2	4431600	4431700
2	4433300	4433400
2	4433900	4434000
2	4434800	4434900
2	4435900	4436000
2	4436000	4436100
2	4443000	4443100
2	4444700	4444800
2	4456000	4456100
2	4465100	4465200
2	4468300	4468400
2	4488400	4488500
2	4505700	4505800
2	4509600	4509700
2	4519400	4519500
2	4520900	4521000
2	4538100	4538200
2	4539000	4539100
2	4539600	4539700
2	4539800	4539900
2	4541300	4541400
2	4543700	4543800
2	4545500	4545600
2	4546800	4546900
2	4547500	4547600
2	4548700	4548800
2	4550000	4550100
2	4550800	4550900
2	4551200	4551300
2	4551600	4551700
2	4554300	4554400
2	4554500	4554600
2	4555400	4555500
2	4555700	4555800
2	4556300	4556400
2	4557200	4557300
2	4566200	4566300
2	4567000	4567100
2	4567600	4567700
2	4567700	4567800
2	4567900	4568000
2	4568000	4568100
2	4570200	4570300
2	4576900	4577000
2	4579600	4579700
2	4579900	4580000
2	4588100	4588200
2	4588300	4588400
2	4590300	4590400
2	4593800	4593900
2	4597200	4597300
2	4598700	4598800
2	4599600	4599700
2	4599800	4599900
2	4599900	4600000
2	4601000	4601100
2	4601200	4601300
2	4602800	4602900
2	4604200	4604300
2	4608500	4608600
2	4610300	4610400
2	4611700	4611800
2	4613100	4613200
2	4614400	4614500
2	4623000	4623100
2	4629100	4629200
2	4630300	4630400
2	4632900	4633000
2	4637200	4637300
2	4641000	4641100
2	4644400	4644500
2	4644900	4645000
2	4645300	4645400
2	4645400	4645500
2	4646000	4646100
2	4646400	4646500
2	4646600	4646700
2	4646800	4646900
2	4654400	4654500
2	4658000	4658100
2	4658300	4658400
2	4658500	4658600
2	4659600	4659700
2	4661100	4661200
2	4667200	4667300
2	4670100	4670200
2	4670700	4670800
2	4670800	4670900
2	4671100	4671200
2	4671300	4671400
2	4671400	4671500
2	4673400	4673500
2	4673900	4674000
2	4679600	4679700
2	4680200	4680300
2	4680800	4680900
2	4680900	4681000
2	4681200	4681300
2	4682100	4682200
2	4683000	4683100
2	4684000	4684100
2	4684200	4684300
2	4684600	4684700
2	4688900	4689000
2	4692300	4692400
2	4700000	4700100
2	4702900	4703000
2	4705000	4705100
2	4706600	4706700
2	4716600	4716700
2	4729400	4729500
2	4730600	4730700
2	4739500	4739600
2	4753700	4753800
2	4767300	4767400
2	4781100	4781200
2	4782200	4782300
2	4783700	4783800
2	4785900	4786000
2	4788900	4789000
2	4791800	4791900
2	4792500	4792600
2	4792600	4792700
2	4812900	4813000
2	4824500	4824600
2	4827500	4827600
2	4829600	4829700
2	4830200	4830300
2	4831000	4831100
2	4832500	4832600
2	4832600	4832700
2	4835100	4835200
2	4835700	4835800
2	4836500	4836600
2	4850800	4850900
2	4851300	4851400
2	4858600	4858700
2	4859600	4859700
2	4896600	4896700
2	4904700	4904800
2	4906000	4906100
2	4906700	4906800
2	4929900	4930000
2	4952100	4952200
2	4952400	4952500
2	4969500	4969600
2	4973200	4973300
2	4976900	4977000
2	5001600	5001700
2	5032300	5032400
2	5066700	5066800
2	5067400	5067500
2	5124300	5124400
2	5132800	5132900
2	5143100	5143200
2	5144400	5144500
2	5147100	5147200
2	5151100	5151200
2	5155400	5155500
2	5173600	5173700
2	5174000	5174100
2	5174400	5174500
2	5174500	5174600
2	5174800	5174900
2	5176000	5176100
2	5176400	5176500
2	5176800	5176900
2	5179600	5179700
2	5183100	5183200
2	5183500	5183600
2	5187100	5187200
2	5200200	5200300
2	5200300	5200400
2	5241500	5241600
2	5242000	5242100
2	5249200	5249300
2	5253300	5253400
2	5272000	5272100
2	5294100	5294200
2	5304500	5304600
2	5315000	5315100
2	5315900	5316000
2	5318100	5318200
2	5325300	5325400
2	5325900	5326000
2	5326300	5326400
2	5331900	5332000
2	5339700	5339800
2	5349900	5350000
2	5359800	5359900
2	5359900	5360000
2	5370000	5370100
2	5402700	5402800
2	5402900	5403000
2	5405800	5405900
2	5412900	5413000
2	5413200	5413300
2	5413700	5413800
2	5413900	5414000
2	5415900	5416000
2	5422000	5422100
2	5425200	5425300
2	5434900	5435000
2	5436000	5436100
2	5481300	5481400
2	5491000	5491100
2	5517800	5517900
2	5524300	5524400
2	5601400	5601500
2	5602300	5602400
2	5624500	5624600
2	5629100	5629200
2	5630300	5630400
2	5667500	5667600
2	5713600	5713700
2	5718900	5719000
2	5795300	5795400
2	5795500	5795600
2	5796400	5796500
2	5830500	5830600
2	5830700	5830800
2	5893000	5893100
2	5939400	5939500
2	6000800	6000900
2	6055400	6055500
2	6061700	6061800
2	6061800	6061900
2	6064400	6064500
2	6065100	6065200
2	6068300	6068400
2	6092200	6092300
2	6093300	6093400
2	6110300	6110400
2	6157500	6157600
2	6158700	6158800
2	6159100	6159200
2	6160100	6160200
2	6194300	6194400
2	6199000	6199100
2	6199200	6199300
2	6219400	6219500
2	6220200	6220300
2	6222400	6222500
2	6222600	6222700
2	6223800	6223900
2	6228700	6228800
2	6230400	6230500
2	6233700	6233800
2	6247400	6247500
2	6326000	6326100
2	6335400	6335500
2	6424500	6424600
2	6425700	6425800
2	6435200	6435300
2	6435800	6435900
2	6437500	6437600
2	6439400	6439500
2	6466000	6466100
2	6601700	6601800
2	6621000	6621100
2	6621100	6621200
2	6621600	6621700
2	6622800	6622900
2	6624000	6624100
2	6703000	6703100
2	6704000	6704100
2	6704500	6704600
2	6749700	6749800
2	6838700	6838800
2	6841000	6841100
2	6841300	6841400
2	6846600	6846700
2	6863000	6863100
2	6883700	6883800
2	6912200	6912300
2	6955400	6955500
2	6956400	6956500
2	6956500	6956600
2	6957700	6957800
2	6969900	6970000
2	6976700	6976800
2	7005800	7005900
2	7006800	7006900
2	7007600	7007700
2	7007900	7008000
2	7292500	7292600
2	7449300	7449400
2	7450000	7450100
2	7451700	7451800
2	7451800	7451900
2	7452600	7452700
2	7659200	7659300
2	7659400	7659500
2	7661800	7661900
2	7662400	7662500
2	7729700	7729800
2	7729800	7729900
2	7779900	7780000
2	7780200	7780300
2	7780400	7780500
2	7783000	7783100
2	8040500	8040600
2	8066400	8066500
2	8066600	8066700
2	8817100	8817200
2	8817600	8817700
2	8818200	8818300
2	8818300	8818400
2	8818500	8818600
2	8823200	8823300
2	10634800	10634900
2	10635000	10635100
2	10635100	10635200
2	10641000	10641100
2	10641300	10641400
2	10642500	10642600
2	10650300	10650400
2	11123600	11123700
2	11160100	11160200
2	11326900	11327000
2	11327100	11327200
2	11550400	11550500
2	12451100	12451200
2	12451500	12451600
2	12452800	12452900
2	12735700	12735800
2	12736200	12736300
2	12754300	12754400
2	12754500	12754600
2	12754600	12754700
2	14411800	14411900
2	14701600	14701700
2	15681600	15681700
2	15881400	15881500
2	17341200	17341300
2	17344700	17344800
2	17497400	17497500
2	18654400	18654500
3	156200	156300
3	159000	159100
3	1966900	1967000
3	1968100	1968200
3	1969300	1969400
3	2815900	2816000
3	5284900	5285000
3	5683700	5683800
3	5816200	5816300
3	5867600	5867700
3	6293900	6294000
3	6295100	6295200
3	6432500	6432600
3	7236600	7236700
3	7344000	7344100
3	7704100	7704200
3	7765300	7765400
3	8132700	8132800
3	8233100	8233200
3	8271400	8271500
3	8272200	8272300
3	8273200	8273300
3	8374500	8374600
3	8511400	8511500
3	8615600	8615700
3	9013400	9013500
3	9140500	9140600
3	9378600	9378700
3	9378800	9378900
3	9694600	9694700
3	9695900	9696000
3	10748900	10749000
3	10749100	10749200
3	10817000	10817100
3	10886600	10886700
3	10889500	10889600
3	10889900	10890000
3	10920000	10920100
3	10922400	10922500
3	10922800	10922900
3	11066700	11066800
3	11068400	11068500
3	11068600	11068700
3	11115700	11115800
3	11230800	11230900
3	11323300	11323400
3	11344000	11344100
3	11365000	11365100
3	11390800	11390900
3	11432400	11432500
3	11444200	11444300
3	11450500	11450600
3	11460300	11460400
3	11460900	11461000
3	11461000	11461100
3	11461700	11461800
3	11462000	11462100
3	11475200	11475300
3	11506700	11506800
3	11518900	11519000
3	11520300	11520400
3	11558000	11558100
3	11571500	11571600
3	11572100	11572200
3	11574100	11574200
3	11575400	11575500
3	11576000	11576100
3	11576400	11576500
3	11579800	11579900
3	11580400	11580500
3	11580800	11580900
3	11582000	11582100
3	11582500	11582600
3	11583000	11583100
3	11610000	11610100
3	11612500	11612600
3	11613900	11614000
3	11627600	11627700
3	11630200	11630300
3	11631900	11632000
3	11634800	11634900
3	11665900	11666000
3	11679100	11679200
3	11684300	11684400
3	11691600	11691700
3	11698200	11698300
3	11699400	11699500
3	11699900	11700000
3	11701700	11701800
3	11714400	11714500
3	11735200	11735300
3	11767400	11767500
3	11768200	11768300
3	11768500	11768600
3	11769100	11769200
3	11770200	11770300
3	11770900	11771000
3	11771500	11771600
3	11771800	11771900
3	11772400	11772500
3	11773100	11773200
3	11774200	11774300
3	11774400	11774500
3	11775100	11775200
3	11778000	11778100
3	11778300	11778400
3	11779900	11780000
3	11783300	11783400
3	11795800	11795900
3	11815900	11816000
3	11839800	11839900
3	11840900	11841000
3	11844800	11844900
3	11854500	11854600
3	11855000	11855100
3	11855700	11855800
3	11858500	11858600
3	11868800	11868900
3	11872300	11872400
3	11875400	11875500
3	11876500	11876600
3	11876700	11876800
3	11878700	11878800
3	11882900	11883000
3	11927800	11927900
3	11937700	11937800
3	11947400	11947500
3	12021500	12021600
3	12022200	12022300
3	12024000	12024100
3	12027900	12028000
3	12028300	12028400
3	12029600	12029700
3	12030000	12030100
3	12030100	12030200
3	12031500	12031600
3	12031800	12031900
3	12040200	12040300
3	12053100	12053200
3	12058800	12058900
3	12076300	12076400
3	12131500	12131600
3	12155800	12155900
3	12157400	12157500
3	12162000	12162100
3	12176600	12176700
3	12176700	12176800
3	12193600	12193700
3	12193900	12194000
3	12252100	12252200
3	12260200	12260300
3	12263000	12263100
3	12271700	12271800
3	12271900	12272000
3	12280200	12280300
3	12280900	12281000
3	12282600	12282700
3	12286800	12286900
3	12291500	12291600
3	12295500	12295600
3	12296000	12296100
3	12308300	12308400
3	12310100	12310200
3	12310400	12310500
3	12310700	12310800
3	12311400	12311500
3	12317900	12318000
3	12322800	12322900
3	12329700	12329800
3	12331200	12331300
3	12340900	12341000
3	12344700	12344800
3	12371600	12371700
3	12380500	12380600
3	12384800	12384900
3	12396600	12396700
3	12399300	12399400
3	12406400	12406500
3	12430300	12430400
3	12488900	12489000
3	12502400	12502500
3	12506300	12506400
3	12506800	12506900
3	12514900	12515000
3	12515200	12515300
3	12524700	12524800
3	12525100	12525200
3	12533300	12533400
3	12533600	12533700
3	12536000	12536100
3	12542500	12542600
3	12542900	12543000
3	12543100	12543200
3	12543200	12543300
3	12544200	12544300
3	12545800	12545900
3	12546800	12546900
3	12549600	12549700
3	12567400	12567500
3	12583000	12583100
3	12585100	12585200
3	12585700	12585800
3	12585800	12585900
3	12586900	12587000
3	12626600	12626700
3	12628100	12628200
3	12629100	12629200
3	12630500	12630600
3	12634000	12634100
3	12645200	12645300
3	12648200	12648300
3	12649700	12649800
3	12650800	12650900
3	12651000	12651100
3	12651900	12652000
3	12680600	12680700
3	12681200	12681300
3	12681900	12682000
3	12682400	12682500
3	12685800	12685900
3	12686000	12686100
3	12689000	12689100
3	12690200	12690300
3	12705000	12705100
3	12705200	12705300
3	12714300	12714400
3	12716000	12716100
3	12717900	12718000
3	12721900	12722000
3	12723500	12723600
3	12727200	12727300
3	12729000	12729100
3	12729200	12729300
3	12729500	12729600
3	12731600	12731700
3	12732300	12732400
3	12732500	12732600
3	12738700	12738800
3	12741900	12742000
3	12754400	12754500
3	12754600	12754700
3	12756000	12756100
3	12756200	12756300
3	12756400	12756500
3	12756600	12756700
3	12759800	12759900
3	12762800	12762900
3	12763500	12763600
3	12764200	12764300
3	12764300	12764400
3	12764400	12764500
3	12765300	12765400
3	12768000	12768100
3	12771600	12771700
3	12772300	12772400
3	12772700	12772800
3	12773300	12773400
3	12774900	12775000
3	12780700	12780800
3	12780800	12780900
3	12783000	12783100
3	12801700	12801800
3	12802800	12802900
3	12803700	12803800
3	12804700	12804800
3	12806500	12806600
3	12813300	12813400
3	12814900	12815000
3	12821700	12821800
3	12829600	12829700
3	12833600	12833700
3	12833800	12833900
3	12833900	12834000
3	12835900	12836000
3	12850100	12850200
3	12850300	12850400
3	12850700	12850800
3	12851300	12851400
3	12863900	12864000
3	12866200	12866300
3	12868500	12868600
3	12869500	12869600
3	12869700	12869800
3	12870600	12870700
3	12876600	12876700
3	12877000	12877100
3	12885500	12885600
3	12886000	12886100
3	12886900	12887000
3	12889800	12889900
3	12890300	12890400
3	12898400	12898500
3	12902100	12902200
3	12902200	12902300
3	12902500	12902600
3	12904000	12904100
3	12908500	12908600
3	12909200	12909300
3	12911400	12911500
3	12913400	12913500
3	12920100	12920200
3	12921300	12921400
3	12921800	12921900
3	12922100	12922200
3	12923400	12923500
3	12923900	12924000
3	12928000	12928100
3	12929900	12930000
3	12930300	12930400
3	12931400	12931500
3	12931700	12931800
3	12931900	12932000
3	12932500	12932600
3	12950300	12950400
3	12971800	12971900
3	12972100	12972200
3	12972600	12972700
3	12973400	12973500
3	12974200	12974300
3	12974800	12974900
3	12975600	12975700
3	12977000	12977100
3	12977400	12977500
3	12979000	12979100
3	12979400	12979500
3	12980900	12981000
3	12982300	12982400
3	12995200	12995300
3	12996500	12996600
3	12997800	12997900
3	12998600	12998700
3	13001300	13001400
3	13001500	13001600
3	13004200	13004300
3	13005300	13005400
3	13006800	13006900
3	13007200	13007300
3	13007400	13007500
3	13008000	13008100
3	13008600	13008700
3	13009300	13009400
3	13010600	13010700
3	13011200	13011300
3	13011300	13011400
3	13011700	13011800
3	13011900	13012000
3	13012600	13012700
3	13014500	13014600
3	13015800	13015900
3	13015900	13016000
3	13021800	13021900
3	13023300	13023400
3	13025000	13025100
3	13027300	13027400
3	13041400	13041500
3	13053600	13053700
3	13067900	13068000
3	13073700	13073800
3	13082600	13082700
3	13083300	13083400
3	13083400	13083500
3	13083600	13083700
3	13085900	13086000
3	13087000	13087100
3	13091700	13091800
3	13095500	13095600
3	13097000	13097100
3	13098700	13098800
3	13103900	13104000
3	13106800	13106900
3	13113500	13113600
3	13129600	13129700
3	13131300	13131400
3	13131500	13131600
3	13133600	13133700
3	13136500	13136600
3	13138400	13138500
3	13151800	13151900
3	13165400	13165500
3	13210500	13210600
3	13212300	13212400
3	13214000	13214100
3	13214200	13214300
3	13214800	13214900
3	13215000	13215100
3	13215500	13215600
3	13221300	13221400
3	13221700	13221800
3	13223900	13224000
3	13228800	13228900
3	13230300	13230400
3	13232300	13232400
3	13232600	13232700
3	13233200	13233300
3	13233700	13233800
3	13253900	13254000
3	13259300	13259400
3	13273800	13273900
3	13282300	13282400
3	13283700	13283800
3	13284800	13284900
3	13286500	13286600
3	13287500	13287600
3	13296900	13297000
3	13298000	13298100
3	13299300	13299400
3	13300100	13300200
3	13303600	13303700
3	13305300	13305400
3	13310200	13310300
3	13311500	13311600
3	13313200	13313300
3	13318700	13318800
3	13323700	13323800
3	13324400	13324500
3	13338300	13338400
3	13339900	13340000
3	13340500	13340600
3	13341300	13341400
3	13341800	13341900
3	13365500	13365600
3	13366300	13366400
3	13366800	13366900
3	13374300	13374400
3	13379000	13379100
3	13384900	13385000
3	13385100	13385200
3	13386300	13386400
3	13389600	13389700
3	13389700	13389800
3	13390200	13390300
3	13390300	13390400
3	13397600	13397700
3	13399100	13399200
3	13399600	13399700
3	13416500	13416600
3	13419300	13419400
3	13421100	13421200
3	13423700	13423800
3	13434400	13434500
3	13448400	13448500
3	13449000	13449100
3	13452200	13452300
3	13455700	13455800
3	13456200	13456300
3	13459300	13459400
3	13461700	13461800
3	13472100	13472200
3	13498400	13498500
3	13499200	13499300
3	13499600	13499700
3	13499700	13499800
3	13499800	13499900
3	13501700	13501800
3	13501900	13502000
3	13502400	13502500
3	13503200	13503300
3	13504200	13504300
3	13504600	13504700
3	13505000	13505100
3	13505300	13505400
3	13505800	13505900
3	13506500	13506600
3	13506700	13506800
3	13506900	13507000
3	13507900	13508000
3	13508800	13508900
3	13511200	13511300
3	13511300	13511400
3	13512100	13512200
3	13513000	13513100
3	13537600	13537700
3	13545100	13545200
3	13549200	13549300
3	13551400	13551500
3	13551900	13552000
3	13556700	13556800
3	13557100	13557200
3	13559900	13560000
3	13572200	13572300
3	13573300	13573400
3	13574600	13574700
3	13574700	13574800
3	13574900	13575000
3	13576500	13576600
3	13577300	13577400
3	13579400	13579500
3	13580700	13580800
3	13582300	13582400
3	13610100	13610200
3	13624600	13624700
3	13636000	13636100
3	13636300	13636400
3	13667100	13667200
3	13671400	13671500
3	13671800	13671900
3	13674300	13674400
3	13804300	13804400
3	13807500	13807600
3	13817400	13817500
3	13825700	13825800
3	13826100	13826200
3	13871300	13871400
3	13872300	13872400
3	13900700	13900800
3	13928900	13929000
3	13930000	13930100
3	13932400	13932500
3	13937100	13937200
3	13938000	13938100
3	13938200	13938300
3	13939800	13939900
3	13943500	13943600
3	13943900	13944000
3	13948200	13948300
3	13948400	13948500
3	13949600	13949700
3	13952200	13952300
3	13952300	13952400
3	13952500	13952600
3	13953600	13953700
3	13956000	13956100
3	13956300	13956400
3	13958200	13958300
3	13958700	13958800
3	13958800	13958900
3	13959000	13959100
3	13960500	13960600
3	13960700	13960800
3	13964200	13964300
3	13973800	13973900
3	13974100	13974200
3	13979900	13980000
3	13981200	13981300
3	13982000	13982100
3	13982500	13982600
3	13989000	13989100
3	14008100	14008200
3	14008800	14008900
3	14015900	14016000
3	14016700	14016800
3	14016800	14016900
3	14017700	14017800
3	14021200	14021300
3	14023200	14023300
3	14031100	14031200
3	14033100	14033200
3	14038800	14038900
3	14043600	14043700
3	14045200	14045300
3	14045400	14045500
3	14048400	14048500
3	14052100	14052200
3	14061700	14061800
3	14063600	14063700
3	14063800	14063900
3	14108100	14108200
3	14113400	14113500
3	14164400	14164500
3	14168600	14168700
3	14260600	14260700
3	14260800	14260900
3	14267400	14267500
3	14271500	14271600
3	14275600	14275700
3	14276600	14276700
3	14277600	14277700
3	14278300	14278400
3	14282400	14282500
3	14284200	14284300
3	14287500	14287600
3	14288800	14288900
3	14291000	14291100
3	14300100	14300200
3	14315100	14315200
3	14338300	14338400
3	14339300	14339400
3	14340700	14340800
3	14347400	14347500
3	14351000	14351100
3	14357400	14357500
3	14357600	14357700
3	14358000	14358100
3	14358500	14358600
3	14358600	14358700
3	14367300	14367400
3	14367900	14368000
3	14368600	14368700
3	14370400	14370500
3	14370700	14370800
3	14371100	14371200
3	14372800	14372900
3	14373600	14373700
3	14374400	14374500
3	14377900	14378000
3	14379600	14379700
3	14380900	14381000
3	14382700	14382800
3	14383300	14383400
3	14385100	14385200
3	14385200	14385300
3	14385600	14385700
3	14385800	14385900
3	14386400	14386500
3	14387300	14387400
3	14394400	14394500
3	14404800	14404900
3	14420400	14420500
3	14431800	14431900
3	14432400	14432500
3	14442900	14443000
3	14449500	14449600
3	14454300	14454400
3	14455700	14455800
3	14464300	14464400
3	14479100	14479200
3	14480000	14480100
3	14480800	14480900
3	14481000	14481100
3	14482000	14482100
3	14482300	14482400
3	14482900	14483000
3	14485700	14485800
3	14494900	14495000
3	14495500	14495600
3	14499300	14499400
3	14500500	14500600
3	14504300	14504400
3	14517100	14517200
3	14517300	14517400
3	14518400	14518500
3	14518900	14519000
3	14520300	14520400
3	14521500	14521600
3	14521600	14521700
3	14522700	14522800
3	14524100	14524200
3	14524300	14524400
3	14525000	14525100
3	14526400	14526500
3	14526800	14526900
3	14528200	14528300
3	14528700	14528800
3	14529900	14530000
3	14530500	14530600
3	14530700	14530800
3	14532100	14532200
3	14532600	14532700
3	14533200	14533300
3	14533300	14533400
3	14534100	14534200
3	14534500	14534600
3	14536600	14536700
3	14536800	14536900
[truncated: 1,740 more rows]

## Sheet: h.CHG class 6
Table S8h. hypo CHG DMR regions class 6
Chr	Start	Stop
1	3898700	3898800
1	4621000	4621100
1	4621500	4621600
1	4830700	4830800
1	4831400	4831500
1	5972000	5972100
1	7430400	7430500
1	7431300	7431400
1	7431700	7431800
1	7747100	7747200
1	7747500	7747600
1	8160600	8160700
1	9018200	9018300
1	9106200	9106300
1	9369200	9369300
1	9370200	9370300
1	9577600	9577700
1	9577900	9578000
1	9580400	9580500
1	9581200	9581300
1	10155200	10155300
1	10602900	10603000
1	10603000	10603100
1	10699200	10699300
1	11097300	11097400
1	11098900	11099000
1	11894800	11894900
1	11960400	11960500
1	12016500	12016600
1	12077700	12077800
1	12406900	12407000
1	12407900	12408000
1	12408700	12408800
1	12409700	12409800
1	12509100	12509200
1	12558200	12558300
1	12558700	12558800
1	12700300	12700400
1	12700700	12700800
1	12730700	12730800
1	12765400	12765500
1	12804500	12804600
1	12806700	12806800
1	12811200	12811300
1	12811800	12811900
1	12832400	12832500
1	12857000	12857100
1	12858200	12858300
1	12866000	12866100
1	12923200	12923300
1	12944600	12944700
1	12997900	12998000
1	13001700	13001800
1	13002800	13002900
1	13005000	13005100
1	13006700	13006800
1	13099800	13099900
1	13100500	13100600
1	13101100	13101200
1	13101600	13101700
1	13269000	13269100
1	13273800	13273900
1	13293000	13293100
1	13293800	13293900
1	13296600	13296700
1	13306500	13306600
1	13334400	13334500
1	13334900	13335000
1	13336200	13336300
1	13338000	13338100
1	13374900	13375000
1	13377400	13377500
1	13377900	13378000
1	13378900	13379000
1	13380500	13380600
1	13381400	13381500
1	13383600	13383700
1	13384300	13384400
1	13384600	13384700
1	13385000	13385100
1	13395000	13395100
1	13406700	13406800
1	13410400	13410500
1	13410900	13411000
1	13412400	13412500
1	13414100	13414200
1	13414600	13414700
1	13419500	13419600
1	13421000	13421100
1	13440700	13440800
1	13442900	13443000
1	13443000	13443100
1	13444500	13444600
1	13445000	13445100
1	13481800	13481900
1	13561800	13561900
1	13562400	13562500
1	13562700	13562800
1	13607400	13607500
1	13612000	13612100
1	13612600	13612700
1	13615000	13615100
1	13620000	13620100
1	13620600	13620700
1	13624600	13624700
1	13633600	13633700
1	13636200	13636300
1	13644200	13644300
1	13648900	13649000
1	13649600	13649700
1	13718900	13719000
1	13719000	13719100
1	13719500	13719600
1	13722900	13723000
1	13726500	13726600
1	13726600	13726700
1	13732600	13732700
1	13734300	13734400
1	13747100	13747200
1	13753000	13753100
1	13753100	13753200
1	13753200	13753300
1	13755300	13755400
1	13755500	13755600
1	13756800	13756900
1	13756900	13757000
1	13757200	13757300
1	13763100	13763200
1	13803100	13803200
1	13804100	13804200
1	13805900	13806000
1	13806100	13806200
1	13827800	13827900
1	13827900	13828000
1	13833100	13833200
1	13841500	13841600
1	13842600	13842700
1	13843400	13843500
1	13845900	13846000
1	13848900	13849000
1	13874800	13874900
1	13875200	13875300
1	13891600	13891700
1	13923300	13923400
1	13924000	13924100
1	13924800	13924900
1	13957100	13957200
1	13957700	13957800
1	13958900	13959000
1	13968900	13969000
1	13969000	13969100
1	13983100	13983200
1	13983500	13983600
1	13989600	13989700
1	13997000	13997100
1	14015200	14015300
1	14020400	14020500
1	14021300	14021400
1	14047300	14047400
1	14054600	14054700
1	14056500	14056600
1	14068100	14068200
1	14071400	14071500
1	14074200	14074300
1	14074500	14074600
1	14078800	14078900
1	14081700	14081800
1	14096000	14096100
1	14096900	14097000
1	14103500	14103600
1	14104900	14105000
1	14111500	14111600
1	14111600	14111700
1	14113300	14113400
1	14114700	14114800
1	14115900	14116000
1	14116100	14116200
1	14116600	14116700
1	14117000	14117100
1	14118700	14118800
1	14128500	14128600
1	14130400	14130500
1	14130600	14130700
1	14131000	14131100
1	14132100	14132200
1	14132400	14132500
1	14132900	14133000
1	14133200	14133300
1	14133600	14133700
1	14134000	14134100
1	14140200	14140300
1	14196100	14196200
1	14210200	14210300
1	14211300	14211400
1	14222200	14222300
1	14222300	14222400
1	14222900	14223000
1	14223700	14223800
1	14236000	14236100
1	14250200	14250300
1	14250300	14250400
1	14259000	14259100
1	14259200	14259300
1	14261000	14261100
1	14269100	14269200
1	14270500	14270600
1	14270700	14270800
1	14278100	14278200
1	14279100	14279200
1	14279200	14279300
1	14301400	14301500
1	14332000	14332100
1	14456500	14456600
1	14479800	14479900
1	14491400	14491500
1	14491600	14491700
1	14677600	14677700
1	14893400	14893500
1	14893800	14893900
1	14894400	14894500
1	14894700	14894800
1	14918700	14918800
1	14922200	14922300
1	14946700	14946800
1	14953500	14953600
1	15004500	15004600
1	15004700	15004800
1	15006100	15006200
1	15006700	15006800
1	15007200	15007300
1	15007300	15007400
1	15008400	15008500
1	15046800	15046900
1	15055600	15055700
1	15071000	15071100
1	15079600	15079700
1	15138700	15138800
1	15155100	15155200
1	15157500	15157600
1	15158000	15158100
1	15434100	15434200
1	15434600	15434700
1	15439500	15439600
1	15489300	15489400
1	15493300	15493400
1	15493800	15493900
1	15502000	15502100
1	15504700	15504800
1	15505300	15505400
1	15505900	15506000
1	15512300	15512400
1	15513000	15513100
1	15516400	15516500
1	15518900	15519000
1	15526100	15526200
1	15526600	15526700
1	15527500	15527600
1	15527600	15527700
1	15529000	15529100
1	15531200	15531300
1	15532500	15532600
1	15533200	15533300
1	15554300	15554400
1	15555800	15555900
1	15565800	15565900
1	15577100	15577200
1	15590300	15590400
1	15590900	15591000
1	15591500	15591600
1	15593100	15593200
1	15593400	15593500
1	15594100	15594200
1	15597300	15597400
1	15601900	15602000
1	15619900	15620000
1	15621000	15621100
1	15629600	15629700
1	15640500	15640600
1	15640600	15640700
1	15653600	15653700
1	15676200	15676300
1	15677000	15677100
1	15678800	15678900
1	15678900	15679000
1	15682100	15682200
1	15688900	15689000
1	15711600	15711700
1	15723000	15723100
1	15724200	15724300
1	15731900	15732000
1	15732800	15732900
1	15733300	15733400
1	15734200	15734300
1	15734700	15734800
1	15742700	15742800
1	15742800	15742900
1	15742900	15743000
1	15743400	15743500
1	15745600	15745700
1	15745700	15745800
1	15745900	15746000
1	15748600	15748700
1	15757400	15757500
1	15773800	15773900
1	15774300	15774400
1	15774400	15774500
1	15777600	15777700
1	15778300	15778400
1	15778500	15778600
1	15779200	15779300
1	15779500	15779600
1	15779800	15779900
1	15780400	15780500
1	15780500	15780600
1	15783100	15783200
1	15783600	15783700
1	15783900	15784000
1	15789800	15789900
1	15790200	15790300
1	15791000	15791100
1	15797300	15797400
1	15797800	15797900
1	15798300	15798400
1	15810700	15810800
1	15816800	15816900
1	15819400	15819500
1	15858600	15858700
1	15862100	15862200
1	15874400	15874500
1	15875100	15875200
1	15911300	15911400
1	15912600	15912700
1	15964200	15964300
1	15964300	15964400
1	15967300	15967400
1	15967700	15967800
1	15968100	15968200
1	15993200	15993300
1	15995300	15995400
1	15997600	15997700
1	15998800	15998900
1	15999800	15999900
1	16003200	16003300
1	16005900	16006000
1	16006300	16006400
1	16007300	16007400
1	16008200	16008300
1	16008500	16008600
1	16008800	16008900
1	16009000	16009100
1	16023300	16023400
1	16023700	16023800
1	16024500	16024600
1	16029900	16030000
1	16030700	16030800
1	16031000	16031100
1	16038400	16038500
1	16041300	16041400
1	16041600	16041700
1	16042600	16042700
1	16045400	16045500
1	16051800	16051900
1	16053900	16054000
1	16055300	16055400
1	16055400	16055500
1	16056800	16056900
1	16058500	16058600
1	16063500	16063600
1	16063700	16063800
1	16071300	16071400
1	16071900	16072000
1	16072100	16072200
1	16080400	16080500
1	16087700	16087800
1	16101500	16101600
1	16166000	16166100
1	16177400	16177500
1	16177600	16177700
1	16200000	16200100
1	16242600	16242700
1	16313600	16313700
1	16318500	16318600
1	16320700	16320800
1	16332600	16332700
1	16337100	16337200
1	16337300	16337400
1	16349900	16350000
1	16355500	16355600
1	16372000	16372100
1	16372300	16372400
1	16376100	16376200
1	16391100	16391200
1	16529600	16529700
1	16574200	16574300
1	16586400	16586500
1	16587400	16587500
1	16881800	16881900
1	16882900	16883000
1	16884100	16884200
1	16956000	16956100
1	16957900	16958000
1	16959700	16959800
1	17024700	17024800
1	17024900	17025000
1	17027300	17027400
1	17028600	17028700
1	17070400	17070500
1	17194700	17194800
1	17197500	17197600
1	17215400	17215500
1	17216600	17216700
1	17231100	17231200
1	17363100	17363200
1	17364000	17364100
1	17364900	17365000
1	17540900	17541000
1	17670500	17670600
1	17671300	17671400
1	17671400	17671500
1	17676800	17676900
1	17680000	17680100
1	18004500	18004600
1	18020500	18020600
1	18054100	18054200
1	18094900	18095000
1	18644300	18644400
1	20087900	20088000
1	20088100	20088200
1	20315500	20315600
1	20318100	20318200
1	20331400	20331500
1	20334100	20334200
1	21068800	21068900
1	21476800	21476900
1	21692400	21692500
1	21692500	21692600
1	21740800	21740900
1	22232500	22232600
1	22778300	22778400
1	23568100	23568200
1	23568600	23568700
1	23965700	23965800
1	24605800	24605900
1	24606100	24606200
1	24606300	24606400
1	25161300	25161400
2	9700	9800
2	9800	9900
2	10100	10200
2	48200	48300
2	68100	68200
2	68200	68300
2	248000	248100
2	532000	532100
2	532600	532700
2	534100	534200
2	534300	534400
2	534500	534600
2	535100	535200
2	1112500	1112600
2	1200000	1200100
2	1200900	1201000
2	1201900	1202000
2	1202400	1202500
2	1202600	1202700
2	1243300	1243400
2	1270200	1270300
2	1294100	1294200
2	1294400	1294500
2	1295700	1295800
2	1312500	1312600
2	1313000	1313100
2	1329100	1329200
2	1342800	1342900
2	1422800	1422900
2	1424800	1424900
2	1438500	1438600
2	1488700	1488800
2	1490300	1490400
2	1551800	1551900
2	1665700	1665800
2	1666000	1666100
2	1671200	1671300
2	1728400	1728500
2	1760700	1760800
2	1763400	1763500
2	1763900	1764000
2	1768700	1768800
2	1772400	1772500
2	1807900	1808000
2	1809500	1809600
2	1811500	1811600
2	1813200	1813300
2	1813400	1813500
2	1814200	1814300
2	1815300	1815400
2	1816200	1816300
2	1817500	1817600
2	1817900	1818000
2	1819800	1819900
2	1830600	1830700
2	1833100	1833200
2	1907900	1908000
2	1909400	1909500
2	1910200	1910300
2	1971700	1971800
2	1996000	1996100
2	2039500	2039600
2	2090500	2090600
2	2090900	2091000
2	2096900	2097000
2	2098900	2099000
2	2100000	2100100
2	2110000	2110100
2	2110100	2110200
2	2114300	2114400
2	2114800	2114900
2	2114900	2115000
2	2136000	2136100
2	2196000	2196100
2	2204200	2204300
2	2204400	2204500
2	2204800	2204900
2	2205900	2206000
2	2206100	2206200
2	2207500	2207600
2	2221200	2221300
2	2237500	2237600
2	2237800	2237900
2	2238800	2238900
2	2278600	2278700
2	2281000	2281100
2	2281600	2281700
2	2366900	2367000
2	2367700	2367800
2	2368900	2369000
2	2369300	2369400
2	2370200	2370300
2	2371700	2371800
2	2379300	2379400
2	2380800	2380900
2	2390200	2390300
2	2404700	2404800
2	2408600	2408700
2	2415100	2415200
2	2415700	2415800
2	2417300	2417400
2	2438800	2438900
2	2448500	2448600
2	2470100	2470200
2	2470800	2470900
2	2472200	2472300
2	2483900	2484000
2	2493100	2493200
2	2524600	2524700
2	2533500	2533600
2	2534400	2534500
2	2534800	2534900
2	2550000	2550100
2	2555800	2555900
2	2583000	2583100
2	2618800	2618900
2	2621100	2621200
2	2621800	2621900
2	2624700	2624800
2	2640400	2640500
2	2661800	2661900
2	2677500	2677600
2	2686700	2686800
2	2694400	2694500
2	2724900	2725000
2	2727100	2727200
2	2727500	2727600
2	2743000	2743100
2	2770900	2771000
2	2771000	2771100
2	2773500	2773600
2	2774900	2775000
2	2775200	2775300
2	2777500	2777600
2	2783000	2783100
2	2787100	2787200
2	2788100	2788200
2	2802200	2802300
2	2802600	2802700
2	2804100	2804200
2	2818000	2818100
2	2818100	2818200
2	2819500	2819600
2	2821900	2822000
2	2826100	2826200
2	2826400	2826500
2	2828700	2828800
2	2831000	2831100
2	2832300	2832400
2	2846000	2846100
2	2846900	2847000
2	2847000	2847100
2	2848600	2848700
2	2855100	2855200
2	2874300	2874400
2	2879100	2879200
2	2879400	2879500
2	2879700	2879800
2	2880000	2880100
2	2886900	2887000
2	2908700	2908800
2	2916600	2916700
2	2917400	2917500
2	2936200	2936300
2	2936700	2936800
2	2937700	2937800
2	2942700	2942800
2	2952500	2952600
2	2970300	2970400
2	2972300	2972400
2	2986300	2986400
2	2997200	2997300
2	3003500	3003600
2	3004500	3004600
2	3005000	3005100
2	3009600	3009700
2	3021300	3021400
2	3028100	3028200
2	3029000	3029100
2	3035300	3035400
2	3036400	3036500
2	3038300	3038400
2	3038700	3038800
2	3039400	3039500
2	3041200	3041300
2	3044800	3044900
2	3081300	3081400
2	3093700	3093800
2	3099700	3099800
2	3103400	3103500
2	3107000	3107100
2	3115700	3115800
2	3116200	3116300
2	3121900	3122000
2	3122200	3122300
2	3122700	3122800
2	3125300	3125400
2	3126900	3127000
2	3127200	3127300
2	3129200	3129300
2	3130300	3130400
2	3134500	3134600
2	3134700	3134800
2	3140300	3140400
2	3140400	3140500
2	3145500	3145600
2	3145900	3146000
2	3146900	3147000
2	3150200	3150300
2	3150700	3150800
2	3151400	3151500
2	3151900	3152000
2	3155100	3155200
2	3155400	3155500
2	3157500	3157600
2	3158200	3158300
2	3158700	3158800
2	3158900	3159000
2	3162400	3162500
2	3163200	3163300
2	3164900	3165000
2	3165100	3165200
2	3178600	3178700
2	3181400	3181500
2	3181500	3181600
2	3187200	3187300
2	3187400	3187500
2	3199800	3199900
2	3200700	3200800
2	3200900	3201000
2	3201800	3201900
2	3202300	3202400
2	3203200	3203300
2	3204100	3204200
2	3204300	3204400
2	3204900	3205000
2	3206100	3206200
2	3206300	3206400
2	3206700	3206800
2	3206800	3206900
2	3207000	3207100
2	3207100	3207200
2	3207200	3207300
2	3207400	3207500
2	3208300	3208400
2	3208400	3208500
2	3209100	3209200
2	3216000	3216100
2	3216200	3216300
2	3234900	3235000
2	3235900	3236000
2	3236100	3236200
2	3236200	3236300
2	3236500	3236600
2	3236700	3236800
2	3236900	3237000
2	3238800	3238900
2	3512000	3512100
2	3519100	3519200
2	3519300	3519400
2	3519600	3519700
2	3520300	3520400
2	3520600	3520700
2	3521200	3521300
2	3539700	3539800
2	3542700	3542800
2	3543600	3543700
2	3544400	3544500
2	3544500	3544600
2	3544600	3544700
2	3545500	3545600
2	3553100	3553200
2	3553800	3553900
2	3556000	3556100
2	3557000	3557100
2	3557500	3557600
2	3559700	3559800
2	3566500	3566600
2	3568100	3568200
2	3576300	3576400
2	3576500	3576600
2	3586100	3586200
2	3587500	3587600
2	3593300	3593400
2	3605300	3605400
2	3651200	3651300
2	3656700	3656800
2	3681000	3681100
2	3681400	3681500
2	3682600	3682700
2	3687400	3687500
2	3687900	3688000
2	3688200	3688300
2	3688500	3688600
2	3689300	3689400
2	3689400	3689500
2	3689500	3689600
2	3689600	3689700
2	3689700	3689800
2	3723800	3723900
2	3724300	3724400
2	3724700	3724800
2	3724800	3724900
2	3725000	3725100
2	3726600	3726700
2	3727300	3727400
2	3730600	3730700
2	3733100	3733200
2	3734600	3734700
2	3734700	3734800
2	3735300	3735400
2	3743200	3743300
2	3745100	3745200
2	3746200	3746300
2	3746600	3746700
2	3774900	3775000
2	3787200	3787300
2	3788800	3788900
2	3790600	3790700
2	3790800	3790900
2	3791800	3791900
2	3791900	3792000
2	3793500	3793600
2	3793600	3793700
2	3804900	3805000
2	3805000	3805100
2	3806000	3806100
2	3806900	3807000
2	3809100	3809200
2	3809400	3809500
2	3809500	3809600
2	3809800	3809900
2	3811400	3811500
2	3811500	3811600
2	3812300	3812400
2	3817500	3817600
2	3818100	3818200
2	3820500	3820600
2	3821900	3822000
2	3826700	3826800
2	3826800	3826900
2	3828500	3828600
2	3828800	3828900
2	3830800	3830900
2	3831300	3831400
2	3841600	3841700
2	3841800	3841900
2	3842300	3842400
2	3843000	3843100
2	3843900	3844000
2	3852400	3852500
2	3858500	3858600
2	3859700	3859800
2	3860400	3860500
2	3873400	3873500
2	3881100	3881200
2	3885200	3885300
2	3897200	3897300
2	3898900	3899000
2	3900800	3900900
2	3903900	3904000
2	3904200	3904300
2	3904300	3904400
2	3904500	3904600
2	3905000	3905100
2	3905200	3905300
2	3905300	3905400
2	3905400	3905500
2	3906100	3906200
2	3908600	3908700
2	3909100	3909200
2	3909300	3909400
2	3910600	3910700
2	3910800	3910900
2	3911500	3911600
2	3911900	3912000
2	3912900	3913000
2	3914300	3914400
2	3914700	3914800
2	3915600	3915700
2	3917000	3917100
2	3917100	3917200
2	3918200	3918300
2	3922000	3922100
2	3922500	3922600
2	3924100	3924200
2	3925000	3925100
2	3925500	3925600
2	3933500	3933600
2	3933700	3933800
2	3934400	3934500
2	3934900	3935000
2	3936900	3937000
2	3937300	3937400
2	3940100	3940200
2	3941300	3941400
2	3970800	3970900
2	3973700	3973800
2	3983800	3983900
2	3991500	3991600
2	3991700	3991800
2	3991900	3992000
2	4016300	4016400
2	4041700	4041800
2	4044000	4044100
2	4044100	4044200
2	4044300	4044400
2	4044700	4044800
2	4050100	4050200
2	4052700	4052800
2	4053800	4053900
2	4054000	4054100
2	4055300	4055400
2	4058200	4058300
2	4061300	4061400
2	4062700	4062800
2	4064300	4064400
2	4072100	4072200
2	4089200	4089300
2	4092300	4092400
2	4092800	4092900
2	4111100	4111200
2	4111600	4111700
2	4112600	4112700
2	4112800	4112900
2	4113000	4113100
2	4113400	4113500
2	4113500	4113600
2	4114400	4114500
2	4114500	4114600
2	4115000	4115100
2	4115200	4115300
2	4115400	4115500
2	4129000	4129100
2	4131300	4131400
2	4131400	4131500
2	4137300	4137400
2	4189300	4189400
2	4196000	4196100
2	4206700	4206800
2	4209000	4209100
2	4209300	4209400
2	4229700	4229800
2	4231400	4231500
2	4232500	4232600
2	4233200	4233300
2	4233400	4233500
2	4233800	4233900
2	4234100	4234200
2	4234900	4235000
2	4236600	4236700
2	4250200	4250300
2	4251700	4251800
2	4252100	4252200
2	4252300	4252400
2	4252600	4252700
2	4253100	4253200
2	4259300	4259400
2	4260400	4260500
2	4277800	4277900
2	4278000	4278100
2	4278700	4278800
2	4279000	4279100
2	4279300	4279400
2	4280000	4280100
2	4280100	4280200
2	4289000	4289100
2	4289700	4289800
2	4289800	4289900
2	4298300	4298400
2	4299500	4299600
2	4311700	4311800
2	4320900	4321000
2	4328300	4328400
2	4328900	4329000
2	4336700	4336800
2	4339000	4339100
2	4365300	4365400
2	4370100	4370200
2	4373600	4373700
2	4375800	4375900
2	4376200	4376300
2	4376300	4376400
2	4378700	4378800
2	4379400	4379500
2	4381500	4381600
2	4382300	4382400
2	4390100	4390200
2	4390700	4390800
2	4400500	4400600
2	4414000	4414100
2	4427100	4427200
2	4427200	4427300
2	4431000	4431100
2	4433000	4433100
2	4434100	4434200
2	4435000	4435100
2	4435200	4435300
2	4436400	4436500
2	4441200	4441300
2	4441600	4441700
2	4453300	4453400
2	4469000	4469100
2	4487200	4487300
2	4492300	4492400
2	4507000	4507100
2	4510600	4510700
2	4512700	4512800
2	4518900	4519000
2	4529100	4529200
2	4533600	4533700
2	4536900	4537000
2	4538700	4538800
2	4545300	4545400
2	4547800	4547900
2	4548300	4548400
2	4549300	4549400
2	4549400	4549500
2	4551100	4551200
2	4551400	4551500
2	4551500	4551600
2	4555500	4555600
2	4557700	4557800
2	4566800	4566900
2	4576100	4576200
2	4577500	4577600
2	4578100	4578200
2	4580300	4580400
2	4584200	4584300
2	4589400	4589500
2	4590700	4590800
2	4598200	4598300
2	4601600	4601700
2	4602500	4602600
2	4603200	4603300
2	4608900	4609000
2	4609100	4609200
2	4612500	4612600
2	4613800	4613900
2	4617600	4617700
2	4626200	4626300
2	4628600	4628700
2	4635400	4635500
2	4636900	4637000
2	4637100	4637200
2	4642200	4642300
2	4643900	4644000
2	4647800	4647900
2	4656500	4656600
2	4657600	4657700
2	4658400	4658500
2	4661500	4661600
2	4665500	4665600
2	4666500	4666600
2	4666600	4666700
2	4667800	4667900
2	4670000	4670100
2	4670600	4670700
2	4672100	4672200
2	4675300	4675400
2	4678900	4679000
2	4681700	4681800
2	4681800	4681900
2	4685800	4685900
2	4686600	4686700
2	4688400	4688500
2	4688600	4688700
2	4688700	4688800
2	4689600	4689700
2	4689800	4689900
2	4693100	4693200
2	4700200	4700300
2	4701500	4701600
2	4703900	4704000
2	4704000	4704100
2	4704300	4704400
2	4705900	4706000
2	4708400	4708500
2	4724700	4724800
2	4726300	4726400
2	4768200	4768300
2	4769900	4770000
2	4776800	4776900
2	4777200	4777300
2	4781200	4781300
2	4781700	4781800
2	4785600	4785700
2	4786100	4786200
2	4786700	4786800
2	4787000	4787100
2	4787200	4787300
2	4790900	4791000
2	4791700	4791800
2	4822300	4822400
2	4824400	4824500
2	4824800	4824900
2	4825500	4825600
2	4830500	4830600
2	4841200	4841300
2	4850000	4850100
2	4856600	4856700
2	4901100	4901200
2	4906100	4906200
2	4906500	4906600
2	4907600	4907700
2	4908000	4908100
2	4908400	4908500
2	4951900	4952000
2	4952500	4952600
2	4952800	4952900
2	4970200	4970300
2	4971200	4971300
2	4974900	4975000
2	4976400	4976500
2	4999300	4999400
2	5001200	5001300
2	5001300	5001400
2	5032700	5032800
2	5062300	5062400
2	5063000	5063100
2	5064000	5064100
2	5064200	5064300
2	5064800	5064900
2	5065300	5065400
2	5066500	5066600
2	5089600	5089700
2	5122600	5122700
2	5129300	5129400
2	5133100	5133200
2	5133200	5133300
2	5134800	5134900
2	5135200	5135300
2	5135700	5135800
2	5136300	5136400
2	5136400	5136500
2	5136900	5137000
2	5140700	5140800
2	5143800	5143900
2	5146700	5146800
2	5157400	5157500
2	5160700	5160800
2	5171900	5172000
2	5176600	5176700
2	5178100	5178200
2	5187200	5187300
2	5187300	5187400
2	5201000	5201100
2	5218100	5218200
2	5241300	5241400
2	5241600	5241700
2	5241900	5242000
2	5242600	5242700
2	5243300	5243400
2	5244100	5244200
2	5244700	5244800
2	5248600	5248700
2	5256200	5256300
2	5284600	5284700
2	5294000	5294100
2	5294700	5294800
2	5318800	5318900
2	5328300	5328400
2	5338800	5338900
2	5402000	5402100
2	5406000	5406100
2	5429100	5429200
2	5434800	5434900
2	5435500	5435600
2	5438300	5438400
2	5443400	5443500
2	5450200	5450300
2	5518500	5518600
2	5519300	5519400
2	5523500	5523600
2	5524100	5524200
2	5601900	5602000
2	5602100	5602200
2	5602500	5602600
2	5602900	5603000
2	5625700	5625800
2	5628400	5628500
2	5628800	5628900
2	5629200	5629300
2	5632800	5632900
2	5633200	5633300
2	5633500	5633600
2	5666800	5666900
2	5667400	5667500
2	5714300	5714400
2	5749100	5749200
2	5794200	5794300
2	5794900	5795000
2	5795100	5795200
2	5795200	5795300
2	5846900	5847000
2	5890500	5890600
2	5892500	5892600
2	5901500	5901600
2	6061000	6061100
2	6063700	6063800
2	6072400	6072500
2	6110800	6110900
2	6127300	6127400
2	6156800	6156900
2	6162000	6162100
2	6193100	6193200
2	6193200	6193300
2	6221700	6221800
2	6259400	6259500
2	6434700	6434800
2	6435300	6435400
2	6435700	6435800
2	6436300	6436400
2	6507800	6507900
2	6508400	6508500
2	6557000	6557100
2	6581800	6581900
2	6621200	6621300
2	6621700	6621800
2	6622900	6623000
2	6658700	6658800
2	6704200	6704300
2	6704300	6704400
2	6704700	6704800
2	6768600	6768700
2	6770100	6770200
2	6839400	6839500
2	6839700	6839800
2	6840400	6840500
2	6840500	6840600
2	6841400	6841500
2	6845400	6845500
2	6884100	6884200
2	6910800	6910900
2	6911700	6911800
2	6956300	6956400
2	6957300	6957400
2	7005700	7005800
2	7006100	7006200
2	7233100	7233200
2	7233700	7233800
2	7449600	7449700
2	7450500	7450600
2	7451000	7451100
2	7451100	7451200
2	7452000	7452100
2	7778900	7779000
2	7779700	7779800
2	8039100	8039200
2	8272600	8272700
2	8273700	8273800
2	8563900	8564000
2	8564200	8564300
2	8564700	8564800
2	8818400	8818500
2	8818700	8818800
2	8818900	8819000
2	8819000	8819100
2	8819100	8819200
2	8819300	8819400
2	8822200	8822300
2	8822500	8822600
2	9124300	9124400
2	9189700	9189800
2	10194300	10194400
2	10354800	10354900
2	10612200	10612300
2	10637100	10637200
2	10639000	10639100
2	10641700	10641800
2	10649000	10649100
2	10649200	10649300
2	10649900	10650000
2	11160600	11160700
2	12285500	12285600
2	12452200	12452300
2	12734300	12734400
2	15881500	15881600
3	157800	157900
3	849100	849200
3	5280000	5280100
3	5280700	5280800
3	6431700	6431800
3	6432100	6432200
3	7749800	7749900
3	8272500	8272600
3	8273600	8273700
3	8527700	8527800
3	8849200	8849300
3	9014100	9014200
3	9014200	9014300
3	9141800	9141900
3	9228100	9228200
3	9229300	9229400
3	9239100	9239200
3	9379100	9379200
3	9390100	9390200
3	9390500	9390600
3	9392400	9392500
3	9615900	9616000
3	9617800	9617900
3	9975600	9975700
3	10109200	10109300
3	10301600	10301700
3	10480400	10480500
3	10481900	10482000
3	10636400	10636500
3	10637100	10637200
3	10884900	10885000
3	10886000	10886100
3	10886200	10886300
3	10890300	10890400
3	10919600	10919700
3	10919700	10919800
3	11066200	11066300
3	11066900	11067000
3	11067900	11068000
3	11068100	11068200
3	11116200	11116300
3	11117100	11117200
3	11119200	11119300
3	11119400	11119500
3	11224900	11225000
3	11323400	11323500
3	11323500	11323600
3	11353100	11353200
3	11353200	11353300
3	11353700	11353800
3	11354000	11354100
3	11391000	11391100
3	11391500	11391600
3	11404800	11404900
3	11429900	11430000
3	11445100	11445200
3	11454900	11455000
3	11460200	11460300
3	11478700	11478800
3	11506900	11507000
3	11515600	11515700
3	11517400	11517500
3	11521000	11521100
3	11521200	11521300
3	11574700	11574800
3	11578200	11578300
3	11581100	11581200
3	11583500	11583600
3	11610100	11610200
3	11618500	11618600
3	11622200	11622300
3	11680700	11680800
3	11684200	11684300
3	11686700	11686800
3	11687600	11687700
3	11688100	11688200
3	11693300	11693400
3	11698100	11698200
3	11700600	11700700
3	11701200	11701300
3	11701300	11701400
3	11701400	11701500
3	11769700	11769800
3	11770400	11770500
3	11772700	11772800
3	11773400	11773500
3	11774900	11775000
3	11780000	11780100
3	11781700	11781800
3	11783500	11783600
3	11815200	11815300
3	11816500	11816600
3	11830900	11831000
3	11840100	11840200
3	11840200	11840300
3	11840500	11840600
3	11843600	11843700
3	11843900	11844000
3	11844600	11844700
3	11844900	11845000
3	11854800	11854900
3	11856100	11856200
3	11856400	11856500
3	11857000	11857100
3	11857400	11857500
3	11878400	11878500
3	11883500	11883600
3	11948700	11948800
3	12021200	12021300
3	12023200	12023300
3	12023400	12023500
3	12028600	12028700
3	12029200	12029300
3	12031200	12031300
3	12031400	12031500
3	12047400	12047500
3	12059200	12059300
3	12069200	12069300
3	12072300	12072400
3	12152500	12152600
3	12153500	12153600
3	12155600	12155700
3	12155900	12156000
3	12194100	12194200
3	12195600	12195700
3	12199100	12199200
3	12204400	12204500
3	12212800	12212900
3	12237900	12238000
3	12251800	12251900
3	12260600	12260700
3	12270500	12270600
3	12271600	12271700
3	12278900	12279000
3	12283700	12283800
3	12285000	12285100
3	12291800	12291900
3	12294700	12294800
3	12304800	12304900
3	12310600	12310700
3	12329900	12330000
3	12330500	12330600
3	12331000	12331100
3	12331100	12331200
3	12331700	12331800
3	12331900	12332000
3	12334400	12334500
3	12346100	12346200
3	12347100	12347200
3	12347400	12347500
3	12380700	12380800
3	12382200	12382300
3	12389100	12389200
3	12393100	12393200
3	12398200	12398300
3	12403200	12403300
3	12421700	12421800
3	12425600	12425700
3	12446400	12446500
3	12491000	12491100
3	12505500	12505600
3	12505800	12505900
3	12507200	12507300
3	12507700	12507800
3	12522000	12522100
3	12525500	12525600
3	12525700	12525800
3	12527000	12527100
3	12530900	12531000
3	12532000	12532100
3	12541100	12541200
3	12541900	12542000
3	12542400	12542500
3	12543000	12543100
3	12545000	12545100
3	12547900	12548000
3	12548300	12548400
3	12548500	12548600
3	12561800	12561900
3	12564200	12564300
3	12564800	12564900
3	12565400	12565500
3	12565800	12565900
3	12566000	12566100
3	12566400	12566500
3	12568700	12568800
3	12570200	12570300
3	12578200	12578300
3	12578600	12578700
3	12579100	12579200
3	12581000	12581100
3	12583900	12584000
3	12585000	12585100
3	12586000	12586100
3	12589000	12589100
3	12589200	12589300
3	12606400	12606500
3	12624700	12624800
3	12624900	12625000
3	12627900	12628000
3	12633900	12634000
3	12636000	12636100
3	12644100	12644200
3	12649800	12649900
3	12652300	12652400
3	12653500	12653600
3	12680500	12680600
3	12682700	12682800
3	12683400	12683500
3	12689200	12689300
3	12690000	12690100
3	12690700	12690800
3	12693700	12693800
3	12696500	12696600
3	12699000	12699100
3	12699100	12699200
3	12699300	12699400
3	12700300	12700400
3	12713800	12713900
3	12714500	12714600
3	12718300	12718400
3	12720000	12720100
3	12726000	12726100
3	12726900	12727000
3	12727700	12727800
3	12732100	12732200
3	12732400	12732500
3	12732700	12732800
3	12733600	12733700
3	12740400	12740500
3	12742400	12742500
3	12744700	12744800
3	12747100	12747200
3	12749800	12749900
3	12753200	12753300
3	12765000	12765100
3	12772100	12772200
3	12772500	12772600
3	12772900	12773000
3	12773600	12773700
3	12773700	12773800
3	12778600	12778700
3	12778700	12778800
3	12783100	12783200
3	12800600	12800700
3	12802000	12802100
3	12805900	12806000
3	12807400	12807500
3	12807600	12807700
3	12811100	12811200
3	12812800	12812900
3	12815800	12815900
3	12828700	12828800
3	12832100	12832200
3	12832700	12832800
3	12834300	12834400
3	12847700	12847800
3	12849800	12849900
3	12851400	12851500
3	12853500	12853600
3	12863400	12863500
3	12869100	12869200
3	12870400	12870500
3	12875600	12875700
3	12878200	12878300
3	12887100	12887200
3	12887600	12887700
3	12889400	12889500
3	12890400	12890500
3	12891200	12891300
3	12892800	12892900
3	12897400	12897500
3	12903900	12904000
3	12906600	12906700
3	12908700	12908800
3	12909300	12909400
3	12910500	12910600
3	12920300	12920400
3	12921400	12921500
3	12921900	12922000
3	12922200	12922300
3	12922600	12922700
3	12923000	12923100
3	12925600	12925700
3	12929800	12929900
3	12931000	12931100
3	12931600	12931700
3	12932800	12932900
3	12937900	12938000
3	12949200	12949300
3	12950000	12950100
3	12951100	12951200
3	12954500	12954600
3	12956000	12956100
3	12958200	12958300
3	12970900	12971000
3	12971500	12971600
3	12971600	12971700
3	12973700	12973800
3	12973800	12973900
3	12974600	12974700
3	12975000	12975100
3	12975200	12975300
3	12975400	12975500
3	12976100	12976200
3	12976500	12976600
3	12977200	12977300
3	12977500	12977600
3	12978600	12978700
3	12979900	12980000
3	12980200	12980300
3	12982800	12982900
3	12986000	12986100
3	12994400	12994500
3	12996700	12996800
3	12998100	12998200
3	13001100	13001200
3	13003100	13003200
3	13005500	13005600
3	13006000	13006100
3	13006100	13006200
3	13006500	13006600
3	13007300	13007400
3	13009200	13009300
3	13009900	13010000
3	13011800	13011900
3	13016000	13016100
3	13018000	13018100
3	13021000	13021100
3	13021700	13021800
3	13023800	13023900
3	13028200	13028300
3	13030200	13030300
3	13041100	13041200
3	13041600	13041700
3	13042700	13042800
3	13054600	13054700
3	13056400	13056500
3	13056500	13056600
3	13077900	13078000
3	13082200	13082300
3	13082800	13082900
3	13094200	13094300
3	13095100	13095200
3	13101200	13101300
3	13101500	13101600
3	13104500	13104600
3	13107900	13108000
3	13108100	13108200
3	13108300	13108400
3	13108600	13108700
3	13110000	13110100
3	13112200	13112300
3	13112400	13112500
3	13127600	13127700
3	13129200	13129300
3	13129300	13129400
3	13130600	13130700
3	13133700	13133800
3	13134000	13134100
3	13135800	13135900
3	13162700	13162800
3	13171200	13171300
3	13189500	13189600
3	13198500	13198600
3	13204800	13204900
3	13209900	13210000
3	13211400	13211500
3	13218000	13218100
3	13218600	13218700
3	13220600	13220700
3	13223500	13223600
3	13224900	13225000
3	13230000	13230100
3	13233000	13233100
3	13272000	13272100
3	13276400	13276500
3	13281600	13281700
3	13283400	13283500
3	13284100	13284200
3	13285600	13285700
3	13286100	13286200
3	13286700	13286800
3	13286800	13286900
3	13288000	13288100
3	13288600	13288700
3	13297800	13297900
3	13302600	13302700
3	13310800	13310900
3	13311700	13311800
3	13313000	13313100
3	13313300	13313400
3	13319700	13319800
3	13320100	13320200
3	13321700	13321800
3	13323400	13323500
3	13323500	13323600
3	13324200	13324300
3	13324500	13324600
3	13340900	13341000
3	13344700	13344800
3	13356900	13357000
3	13359500	13359600
3	13360600	13360700
3	13360800	13360900
3	13361700	13361800
3	13362000	13362100
3	13362200	13362300
3	13363200	13363300
3	13363800	13363900
3	13367200	13367300
3	13369100	13369200
3	13374100	13374200
3	13374600	13374700
3	13374900	13375000
3	13375600	13375700
3	13386100	13386200
3	13386800	13386900
3	13387000	13387100
3	13387100	13387200
3	13388600	13388700
3	13389100	13389200
3	13389800	13389900
3	13390500	13390600
3	13390700	13390800
3	13402800	13402900
3	13410600	13410700
3	13416900	13417000
3	13419900	13420000
3	13420500	13420600
3	13451900	13452000
3	13455800	13455900
3	13457900	13458000
3	13460400	13460500
3	13465900	13466000
3	13468200	13468300
3	13468300	13468400
3	13470600	13470700
3	13500900	13501000
3	13503000	13503100
3	13503300	13503400
3	13503400	13503500
3	13504100	13504200
3	13506400	13506500
3	13507800	13507900
3	13510500	13510600
3	13512400	13512500
3	13512600	13512700
3	13516200	13516300
3	13533300	13533400
3	13537500	13537600
3	13539200	13539300
3	13546100	13546200
3	13546600	13546700
3	13546900	13547000
3	13551700	13551800
3	13556900	13557000
3	13558000	13558100
3	13558800	13558900
3	13566700	13566800
3	13569000	13569100
3	13575000	13575100
3	13576600	13576700
3	13576700	13576800
3	13578100	13578200
3	13579600	13579700
3	13579900	13580000
3	13580600	13580700
3	13580800	13580900
3	13581100	13581200
3	13586700	13586800
3	13602500	13602600
3	13610500	13610600
3	13611000	13611100
3	13611100	13611200
3	13611400	13611500
3	13611600	13611700
3	13615000	13615100
3	13635200	13635300
3	13646200	13646300
3	13646300	13646400
3	13657900	13658000
3	13671200	13671300
3	13671900	13672000
3	13804200	13804300
3	13804500	13804600
3	13821700	13821800
3	13821900	13822000
3	13827300	13827400
3	13871800	13871900
3	13873500	13873600
3	13880900	13881000
3	13905300	13905400
3	13905400	13905500
3	13906100	13906200
3	13926800	13926900
3	13927600	13927700
3	13928600	13928700
3	13930500	13930600
3	13930700	13930800
3	13937600	13937700
3	13938300	13938400
3	13944400	13944500
3	13947700	13947800
3	13950600	13950700
3	13952900	13953000
3	13953300	13953400
3	13953800	13953900
3	13956400	13956500
3	13957600	13957700
3	13959200	13959300
3	13959800	13959900
3	13960800	13960900
3	13961700	13961800
3	13962300	13962400
3	13963500	13963600
3	13965900	13966000
3	13970400	13970500
3	13972000	13972100
3	13989200	13989300
3	13999400	13999500
3	14005600	14005700
3	14006400	14006500
3	14006900	14007000
3	14018500	14018600
3	14020700	14020800
3	14037200	14037300
3	14045600	14045700
3	14058200	14058300
3	14060800	14060900
3	14061900	14062000
3	14075900	14076000
3	14150700	14150800
3	14154000	14154100
3	14167600	14167700
3	14267600	14267700
3	14275900	14276000
3	14276500	14276600
3	14277100	14277200
3	14277400	14277500
3	14280300	14280400
3	14283000	14283100
3	14283300	14283400
3	14283900	14284000
3	14284000	14284100
3	14284300	14284400
3	14284400	14284500
3	14337200	14337300
3	14338700	14338800
3	14340800	14340900
3	14344000	14344100
3	14359200	14359300
3	14360700	14360800
3	14361000	14361100
3	14367200	14367300
3	14369400	14369500
3	14369900	14370000
3	14371000	14371100
3	14374000	14374100
3	14374300	14374400
3	14374700	14374800
3	14379800	14379900
3	14380600	14380700
3	14381500	14381600
3	14382000	14382100
3	14382100	14382200
3	14382300	14382400
3	14385700	14385800
3	14386100	14386200
3	14387100	14387200
3	14387200	14387300
3	14388700	14388800
3	14393100	14393200
3	14393700	14393800
3	14408100	14408200
3	14413600	14413700
3	14423700	14423800
3	14427300	14427400
3	14427500	14427600
3	14429800	14429900
3	14430900	14431000
3	14432000	14432100
3	14435300	14435400
3	14440100	14440200
3	14442000	14442100
3	14452000	14452100
3	14480600	14480700
3	14481200	14481300
3	14482100	14482200
3	14482200	14482300
3	14484200	14484300
3	14490700	14490800
3	14498800	14498900
3	14507100	14507200
3	14507700	14507800
3	14511100	14511200
3	14513300	14513400
3	14516900	14517000
3	14518500	14518600
3	14524200	14524300
3	14524400	14524500
3	14524700	14524800
3	14525600	14525700
3	14525700	14525800
3	14526600	14526700
3	14527300	14527400
3	14527400	14527500
3	14528300	14528400
3	14528500	14528600
3	14528900	14529000
3	14529400	14529500
3	14530100	14530200
3	14531300	14531400
3	14531500	14531600
3	14531700	14531800
3	14531900	14532000
3	14533900	14534000
3	14534300	14534400
3	14538600	14538700
3	14539700	14539800
3	14540100	14540200
3	14542200	14542300
3	14545100	14545200
3	14545200	14545300
3	14547200	14547300
3	14548300	14548400
3	14549300	14549400
3	14556900	14557000
3	14572000	14572100
3	14574800	14574900
3	14575700	14575800
3	14578200	14578300
3	14584200	14584300
3	14595400	14595500
3	14595600	14595700
3	14595900	14596000
3	14596300	14596400
3	14597000	14597100
3	14599200	14599300
3	14610700	14610800
3	14617100	14617200
3	14618900	14619000
3	14619700	14619800
3	14621300	14621400
3	14621500	14621600
3	14621800	14621900
3	14632400	14632500
3	14634500	14634600
3	14635200	14635300
3	14635600	14635700
3	14635700	14635800
3	14637200	14637300
3	14637400	14637500
3	14637600	14637700
3	14657600	14657700
3	14657900	14658000
3	14658000	14658100
3	14658300	14658400
3	14658600	14658700
3	14658700	14658800
3	14658900	14659000
3	14659700	14659800
3	14659800	14659900
3	14660500	14660600
3	14661700	14661800
3	14662400	14662500
3	14665800	14665900
3	14666700	14666800
3	14667100	14667200
3	14667300	14667400
3	14667900	14668000
3	14679900	14680000
3	14680400	14680500
3	14680600	14680700
3	14683200	14683300
3	14693700	14693800
3	14699500	14699600
3	14703200	14703300
3	14709100	14709200
3	14730000	14730100
3	14730900	14731000
3	14732200	14732300
3	14732800	14732900
3	14733400	14733500
3	14734000	14734100
3	14734200	14734300
3	14739400	14739500
3	14744000	14744100
3	14744200	14744300
3	14770100	14770200
3	14774000	14774100
3	14775400	14775500
3	14776100	14776200
3	14778600	14778700
3	14778700	14778800
3	14792300	14792400
3	14799700	14799800
3	14799800	14799900
3	14834900	14835000
3	14840200	14840300
3	14840300	14840400
3	14862900	14863000
3	14863100	14863200
3	14863600	14863700
3	14863800	14863900
3	14864100	14864200
3	14864500	14864600
3	14864600	14864700
3	14864900	14865000
3	14865400	14865500
3	14869400	14869500
3	14872100	14872200
3	14872800	14872900
3	14873400	14873500
3	14873700	14873800
3	14874000	14874100
3	14874200	14874300
3	14885600	14885700
3	14885800	14885900
3	14886100	14886200
3	14887700	14887800
3	14887900	14888000
3	14889100	14889200
3	14891300	14891400
3	14896100	14896200
3	14898100	14898200
3	14898600	14898700
3	14900500	14900600
3	14914000	14914100
3	14922500	14922600
3	14933200	14933300
3	14934300	14934400
3	14934800	14934900
3	14939000	14939100
3	14951600	14951700
3	14952100	14952200
3	14967200	14967300
3	14967400	14967500
3	14971400	14971500
3	14974300	14974400
3	14975400	14975500
3	14980900	14981000
3	14995700	14995800
3	14996800	14996900
3	14998300	14998400
3	15011200	15011300
3	15027900	15028000
3	15051900	15052000
3	15054500	15054600
3	15054900	15055000
3	15056100	15056200
3	15061400	15061500
3	15064900	15065000
3	15065900	15066000
3	15067400	15067500
3	15073500	15073600
3	15075100	15075200
3	15102700	15102800
3	15105600	15105700
3	15113500	15113600
3	15113600	15113700
3	15114200	15114300
3	15119100	15119200
3	15120400	15120500
3	15133200	15133300
3	15134400	15134500
3	15154200	15154300
3	15155600	15155700
3	15161500	15161600
3	15163300	15163400
3	15174600	15174700
3	15176200	15176300
3	15176600	15176700
3	15177000	15177100
[truncated: 1,375 more rows]

## Sheet: i.CHG class 7
Table S8i. hypo CHG DMR regions class 7
Chr	Start	Stop
1	3894100	3894200
1	3894300	3894400
1	3894400	3894500
1	3894500	3894600
1	5395000	5395100
1	5694400	5694500
1	5866700	5866800
1	5866800	5866900
1	5971300	5971400
1	5971500	5971600
1	6660500	6660600
1	6704000	6704100
1	7430600	7430700
1	7431800	7431900
1	7431900	7432000
1	7432100	7432200
1	7747900	7748000
1	8283000	8283100
1	8283200	8283300
1	8283300	8283400
1	8644000	8644100
1	8644100	8644200
1	9127100	9127200
1	9581000	9581100
1	9581400	9581500
1	10144700	10144800
1	10723500	10723600
1	10723700	10723800
1	11099300	11099400
1	11126500	11126600
1	11126700	11126800
1	11127100	11127200
1	11318600	11318700
1	11318800	11318900
1	11319200	11319300
1	11319400	11319500
1	11322900	11323000
1	11323000	11323100
1	11323400	11323500
1	11323600	11323700
1	11323700	11323800
1	11324000	11324100
1	12223200	12223300
1	12273600	12273700
1	12275400	12275500
1	12339000	12339100
1	12339100	12339200
1	12444500	12444600
1	12595500	12595600
1	12700200	12700300
1	12725100	12725200
1	12844600	12844700
1	12845100	12845200
1	12847900	12848000
1	12848900	12849000
1	12849200	12849300
1	12849400	12849500
1	12920000	12920100
1	12920100	12920200
1	12920200	12920300
1	12999200	12999300
1	13019500	13019600
1	13143600	13143700
1	13201600	13201700
1	13201700	13201800
1	13330900	13331000
1	13336500	13336600
1	13338500	13338600
1	13409500	13409600
1	13413500	13413600
1	13415100	13415200
1	13418400	13418500
1	13419700	13419800
1	13606500	13606600
1	13607100	13607200
1	13678200	13678300
1	13755700	13755800
1	13755900	13756000
1	13763400	13763500
1	13840400	13840500
1	13842000	13842100
1	13844300	13844400
1	13845800	13845900
1	13871200	13871300
1	13931300	13931400
1	13958100	13958200
1	13958400	13958500
1	13968200	13968300
1	13983800	13983900
1	14069500	14069600
1	14119500	14119600
1	14140100	14140200
1	14251800	14251900
1	15067200	15067300
1	15080400	15080500
1	15516200	15516300
1	15528000	15528100
1	15627000	15627100
1	15686500	15686600
1	15687000	15687100
1	15713600	15713700
1	15722800	15722900
1	15725200	15725300
1	15733200	15733300
1	15745500	15745600
1	15775300	15775400
1	15775600	15775700
1	15778800	15778900
1	15804800	15804900
1	15956600	15956700
1	16032900	16033000
1	16043100	16043200
1	16053600	16053700
1	16057500	16057600
1	16107300	16107400
1	16177100	16177200
1	16503400	16503500
1	16533000	16533100
1	16660800	16660900
1	16682000	16682100
1	16692700	16692800
1	16718200	16718300
1	16881700	16881800
1	16883300	16883400
1	16883700	16883800
1	16955100	16955200
1	17028200	17028300
1	17229000	17229100
1	17229400	17229500
1	17229700	17229800
1	17229800	17229900
1	17229900	17230000
1	17230800	17230900
1	17234400	17234500
1	17511400	17511500
1	17522600	17522700
1	17620800	17620900
1	17669400	17669500
1	17681800	17681900
1	17761100	17761200
1	17761200	17761300
1	18054200	18054300
1	18581400	18581500
1	18581500	18581600
1	18644800	18644900
1	19022700	19022800
1	19171600	19171700
1	19317900	19318000
1	19319600	19319700
1	19714100	19714200
1	19723300	19723400
1	20085000	20085100
1	20475500	20475600
1	21341100	21341200
1	21429400	21429500
1	21476500	21476600
1	21582800	21582900
1	21582900	21583000
1	22232000	22232100
1	22232600	22232700
1	23237800	23237900
1	23237900	23238000
1	23329700	23329800
1	23330100	23330200
1	23454500	23454600
1	23567900	23568000
1	23568900	23569000
1	23569200	23569300
1	23569300	23569400
1	23569400	23569500
1	23569500	23569600
1	23965400	23965500
1	24277200	24277300
1	24425600	24425700
1	24425900	24426000
1	24456300	24456400
1	24457500	24457600
1	24620300	24620400
1	24620400	24620500
1	25449700	25449800
1	25450100	25450200
1	25452700	25452800
1	25452900	25453000
1	25453000	25453100
1	25676600	25676700
1	26713800	26713900
1	26714400	26714500
1	26757100	26757200
1	27637000	27637100
1	28964900	28965000
2	34600	34700
2	41100	41200
2	53000	53100
2	639100	639200
2	898900	899000
2	899400	899500
2	1228300	1228400
2	1231600	1231700
2	1232000	1232100
2	1232200	1232300
2	1485800	1485900
2	1487400	1487500
2	1537100	1537200
2	1551600	1551700
2	1666700	1666800
2	1667200	1667300
2	1798500	1798600
2	1819300	1819400
2	1950600	1950700
2	1950700	1950800
2	1955300	1955400
2	1956600	1956700
2	1956800	1956900
2	1957000	1957100
2	1965900	1966000
2	2038800	2038900
2	2041000	2041100
2	2061000	2061100
2	2061700	2061800
2	2077100	2077200
2	2090800	2090900
2	2092600	2092700
2	2189200	2189300
2	2192100	2192200
2	2207600	2207700
2	2325800	2325900
2	2366100	2366200
2	2376000	2376100
2	2416200	2416300
2	2517300	2517400
2	2526700	2526800
2	2529500	2529600
2	2529800	2529900
2	2530400	2530500
2	2531400	2531500
2	2532400	2532500
2	2534100	2534200
2	2583100	2583200
2	2620700	2620800
2	2624900	2625000
2	2694100	2694200
2	2726000	2726100
2	2726600	2726700
2	2726700	2726800
2	2746100	2746200
2	2784300	2784400
2	2817900	2818000
2	2826800	2826900
2	2829700	2829800
2	2836700	2836800
2	2855200	2855300
2	2857500	2857600
2	2932400	2932500
2	2944500	2944600
2	2969600	2969700
2	2988000	2988100
2	2989400	2989500
2	2995300	2995400
2	2998700	2998800
2	3010700	3010800
2	3011500	3011600
2	3031500	3031600
2	3037600	3037700
2	3038200	3038300
2	3074300	3074400
2	3094200	3094300
2	3109000	3109100
2	3122900	3123000
2	3124500	3124600
2	3124800	3124900
2	3128300	3128400
2	3160100	3160200
2	3161800	3161900
2	3162300	3162400
2	3164400	3164500
2	3171700	3171800
2	3172300	3172400
2	3176200	3176300
2	3184700	3184800
2	3187700	3187800
2	3202700	3202800
2	3208800	3208900
2	3214800	3214900
2	3215300	3215400
2	3215600	3215700
2	3230200	3230300
2	3234700	3234800
2	3237400	3237500
2	3517500	3517600
2	3518600	3518700
2	3519200	3519300
2	3520900	3521000
2	3521700	3521800
2	3522000	3522100
2	3532100	3532200
2	3549200	3549300
2	3553500	3553600
2	3556100	3556200
2	3578700	3578800
2	3677000	3677100
2	3678900	3679000
2	3705000	3705100
2	3724400	3724500
2	3726500	3726600
2	3727600	3727700
2	3732700	3732800
2	3758600	3758700
2	3788200	3788300
2	3789700	3789800
2	3807100	3807200
2	3807600	3807700
2	3822000	3822100
2	3823900	3824000
2	3834600	3834700
2	3835300	3835400
2	3835700	3835800
2	3836700	3836800
2	3837300	3837400
2	3844400	3844500
2	3844500	3844600
2	3847800	3847900
2	3864000	3864100
2	3889000	3889100
2	3890100	3890200
2	3892200	3892300
2	3904800	3904900
2	3907500	3907600
2	3908400	3908500
2	3908900	3909000
2	3913200	3913300
2	3918600	3918700
2	3923000	3923100
2	3939500	3939600
2	3947600	3947700
2	3947900	3948000
2	3952100	3952200
2	3980400	3980500
2	3989500	3989600
2	3992200	3992300
2	4041400	4041500
2	4044800	4044900
2	4050800	4050900
2	4052900	4053000
2	4061100	4061200
2	4063800	4063900
2	4073800	4073900
2	4093100	4093200
2	4109900	4110000
2	4110200	4110300
2	4119800	4119900
2	4154800	4154900
2	4228200	4228300
2	4234700	4234800
2	4259500	4259600
2	4261300	4261400
2	4277200	4277300
2	4279600	4279700
2	4295700	4295800
2	4300300	4300400
2	4311500	4311600
2	4340300	4340400
2	4378600	4378700
2	4502900	4503000
2	4507200	4507300
2	4529400	4529500
2	4544200	4544300
2	4544600	4544700
2	4556000	4556100
2	4567100	4567200
2	4635800	4635900
2	4668100	4668200
2	4672800	4672900
2	4692500	4692600
2	4704400	4704500
2	4708000	4708100
2	4736800	4736900
2	4815700	4815800
2	4820900	4821000
2	4823300	4823400
2	4839800	4839900
2	4925100	4925200
2	4925300	4925400
2	4927300	4927400
2	4936900	4937000
2	4970900	4971000
2	5063600	5063700
2	5155900	5156000
2	5177500	5177600
2	5177800	5177900
2	5182900	5183000
2	5191500	5191600
2	5219200	5219300
2	5220200	5220300
2	5237800	5237900
2	5244400	5244500
2	5245100	5245200
2	5284200	5284300
2	5321800	5321900
2	5325500	5325600
2	5328100	5328200
2	5355600	5355700
2	5382900	5383000
2	5412100	5412200
2	5412800	5412900
2	5422200	5422300
2	5437300	5437400
2	5437400	5437500
2	5518200	5518300
2	5600300	5600400
2	5625800	5625900
2	5630400	5630500
2	5632400	5632500
2	5731300	5731400
2	5795400	5795500
2	5796600	5796700
2	5797200	5797300
2	5888500	5888600
2	5899500	5899600
2	6054700	6054800
2	6054900	6055000
2	6055100	6055200
2	6055600	6055700
2	6055800	6055900
2	6056800	6056900
2	6109200	6109300
2	6137100	6137200
2	6152400	6152500
2	6197900	6198000
2	6220400	6220500
2	6436600	6436700
2	6508300	6508400
2	6538300	6538400
2	6545100	6545200
2	6556800	6556900
2	6719400	6719500
2	6731700	6731800
2	6731800	6731900
2	6731900	6732000
2	6769200	6769300
2	6841900	6842000
2	6884300	6884400
2	6962400	6962500
2	6966000	6966100
2	7006400	7006500
2	7007700	7007800
2	7299600	7299700
2	7450700	7450800
2	7537900	7538000
2	7658100	7658200
2	7729500	7729600
2	7729600	7729700
2	7783100	7783200
2	7783600	7783700
2	8039200	8039300
2	8040600	8040700
2	8104100	8104200
2	8413500	8413600
2	8448800	8448900
2	8817500	8817600
2	8881900	8882000
2	9738500	9738600
2	9738600	9738700
2	10409500	10409600
2	10520400	10520500
2	10814700	10814800
2	10815100	10815200
2	11160200	11160300
2	11713900	11714000
2	11715300	11715400
2	12285100	12285200
2	12454300	12454400
2	12734400	12734500
2	12734600	12734700
2	13093200	13093300
2	14472500	14472600
2	14473000	14473100
2	14473100	14473200
2	14473200	14473300
2	15140300	15140400
2	15389700	15389800
2	15390500	15390600
2	15410700	15410800
2	15410800	15410900
2	15411400	15411500
2	15411600	15411700
2	15679900	15680000
2	15680000	15680100
2	15680100	15680200
2	15680200	15680300
2	15682100	15682200
2	15881100	15881200
2	16539800	16539900
2	17500300	17500400
2	17500400	17500500
3	28800	28900
3	28900	29000
3	29500	29600
3	849000	849100
3	874300	874400
3	874500	874600
3	874600	874700
3	1963700	1963800
3	1964000	1964100
3	1964800	1964900
3	1965800	1965900
3	1966800	1966900
3	1968900	1969000
3	1970300	1970400
3	1970400	1970500
3	3410900	3411000
3	4277200	4277300
3	4279700	4279800
3	4280100	4280200
3	4280700	4280800
3	4281100	4281200
3	4281300	4281400
3	4281500	4281600
3	4281600	4281700
3	4281900	4282000
3	4282000	4282100
3	4282100	4282200
3	4282200	4282300
3	4282300	4282400
3	4282400	4282500
3	4282500	4282600
3	4282600	4282700
3	4282700	4282800
3	4282800	4282900
3	4283000	4283100
3	4283100	4283200
3	4283300	4283400
3	4284700	4284800
3	4284900	4285000
3	4285000	4285100
3	4285900	4286000
3	4286000	4286100
3	4286100	4286200
3	4287000	4287100
3	4287200	4287300
3	4287700	4287800
3	4287900	4288000
3	4288000	4288100
3	4288100	4288200
3	4288200	4288300
3	5157900	5158000
3	5158000	5158100
3	5280500	5280600
3	7344500	7344600
3	7420300	7420400
3	7420400	7420500
3	7420600	7420700
3	7420700	7420800
3	7420800	7420900
3	7858200	7858300
3	7949900	7950000
3	8272700	8272800
3	8272800	8272900
3	8273500	8273600
3	8511500	8511600
3	8615400	8615500
3	9014500	9014600
3	9707900	9708000
3	9708100	9708200
3	9708300	9708400
3	9708500	9708600
3	9708600	9708700
3	9708700	9708800
3	9708900	9709000
3	10373900	10374000
3	10395000	10395100
3	10395200	10395300
3	10395400	10395500
3	10395600	10395700
3	10636800	10636900
3	10703700	10703800
3	10749300	10749400
3	10812200	10812300
3	10929900	10930000
3	10930100	10930200
3	11024600	11024700
3	11520500	11520600
3	11521100	11521200
3	11557800	11557900
3	11570300	11570400
3	11577100	11577200
3	11677100	11677200
3	11691800	11691900
3	11692200	11692300
3	11692500	11692600
3	11699600	11699700
3	11712600	11712700
3	11733600	11733700
3	11736400	11736500
3	11771600	11771700
3	11830500	11830600
3	11884700	11884800
3	11933600	11933700
3	11934000	11934100
3	11941500	11941600
3	12011900	12012000
3	12029000	12029100
3	12030800	12030900
3	12259800	12259900
3	12280500	12280600
3	12284700	12284800
3	12345300	12345400
3	12347300	12347400
3	12350400	12350500
3	12372700	12372800
3	12373800	12373900
3	12375200	12375300
3	12382100	12382200
3	12386800	12386900
3	12395700	12395800
3	12425900	12426000
3	12504500	12504600
3	12516100	12516200
3	12522200	12522300
3	12526900	12527000
3	12530400	12530500
3	12548800	12548900
3	12564400	12564500
3	12564700	12564800
3	12570100	12570200
3	12575500	12575600
3	12587600	12587700
3	12588800	12588900
3	12621800	12621900
3	12622300	12622400
3	12628300	12628400
3	12645700	12645800
3	12646000	12646100
3	12646500	12646600
3	12648400	12648500
3	12648900	12649000
3	12650600	12650700
3	12688000	12688100
3	12700900	12701000
3	12737100	12737200
3	12756500	12756600
3	12759600	12759700
3	12762100	12762200
3	12804500	12804600
3	12805500	12805600
3	12805600	12805700
3	12829000	12829100
3	12850000	12850100
3	12906700	12906800
3	12922900	12923000
3	12929000	12929100
3	12971700	12971800
3	12971900	12972000
3	12994200	12994300
3	12997000	12997100
3	12997900	12998000
3	13023700	13023800
3	13028900	13029000
3	13054100	13054200
3	13054800	13054900
3	13055100	13055200
3	13056000	13056100
3	13056200	13056300
3	13056300	13056400
3	13078500	13078600
3	13080800	13080900
3	13097600	13097700
3	13101000	13101100
3	13118100	13118200
3	13198300	13198400
3	13204100	13204200
3	13214400	13214500
3	13224300	13224400
3	13284900	13285000
3	13285100	13285200
3	13320900	13321000
3	13321800	13321900
3	13322700	13322800
3	13358500	13358600
3	13367600	13367700
3	13383800	13383900
3	13384400	13384500
3	13399500	13399600
3	13419700	13419800
3	13419800	13419900
3	13425200	13425300
3	13430800	13430900
3	13437400	13437500
3	13452900	13453000
3	13471900	13472000
3	13499000	13499100
3	13506600	13506700
3	13532400	13532500
3	13546400	13546500
3	13575900	13576000
3	13609900	13610000
3	13611200	13611300
3	13631500	13631600
3	13646100	13646200
3	13665400	13665500
3	13665500	13665600
3	13803100	13803200
3	13905000	13905100
3	13950500	13950600
3	13958400	13958500
3	13958900	13959000
3	13960900	13961000
3	13961000	13961100
3	13961500	13961600
3	13962500	13962600
3	13976700	13976800
3	14036300	14036400
3	14060100	14060200
3	14060600	14060700
3	14062800	14062900
3	14063300	14063400
3	14063400	14063500
3	14064800	14064900
3	14079300	14079400
3	14123100	14123200
3	14124600	14124700
3	14271200	14271300
3	14274200	14274300
3	14281800	14281900
3	14293500	14293600
3	14350500	14350600
3	14357200	14357300
3	14369100	14369200
3	14384200	14384300
3	14488400	14488500
3	14499800	14499900
3	14522400	14522500
3	14522800	14522900
3	14524000	14524100
3	14533000	14533100
3	14536500	14536600
3	14537900	14538000
3	14571700	14571800
3	14620500	14620600
3	14622400	14622500
3	14628300	14628400
3	14637000	14637100
3	14638100	14638200
3	14657700	14657800
3	14665400	14665500
3	14666400	14666500
3	14667400	14667500
3	14668200	14668300
3	14681200	14681300
3	14733600	14733700
3	14740300	14740400
3	14786900	14787000
3	14862200	14862300
3	14862300	14862400
3	14874800	14874900
3	14874900	14875000
3	14897400	14897500
3	14920700	14920800
3	14921700	14921800
3	14933600	14933700
3	14935600	14935700
3	14935900	14936000
3	14939300	14939400
3	14974800	14974900
3	14975000	14975100
3	14997400	14997500
3	15055400	15055500
3	15055500	15055600
3	15055900	15056000
3	15105800	15105900
3	15162000	15162100
3	15176000	15176100
3	15177100	15177200
3	15217900	15218000
3	15281100	15281200
3	15281200	15281300
3	15284700	15284800
3	15296800	15296900
3	15307400	15307500
3	15311900	15312000
3	15376000	15376100
3	15377800	15377900
3	15481900	15482000
3	15525800	15525900
3	15532100	15532200
3	15543300	15543400
3	15586500	15586600
3	15597700	15597800
3	15625700	15625800
3	15690900	15691000
3	15692500	15692600
3	15765700	15765800
3	15767800	15767900
3	15896100	15896200
3	15904100	15904200
3	15921000	15921100
3	15960400	15960500
3	15960500	15960600
3	16246300	16246400
3	16247000	16247100
3	16247200	16247300
3	16248500	16248600
3	16408800	16408900
3	16526500	16526600
3	16526600	16526700
3	16527000	16527100
3	16527700	16527800
3	16670400	16670500
3	16693300	16693400
3	16694500	16694600
3	16696500	16696600
3	16829300	16829400
3	16829500	16829600
3	16830400	16830500
3	16831600	16831700
3	16831800	16831900
3	16848400	16848500
3	16848500	16848600
3	17021600	17021700
3	17035200	17035300
3	17273200	17273300
3	17392400	17392500
3	17661900	17662000
3	17666100	17666200
3	17666400	17666500
3	17683900	17684000
3	17742000	17742100
3	18360200	18360300
3	18646300	18646400
3	19242800	19242900
3	20653800	20653900
3	20809000	20809100
3	20989400	20989500
3	21266800	21266900
3	22173800	22173900
3	22173900	22174000
3	22174000	22174100
3	22174100	22174200
3	22238400	22238500
3	22746700	22746800
3	22746800	22746900
4	29700	29800
4	49300	49400
4	52700	52800
4	52800	52900
4	53000	53100
4	248900	249000
4	420900	421000
4	489600	489700
4	520600	520700
4	520700	520800
4	650600	650700
4	1312800	1312900
4	1313400	1313500
4	1314000	1314100
4	1315000	1315100
4	1643000	1643100
4	1768600	1768700
4	1871900	1872000
4	1872800	1872900
4	1896400	1896500
4	1923900	1924000
4	1971000	1971100
4	1979200	1979300
4	1989000	1989100
4	2019300	2019400
4	2059200	2059300
4	2066100	2066200
4	2085000	2085100
4	2144700	2144800
4	2146100	2146200
4	2149400	2149500
4	2164900	2165000
4	2171500	2171600
4	2172300	2172400
4	2195800	2195900
4	2203900	2204000
4	2214000	2214100
4	2301100	2301200
4	2309600	2309700
4	2310100	2310200
4	2316900	2317000
4	2317200	2317300
4	2604200	2604300
4	2647400	2647500
4	2731000	2731100
4	2784900	2785000
4	2787100	2787200
4	2787700	2787800
4	2788100	2788200
4	2790800	2790900
4	2847900	2848000
4	2848600	2848700
4	2883900	2884000
4	2902900	2903000
4	2903100	2903200
4	2918300	2918400
4	2973200	2973300
4	2985200	2985300
4	3005300	3005400
4	3036600	3036700
4	3096200	3096300
4	3124200	3124300
4	3140800	3140900
4	3150200	3150300
4	3166900	3167000
4	3167700	3167800
4	3185400	3185500
4	3187200	3187300
4	3303200	3303300
4	3303600	3303700
4	3304100	3304200
4	3305300	3305400
4	3310900	3311000
4	3334700	3334800
4	3336400	3336500
4	3365900	3366000
4	3380800	3380900
4	3383200	3383300
4	3398600	3398700
4	3401700	3401800
4	3409900	3410000
4	3418100	3418200
4	3418500	3418600
4	3420500	3420600
4	3433700	3433800
4	3450700	3450800
4	3469300	3469400
4	3470200	3470300
4	3475200	3475300
4	3475400	3475500
4	3481000	3481100
4	3489600	3489700
4	3496700	3496800
4	3519100	3519200
4	3567700	3567800
4	3582500	3582600
4	3594800	3594900
4	3600600	3600700
4	3600900	3601000
4	3620900	3621000
4	3700500	3700600
4	3710400	3710500
4	3710500	3710600
4	3712400	3712500
4	3727600	3727700
4	3733100	3733200
4	3733200	3733300
4	3776700	3776800
4	3799400	3799500
4	3913500	3913600
4	3913700	3913800
4	3920800	3920900
4	3929100	3929200
4	3931800	3931900
4	3943300	3943400
4	4023000	4023100
4	4094000	4094100
4	4117600	4117700
4	4118300	4118400
4	4131400	4131500
4	4154400	4154500
4	4218200	4218300
4	4260300	4260400
4	4268200	4268300
4	4312700	4312800
4	4313100	4313200
4	4318800	4318900
4	4345700	4345800
4	4347700	4347800
4	4411900	4412000
4	4479100	4479200
4	4497200	4497300
4	4509800	4509900
4	4515000	4515100
4	4535000	4535100
4	4562800	4562900
4	4574700	4574800
4	4591000	4591100
4	4591300	4591400
4	4592700	4592800
4	4610800	4610900
4	4630000	4630100
4	4632000	4632100
4	4692300	4692400
4	4698800	4698900
4	4719500	4719600
4	4754700	4754800
4	4833500	4833600
4	4836000	4836100
4	4836700	4836800
4	4838600	4838700
4	4838800	4838900
4	4840900	4841000
4	4841300	4841400
4	4849100	4849200
4	4854400	4854500
4	4860500	4860600
4	4933900	4934000
4	4977400	4977500
4	4999100	4999200
4	5206000	5206100
4	5213400	5213500
4	5263600	5263700
4	5415900	5416000
4	5510400	5510500
4	5520300	5520400
4	5569700	5569800
4	5629200	5629300
4	5755400	5755500
4	5767600	5767700
4	5768100	5768200
4	5768400	5768500
4	5773700	5773800
4	5773800	5773900
4	5896000	5896100
4	5907300	5907400
4	5915800	5915900
4	5969600	5969700
4	6038300	6038400
4	6060900	6061000
4	6205700	6205800
4	6205800	6205900
4	6227400	6227500
4	6227600	6227700
4	6560800	6560900
4	6562800	6562900
4	6684000	6684100
4	7251000	7251100
4	7592800	7592900
4	8317100	8317200
4	8589100	8589200
4	9069600	9069700
4	9503500	9503600
4	9513000	9513100
4	9524400	9524500
4	9802200	9802300
4	10052800	10052900
4	10754900	10755000
4	10992800	10992900
4	11497600	11497700
4	11831600	11831700
4	11831700	11831800
4	11832800	11832900
4	11844500	11844600
4	11846200	11846300
4	12294800	12294900
4	12295000	12295100
4	12841500	12841600
4	12841600	12841700
4	12841800	12841900
4	12841900	12842000
4	12842000	12842100
4	13327700	13327800
4	13328000	13328100
4	13580100	13580200
4	13580300	13580400
4	14268300	14268400
4	14334400	14334500
4	14683000	14683100
4	14977600	14977700
4	14977700	14977800
4	14977800	14977900
4	14979400	14979500
4	17212800	17212900
5	71300	71400
5	838900	839000
5	1230300	1230400
5	2107500	2107600
5	2107700	2107800
5	2374200	2374300
5	3910600	3910700
5	4139700	4139800
5	4139900	4140000
5	4140200	4140300
5	4855900	4856000
5	4856000	4856100
5	5145000	5145100
5	5853200	5853300
5	6403500	6403600
5	8218800	8218900
5	8452900	8453000
5	8622400	8622500
5	8829200	8829300
5	8829400	8829500
5	9252300	9252400
5	9823200	9823300
5	10143900	10144000
5	10169300	10169400
5	10169900	10170000
5	10172300	10172400
5	10181400	10181500
5	10219700	10219800
5	10358800	10358900
5	10361100	10361200
5	10382900	10383000
5	10501900	10502000
5	10503300	10503400
5	10503900	10504000
5	10508900	10509000
5	10511600	10511700
5	10513200	10513300
5	10520400	10520500
5	10552300	10552400
5	10553800	10553900
5	10558200	10558300
5	10577800	10577900
5	10603600	10603700
5	10603900	10604000
5	10612500	10612600
5	10728800	10728900
5	10812900	10813000
5	10850400	10850500
5	10904500	10904600
5	10910400	10910500
5	10930200	10930300
5	10930500	10930600
5	10931000	10931100
5	10931200	10931300
5	10931300	10931400
5	10931400	10931500
5	10931700	10931800
5	10955200	10955300
5	10966500	10966600
5	10971500	10971600
5	10975000	10975100
5	10977500	10977600
5	10978200	10978300
5	10980000	10980100
5	10990900	10991000
5	11004300	11004400
5	11016000	11016100
5	11114700	11114800
5	11123300	11123400
5	11166200	11166300
5	11180400	11180500
5	11200800	11200900
5	11201100	11201200
5	11208000	11208100
5	11251200	11251300
5	11270100	11270200
5	11271100	11271200
5	11271900	11272000
5	11272700	11272800
5	11273200	11273300
5	11302300	11302400
5	11302900	11303000
5	11370500	11370600
5	11392200	11392300
5	11399600	11399700
5	11450100	11450200
5	11467100	11467200
5	11472600	11472700
5	11498600	11498700
5	11499100	11499200
5	11499500	11499600
5	11593000	11593100
5	11595500	11595600
5	11632700	11632800
5	11635400	11635500
5	11635900	11636000
5	11751100	11751200
5	11919800	11919900
5	12120500	12120600
5	12172800	12172900
5	12195700	12195800
5	12225800	12225900
5	12232300	12232400
5	12234000	12234100
5	12235200	12235300
5	12236800	12236900
5	12267500	12267600
5	12308900	12309000
5	12313800	12313900
5	12353900	12354000
5	12355200	12355300
5	12357200	12357300
5	12360100	12360200
5	12362000	12362100
5	12388700	12388800
5	12436500	12436600
5	12451900	12452000
5	12455400	12455500
5	12460300	12460400
5	12494000	12494100
5	12514600	12514700
5	12515100	12515200
5	12533600	12533700
5	12535400	12535500
5	12637800	12637900
5	12662400	12662500
5	12667700	12667800
5	12686700	12686800
5	12687400	12687500
5	12688000	12688100
5	12693900	12694000
5	12728100	12728200
5	12738000	12738100
5	12750400	12750500
5	12758100	12758200
5	12770500	12770600
5	12782600	12782700
5	12794900	12795000
5	12890100	12890200
5	12900200	12900300
5	12906400	12906500
5	12906700	12906800
5	12908200	12908300
5	12917700	12917800
5	12921600	12921700
5	12922900	12923000
5	12997900	12998000
5	13002800	13002900
5	13006900	13007000
5	13007500	13007600
5	13063700	13063800
5	13087200	13087300
5	13091400	13091500
5	13144500	13144600
5	13171700	13171800
5	13175000	13175100
5	13183100	13183200
5	13183300	13183400
5	13249500	13249600
5	13256500	13256600
5	13257500	13257600
5	13291800	13291900
5	13317000	13317100
5	13350500	13350600
5	13377900	13378000
5	13693900	13694000
5	13717700	13717800
5	13736300	13736400
5	13797900	13798000
5	13930200	13930300
5	14045500	14045600
5	14084100	14084200
5	14206300	14206400
5	14259500	14259600
5	14321500	14321600
5	14655300	14655400
5	14733600	14733700
5	15338400	15338500
5	15506200	15506300
5	15506700	15506800
5	15919300	15919400
5	15919400	15919500
5	15927500	15927600
5	15964300	15964400
5	18142600	18142700
5	18146300	18146400
5	18534100	18534200
5	18939000	18939100
5	19057200	19057300
5	19195300	19195400
5	20978300	20978400
5	20978500	20978600
5	21223900	21224000
5	21542900	21543000
5	21544900	21545000
5	21926000	21926100
5	24944300	24944400
5	25272800	25272900
5	25273200	25273300
5	25487000	25487100

[truncated: 11 more sheets: j.CHH class 1, k.CHH class 2, l.CHH class 3, m.CHH class 4, n.CHH class 5, o.CHH class 6, p.CHH class 7, q.CHH class 8, r. CG class 1-2 for heatmap, s. CHG class 1-7 for heatmap, t. CHH class 1-8 for heatmap]
