# Supplementary material for: The CLASSY family controls tissue-specific DNA methylation patterns in Arabidopsis
Source: Nat Commun. 2022 Jan 11;13:244. doi: 10.1038/s41467-021-27690-x (PMC8752594; doi:10.1038/s41467-021-27690-x)
Supplement: Supplementary file 11 — Supplementary Data 9. clsy DEGs overlapping with pol-iv and summary [file 41467_2021_27690_MOESM11_ESM.xlsx]

## Sheet: Table S9 summary
Table S9. Summary of clsy up and down regulated DEGs overlapping with pol-iv
Genotype	UP loci overlapping with polivOv	UP loci overlapping with polivRs	UP loci overlapping with polivFl	UP loci overlapping with polivLv
clsy1-7	3	1	2	13
clsy2-2	2	2	2	2
clsy3-1	6	0	2	0
clsy4-1	12	17	20	19
clsy1-7,clsy2-2	39	6	4	14
clsy3-1,clsy4-1	37	16	19	25
clsy1-7,clsy2-2,clsy3-1,clsy4-1	110	46	98	81
nrpd1-4 (pol-iv)	132 (1)*	60 (3)*	202 (6)*	131 (4)*
UP loci: upregulated loci with log2FC≥1.5 FDR≤0.05
()*, log2FC≥1 FDR≤0.05
Genotype	DOWN loci overlapping with polivOv	DOWN loci overlapping with polivRs	DOWN loci overlapping with polivFl	DOWN loci overlapping with polivLv
clsy1-7	1	3	1	2
clsy2-2	0	0	0	1
clsy3-1	1	0	0	1
clsy4-1	2	1	0	2
clsy1-7,clsy2-2	3	4	1	6
clsy3-1,clsy4-1	2	1	1	6
clsy1-7,clsy2-2,clsy3-1,clsy4-1	10	7	38	14
nrpd1-4 (pol-iv)	26	18	122	69
DOWN loci: downregulated loci with log2FC≥1.5 FDR≤0.05

## Sheet: clsy1_Lv
Gene	log2FC	padj	Chr	Start	Stop	Full name	Abbrev name	Description
AT1G02220	1.55196	0.0128764	1	428650	430720	ANAC003,NAC domain containing protein 3	NAC003	NAC domain containing protein 3 (NAC003)%3B FUNCTIONS IN: sequence-specific DNA binding transcription factor activity%3B INVOLVED IN: multicellular organismal development%2C regulation of transcription%3B LOCATED IN: cellular_component unknown%3B EXPRESSED IN: 17 plant structures%3B EXPRESSED DURING: LP.06 six leaves visible%2C LP.04 four leaves visible%2C 4 anthesis%2C 4 leaf senescence stage%2C…
AT1G28000	6.49011	5.08905e-08	1	9756674	9757963	.	.	Pentatricopeptide repeat (PPR) superfamily protein%3B FUNCTIONS IN: molecular_function unknown%3B INVOLVED IN: biological_process unknown%3B LOCATED IN: mitochondrion%3B BEST Arabidopsis thaliana protein match is: Tetratricopeptide repeat (TPR)-like superfamily protein (TAIR:AT1G28020.1)%3B Has 30201 Blast hits to 17322 proteins in 780 species: Archae - 12%3B Bacteria - 1396%3B Metazoa - 17338%3B…
AT1G33840	2.27502	0.0212852	1	12283725	12285371	.	.	Protein of unknown function (DUF567)%3B CONTAINS InterPro DOMAIN/s: Protein of unknown function DUF567 (InterPro:IPR007612)%3B BEST Arabidopsis thaliana protein match is: Protein of unknown function (DUF567) (TAIR:AT5G01750.2)%3B Has 377 Blast hits to 376 proteins in 19 species: Archae - 0%3B Bacteria - 0%3B Metazoa - 0%3B Fungi - 9%3B Plants - 368%3B Viruses - 0%3B Other Eukaryotes - 0 (source: …
AT1G55430	2.71258	3.40891e-05	1	20697392	20699687	.	.	Cysteine/Histidine-rich C1 domain family protein%3B FUNCTIONS IN: zinc ion binding%3B LOCATED IN: cellular_component unknown%3B EXPRESSED IN: root%3B CONTAINS InterPro DOMAIN/s: DC1 (InterPro:IPR004146)%2C Zinc finger%2C PHD-type (InterPro:IPR001965)%2C C1-like (InterPro:IPR011424)%3B BEST Arabidopsis thaliana protein match is: Cysteine/Histidine-rich C1 domain family protein (TAIR:AT1G55420.1)%3…
AT2G04460	2.49438	8.59037e-08	2	1547538	1548999
AT2TE23670	3.0143	0.00759609	2	5808801	5814890	ATGP1	.	.
AT3G28899	3.69188	0.000129029	3	10902184	10902515	.	.	unknown protein%3B Has 30201 Blast hits to 17322 proteins in 780 species: Archae - 12%3B Bacteria - 1396%3B Metazoa - 17338%3B Fungi - 3422%3B Plants - 5037%3B Viruses - 0%3B Other Eukaryotes - 2996 (source: NCBI BLink).
AT4G07995	1.92792	0.00060473	4	4842688	4843814	.	.	.
AT5TE33235	3.75696	0.0173763	5	9181650	9189417	ATGP1	.	.
TCONS_00010842	4.93521	3.18396e-15	2	7065532	7066764
TCONS_00019190	2.2175	4.50428e-08	3	11482015	11482677
TCONS_00023758	4.52157	0.00136106	4	2735127	2735743
TCONS_00030852	2.74475	2.07366e-05	5	7777118	7777953
Gene	log2FC	padj	Chr	Start	Stop	Full name	Abbrev name	Description
AT2G36490	-3.78475	2.72336e-18	2	15308020	15314807	AtROS1,ROS1,REPRESSOR OF SILENCING1	DML1	demeter-like 1 (DML1)%3B FUNCTIONS IN: protein binding%2C DNA N-glycosylase activity%2C DNA-(apurinic or apyrimidinic site) lyase activity%3B INVOLVED IN: DNA repair%2C chromatin silencing%2C negative regulation of chromatin silencing%2C DNA methylation%2C DNA demethylation%3B LOCATED IN: nucleus%3B EXPRESSED IN: 21 plant structures%3B EXPRESSED DURING: 13 growth stages%3B CONTAINS InterPro DOMAI…
AT3G30720	-2.23878	0.00465883	3	12349046	12349832	.	QQS	QUA-QUINE STARCH (QQS)%3B Has 1 Blast hits to 1 proteins in 1 species: Archae - 0%3B Bacteria - 0%3B Metazoa - 0%3B Fungi - 0%3B Plants - 1%3B Viruses - 0%3B Other Eukaryotes - 0 (source: NCBI BLink).

## Sheet: clsy2_Lv
Gene	log2FC	padj		Start	Stop	Full name	Abbrev name	Description
AT1G53480	6.46313	2.00694e-58	1	19963047	19964188	ATMRD1,ARABIDOPSIS MTO 1 RESPONDING DOWN 1	MRD1	MTO 1 RESPONDING DOWN 1 (MRD1)%3B BEST Arabidopsis thaliana protein match is: unknown protein (TAIR:AT5G03090.1)%3B Has 7 Blast hits to 7 proteins in 1 species: Archae - 0%3B Bacteria - 0%3B Metazoa - 0%3B Fungi - 0%3B Plants - 7%3B Viruses - 0%3B Other Eukaryotes - 0 (source: NCBI BLink).
AT5G24240	6.2173	1.19534e-71	5	8230942	8234150	.	.	Phosphatidylinositol 3- and 4-kinase %3BUbiquitin family protein%3B FUNCTIONS IN: inositol or phosphatidylinositol kinase activity%2C phosphotransferase activity%2C alcohol group as acceptor%3B LOCATED IN: peroxisome%3B EXPRESSED IN: 11 plant structures%3B EXPRESSED DURING: 6 growth stages%3B CONTAINS InterPro DOMAIN/s: Phosphatidylinositol 3-/4-kinase%2C catalytic (InterPro:IPR000403)%2C Ubiquit…
Gene	log2FC	padj		Start	Stop	Full name	Abbrev name	Description
AT5G20790	-2.35079	0.014593	5	7039910	7040654	.	.	unknown protein%3B FUNCTIONS IN: molecular_function unknown%3B INVOLVED IN: biological_process unknown%3B LOCATED IN: endomembrane system%3B EXPRESSED IN: 11 plant structures%3B EXPRESSED DURING: LP.04 four leaves visible%2C 4 anthesis%2C petal differentiation and expansion stage%3B BEST Arabidopsis thaliana protein match is: unknown protein (TAIR:AT3G43110.1)%3B Has 30201 Blast hits to 17322 pro…

## Sheet: clsy3_Lv
Gene	log2FC	padj		Start	Stop	Full name	Abbrev name	Description
none
Gene	log2FC	padj		Start	Stop	Full name	Abbrev name	Description
AT5G20790	-2.04748	0.0459305	5	7039910	7040654	.	.	unknown protein%3B FUNCTIONS IN: molecular_function unknown%3B INVOLVED IN: biological_process unknown%3B LOCATED IN: endomembrane system%3B EXPRESSED IN: 11 plant structures%3B EXPRESSED DURING: LP.04 four leaves visible%2C 4 anthesis%2C petal differentiation and expansion stage%3B BEST Arabidopsis thaliana protein match is: unknown protein (TAIR:AT3G43110.1)%3B Has 30201 Blast hits to 17322 pro…

## Sheet: clsy4_Lv
Gene	log2FC	padj	Chr	Start	Stop	Full name	Abbrev name	Description
AT1G06993	3.29321	2.35735e-11	1	13872214	13872516	.	.	.
AT1G36675	4.05546	2.62374e-56	1	13867568	13869490	.	.	glycine-rich protein%3B FUNCTIONS IN: molecular_function unknown%3B INVOLVED IN: biological_process unknown%3B LOCATED IN: chloroplast%3B BEST Arabidopsis thaliana protein match is: unknown protein (TAIR:AT2G10975.1)%3B Has 1842 Blast hits to 1279 proteins in 240 species: Archae - 9%3B Bacteria - 267%3B Metazoa - 613%3B Fungi - 226%3B Plants - 409%3B Viruses - 32%3B Other Eukaryotes - 286 (source…
AT1G36680	3.63104	5.02675e-21	1	13871080	13872202
AT1G53480	6.10089	1.36569e-51	1	19963047	19964188	ATMRD1,ARABIDOPSIS MTO 1 RESPONDING DOWN 1	MRD1	MTO 1 RESPONDING DOWN 1 (MRD1)%3B BEST Arabidopsis thaliana protein match is: unknown protein (TAIR:AT5G03090.1)%3B Has 7 Blast hits to 7 proteins in 1 species: Archae - 0%3B Bacteria - 0%3B Metazoa - 0%3B Fungi - 0%3B Plants - 7%3B Viruses - 0%3B Other Eukaryotes - 0 (source: NCBI BLink).
AT1G60110	1.53609	0.0181226	1	22168424	22170760	.	.	Mannose-binding lectin superfamily protein%3B EXPRESSED IN: cultured cell%3B CONTAINS InterPro DOMAIN/s: Mannose-binding lectin (InterPro:IPR001229)%3B BEST Arabidopsis thaliana protein match is: Mannose-binding lectin superfamily protein (TAIR:AT1G60130.1)%3B Has 2034 Blast hits to 667 proteins in 34 species: Archae - 0%3B Bacteria - 0%3B Metazoa - 0%3B Fungi - 0%3B Plants - 2032%3B Viruses - 0%…
AT2G10975	3.26391	8.17945e-06	2	4334959	4335909	.	.	unknown protein%3B Has 30201 Blast hits to 17322 proteins in 780 species: Archae - 12%3B Bacteria - 1396%3B Metazoa - 17338%3B Fungi - 3422%3B Plants - 5037%3B Viruses - 0%3B Other Eukaryotes - 2996 (source: NCBI BLink).
AT2TE18240	3.78685	1.2123e-17	2	4336398	4337750	ATIS112A	.	.
AT3G29631	4.70154	3.89687e-27	3	11470374	11470821	.	.	.
AT3G29639	5.3385	6.8391e-57	3	11478633	11480033	.	.	BEST Arabidopsis thaliana protein match is: SPOC domain / Transcription elongation factor S-II protein (TAIR:AT5G11430.1)%3B Has 45 Blast hits to 45 proteins in 8 species: Archae - 0%3B Bacteria - 0%3B Metazoa - 0%3B Fungi - 0%3B Plants - 45%3B Viruses - 0%3B Other Eukaryotes - 0 (source: NCBI BLink).
AT4G04293	4.02798	6.06244e-57	4	2076832	2077361
AT4G05295	2.5685	0.000336469	4	4841574	4842389	.	.	.
AT4G07995	2.74223	3.53973e-11	4	4842688	4843814	.	.	.
AT4TE08130	2.49973	5.31709e-06	4	1595963	1597295	AT9TSD1	.	.
AT5G10140	1.84721	0.00166183	5	3173382	3179448	AGL25,AGAMOUS-like 25,FLF,FLOWERING LOCUS F,RSB6,REDUCED STEM BRANCHING 6	FLC	FLOWERING LOCUS C (FLC)%3B CONTAINS InterPro DOMAIN/s: Transcription factor%2C MADS-box (InterPro:IPR002100)%2C Transcription factor%2C K-box (InterPro:IPR002487)%3B BEST Arabidopsis thaliana protein match is: K-box region and MADS-box transcription factor family protein (TAIR:AT1G77080.4)%3B Has 1807 Blast hits to 1807 proteins in 277 species: Archae - 0%3B Bacteria - 0%3B Metazoa - 736%3B Fungi…
AT5G35490	2.35622	2.97038e-19	5	13689817	13690548	ATMRU1,ARABIDOPSIS MTO 1 RESPONDING UP 1	MRU1	MTO 1 RESPONDING UP 1 (MRU1)%3B Has 35333 Blast hits to 34131 proteins in 2444 species: Archae - 798%3B Bacteria - 22429%3B Metazoa - 974%3B Fungi - 991%3B Plants - 531%3B Viruses - 0%3B Other Eukaryotes - 9610 (source: NCBI BLink).
AT5TE48715	2.99909	1.28222e-38	5	13688514	13689423	ATREP15	.	.
AT5TE48720	2.80176	1.84965e-60	5	13689424	13689704	HELITRONY1E	.	.
TCONS_00019190	2.86725	3.84925e-17	3	11482015	11482677
TCONS_00021624	2.30933	2.35182e-11	4	861079	865560
Gene	log2FC	padj	Chr	Start	Stop	Full name	Abbrev name	Description
AT1G52690	-21.6985	7.06711e-05	1	19619744	19621534	.	LEA7	Late embryogenesis abundant protein (LEA) family protein%3B BEST Arabidopsis thaliana protein match is: Late embryogenesis abundant protein (LEA) family protein (TAIR:AT3G15670.1)%3B Has 2929 Blast hits to 1441 proteins in 420 species: Archae - 10%3B Bacteria - 766%3B Metazoa - 298%3B Fungi - 136%3B Plants - 1347%3B Viruses - 16%3B Other Eukaryotes - 356 (source: NCBI BLink).
AT2G37770	-2.69501	0.0036571	2	15834866	15837001	AKR4C9,Aldo-keto reductase family 4 member C9	ChlAKR	NAD(P)-linked oxidoreductase superfamily protein%3B FUNCTIONS IN: oxidoreductase activity%3B INVOLVED IN: oxidation reduction%3B EXPRESSED IN: 12 plant structures%3B EXPRESSED DURING: LP.04 four leaves visible%2C 4 anthesis%2C petal differentiation and expansion stage%3B CONTAINS InterPro DOMAIN/s: Aldo/keto reductase (InterPro:IPR001395)%2C Aldo/keto reductase subgroup (InterPro:IPR020471)%2C Al…

## Sheet: clsy12_Lv
Gene	log2FC	padj	Chr	Start	Stop	Full name	Abbrev name	Description
AT1G11785	1.68786	0.00730397	1	3979823	3981079	.	.	unknown protein%3B FUNCTIONS IN: molecular_function unknown%3B INVOLVED IN: biological_process unknown%3B LOCATED IN: cellular_component unknown%3B Has 2 Blast hits to 2 proteins in 1 species: Archae - 0%3B Bacteria - 0%3B Metazoa - 0%3B Fungi - 0%3B Plants - 2%3B Viruses - 0%3B Other Eukaryotes - 0 (source: NCBI BLink).
AT1G53480	6.01499	1.35678e-47	1	19963047	19964188	ATMRD1,ARABIDOPSIS MTO 1 RESPONDING DOWN 1	MRD1	MTO 1 RESPONDING DOWN 1 (MRD1)%3B BEST Arabidopsis thaliana protein match is: unknown protein (TAIR:AT5G03090.1)%3B Has 7 Blast hits to 7 proteins in 1 species: Archae - 0%3B Bacteria - 0%3B Metazoa - 0%3B Fungi - 0%3B Plants - 7%3B Viruses - 0%3B Other Eukaryotes - 0 (source: NCBI BLink).
AT1G67105	5.06203	2.18409e-46	1	25057479	25058264	.	.	.
AT2G04135	3.68889	2.14329e-12	2	1391930	1392938
AT2G04460	3.61246	4.71343e-19	2	1547538	1548999
AT2TE06390	3.93761	3.20415e-16	2	1388832	1393901	ATCOPIA28	.	.
AT3G28899	5.91961	1.60793e-22	3	10902184	10902515	.	.	unknown protein%3B Has 30201 Blast hits to 17322 proteins in 780 species: Archae - 12%3B Bacteria - 1396%3B Metazoa - 17338%3B Fungi - 3422%3B Plants - 5037%3B Viruses - 0%3B Other Eukaryotes - 2996 (source: NCBI BLink).
AT3G29639	1.96107	0.00021173	3	11478633	11480033	.	.	BEST Arabidopsis thaliana protein match is: SPOC domain / Transcription elongation factor S-II protein (TAIR:AT5G11430.1)%3B Has 45 Blast hits to 45 proteins in 8 species: Archae - 0%3B Bacteria - 0%3B Metazoa - 0%3B Fungi - 0%3B Plants - 45%3B Viruses - 0%3B Other Eukaryotes - 0 (source: NCBI BLink).
AT4G05295	2.24046	0.012725	4	4841574	4842389	.	.	.
AT4G07995	2.87852	2.0148e-11	4	4842688	4843814	.	.	.
AT5G24240	7.34487	1.36063e-102	5	8230942	8234150	.	.	Phosphatidylinositol 3- and 4-kinase %3BUbiquitin family protein%3B FUNCTIONS IN: inositol or phosphatidylinositol kinase activity%2C phosphotransferase activity%2C alcohol group as acceptor%3B LOCATED IN: peroxisome%3B EXPRESSED IN: 11 plant structures%3B EXPRESSED DURING: 6 growth stages%3B CONTAINS InterPro DOMAIN/s: Phosphatidylinositol 3-/4-kinase%2C catalytic (InterPro:IPR000403)%2C Ubiquit…
TCONS_00010842	5.82613	2.48468e-23	2	7065532	7066764
TCONS_00019190	2.92776	2.71937e-16	3	11482015	11482677
TCONS_00030852	4.07435	7.8882e-16	5	7777118	7777953
Gene	log2FC	padj	Chr	Start	Stop	Full name	Abbrev name	Description
AT1G52690	-21.3044	0.000120057	1	19619744	19621534	.	LEA7	Late embryogenesis abundant protein (LEA) family protein%3B BEST Arabidopsis thaliana protein match is: Late embryogenesis abundant protein (LEA) family protein (TAIR:AT3G15670.1)%3B Has 2929 Blast hits to 1441 proteins in 420 species: Archae - 10%3B Bacteria - 766%3B Metazoa - 298%3B Fungi - 136%3B Plants - 1347%3B Viruses - 16%3B Other Eukaryotes - 356 (source: NCBI BLink).
AT2G36490	-1.92269	1.58787e-07	2	15308020	15314807	AtROS1,ROS1,REPRESSOR OF SILENCING1	DML1	demeter-like 1 (DML1)%3B FUNCTIONS IN: protein binding%2C DNA N-glycosylase activity%2C DNA-(apurinic or apyrimidinic site) lyase activity%3B INVOLVED IN: DNA repair%2C chromatin silencing%2C negative regulation of chromatin silencing%2C DNA methylation%2C DNA demethylation%3B LOCATED IN: nucleus%3B EXPRESSED IN: 21 plant structures%3B EXPRESSED DURING: 13 growth stages%3B CONTAINS InterPro DOMAI…
AT3G30720	-3.06469	0.000349454	3	12349046	12349832	.	QQS	QUA-QUINE STARCH (QQS)%3B Has 1 Blast hits to 1 proteins in 1 species: Archae - 0%3B Bacteria - 0%3B Metazoa - 0%3B Fungi - 0%3B Plants - 1%3B Viruses - 0%3B Other Eukaryotes - 0 (source: NCBI BLink).
AT3TE60310	-5.16645	0.0179481	3	14749400	14750294	SADHU	.	.
AT3G44970	-2.18556	0.0362134	3	16432442	16434848	.	.	Cytochrome P450 superfamily protein%3B FUNCTIONS IN: electron carrier activity%2C monooxygenase activity%2C iron ion binding%2C oxygen binding%2C heme binding%3B LOCATED IN: endomembrane system%3B EXPRESSED IN: shoot apex%2C shoot%2C cotyledon%2C hypocotyl%2C leaf%3B CONTAINS InterPro DOMAIN/s: Cytochrome P450 (InterPro:IPR001128)%2C Cytochrome P450%2C E-class%2C group IV (InterPro:IPR002403)%2C …
AT4G34590	-1.72242	0.000524585	4	16521860	16523230	ATB2,AtbZIP11,Arabidopsis thaliana basic leucine-zipper 11,BZIP11	GBF6	G-box binding factor 6 (GBF6)%3B FUNCTIONS IN: DNA binding%2C protein heterodimerization activity%2C sequence-specific DNA binding transcription factor activity%3B INVOLVED IN: sucrose induced translational repression%2C negative regulation of translation%2C regulation of transcription%2C DNA-dependent%2C response to sucrose stimulus%3B LOCATED IN: chloroplast%3B CONTAINS InterPro DOMAIN/s: Basic…

## Sheet: clsy34_Lv
Gene	log2FC	padj	Chr	Start	Stop	Full name	Abbrev name	Description
AT1G06993	3.59961	2.15216e-19	1	13872214	13872516	.	.	.
AT1G36675	3.13479	3.64205e-40	1	13867568	13869490	.	.	glycine-rich protein%3B FUNCTIONS IN: molecular_function unknown%3B INVOLVED IN: biological_process unknown%3B LOCATED IN: chloroplast%3B BEST Arabidopsis thaliana protein match is: unknown protein (TAIR:AT2G10975.1)%3B Has 1842 Blast hits to 1279 proteins in 240 species: Archae - 9%3B Bacteria - 267%3B Metazoa - 613%3B Fungi - 226%3B Plants - 409%3B Viruses - 32%3B Other Eukaryotes - 286 (source…
AT1G36680	3.53249	1.83285e-33	1	13871080	13872202
AT1TE45490	3.31082	0.000161081	1	13869521	13869865	ATREP14	.	.
AT2G06555	4.68944	4.84553e-06	2	2604148	2604927	.	.	unknown protein%3B Has 30201 Blast hits to 17322 proteins in 780 species: Archae - 12%3B Bacteria - 1396%3B Metazoa - 17338%3B Fungi - 3422%3B Plants - 5037%3B Viruses - 0%3B Other Eukaryotes - 2996 (source: NCBI BLink).
AT2G06850	3.35229	5.49014e-07	2	2763449	2765743	EXGT-A1,endoxyloglucan transferase A1,EXT,ENDOXYLOGLUCAN TRANSFERASE	XTH4	xyloglucan endotransglucosylase/hydrolase 4 (XTH4)%3B FUNCTIONS IN: hydrolase activity%2C acting on glycosyl bonds%2C xyloglucan:xyloglucosyl transferase activity%3B INVOLVED IN: response to auxin stimulus%2C response to mechanical stimulus%2C response to low light intensity stimulus%2C unidimensional cell growth%3B LOCATED IN: in 6 components%3B EXPRESSED IN: 24 plant structures%3B EXPRESSED DUR…
AT2G10940	2.61996	2.08315e-05	2	4310321	4312162	.	.	Bifunctional inhibitor/lipid-transfer protein/seed storage 2S albumin superfamily protein%3B FUNCTIONS IN: lipid binding%3B INVOLVED IN: lipid transport%3B LOCATED IN: chloroplast thylakoid membrane%2C apoplast%2C chloroplast%2C membrane%3B EXPRESSED IN: 21 plant structures%3B EXPRESSED DURING: 13 growth stages%3B CONTAINS InterPro DOMAIN/s: Bifunctional inhibitor/plant lipid transfer protein/see…
AT2G10975	3.74685	1.89723e-10	2	4334959	4335909	.	.	unknown protein%3B Has 30201 Blast hits to 17322 proteins in 780 species: Archae - 12%3B Bacteria - 1396%3B Metazoa - 17338%3B Fungi - 3422%3B Plants - 5037%3B Viruses - 0%3B Other Eukaryotes - 2996 (source: NCBI BLink).
AT2G22710	2.20056	0.00869315	2	9651719	9654532
AT2TE11695	4.47662	1.33119e-11	2	2602448	2603916	ATIS112A	.	.
AT2TE18240	2.98543	2.57427e-13	2	4336398	4337750	ATIS112A	.	.
AT3G29631	3.86331	6.10841e-19	3	11470374	11470821	.	.	.
AT3G29639	4.97285	1.18676e-58	3	11478633	11480033	.	.	BEST Arabidopsis thaliana protein match is: SPOC domain / Transcription elongation factor S-II protein (TAIR:AT5G11430.1)%3B Has 45 Blast hits to 45 proteins in 8 species: Archae - 0%3B Bacteria - 0%3B Metazoa - 0%3B Fungi - 0%3B Plants - 45%3B Viruses - 0%3B Other Eukaryotes - 0 (source: NCBI BLink).
AT4G04293	3.55483	9.94123e-49	4	2076832	2077361
AT4TE08130	2.58521	1.03856e-10	4	1595963	1597295	AT9TSD1	.	.
AT4TE09850	3.01613	8.8987e-05	4	2077462	2077604	ATREP5	.	.
AT5G35490	1.90351	7.80108e-13	5	13689817	13690548	ATMRU1,ARABIDOPSIS MTO 1 RESPONDING UP 1	MRU1	MTO 1 RESPONDING UP 1 (MRU1)%3B Has 35333 Blast hits to 34131 proteins in 2444 species: Archae - 798%3B Bacteria - 22429%3B Metazoa - 974%3B Fungi - 991%3B Plants - 531%3B Viruses - 0%3B Other Eukaryotes - 9610 (source: NCBI BLink).
AT5G41830	2.15407	3.28431e-05	5	16743636	16745519	.	.	RNI-like superfamily protein%3B CONTAINS InterPro DOMAIN/s: FBD-like (InterPro:IPR006566)%2C Leucine-rich repeat 2 (InterPro:IPR013101)%3B BEST Arabidopsis thaliana protein match is: F-box/RNI-like superfamily protein (TAIR:AT4G00320.1)%3B Has 1807 Blast hits to 1807 proteins in 277 species: Archae - 0%3B Bacteria - 0%3B Metazoa - 736%3B Fungi - 347%3B Plants - 385%3B Viruses - 0%3B Other Eukaryo…
AT5TE47750	2.97769	0.0394722	5	13467425	13471354	ATLINEIII	.	.
AT5TE48715	2.24151	1.78339e-21	5	13688514	13689423	ATREP15	.	.
AT5TE48720	2.17587	3.17276e-40	5	13689424	13689704	HELITRONY1E	.	.
AT5TE50260	2.18004	0.0163924	5	14083274	14088529	ATCOPIA18A	.	.
TCONS_00019189	5.77475	2.55648e-06	3	11477161	11478491
TCONS_00019190	1.82348	1.40503e-06	3	11482015	11482677
TCONS_00021624	1.66735	3.39483e-06	4	861079	865560
Gene	log2FC	padj	Chr	Start	Stop	Full name	Abbrev name	Description
AT1G70260	-3.43323	0.000341741	1	26456843	26459450	.	UMAMIT36	nodulin MtN21 /EamA-like transporter family protein%3B FUNCTIONS IN: molecular_function unknown%3B LOCATED IN: endomembrane system%2C membrane%3B CONTAINS InterPro DOMAIN/s: Protein of unknown function DUF6%2C transmembrane (InterPro:IPR000620)%3B BEST Arabidopsis thaliana protein match is: Nodulin MtN21 /EamA-like transporter family protein (TAIR:AT1G60050.1)%3B Has 1237 Blast hits to 1229 prote…
AT2TE10740	-2.20216	0.0408153	2	2325752	2326879	HELITRONY1A	.	.
AT3TE45385	-5.36964	0.00762424	3	10917704	10922777	ATLINE1_6	.	.
AT3G30720	-1.58923	0.00215069	3	12349046	12349832	.	QQS	QUA-QUINE STARCH (QQS)%3B Has 1 Blast hits to 1 proteins in 1 species: Archae - 0%3B Bacteria - 0%3B Metazoa - 0%3B Fungi - 0%3B Plants - 1%3B Viruses - 0%3B Other Eukaryotes - 0 (source: NCBI BLink).
AT3TE60310	-3.24776	0.0362902	3	14749400	14750294	SADHU	.	.
AT5G20790	-2.09519	0.000396256	5	7039910	7040654	.	.	unknown protein%3B FUNCTIONS IN: molecular_function unknown%3B INVOLVED IN: biological_process unknown%3B LOCATED IN: endomembrane system%3B EXPRESSED IN: 11 plant structures%3B EXPRESSED DURING: LP.04 four leaves visible%2C 4 anthesis%2C petal differentiation and expansion stage%3B BEST Arabidopsis thaliana protein match is: unknown protein (TAIR:AT3G43110.1)%3B Has 30201 Blast hits to 17322 pro…

## Sheet: clsy_quad_Lv
Gene	log2FC	padj	Chr	Start	Stop	Full name	Abbrev name	Description
AT1G06993	4.38161	1.54506e-31	1	13872214	13872516	.	.	.
AT1G28000	6.3344	1.05198e-10	1	9756674	9757963	.	.	Pentatricopeptide repeat (PPR) superfamily protein%3B FUNCTIONS IN: molecular_function unknown%3B INVOLVED IN: biological_process unknown%3B LOCATED IN: mitochondrion%3B BEST Arabidopsis thaliana protein match is: Tetratricopeptide repeat (TPR)-like superfamily protein (TAIR:AT1G28020.1)%3B Has 30201 Blast hits to 17322 proteins in 780 species: Archae - 12%3B Bacteria - 1396%3B Metazoa - 17338%3B…
AT1G33840	4.73388	2.04049e-22	1	12283725	12285371	.	.	Protein of unknown function (DUF567)%3B CONTAINS InterPro DOMAIN/s: Protein of unknown function DUF567 (InterPro:IPR007612)%3B BEST Arabidopsis thaliana protein match is: Protein of unknown function (DUF567) (TAIR:AT5G01750.2)%3B Has 377 Blast hits to 376 proteins in 19 species: Archae - 0%3B Bacteria - 0%3B Metazoa - 0%3B Fungi - 9%3B Plants - 368%3B Viruses - 0%3B Other Eukaryotes - 0 (source: …
AT1G36675	4.20449	1.52119e-78	1	13867568	13869490	.	.	glycine-rich protein%3B FUNCTIONS IN: molecular_function unknown%3B INVOLVED IN: biological_process unknown%3B LOCATED IN: chloroplast%3B BEST Arabidopsis thaliana protein match is: unknown protein (TAIR:AT2G10975.1)%3B Has 1842 Blast hits to 1279 proteins in 240 species: Archae - 9%3B Bacteria - 267%3B Metazoa - 613%3B Fungi - 226%3B Plants - 409%3B Viruses - 32%3B Other Eukaryotes - 286 (source…
AT1G36680	4.48073	8.6543e-59	1	13871080	13872202
AT1G53480	6.55406	8.31018e-66	1	19963047	19964188	ATMRD1,ARABIDOPSIS MTO 1 RESPONDING DOWN 1	MRD1	MTO 1 RESPONDING DOWN 1 (MRD1)%3B BEST Arabidopsis thaliana protein match is: unknown protein (TAIR:AT5G03090.1)%3B Has 7 Blast hits to 7 proteins in 1 species: Archae - 0%3B Bacteria - 0%3B Metazoa - 0%3B Fungi - 0%3B Plants - 7%3B Viruses - 0%3B Other Eukaryotes - 0 (source: NCBI BLink).
AT1G55390	5.64692	3.16882e-05	1	20680876	20683143	.	.	Cysteine/Histidine-rich C1 domain family protein%3B FUNCTIONS IN: zinc ion binding%3B INVOLVED IN: biological_process unknown%3B LOCATED IN: cellular_component unknown%3B EXPRESSED IN: 14 plant structures%3B EXPRESSED DURING: 9 growth stages%3B CONTAINS InterPro DOMAIN/s: DC1 (InterPro:IPR004146)%2C Zinc finger%2C PHD-type (InterPro:IPR001965)%2C C1-like (InterPro:IPR011424)%3B BEST Arabidopsis t…
AT1G55430	4.02812	1.93766e-13	1	20697392	20699687	.	.	Cysteine/Histidine-rich C1 domain family protein%3B FUNCTIONS IN: zinc ion binding%3B LOCATED IN: cellular_component unknown%3B EXPRESSED IN: root%3B CONTAINS InterPro DOMAIN/s: DC1 (InterPro:IPR004146)%2C Zinc finger%2C PHD-type (InterPro:IPR001965)%2C C1-like (InterPro:IPR011424)%3B BEST Arabidopsis thaliana protein match is: Cysteine/Histidine-rich C1 domain family protein (TAIR:AT1G55420.1)%3…
AT1G59930	1.85565	0.00563367	1	22060924	22061516	.	.	MADS-box family protein%3B BEST Arabidopsis thaliana protein match is: MADS-box family protein (TAIR:AT1G59920.1)%3B Has 225 Blast hits to 221 proteins in 10 species: Archae - 0%3B Bacteria - 0%3B Metazoa - 0%3B Fungi - 0%3B Plants - 225%3B Viruses - 0%3B Other Eukaryotes - 0 (source: NCBI BLink).
AT1G60110	2.32464	5.29373e-09	1	22168424	22170760	.	.	Mannose-binding lectin superfamily protein%3B EXPRESSED IN: cultured cell%3B CONTAINS InterPro DOMAIN/s: Mannose-binding lectin (InterPro:IPR001229)%3B BEST Arabidopsis thaliana protein match is: Mannose-binding lectin superfamily protein (TAIR:AT1G60130.1)%3B Has 2034 Blast hits to 667 proteins in 34 species: Archae - 0%3B Bacteria - 0%3B Metazoa - 0%3B Fungi - 0%3B Plants - 2032%3B Viruses - 0%…
AT1TE44720	5.55361	5.03097e-19	1	13659273	13667557	ATGP1	.	.
AT1TE45490	4.27673	6.80526e-08	1	13869521	13869865	ATREP14	.	.
AT1TE58825	8.20731	1.9654e-22	1	17713520	17714780	ATGP1	.	.
AT2G04460	1.85713	4.69265e-05	2	1547538	1548999
AT2G06065	2.44309	0.00372924	2	5735771	5736150	.	.	.
AT2G06555	5.01287	4.10366e-07	2	2604148	2604927	.	.	unknown protein%3B Has 30201 Blast hits to 17322 proteins in 780 species: Archae - 12%3B Bacteria - 1396%3B Metazoa - 17338%3B Fungi - 3422%3B Plants - 5037%3B Viruses - 0%3B Other Eukaryotes - 2996 (source: NCBI BLink).
AT2G06850	1.97132	0.0297286	2	2763449	2765743	EXGT-A1,endoxyloglucan transferase A1,EXT,ENDOXYLOGLUCAN TRANSFERASE	XTH4	xyloglucan endotransglucosylase/hydrolase 4 (XTH4)%3B FUNCTIONS IN: hydrolase activity%2C acting on glycosyl bonds%2C xyloglucan:xyloglucosyl transferase activity%3B INVOLVED IN: response to auxin stimulus%2C response to mechanical stimulus%2C response to low light intensity stimulus%2C unidimensional cell growth%3B LOCATED IN: in 6 components%3B EXPRESSED IN: 24 plant structures%3B EXPRESSED DUR…
AT2G10975	4.7406	7.44949e-19	2	4334959	4335909	.	.	unknown protein%3B Has 30201 Blast hits to 17322 proteins in 780 species: Archae - 12%3B Bacteria - 1396%3B Metazoa - 17338%3B Fungi - 3422%3B Plants - 5037%3B Viruses - 0%3B Other Eukaryotes - 2996 (source: NCBI BLink).
AT2G15030	1.70937	0.000435416	2	6503074	6506409
AT2G17060	1.95291	0.0322135	2	7422336	7427119	.	.	Disease resistance protein (TIR-NBS-LRR class) family%3B FUNCTIONS IN: transmembrane receptor activity%2C ATP binding%3B INVOLVED IN: signal transduction%2C apoptosis%2C defense response%2C innate immune response%3B LOCATED IN: intrinsic to membrane%3B EXPRESSED IN: root%3B CONTAINS InterPro DOMAIN/s: NB-ARC (InterPro:IPR002182)%2C Leucine-rich repeat (InterPro:IPR001611)%2C Disease resistance pr…
AT2G17690	2.80193	2.7039e-05	2	7682162	7684083	.	SDC	SUPPRESSOR OF DRM1 DRM2 CMT3 (SDC)%3B CONTAINS InterPro DOMAIN/s: F-box domain%2C Skp2-like (InterPro:IPR022364)%2C Protein of unknown function DUF295 (InterPro:IPR005174)%3B BEST Arabidopsis thaliana protein match is: Protein of unknown function (DUF295) (TAIR:AT1G65760.1)%3B Has 234 Blast hits to 215 proteins in 11 species: Archae - 0%3B Bacteria - 0%3B Metazoa - 0%3B Fungi - 0%3B Plants - 234%…
AT2G21850	1.52559	1.77083e-06	2	9315204	9318238	.	.	Cysteine/Histidine-rich C1 domain family protein%3B FUNCTIONS IN: zinc ion binding%3B INVOLVED IN: intracellular signaling pathway%3B LOCATED IN: cellular_component unknown%3B EXPRESSED IN: embryo%2C hypocotyl%2C root%3B EXPRESSED DURING: D bilateral stage%3B CONTAINS InterPro DOMAIN/s: Protein kinase C-like%2C phorbol ester/diacylglycerol binding (InterPro:IPR002219)%2C Zinc finger%2C PHD-type%2…
AT2G33175	5.42801	4.00851e-27	2	14062699	14063623	.	.	unknown protein%3B FUNCTIONS IN: molecular_function unknown%3B INVOLVED IN: biological_process unknown%3B LOCATED IN: endomembrane system%3B Has 10 Blast hits to 10 proteins in 1 species: Archae - 0%3B Bacteria - 0%3B Metazoa - 0%3B Fungi - 0%3B Plants - 10%3B Viruses - 0%3B Other Eukaryotes - 0 (source: NCBI BLink).
AT2TE11695	4.14455	6.35829e-10	2	2602448	2603916	ATIS112A	.	.
AT2TE18240	3.72348	1.43943e-23	2	4336398	4337750	ATIS112A	.	.
AT2TE23670	3.47066	8.56266e-11	2	5808801	5814890	ATGP1	.	.
AT2TE69490	6.06226	4.0064e-06	2	15566814	15568070	ATREP12	.	.
AT2TE82000	5.83152	2.73151e-06	2	18106654	18107024	RathE2_cons	.	.
AT3G06495	4.11169	0.00563367	3	15078987	15079636	.	.	.
AT3G19350	3.27608	2.57799e-07	3	6705474	6706127	.	MPC	maternally expressed pab C-terminal (MPC)%3B CONTAINS InterPro DOMAIN/s: Polyadenylate-binding protein/Hyperplastic disc protein (InterPro:IPR002004)%3B BEST Arabidopsis thaliana protein match is: poly(A) binding protein 8 (TAIR:AT1G49760.2)%3B Has 865 Blast hits to 863 proteins in 191 species: Archae - 0%3B Bacteria - 0%3B Metazoa - 523%3B Fungi - 105%3B Plants - 148%3B Viruses - 0%3B Other Euka…
AT3G28320	2.19636	0.0387179	3	10581831	10582784	.	.	Protein of unknown function (DUF677)%3B CONTAINS InterPro DOMAIN/s: Protein of unknown function DUF677 (InterPro:IPR007749)%3B BEST Arabidopsis thaliana protein match is: Protein of unknown function (DUF677) (TAIR:AT3G28290.1)%3B Has 148 Blast hits to 148 proteins in 25 species: Archae - 0%3B Bacteria - 23%3B Metazoa - 1%3B Fungi - 0%3B Plants - 118%3B Viruses - 0%3B Other Eukaryotes - 6 (source:…
AT3G28899	6.28595	1.12144e-47	3	10902184	10902515	.	.	unknown protein%3B Has 30201 Blast hits to 17322 proteins in 780 species: Archae - 12%3B Bacteria - 1396%3B Metazoa - 17338%3B Fungi - 3422%3B Plants - 5037%3B Viruses - 0%3B Other Eukaryotes - 2996 (source: NCBI BLink).
AT3G29631	4.03413	3.37557e-21	3	11470374	11470821	.	.	.
AT3G29639	5.27947	2.85271e-67	3	11478633	11480033	.	.	BEST Arabidopsis thaliana protein match is: SPOC domain / Transcription elongation factor S-II protein (TAIR:AT5G11430.1)%3B Has 45 Blast hits to 45 proteins in 8 species: Archae - 0%3B Bacteria - 0%3B Metazoa - 0%3B Fungi - 0%3B Plants - 45%3B Viruses - 0%3B Other Eukaryotes - 0 (source: NCBI BLink).
AT3G30122	2.57667	6.72886e-05	3	11758485	11761130
AT3G30842	5.17274	0.0074996	3	12593810	12600432	ATPDR10,PDR10,pleiotropic drug resistance 10	ABCG38	pleiotropic drug resistance 10 (PDR10)%3B FUNCTIONS IN: nucleoside-triphosphatase activity%2C ATPase activity%2C nucleotide binding%2C ATP binding%3B INVOLVED IN: drug transmembrane transport%3B LOCATED IN: membrane%3B CONTAINS InterPro DOMAIN/s: ATPase%2C AAA+ type%2C core (InterPro:IPR003593)%2C ABC transporter-like (InterPro:IPR003439)%2C ABC-2 type transporter (InterPro:IPR013525)%3B BEST Ara…
AT3G48130	5.49683	4.48727e-09	3	17774877	17775575
AT3TE40125	7.11205	2.8014e-13	3	9608086	9610451	ATDNAI27T9A	.	.
AT3TE45330	4.38094	2.30626e-12	3	10902528	10902659	ATSINE2A	.	.
AT3TE45630	3.52813	4.36064e-07	3	10977979	10980184	HELITRON2	.	.
AT3TE47360	6.83724	7.23752e-10	3	11369855	11370572	ATGP1	.	.
AT3TE63155	6.53913	3.83504e-07	3	15618675	15619874	ATDNAI27T9B	.	.
AT3TE70590	2.89202	0.0355773	3	17402796	17417981	ARNOLD3	.	.
AT3TE76405	7.42223	1.91885e-14	3	18843490	18844703	ATREP12	.	.
AT4G04293	3.36316	4.85591e-44	4	2076832	2077361
AT4G05295	3.29748	4.77958e-12	4	4841574	4842389	.	.	.
AT4G06265	4.00112	0.000322416	4	8460579	8461333	.	.	.
AT4G07995	2.89178	5.60828e-17	4	4842688	4843814	.	.	.
AT4G08020	2.75217	0.00513459	4	4838849	4841107
AT4G10580	3.68748	0.00264725	4	6531382	6535751
AT4TE08130	2.69766	1.77102e-12	4	1595963	1597295	AT9TSD1	.	.
AT4TE09850	2.87609	0.000510501	4	2077462	2077604	ATREP5	.	.
AT4TE10600	2.69177	0.000149912	4	2286691	2288784	ATCOPIA57	.	.
AT4TE20120	3.61347	0.00770667	4	4830280	4836765	ATENSPM5	.	.
AT5G24240	7.38776	1.11525e-147	5	8230942	8234150	.	.	Phosphatidylinositol 3- and 4-kinase %3BUbiquitin family protein%3B FUNCTIONS IN: inositol or phosphatidylinositol kinase activity%2C phosphotransferase activity%2C alcohol group as acceptor%3B LOCATED IN: peroxisome%3B EXPRESSED IN: 11 plant structures%3B EXPRESSED DURING: 6 growth stages%3B CONTAINS InterPro DOMAIN/s: Phosphatidylinositol 3-/4-kinase%2C catalytic (InterPro:IPR000403)%2C Ubiquit…
AT5G27845	6.84163	7.81176e-15	5	9868348	9871836
AT5G35490	2.12948	1.10462e-16	5	13689817	13690548	ATMRU1,ARABIDOPSIS MTO 1 RESPONDING UP 1	MRU1	MTO 1 RESPONDING UP 1 (MRU1)%3B Has 35333 Blast hits to 34131 proteins in 2444 species: Archae - 798%3B Bacteria - 22429%3B Metazoa - 974%3B Fungi - 991%3B Plants - 531%3B Viruses - 0%3B Other Eukaryotes - 9610 (source: NCBI BLink).
AT5G41830	3.91432	2.04703e-20	5	16743636	16745519	.	.	RNI-like superfamily protein%3B CONTAINS InterPro DOMAIN/s: FBD-like (InterPro:IPR006566)%2C Leucine-rich repeat 2 (InterPro:IPR013101)%3B BEST Arabidopsis thaliana protein match is: F-box/RNI-like superfamily protein (TAIR:AT4G00320.1)%3B Has 1807 Blast hits to 1807 proteins in 277 species: Archae - 0%3B Bacteria - 0%3B Metazoa - 736%3B Fungi - 347%3B Plants - 385%3B Viruses - 0%3B Other Eukaryo…
AT5TE25535	6.2086	2.794e-08	5	7056105	7057389	ATREP12	.	.
AT5TE33235	3.82738	3.30864e-05	5	9181650	9189417	ATGP1	.	.
AT5TE35950	7.6261	1.14809e-19	5	9871829	9872479	HELITRONY1D	.	.
AT5TE47750	6.8099	1.32963e-14	5	13467425	13471354	ATLINEIII	.	.
AT5TE47755	5.74434	3.36189e-09	5	13471681	13472449	ATIS112A	.	.
AT5TE48605	4.62858	7.66665e-06	5	13658969	13660871	VANDAL9	.	.
AT5TE48715	2.61016	3.22117e-30	5	13688514	13689423	ATREP15	.	.
AT5TE48720	2.49405	1.61337e-54	5	13689424	13689704	HELITRONY1E	.	.
AT5TE50260	2.63499	0.0025148	5	14083274	14088529	ATCOPIA18A	.	.
TCONS_00007819	5.22021	0.00205727	1	9173492	9174656
TCONS_00010842	6.88866	1.11514e-40	2	7065532	7066764
TCONS_00012687	7.2644	1.36379e-13	2	1629695	1630463
TCONS_00012723	5.56558	1.09227e-12	2	5585320	5586204
TCONS_00015129	7.39227	3.42036e-07	3	17775815	17776498
TCONS_00019189	5.26733	5.23635e-05	3	11477161	11478491
TCONS_00019190	3.70426	2.66876e-33	3	11482015	11482677
TCONS_00019241	5.0685	2.99781e-07	3	16341194	16341951
TCONS_00021624	2.0207	4.06011e-10	4	861079	865560
TCONS_00023758	5.29242	1.06974e-07	4	2735127	2735743
TCONS_00023789	6.8573	6.73327e-20	4	6529381	6530130
TCONS_00028653	3.92282	7.36459e-05	5	7414929	7415784
TCONS_00029073	4.54542	2.32299e-23	5	14588468	14589723
TCONS_00030852	4.69599	4.44974e-26	5	7777118	7777953
Gene	log2FC	padj	Chr	Start	Stop	Full name	Abbrev name	Description
AT1G05030	-1.53647	3.70354e-20	1	1438151	1441417	.	.	Major facilitator superfamily protein%3B FUNCTIONS IN: carbohydrate transmembrane transporter activity%2C sugar:hydrogen symporter activity%3B INVOLVED IN: transport%2C transmembrane transport%3B LOCATED IN: mitochondrion%2C integral to membrane%2C membrane%3B EXPRESSED IN: 22 plant structures%3B EXPRESSED DURING: 13 growth stages%3B CONTAINS InterPro DOMAIN/s: Sugar transporter%2C conserved site…
AT1G05035	-2.25735	0.0144852	1	1444983	1446116	.	.	.
AT1G52000	-1.68635	0.000525225	1	19333158	19336115	.	.	Mannose-binding lectin superfamily protein%3B FUNCTIONS IN: molecular_function unknown%3B INVOLVED IN: response to salt stress%3B LOCATED IN: cellular_component unknown%3B EXPRESSED IN: 22 plant structures%3B EXPRESSED DURING: 14 growth stages%3B CONTAINS InterPro DOMAIN/s: Mannose-binding lectin (InterPro:IPR001229)%3B BEST Arabidopsis thaliana protein match is: myrosinase-binding protein 1 (TAI…
AT1G56090	-1.9776	2.22295e-13	1	20977694	20979357	.	.	Tetratricopeptide repeat (TPR)-like superfamily protein%3B FUNCTIONS IN: binding%3B INVOLVED IN: biological_process unknown%3B LOCATED IN: cellular_component unknown%3B EXPRESSED IN: 21 plant structures%3B EXPRESSED DURING: 13 growth stages%3B CONTAINS InterPro DOMAIN/s: Tetratricopeptide TPR-1 (InterPro:IPR001440)%2C Tetratricopeptide-like helical (InterPro:IPR011990)%2C Tetratricopeptide repeat…
AT2G04110	-2.58604	7.3745e-16	2	1382592	1383487
AT2TE10740	-4.3931	0.00317727	2	2325752	2326879	HELITRONY1A	.	.
AT2G18600	-2.19458	0.00010382	2	8073199	8074982	.	.	Ubiquitin-conjugating enzyme family protein%3B FUNCTIONS IN: ubiquitin-protein ligase activity%2C small conjugating protein ligase activity%2C acid-amino acid ligase activity%2C ATP binding%3B INVOLVED IN: regulation of protein metabolic process%2C protein modification process%2C post-translational protein modification%3B LOCATED IN: cellular_component unknown%3B EXPRESSED IN: 21 plant structures…
AT3G30720	-2.75378	4.8571e-08	3	12349046	12349832	.	QQS	QUA-QUINE STARCH (QQS)%3B Has 1 Blast hits to 1 proteins in 1 species: Archae - 0%3B Bacteria - 0%3B Metazoa - 0%3B Fungi - 0%3B Plants - 1%3B Viruses - 0%3B Other Eukaryotes - 0 (source: NCBI BLink).
AT3TE60310	-7.522	0.0024614	3	14749400	14750294	SADHU	.	.
AT3G43828	-3.28097	0.0211267	3	15677383	15678009	CACTA-like transposase family
AT3G44970	-2.12417	0.000154653	3	16432442	16434848	.	.	Cytochrome P450 superfamily protein%3B FUNCTIONS IN: electron carrier activity%2C monooxygenase activity%2C iron ion binding%2C oxygen binding%2C heme binding%3B LOCATED IN: endomembrane system%3B EXPRESSED IN: shoot apex%2C shoot%2C cotyledon%2C hypocotyl%2C leaf%3B CONTAINS InterPro DOMAIN/s: Cytochrome P450 (InterPro:IPR001128)%2C Cytochrome P450%2C E-class%2C group IV (InterPro:IPR002403)%2C …
AT4G15440	-2.06091	0.00394463	4	8835494	8838676	CYP74B2	HPL1	hydroperoxide lyase 1 (HPL1)%3B FUNCTIONS IN: electron carrier activity%2C monooxygenase activity%2C iron ion binding%2C heme binding%3B INVOLVED IN: fatty acid metabolic process%2C response to wounding%3B LOCATED IN: chloroplast envelope%3B EXPRESSED IN: 22 plant structures%3B EXPRESSED DURING: 13 growth stages%3B CONTAINS InterPro DOMAIN/s: Cytochrome P450 (InterPro:IPR001128)%2C Cytochrome P45…
AT5G20790	-2.23167	0.000272836	5	7039910	7040654	.	.	unknown protein%3B FUNCTIONS IN: molecular_function unknown%3B INVOLVED IN: biological_process unknown%3B LOCATED IN: endomembrane system%3B EXPRESSED IN: 11 plant structures%3B EXPRESSED DURING: LP.04 four leaves visible%2C 4 anthesis%2C petal differentiation and expansion stage%3B BEST Arabidopsis thaliana protein match is: unknown protein (TAIR:AT3G43110.1)%3B Has 30201 Blast hits to 17322 pro…
AT5G27490	-1.51969	3.25579e-05	5	9702834	9704719	.	.	Integral membrane Yip1 family protein%3B FUNCTIONS IN: molecular_function unknown%3B INVOLVED IN: biological_process unknown%3B LOCATED IN: membrane%3B EXPRESSED IN: 23 plant structures%3B EXPRESSED DURING: 14 growth stages%3B CONTAINS InterPro DOMAIN/s: Yip1 domain (InterPro:IPR006977)%3B BEST Arabidopsis thaliana protein match is: Integral membrane Yip1 family protein (TAIR:AT3G05280.1)%3B Has …

## Sheet: poliv_Lv
Gene	log2FC	padj	Chr	Start	Stop	Full name	Abbrev name	Description
AT1G06993	3.73484	6.1591e-32	1	13872214	13872516	.	.	.
AT1G28000	6.62092	2.74084e-17	1	9756674	9757963	.	.	Pentatricopeptide repeat (PPR) superfamily protein%3B FUNCTIONS IN: molecular_function unknown%3B INVOLVED IN: biological_process unknown%3B LOCATED IN: mitochondrion%3B BEST Arabidopsis thaliana protein match is: Tetratricopeptide repeat (TPR)-like superfamily protein (TAIR:AT1G28020.1)%3B Has 30201 Blast hits to 17322 proteins in 780 species: Archae - 12%3B Bacteria - 1396%3B Metazoa - 17338%3B…
AT1G33840	5.00975	1.80302e-43	1	12283725	12285371	.	.	Protein of unknown function (DUF567)%3B CONTAINS InterPro DOMAIN/s: Protein of unknown function DUF567 (InterPro:IPR007612)%3B BEST Arabidopsis thaliana protein match is: Protein of unknown function (DUF567) (TAIR:AT5G01750.2)%3B Has 377 Blast hits to 376 proteins in 19 species: Archae - 0%3B Bacteria - 0%3B Metazoa - 0%3B Fungi - 9%3B Plants - 368%3B Viruses - 0%3B Other Eukaryotes - 0 (source: …
AT1G34460	2.2563	4.23394e-06	1	12595110	12602379	CYC3,CYCLIN 3	CYCB1%3B5	CYCLIN B1%3B5 (CYCB1%3B5)%3B FUNCTIONS IN: cyclin-dependent protein kinase regulator activity%3B INVOLVED IN: regulation of cell cycle%3B LOCATED IN: endomembrane system%3B EXPRESSED IN: male gametophyte%2C pollen tube%3B EXPRESSED DURING: L mature pollen stage%2C M germinated pollen stage%3B CONTAINS InterPro DOMAIN/s: Cyclin-like (InterPro:IPR011028)%2C Cyclin-related (InterPro:IPR013763)%2C Cy…
AT1G35215	2.83619	0.0256296	1	12902718	12906171	.	.	.
AT1G36675	3.79816	1.50833e-96	1	13867568	13869490	.	.	glycine-rich protein%3B FUNCTIONS IN: molecular_function unknown%3B INVOLVED IN: biological_process unknown%3B LOCATED IN: chloroplast%3B BEST Arabidopsis thaliana protein match is: unknown protein (TAIR:AT2G10975.1)%3B Has 1842 Blast hits to 1279 proteins in 240 species: Archae - 9%3B Bacteria - 267%3B Metazoa - 613%3B Fungi - 226%3B Plants - 409%3B Viruses - 32%3B Other Eukaryotes - 286 (source…
AT1G36680	3.97434	4.63567e-59	1	13871080	13872202
AT1G53480	6.42056	4.76424e-88	1	19963047	19964188	ATMRD1,ARABIDOPSIS MTO 1 RESPONDING DOWN 1	MRD1	MTO 1 RESPONDING DOWN 1 (MRD1)%3B BEST Arabidopsis thaliana protein match is: unknown protein (TAIR:AT5G03090.1)%3B Has 7 Blast hits to 7 proteins in 1 species: Archae - 0%3B Bacteria - 0%3B Metazoa - 0%3B Fungi - 0%3B Plants - 7%3B Viruses - 0%3B Other Eukaryotes - 0 (source: NCBI BLink).
AT1G55390	4.32174	4.49593e-05	1	20680876	20683143	.	.	Cysteine/Histidine-rich C1 domain family protein%3B FUNCTIONS IN: zinc ion binding%3B INVOLVED IN: biological_process unknown%3B LOCATED IN: cellular_component unknown%3B EXPRESSED IN: 14 plant structures%3B EXPRESSED DURING: 9 growth stages%3B CONTAINS InterPro DOMAIN/s: DC1 (InterPro:IPR004146)%2C Zinc finger%2C PHD-type (InterPro:IPR001965)%2C C1-like (InterPro:IPR011424)%3B BEST Arabidopsis t…
AT1G55430	2.80107	1.63807e-10	1	20697392	20699687	.	.	Cysteine/Histidine-rich C1 domain family protein%3B FUNCTIONS IN: zinc ion binding%3B LOCATED IN: cellular_component unknown%3B EXPRESSED IN: root%3B CONTAINS InterPro DOMAIN/s: DC1 (InterPro:IPR004146)%2C Zinc finger%2C PHD-type (InterPro:IPR001965)%2C C1-like (InterPro:IPR011424)%3B BEST Arabidopsis thaliana protein match is: Cysteine/Histidine-rich C1 domain family protein (TAIR:AT1G55420.1)%3…
AT1G60110	1.945	5.06651e-10	1	22168424	22170760	.	.	Mannose-binding lectin superfamily protein%3B EXPRESSED IN: cultured cell%3B CONTAINS InterPro DOMAIN/s: Mannose-binding lectin (InterPro:IPR001229)%3B BEST Arabidopsis thaliana protein match is: Mannose-binding lectin superfamily protein (TAIR:AT1G60130.1)%3B Has 2034 Blast hits to 667 proteins in 34 species: Archae - 0%3B Bacteria - 0%3B Metazoa - 0%3B Fungi - 0%3B Plants - 2032%3B Viruses - 0%…
AT1G67105	5.22006	3.03007e-102	1	25057479	25058264	.	.	.
AT1TE44720	5.32125	5.12469e-27	1	13659273	13667557	ATGP1	.	.
AT1TE45490	3.95138	8.12734e-09	1	13869521	13869865	ATREP14	.	.
AT1TE58825	7.1487	1.05795e-22	1	17713520	17714780	ATGP1	.	.
AT2G01422	7.56085	0.00880896	2	183940	184734	.	.	.
AT2G03821	4.05349	0.00964414	2	1167303	1168206	.	.	unknown protein%3B FUNCTIONS IN: molecular_function unknown%3B INVOLVED IN: biological_process unknown%3B LOCATED IN: cellular_component unknown%3B Has 3 Blast hits to 3 proteins in 2 species: Archae - 0%3B Bacteria - 0%3B Metazoa - 1%3B Fungi - 0%3B Plants - 2%3B Viruses - 0%3B Other Eukaryotes - 0 (source: NCBI BLink).
AT2G04135	1.5902	4.00937e-05	2	1391930	1392938
AT2G04460	2.45785	4.38817e-18	2	1547538	1548999
AT2G06065	2.49456	0.000369641	2	5735771	5736150	.	.	.
AT2G06555	6.19697	9.20734e-17	2	2604148	2604927	.	.	unknown protein%3B Has 30201 Blast hits to 17322 proteins in 780 species: Archae - 12%3B Bacteria - 1396%3B Metazoa - 17338%3B Fungi - 3422%3B Plants - 5037%3B Viruses - 0%3B Other Eukaryotes - 2996 (source: NCBI BLink).
AT2G06850	1.56949	0.0076726	2	2763449	2765743	EXGT-A1,endoxyloglucan transferase A1,EXT,ENDOXYLOGLUCAN TRANSFERASE	XTH4	xyloglucan endotransglucosylase/hydrolase 4 (XTH4)%3B FUNCTIONS IN: hydrolase activity%2C acting on glycosyl bonds%2C xyloglucan:xyloglucosyl transferase activity%3B INVOLVED IN: response to auxin stimulus%2C response to mechanical stimulus%2C response to low light intensity stimulus%2C unidimensional cell growth%3B LOCATED IN: in 6 components%3B EXPRESSED IN: 24 plant structures%3B EXPRESSED DUR…
AT2G10921	4.33405	4.61647e-20	2	4301932	4303080	.	.	.
AT2G10940	1.66278	0.000493244	2	4310321	4312162	.	.	Bifunctional inhibitor/lipid-transfer protein/seed storage 2S albumin superfamily protein%3B FUNCTIONS IN: lipid binding%3B INVOLVED IN: lipid transport%3B LOCATED IN: chloroplast thylakoid membrane%2C apoplast%2C chloroplast%2C membrane%3B EXPRESSED IN: 21 plant structures%3B EXPRESSED DURING: 13 growth stages%3B CONTAINS InterPro DOMAIN/s: Bifunctional inhibitor/plant lipid transfer protein/see…
AT2G10975	5.22124	2.49319e-34	2	4334959	4335909	.	.	unknown protein%3B Has 30201 Blast hits to 17322 proteins in 780 species: Archae - 12%3B Bacteria - 1396%3B Metazoa - 17338%3B Fungi - 3422%3B Plants - 5037%3B Viruses - 0%3B Other Eukaryotes - 2996 (source: NCBI BLink).
AT2G13830	3.61136	0.0456088	2	5782178	5786746
AT2G15030	2.1853	2.59489e-12	2	6503074	6506409
AT2G15940	5.35043	1.10443e-29	2	6942914	6944794
AT2G16140	3.75497	4.36656e-38	2	7005328	7008239
AT2G17050	1.68754	0.0267167	2	7410704	7415802	.	.	disease resistance protein (TIR-NBS-LRR class)%2C putative%3B FUNCTIONS IN: transmembrane receptor activity%2C ATP binding%3B INVOLVED IN: signal transduction%2C apoptosis%2C defense response%2C innate immune response%3B LOCATED IN: intrinsic to membrane%3B CONTAINS InterPro DOMAIN/s: NB-ARC (InterPro:IPR002182)%2C Leucine-rich repeat%2C typical subtype (InterPro:IPR003591)%2C Leucine-rich repeat…
AT2G17060	1.50912	0.0456449	2	7422336	7427119	.	.	Disease resistance protein (TIR-NBS-LRR class) family%3B FUNCTIONS IN: transmembrane receptor activity%2C ATP binding%3B INVOLVED IN: signal transduction%2C apoptosis%2C defense response%2C innate immune response%3B LOCATED IN: intrinsic to membrane%3B EXPRESSED IN: root%3B CONTAINS InterPro DOMAIN/s: NB-ARC (InterPro:IPR002182)%2C Leucine-rich repeat (InterPro:IPR001611)%2C Disease resistance pr…
AT2G17690	3.48352	5.32791e-13	2	7682162	7684083	.	SDC	SUPPRESSOR OF DRM1 DRM2 CMT3 (SDC)%3B CONTAINS InterPro DOMAIN/s: F-box domain%2C Skp2-like (InterPro:IPR022364)%2C Protein of unknown function DUF295 (InterPro:IPR005174)%3B BEST Arabidopsis thaliana protein match is: Protein of unknown function (DUF295) (TAIR:AT1G65760.1)%3B Has 234 Blast hits to 215 proteins in 11 species: Archae - 0%3B Bacteria - 0%3B Metazoa - 0%3B Fungi - 0%3B Plants - 234%…
AT2G21850	1.78498	6.27241e-15	2	9315204	9318238	.	.	Cysteine/Histidine-rich C1 domain family protein%3B FUNCTIONS IN: zinc ion binding%3B INVOLVED IN: intracellular signaling pathway%3B LOCATED IN: cellular_component unknown%3B EXPRESSED IN: embryo%2C hypocotyl%2C root%3B EXPRESSED DURING: D bilateral stage%3B CONTAINS InterPro DOMAIN/s: Protein kinase C-like%2C phorbol ester/diacylglycerol binding (InterPro:IPR002219)%2C Zinc finger%2C PHD-type%2…
AT2G22710	2.56931	1.30097e-05	2	9651719	9654532
AT2G33175	4.6648	4.74253e-23	2	14062699	14063623	.	.	unknown protein%3B FUNCTIONS IN: molecular_function unknown%3B INVOLVED IN: biological_process unknown%3B LOCATED IN: endomembrane system%3B Has 10 Blast hits to 10 proteins in 1 species: Archae - 0%3B Bacteria - 0%3B Metazoa - 0%3B Fungi - 0%3B Plants - 10%3B Viruses - 0%3B Other Eukaryotes - 0 (source: NCBI BLink).
AT2TE06390	1.82734	1.17899e-07	2	1388832	1393901	ATCOPIA28	.	.
AT2TE11695	3.98492	2.54409e-14	2	2602448	2603916	ATIS112A	.	.
AT2TE18045	3.91909	0.0131067	2	4301568	4301882	ATDNAI27T9A	.	.
AT2TE18055	3.99923	0.000519492	2	4302305	4303175	LIMPET1	.	.
AT2TE18240	3.40428	1.06427e-27	2	4336398	4337750	ATIS112A	.	.
AT2TE23670	3.8753	2.6366e-18	2	5808801	5814890	ATGP1	.	.
AT2TE25540	3.72136	0.0125134	2	6263279	6271099	ATGP1	.	.
AT2TE28290	5.39167	0.0267908	2	6944415	6944900	ATHAT1	.	.
AT2TE69490	5.83349	1.57955e-09	2	15566814	15568070	ATREP12	.	.
AT2TE82000	5.90429	1.171e-10	2	18106654	18107024	RathE2_cons	.	.
AT3G06495	2.79348	0.0406321	3	15078987	15079636	.	.	.
AT3G06515	2.97593	0.0172466	3	15080305	15080687	.	.	.
AT3G19350	3.46676	5.50729e-15	3	6705474	6706127	.	MPC	maternally expressed pab C-terminal (MPC)%3B CONTAINS InterPro DOMAIN/s: Polyadenylate-binding protein/Hyperplastic disc protein (InterPro:IPR002004)%3B BEST Arabidopsis thaliana protein match is: poly(A) binding protein 8 (TAIR:AT1G49760.2)%3B Has 865 Blast hits to 863 proteins in 191 species: Archae - 0%3B Bacteria - 0%3B Metazoa - 523%3B Fungi - 105%3B Plants - 148%3B Viruses - 0%3B Other Euka…
AT3G27473	1.61875	0.0145633	3	10169242	10172060	.	.	Cysteine/Histidine-rich C1 domain family protein%3B FUNCTIONS IN: zinc ion binding%3B INVOLVED IN: intracellular signaling pathway%3B EXPRESSED IN: stem%2C sperm cell%2C root%3B CONTAINS InterPro DOMAIN/s: Protein kinase C-like%2C phorbol ester/diacylglycerol binding (InterPro:IPR002219)%2C DC1 (InterPro:IPR004146)%2C Zinc finger%2C PHD-type (InterPro:IPR001965)%2C C1-like (InterPro:IPR011424)%3B…
AT3G28310	2.71937	9.60417e-07	3	10576961	10577375	.	.	Protein of unknown function (DUF677)%3B CONTAINS InterPro DOMAIN/s: Protein of unknown function DUF677 (InterPro:IPR007749)%3B BEST Arabidopsis thaliana protein match is: Protein of unknown function (DUF677) (TAIR:AT3G28290.1)%3B Has 57 Blast hits to 57 proteins in 3 species: Archae - 0%3B Bacteria - 0%3B Metazoa - 0%3B Fungi - 0%3B Plants - 57%3B Viruses - 0%3B Other Eukaryotes - 0 (source: NCBI…
AT3G28320	2.79362	1.7675e-06	3	10581831	10582784	.	.	Protein of unknown function (DUF677)%3B CONTAINS InterPro DOMAIN/s: Protein of unknown function DUF677 (InterPro:IPR007749)%3B BEST Arabidopsis thaliana protein match is: Protein of unknown function (DUF677) (TAIR:AT3G28290.1)%3B Has 148 Blast hits to 148 proteins in 25 species: Archae - 0%3B Bacteria - 23%3B Metazoa - 1%3B Fungi - 0%3B Plants - 118%3B Viruses - 0%3B Other Eukaryotes - 6 (source:…
AT3G28899	6.67827	8.31058e-61	3	10902184	10902515	.	.	unknown protein%3B Has 30201 Blast hits to 17322 proteins in 780 species: Archae - 12%3B Bacteria - 1396%3B Metazoa - 17338%3B Fungi - 3422%3B Plants - 5037%3B Viruses - 0%3B Other Eukaryotes - 2996 (source: NCBI BLink).
AT3G29631	4.55868	6.06121e-51	3	11470374	11470821	.	.	.
AT3G29637	3.77814	0.0135035	3	11471115	11471977	.	.	.
AT3G29639	5.24637	3.02354e-111	3	11478633	11480033	.	.	BEST Arabidopsis thaliana protein match is: SPOC domain / Transcription elongation factor S-II protein (TAIR:AT5G11430.1)%3B Has 45 Blast hits to 45 proteins in 8 species: Archae - 0%3B Bacteria - 0%3B Metazoa - 0%3B Fungi - 0%3B Plants - 45%3B Viruses - 0%3B Other Eukaryotes - 0 (source: NCBI BLink).
AT3G30122	1.67855	0.00775985	3	11758485	11761130
AT3G30842	3.74269	0.0180882	3	12593810	12600432	ATPDR10,PDR10,pleiotropic drug resistance 10	ABCG38	pleiotropic drug resistance 10 (PDR10)%3B FUNCTIONS IN: nucleoside-triphosphatase activity%2C ATPase activity%2C nucleotide binding%2C ATP binding%3B INVOLVED IN: drug transmembrane transport%3B LOCATED IN: membrane%3B CONTAINS InterPro DOMAIN/s: ATPase%2C AAA+ type%2C core (InterPro:IPR003593)%2C ABC transporter-like (InterPro:IPR003439)%2C ABC-2 type transporter (InterPro:IPR013525)%3B BEST Ara…
AT3G31005	4.72352	0.00351561	3	12662598	12670958
AT3G32195	5.20249	0.000295744	3	13165571	13170335
AT3G33528	2.419	0.00062386	3	14082640	14084346	.	.	unknown protein%3B FUNCTIONS IN: molecular_function unknown%3B INVOLVED IN: biological_process unknown%3B LOCATED IN: cellular_component unknown%3B BEST Arabidopsis thaliana protein match is: unknown protein (TAIR:AT4G07526.3)%3B Has 57 Blast hits to 57 proteins in 2 species: Archae - 0%3B Bacteria - 0%3B Metazoa - 0%3B Fungi - 0%3B Plants - 57%3B Viruses - 0%3B Other Eukaryotes - 0 (source: NCBI…
AT3G42800	1.79625	0.0296378	3	14905230	14907035	.	.	unknown protein%3B BEST Arabidopsis thaliana protein match is: unknown protein (TAIR:AT1G54200.1)%3B Has 853 Blast hits to 340 proteins in 98 species: Archae - 0%3B Bacteria - 94%3B Metazoa - 145%3B Fungi - 62%3B Plants - 95%3B Viruses - 0%3B Other Eukaryotes - 457 (source: NCBI BLink).
AT3G48130	5.78431	1.46693e-14	3	17774877	17775575
AT3G54730	4.08712	0.00208089	3	20259003	20260453	.	.	BEST Arabidopsis thaliana protein match is: ovate family protein 9 (TAIR:AT4G04030.1)%3B Has 17 Blast hits to 16 proteins in 6 species: Archae - 0%3B Bacteria - 0%3B Metazoa - 4%3B Fungi - 0%3B Plants - 8%3B Viruses - 3%3B Other Eukaryotes - 2 (source: NCBI BLink).
AT3TE40125	7.58877	1.06522e-22	3	9608086	9610451	ATDNAI27T9A	.	.
AT3TE45325	5.13061	0.0218631	3	10900843	10902022	ATREP1	.	.
AT3TE45330	4.77024	8.08571e-20	3	10902528	10902659	ATSINE2A	.	.
AT3TE45630	3.07309	1.50834e-06	3	10977979	10980184	HELITRON2	.	.
AT3TE47360	6.41204	1.27949e-13	3	11369855	11370572	ATGP1	.	.
AT3TE63155	6.4483	1.01805e-11	3	15618675	15619874	ATDNAI27T9B	.	.
AT3TE70590	3.66621	1.57816e-05	3	17402796	17417981	ARNOLD3	.	.
AT3TE76405	6.80196	6.93443e-18	3	18843490	18844703	ATREP12	.	.
AT3TE92345	3.8646	0.0422356	3	22660827	22661542	ATDNAI27T9B	.	.
AT4G04270	5.00937	0.00120208	4	2057806	2060252
AT4G04290	4.77997	0.00302635	4	2068990	2071773
AT4G04293	3.49809	8.48085e-87	4	2076832	2077361
AT4G05295	4.05679	2.096e-29	4	4841574	4842389	.	.	.
AT4G06265	3.94546	8.93685e-07	4	8460579	8461333	.	.	.
AT4G07850	2.05611	0.00410732	4	4671637	4675725
AT4G07995	4.31588	1.39342e-67	4	4842688	4843814	.	.	.
AT4G08020	3.77087	7.89401e-10	4	4838849	4841107
AT4G08040	1.76493	0.0419629	4	4886962	4889224	.	ACS11	1-aminocyclopropane-1-carboxylate synthase 11 (ACS11)%3B FUNCTIONS IN: 1-aminocyclopropane-1-carboxylate synthase activity%3B INVOLVED IN: ethylene biosynthetic process%2C biosynthetic process%3B LOCATED IN: cellular_component unknown%3B EXPRESSED IN: cotyledon%2C petiole%2C leaf%3B EXPRESSED DURING: LP.10 ten leaves visible%2C LP.12 twelve leaves visible%3B CONTAINS InterPro DOMAIN/s: 1-aminocyc…
AT4G10580	4.60417	1.00812e-08	4	6531382	6535751
AT4G10920	1.79999	1.55745e-38	4	6696712	6699199	.	KELP	KELP%3B FUNCTIONS IN: transcription coactivator activity%2C transcription regulator activity%2C DNA binding%3B INVOLVED IN: regulation of transcription%2C DNA-dependent%3B LOCATED IN: cellular_component unknown%3B EXPRESSED IN: 25 plant structures%3B EXPRESSED DURING: 13 growth stages%3B CONTAINS InterPro DOMAIN/s: ssDNA-binding transcriptional regulator (InterPro:IPR009044)%2C Transcriptional co…
AT4G26730	3.97386	0.00396261	4	13472579	13473309	.	.	S-adenosyl-L-methionine-dependent methyltransferases superfamily protein%3B FUNCTIONS IN: methyltransferase activity%3B INVOLVED IN: metabolic process%3B LOCATED IN: cellular_component unknown%3B EXPRESSED IN: male gametophyte%2C pollen tube%3B EXPRESSED DURING: L mature pollen stage%2C M germinated pollen stage%3B CONTAINS InterPro DOMAIN/s: Methyltransferase type 11 (InterPro:IPR013216)%3B BEST…
AT4G34071	4.7461	0.000353961	4	16325750	16326840	.	.	.
AT4TE08130	3.70303	1.67171e-37	4	1595963	1597295	AT9TSD1	.	.
AT4TE08355	5.59417	0.0102151	4	1644067	1645245	ATGP1	.	.
AT4TE09800	3.9691	0.000184949	4	2064099	2068831	ATCOPIA59	.	.
AT4TE09825	4.05059	0.00727664	4	2072130	2075641	HELITRONY3	.	.
AT4TE09850	2.69205	8.13205e-05	4	2077462	2077604	ATREP5	.	.
AT4TE10600	2.37044	0.000485255	4	2286691	2288784	ATCOPIA57	.	.
AT4TE20120	5.22385	5.01075e-11	4	4830280	4836765	ATENSPM5	.	.
AT4TE20125	5.18653	0.0185469	4	4836766	4838847	ATENSPM6	.	.
AT4TE22970	3.95773	0.00701011	4	5485146	5494752	VANDAL8	.	.
AT5G01660	1.76689	0.0120927	5	244250	249207	.	.	CONTAINS InterPro DOMAIN/s: Galactose oxidase/kelch%2C beta-propeller (InterPro:IPR011043)%2C Kelch repeat type 1 (InterPro:IPR006652)%2C Development/cell death domain (InterPro:IPR013989)%2C Kelch related (InterPro:IPR013089)%2C Kelch-type beta propeller (InterPro:IPR015915)%3B BEST Arabidopsis thaliana protein match is: DCD (Development and Cell Death) domain protein (TAIR:AT3G11000.1)%3B Has 1…
AT5G10140	1.55971	0.000353961	5	3173382	3179448	AGL25,AGAMOUS-like 25,FLF,FLOWERING LOCUS F,RSB6,REDUCED STEM BRANCHING 6	FLC	FLOWERING LOCUS C (FLC)%3B CONTAINS InterPro DOMAIN/s: Transcription factor%2C MADS-box (InterPro:IPR002100)%2C Transcription factor%2C K-box (InterPro:IPR002487)%3B BEST Arabidopsis thaliana protein match is: K-box region and MADS-box transcription factor family protein (TAIR:AT1G77080.4)%3B Has 1807 Blast hits to 1807 proteins in 277 species: Archae - 0%3B Bacteria - 0%3B Metazoa - 736%3B Fungi…
AT5G24240	7.22959	5.72338e-171	5	8230942	8234150	.	.	Phosphatidylinositol 3- and 4-kinase %3BUbiquitin family protein%3B FUNCTIONS IN: inositol or phosphatidylinositol kinase activity%2C phosphotransferase activity%2C alcohol group as acceptor%3B LOCATED IN: peroxisome%3B EXPRESSED IN: 11 plant structures%3B EXPRESSED DURING: 6 growth stages%3B CONTAINS InterPro DOMAIN/s: Phosphatidylinositol 3-/4-kinase%2C catalytic (InterPro:IPR000403)%2C Ubiquit…
AT5G27845	6.66323	5.70552e-20	5	9868348	9871836
AT5G35490	1.62312	4.41395e-18	5	13689817	13690548	ATMRU1,ARABIDOPSIS MTO 1 RESPONDING UP 1	MRU1	MTO 1 RESPONDING UP 1 (MRU1)%3B Has 35333 Blast hits to 34131 proteins in 2444 species: Archae - 798%3B Bacteria - 22429%3B Metazoa - 974%3B Fungi - 991%3B Plants - 531%3B Viruses - 0%3B Other Eukaryotes - 9610 (source: NCBI BLink).
AT5G41830	4.89033	8.29104e-49	5	16743636	16745519	.	.	RNI-like superfamily protein%3B CONTAINS InterPro DOMAIN/s: FBD-like (InterPro:IPR006566)%2C Leucine-rich repeat 2 (InterPro:IPR013101)%3B BEST Arabidopsis thaliana protein match is: F-box/RNI-like superfamily protein (TAIR:AT4G00320.1)%3B Has 1807 Blast hits to 1807 proteins in 277 species: Archae - 0%3B Bacteria - 0%3B Metazoa - 736%3B Fungi - 347%3B Plants - 385%3B Viruses - 0%3B Other Eukaryo…
AT5TE18210	1.88751	0.0282839	5	5041057	5041327	TAT1_ATH	.	.
AT5TE25535	6.50754	1.13677e-14	5	7056105	7057389	ATREP12	.	.
AT5TE33235	4.85564	3.56559e-13	5	9181650	9189417	ATGP1	.	.
AT5TE35950	7.96074	5.46663e-29	5	9871829	9872479	HELITRONY1D	.	.
AT5TE39170	2.74208	0.00174288	5	10764243	10772503	ATGP1	.	.
AT5TE47750	7.45507	1.11975e-24	5	13467425	13471354	ATLINEIII	.	.
AT5TE47755	6.61947	3.74265e-18	5	13471681	13472449	ATIS112A	.	.
AT5TE48605	5.4904	1.14784e-13	5	13658969	13660871	VANDAL9	.	.
AT5TE48715	2.07001	1.26139e-35	5	13688514	13689423	ATREP15	.	.
AT5TE48720	2.02361	2.35592e-62	5	13689424	13689704	HELITRONY1E	.	.
AT5TE50260	4.09448	1.81733e-15	5	14083274	14088529	ATCOPIA18A	.	.
TCONS_00007819	5.39826	9.78014e-07	1	9173492	9174656
TCONS_00008148	4.10359	0.000353961	1	23280440	23281609
TCONS_00010842	6.6326	8.84453e-45	2	7065532	7066764
TCONS_00012687	7.35085	5.89614e-21	2	1629695	1630463
TCONS_00012723	6.05103	8.50724e-24	2	5585320	5586204
TCONS_00015129	6.90367	4.89217e-11	3	17775815	17776498
TCONS_00019189	5.02991	1.68381e-07	3	11477161	11478491
TCONS_00019190	3.71236	8.20325e-60	3	11482015	11482677
TCONS_00019241	7.5457	1.6067e-25	3	16341194	16341951
TCONS_00021624	4.77346	1.62975e-120	4	861079	865560
TCONS_00023758	5.28997	3.53615e-11	4	2735127	2735743
TCONS_00023789	6.57527	2.13282e-23	4	6529381	6530130
TCONS_00028653	5.37245	1.19828e-14	5	7414929	7415784
TCONS_00028972	3.05773	0.0133597	5	10035385	10036257
TCONS_00029073	4.83554	1.67171e-37	5	14588468	14589723
TCONS_00030852	4.73599	5.63391e-44	5	7777118	7777953
FC >=1 <1.5
Gene	log2FoldChange	padj	Chr	Start	Stop	Full name	Abbrev name	Description
AT1G02220	1.22909	9.6e-05	1	428650	430720	ANAC003,NAC domain containing protein 3	NAC003	NAC domain containing protein 3 (NAC003)%3B FUNCTIONS IN: sequence-specific DNA binding transcription factor activity%3B INVOLVED IN: multicellular organismal development%2C regulation of transcription%3B LOCATED IN: cellular_component unknown%3B EXPRESSED IN: 17 plant structures%3B EXPRESSED DURING: LP.06 six leaves visible%2C LP.04 four leaves visible%2C 4 anthesis%2C 4 leaf senescence stage%2C…
AT1G11785	1.27148	0.00202381	1	3979823	3981079	.	.	unknown protein%3B FUNCTIONS IN: molecular_function unknown%3B INVOLVED IN: biological_process unknown%3B LOCATED IN: cellular_component unknown%3B Has 2 Blast hits to 2 proteins in 1 species: Archae - 0%3B Bacteria - 0%3B Metazoa - 0%3B Fungi - 0%3B Plants - 2%3B Viruses - 0%3B Other Eukaryotes - 0 (source: NCBI BLink).
AT1G59930	1.47059	0.00378124	1	22060924	22061516	.	.	MADS-box family protein%3B BEST Arabidopsis thaliana protein match is: MADS-box family protein (TAIR:AT1G59920.1)%3B Has 225 Blast hits to 221 proteins in 10 species: Archae - 0%3B Bacteria - 0%3B Metazoa - 0%3B Fungi - 0%3B Plants - 225%3B Viruses - 0%3B Other Eukaryotes - 0 (source: NCBI BLink).
AT4G04223	1.056	0.00652975	4	2036511	2037800	.	.	.
Gene	log2FC	padj	Chr	Start	Stop	Full name	Abbrev name	Description
AT1G04220	-1.58879	0.0149938	1	1119698	1122526	.	KCS2	3-ketoacyl-CoA synthase 2 (KCS2)%3B FUNCTIONS IN: fatty acid elongase activity%3B INVOLVED IN: response to wounding%2C response to osmotic stress%2C suberin biosynthetic process%3B LOCATED IN: membrane%3B EXPRESSED IN: 17 plant structures%3B EXPRESSED DURING: 6 growth stages%3B CONTAINS InterPro DOMAIN/s: Thiolase-like (InterPro:IPR016039)%2C Very-long-chain 3-ketoacyl-CoA synthase (InterPro:IPR0…
AT1G04247	-1.80789	0.0155525	1	1120225	1122526	.	.	.
AT1G05030	-1.55687	4.71323e-32	1	1438151	1441417	.	.	Major facilitator superfamily protein%3B FUNCTIONS IN: carbohydrate transmembrane transporter activity%2C sugar:hydrogen symporter activity%3B INVOLVED IN: transport%2C transmembrane transport%3B LOCATED IN: mitochondrion%2C integral to membrane%2C membrane%3B EXPRESSED IN: 22 plant structures%3B EXPRESSED DURING: 13 growth stages%3B CONTAINS InterPro DOMAIN/s: Sugar transporter%2C conserved site…
AT1G05035	-2.3245	0.00139908	1	1444983	1446116	.	.	.
AT1G05680	-2.02407	0.0181594	1	1703091	1704691	.	UGT74E2	Uridine diphosphate glycosyltransferase 74E2 (UGT74E2)%3B CONTAINS InterPro DOMAIN/s: UDP-glucuronosyl/UDP-glucosyltransferase (InterPro:IPR002213)%3B BEST Arabidopsis thaliana protein match is: UDP-Glycosyltransferase superfamily protein (TAIR:AT1G05675.1)%3B Has 8397 Blast hits to 8309 proteins in 513 species: Archae - 0%3B Bacteria - 605%3B Metazoa - 2499%3B Fungi - 31%3B Plants - 5061%3B Viru…
AT1G29640	-2.2425	0.0484902	1	10355702	10356482	.	.	Protein of unknown function%2C DUF584%3B CONTAINS InterPro DOMAIN/s: Protein of unknown function DUF584 (InterPro:IPR007608)%3B BEST Arabidopsis thaliana protein match is: Protein of unknown function%2C DUF584 (TAIR:AT2G34340.1)%3B Has 324 Blast hits to 324 proteins in 20 species: Archae - 0%3B Bacteria - 0%3B Metazoa - 0%3B Fungi - 0%3B Plants - 324%3B Viruses - 0%3B Other Eukaryotes - 0 (source…
AT1G48580	-4.38376	0.00681652	1	17958262	17960610	.	.	unknown protein%3B Has 91 Blast hits to 91 proteins in 40 species: Archae - 0%3B Bacteria - 0%3B Metazoa - 49%3B Fungi - 0%3B Plants - 28%3B Viruses - 0%3B Other Eukaryotes - 14 (source: NCBI BLink).
AT1G52000	-3.07118	8.83665e-28	1	19333158	19336115	.	.	Mannose-binding lectin superfamily protein%3B FUNCTIONS IN: molecular_function unknown%3B INVOLVED IN: response to salt stress%3B LOCATED IN: cellular_component unknown%3B EXPRESSED IN: 22 plant structures%3B EXPRESSED DURING: 14 growth stages%3B CONTAINS InterPro DOMAIN/s: Mannose-binding lectin (InterPro:IPR001229)%3B BEST Arabidopsis thaliana protein match is: myrosinase-binding protein 1 (TAI…
AT1G52690	-19.9075	9.97954e-09	1	19619744	19621534	.	LEA7	Late embryogenesis abundant protein (LEA) family protein%3B BEST Arabidopsis thaliana protein match is: Late embryogenesis abundant protein (LEA) family protein (TAIR:AT3G15670.1)%3B Has 2929 Blast hits to 1441 proteins in 420 species: Archae - 10%3B Bacteria - 766%3B Metazoa - 298%3B Fungi - 136%3B Plants - 1347%3B Viruses - 16%3B Other Eukaryotes - 356 (source: NCBI BLink).
AT1G54020	-3.90868	0.0241222	1	20161669	20163748	.	.	GDSL-like Lipase/Acylhydrolase superfamily protein%3B FUNCTIONS IN: hydrolase activity%2C acting on ester bonds%2C carboxylesterase activity%3B INVOLVED IN: lipid metabolic process%3B LOCATED IN: vacuole%3B EXPRESSED IN: 16 plant structures%3B EXPRESSED DURING: 10 growth stages%3B CONTAINS InterPro DOMAIN/s: Lipase%2C GDSL (InterPro:IPR001087)%3B BEST Arabidopsis thaliana protein match is: GDSL-l…
AT1G54040	-2.12683	2.41516e-21	1	20170714	20173949	ESR,EPITHIOSPECIFYING SENESCENCE REGULATOR,TASTY	ESP	epithiospecifier protein (ESP)%3B FUNCTIONS IN: enzyme regulator activity%3B INVOLVED IN: response to jasmonic acid stimulus%2C glucosinolate catabolic process%2C leaf senescence%2C defense response to bacterium%3B LOCATED IN: nucleus%3B EXPRESSED IN: 19 plant structures%3B EXPRESSED DURING: 14 growth stages%3B CONTAINS InterPro DOMAIN/s: Galactose oxidase/kelch%2C beta-propeller (InterPro:IPR011…
AT1G56090	-2.1029	2.81304e-22	1	20977694	20979357	.	.	Tetratricopeptide repeat (TPR)-like superfamily protein%3B FUNCTIONS IN: binding%3B INVOLVED IN: biological_process unknown%3B LOCATED IN: cellular_component unknown%3B EXPRESSED IN: 21 plant structures%3B EXPRESSED DURING: 13 growth stages%3B CONTAINS InterPro DOMAIN/s: Tetratricopeptide TPR-1 (InterPro:IPR001440)%2C Tetratricopeptide-like helical (InterPro:IPR011990)%2C Tetratricopeptide repeat…
AT1G61120	-2.19175	0.0217369	1	22523636	22528811	GES,GERANYLLINALOOL SYNTHASE,TPS4,TERPENE SYNTHASE 4	TPS04	terpene synthase 04 (TPS04)%3B CONTAINS InterPro DOMAIN/s: Terpene synthase%2C metal-binding domain (InterPro:IPR005630)%2C Terpenoid synthase (InterPro:IPR008949)%2C Terpenoid cylases/protein prenyltransferase alpha-alpha toroid (InterPro:IPR008930)%2C Terpene synthase-like (InterPro:IPR001906)%3B BEST Arabidopsis thaliana protein match is: Terpenoid cyclases/Protein prenyltransferases superfami…
AT1G69480	-2.37398	0.0466614	1	26114111	26117797	.	.	EXS (ERD1/XPR1/SYG1) family protein%3B FUNCTIONS IN: molecular_function unknown%3B INVOLVED IN: biological_process unknown%3B LOCATED IN: integral to membrane%2C plasma membrane%3B EXPRESSED IN: stem%2C sepal%2C stamen%2C seed%3B EXPRESSED DURING: 4 anthesis%2C petal differentiation and expansion stage%2C E expanded cotyledon stage%3B CONTAINS InterPro DOMAIN/s: EXS%2C C-terminal (InterPro:IPR004…
AT1G70260	-1.72403	0.0155434	1	26456843	26459450	.	UMAMIT36	nodulin MtN21 /EamA-like transporter family protein%3B FUNCTIONS IN: molecular_function unknown%3B LOCATED IN: endomembrane system%2C membrane%3B CONTAINS InterPro DOMAIN/s: Protein of unknown function DUF6%2C transmembrane (InterPro:IPR000620)%3B BEST Arabidopsis thaliana protein match is: Nodulin MtN21 /EamA-like transporter family protein (TAIR:AT1G60050.1)%3B Has 1237 Blast hits to 1229 prote…
AT1G80820	-2.25847	0.0196014	1	30370571	30372670	ATCCR2	CCR2	cinnamoyl coa reductase (CCR2)%3B CONTAINS InterPro DOMAIN/s: NAD-dependent epimerase/dehydratase (InterPro:IPR001509)%2C NAD(P)-binding domain (InterPro:IPR016040)%3B BEST Arabidopsis thaliana protein match is: cinnamoyl coa reductase 1 (TAIR:AT1G15950.1)%3B Has 10779 Blast hits to 10766 proteins in 1817 species: Archae - 140%3B Bacteria - 4512%3B Metazoa - 410%3B Fungi - 946%3B Plants - 2512%3B…
AT2G01610	-1.51743	0.0185469	2	273916	274820	.	.	Plant invertase/pectin methylesterase inhibitor superfamily protein%3B FUNCTIONS IN: enzyme inhibitor activity%2C pectinesterase inhibitor activity%2C pectinesterase activity%3B INVOLVED IN: biological_process unknown%3B LOCATED IN: endomembrane system%3B EXPRESSED IN: 22 plant structures%3B EXPRESSED DURING: 13 growth stages%3B CONTAINS InterPro DOMAIN/s: Pectinesterase inhibitor (InterPro:IPR00…
AT2G04110	-2.46093	8.22114e-25	2	1382592	1383487
AT2TE10740	-4.2097	2.22455e-06	2	2325752	2326879	HELITRONY1A	.	.
AT2G18600	-2.95281	1.90011e-08	2	8073199	8074982	.	.	Ubiquitin-conjugating enzyme family protein%3B FUNCTIONS IN: ubiquitin-protein ligase activity%2C small conjugating protein ligase activity%2C acid-amino acid ligase activity%2C ATP binding%3B INVOLVED IN: regulation of protein metabolic process%2C protein modification process%2C post-translational protein modification%3B LOCATED IN: cellular_component unknown%3B EXPRESSED IN: 21 plant structures…
AT2G26010	-3.48356	0.0220957	2	11087347	11087944	.	PDF1.3	plant defensin 1.3 (PDF1.3)%3B FUNCTIONS IN: molecular_function unknown%3B INVOLVED IN: defense response%3B LOCATED IN: endomembrane system%2C cell wall%3B CONTAINS InterPro DOMAIN/s: Gamma thionin (InterPro:IPR008176)%2C Knottin (InterPro:IPR003614)%3B BEST Arabidopsis thaliana protein match is: plant defensin 1.2C (TAIR:AT5G44430.1)%3B Has 195 Blast hits to 195 proteins in 48 species: Archae - …
AT2G26020	-3.24302	0.0437364	2	11089249	11089597	.	PDF1.2b	plant defensin 1.2b (PDF1.2b)%3B FUNCTIONS IN: molecular_function unknown%3B INVOLVED IN: defense response%3B LOCATED IN: endomembrane system%2C cell wall%3B EXPRESSED IN: 8 plant structures%3B EXPRESSED DURING: 8 growth stages%3B CONTAINS InterPro DOMAIN/s: Gamma thionin (InterPro:IPR008176)%2C Knottin (InterPro:IPR003614)%3B BEST Arabidopsis thaliana protein match is: plant defensin 1.2C (TAIR:…
AT2G28210	-2.54884	0.0326922	2	12029996	12032420	ATACA2,alpha carbonic anhydrase 2	ACA2	alpha carbonic anhydrase 2 (ACA2)%3B FUNCTIONS IN: carbonate dehydratase activity%2C zinc ion binding%3B INVOLVED IN: response to carbon dioxide%2C one-carbon metabolic process%3B LOCATED IN: cellular_component unknown%3B EXPRESSED IN: stem%2C root%3B CONTAINS InterPro DOMAIN/s: Carbonic anhydrase%2C alpha-class%2C catalytic domain (InterPro:IPR001148)%2C Carbonic anhydrase%2C alpha-class%2C cons…
AT2G29460	-1.55069	0.00683054	2	12626535	12627678	ATGSTU4,glutathione S-transferase tau 4,GST22,GLUTATHIONE S-TRANSFERASE 22	GSTU4	glutathione S-transferase tau 4 (GSTU4)%3B CONTAINS InterPro DOMAIN/s: Thioredoxin fold (InterPro:IPR012335)%2C Glutathione S-transferase%2C C-terminal (InterPro:IPR004046)%2C Glutathione S-transferase%2C C-terminal-like (InterPro:IPR010987)%2C Glutathione S-transferase/chloride channel%2C C-terminal (InterPro:IPR017933)%2C Glutathione S-transferase%2C N-terminal (InterPro:IPR004045)%2C Thioredox…
AT2G29490	-1.61016	0.00615436	2	12631377	12632473	ATGSTU1,glutathione S-transferase TAU 1,GST19,GLUTATHIONE S-TRANSFERASE 19	GSTU1	glutathione S-transferase TAU 1 (GSTU1)%3B CONTAINS InterPro DOMAIN/s: Thioredoxin fold (InterPro:IPR012335)%2C Glutathione S-transferase%2C C-terminal (InterPro:IPR004046)%2C Glutathione S-transferase%2C C-terminal-like (InterPro:IPR010987)%2C Glutathione S-transferase/chloride channel%2C C-terminal (InterPro:IPR017933)%2C Glutathione S-transferase%2C N-terminal (InterPro:IPR004045)%2C Thioredox…
AT2G36490	-1.89853	1.02474e-19	2	15308020	15314807	AtROS1,ROS1,REPRESSOR OF SILENCING1	DML1	demeter-like 1 (DML1)%3B FUNCTIONS IN: protein binding%2C DNA N-glycosylase activity%2C DNA-(apurinic or apyrimidinic site) lyase activity%3B INVOLVED IN: DNA repair%2C chromatin silencing%2C negative regulation of chromatin silencing%2C DNA methylation%2C DNA demethylation%3B LOCATED IN: nucleus%3B EXPRESSED IN: 21 plant structures%3B EXPRESSED DURING: 13 growth stages%3B CONTAINS InterPro DOMAI…
AT2G36750	-2.10571	0.00239832	2	15410461	15412038	.	UGT73C1	UDP-glucosyl transferase 73C1 (UGT73C1)%3B CONTAINS InterPro DOMAIN/s: UDP-glucuronosyl/UDP-glucosyltransferase (InterPro:IPR002213)%3B BEST Arabidopsis thaliana protein match is: don-glucosyltransferase 1 (TAIR:AT2G36800.1)%3B Has 7705 Blast hits to 7611 proteins in 415 species: Archae - 0%3B Bacteria - 205%3B Metazoa - 2197%3B Fungi - 31%3B Plants - 5129%3B Viruses - 79%3B Other Eukaryotes - 64…
AT2G37770	-1.74752	0.00562692	2	15834866	15837001	AKR4C9,Aldo-keto reductase family 4 member C9	ChlAKR	NAD(P)-linked oxidoreductase superfamily protein%3B FUNCTIONS IN: oxidoreductase activity%3B INVOLVED IN: oxidation reduction%3B EXPRESSED IN: 12 plant structures%3B EXPRESSED DURING: LP.04 four leaves visible%2C 4 anthesis%2C petal differentiation and expansion stage%3B CONTAINS InterPro DOMAIN/s: Aldo/keto reductase (InterPro:IPR001395)%2C Aldo/keto reductase subgroup (InterPro:IPR020471)%2C Al…
AT2G38240	-1.78028	0.0121978	2	16012534	16014753	.	.	2-oxoglutarate (2OG) and Fe(II)-dependent oxygenase superfamily protein%3B FUNCTIONS IN: oxidoreductase activity%3B INVOLVED IN: response to salt stress%3B EXPRESSED IN: 11 plant structures%3B EXPRESSED DURING: 6 growth stages%3B CONTAINS InterPro DOMAIN/s: Oxoglutarate/iron-dependent oxygenase (InterPro:IPR005123)%3B BEST Arabidopsis thaliana protein match is: 2-oxoglutarate (2OG) and Fe(II)-dep…
AT2G39030	-3.28441	0.0116137	2	16298226	16299202	.	NATA1	Acyl-CoA N-acyltransferases (NAT) superfamily protein%3B FUNCTIONS IN: N-acetyltransferase activity%3B INVOLVED IN: metabolic process%3B LOCATED IN: cellular_component unknown%3B EXPRESSED IN: 13 plant structures%3B EXPRESSED DURING: 10 growth stages%3B CONTAINS InterPro DOMAIN/s: GCN5-related N-acetyltransferase%2C C-terminal (InterPro:IPR022610)%2C GCN5-related N-acetyltransferase (InterPro:IPR…
AT2G39350	-1.73047	0.0179838	2	16430084	16432557	.	ABCG1	ABC-2 type transporter family protein%3B FUNCTIONS IN: ATPase activity%2C coupled to transmembrane movement of substances%3B INVOLVED IN: response to nematode%3B LOCATED IN: plasma membrane%3B EXPRESSED IN: 15 plant structures%3B EXPRESSED DURING: 4 anthesis%2C C globular stage%2C petal differentiation and expansion stage%2C E expanded cotyledon stage%3B CONTAINS InterPro DOMAIN/s: ATPase%2C AAA+…
AT2G41800	-2.16687	2.70021e-05	2	17436528	17438040	.	.	FUNCTIONS IN: molecular_function unknown%3B INVOLVED IN: biological_process unknown%3B LOCATED IN: cell wall%2C plant-type cell wall%3B EXPRESSED IN: 7 plant structures%3B EXPRESSED DURING: 4 anthesis%2C C globular stage%2C petal differentiation and expansion stage%3B CONTAINS InterPro DOMAIN/s: Protein of unknown function DUF642 (InterPro:IPR006946)%2C Galactose-binding domain-like (InterPro:IPR…
AT3G09162	-1.68089	1.13792e-07	3	2807666	2808268	.	.	unknown protein%3B FUNCTIONS IN: molecular_function unknown%3B INVOLVED IN: biological_process unknown%3B LOCATED IN: endomembrane system%3B EXPRESSED IN: stem%2C root%2C inflorescence%2C cultured cell%2C leaf%3B Has 35333 Blast hits to 34131 proteins in 2444 species: Archae - 798%3B Bacteria - 22429%3B Metazoa - 974%3B Fungi - 991%3B Plants - 531%3B Viruses - 0%3B Other Eukaryotes - 9610 (source…
AT3G23240	-1.87661	0.0319078	3	8295643	8296604	AtERF#092,ERF1B	ERF1	ethylene response factor 1 (ERF1)%3B CONTAINS InterPro DOMAIN/s: DNA-binding%2C integrase-type (InterPro:IPR016177)%2C Pathogenesis-related transcriptional factor/ERF%2C DNA-binding (InterPro:IPR001471)%3B BEST Arabidopsis thaliana protein match is: ethylene-responsive element binding factor 15 (TAIR:AT2G31230.1)%3B Has 5944 Blast hits to 5682 proteins in 249 species: Archae - 0%3B Bacteria - 0%3…
AT3G23250	-1.74428	0.00453701	3	8309208	8310826	ATMYB15,MYB DOMAIN PROTEIN 15,ATY19	MYB15	myb domain protein 15 (MYB15)%3B CONTAINS InterPro DOMAIN/s: SANT%2C DNA-binding (InterPro:IPR001005)%2C Homeodomain-like (InterPro:IPR009057)%2C Myb%2C DNA-binding (InterPro:IPR014778)%2C HTH transcriptional regulator%2C Myb-type%2C DNA-binding (InterPro:IPR017930)%2C Homeodomain-related (InterPro:IPR012287)%2C Myb transcription factor (InterPro:IPR015495)%3B BEST Arabidopsis thaliana protein ma…
AT3G25180	-2.2377	0.00294676	3	9167283	9169282	.	CYP82G1	cytochrome P450%2C family 82%2C subfamily G%2C polypeptide 1 (CYP82G1)%3B FUNCTIONS IN: electron carrier activity%2C monooxygenase activity%2C iron ion binding%2C oxygen binding%2C heme binding%3B INVOLVED IN: oxidation reduction%3B LOCATED IN: endomembrane system%3B EXPRESSED IN: 9 plant structures%3B EXPRESSED DURING: 8 growth stages%3B CONTAINS InterPro DOMAIN/s: Cytochrome P450 (InterPro:IPR0…
AT3TE45385	-1.85094	0.0422356	3	10917704	10922777	ATLINE1_6	.	.
AT3G05955	-4.36432	0.0412768	3	11586005	11586548	.	.	.
AT3G30720	-2.85563	6.93714e-14	3	12349046	12349832	.	QQS	QUA-QUINE STARCH (QQS)%3B Has 1 Blast hits to 1 proteins in 1 species: Archae - 0%3B Bacteria - 0%3B Metazoa - 0%3B Fungi - 0%3B Plants - 1%3B Viruses - 0%3B Other Eukaryotes - 0 (source: NCBI BLink).
AT3TE58655	-4.95764	0.00460781	3	14272908	14285452	HELITRON5	.	.
AT3TE60310	-3.84856	0.000339688	3	14749400	14750294	SADHU	.	.
AT3G43828	-2.28327	0.0340474	3	15677383	15678009	CACTA-like transposase family
AT3G44550	-2.10633	0.0489763	3	16138016	16141546	.	FAR5	fatty acid reductase 5 (FAR5)%3B CONTAINS InterPro DOMAIN/s: Male sterility (InterPro:IPR004262)%2C NAD(P)-binding domain (InterPro:IPR016040)%2C Male sterility%2C NAD-binding (InterPro:IPR013120)%3B BEST Arabidopsis thaliana protein match is: fatty acid reductase 8 (TAIR:AT3G44560.1)%3B Has 2710 Blast hits to 2672 proteins in 523 species: Archae - 2%3B Bacteria - 816%3B Metazoa - 1013%3B Fungi -…
AT3G44970	-1.62882	0.000150682	3	16432442	16434848	.	.	Cytochrome P450 superfamily protein%3B FUNCTIONS IN: electron carrier activity%2C monooxygenase activity%2C iron ion binding%2C oxygen binding%2C heme binding%3B LOCATED IN: endomembrane system%3B EXPRESSED IN: shoot apex%2C shoot%2C cotyledon%2C hypocotyl%2C leaf%3B CONTAINS InterPro DOMAIN/s: Cytochrome P450 (InterPro:IPR001128)%2C Cytochrome P450%2C E-class%2C group IV (InterPro:IPR002403)%2C …
AT3G54823	-3.9684	0.037946	3	20305300	20309796
AT3G55970	-2.71426	0.00748189	3	20766734	20769324	ATJRG21	JRG21	jasmonate-regulated gene 21 (JRG21)%3B FUNCTIONS IN: oxidoreductase activity%2C iron ion binding%3B INVOLVED IN: oxidation reduction%3B LOCATED IN: cellular_component unknown%3B EXPRESSED IN: 10 plant structures%3B EXPRESSED DURING: LP.06 six leaves visible%2C LP.04 four leaves visible%2C 4 anthesis%2C C globular stage%2C petal differentiation and expansion stage%3B CONTAINS InterPro DOMAIN/s: Is…
AT3G63060	-1.80267	0.0326922	3	23300289	23301473	.	EDL3	EID1-like 3 (EDL3)%3B BEST Arabidopsis thaliana protein match is: EID1-like 1 (TAIR:AT5G15440.1)%3B Has 30201 Blast hits to 17322 proteins in 780 species: Archae - 12%3B Bacteria - 1396%3B Metazoa - 17338%3B Fungi - 3422%3B Plants - 5037%3B Viruses - 0%3B Other Eukaryotes - 2996 (source: NCBI BLink).
AT4G08870	-1.64845	1.19426e-16	4	5646438	5648727	.	ARGAH2	Arginase/deacetylase superfamily protein%3B FUNCTIONS IN: arginase activity%2C cobalt ion binding%2C agmatinase activity%3B INVOLVED IN: response to jasmonic acid stimulus%2C polyamine metabolic process%3B LOCATED IN: mitochondrion%2C chloroplast%3B EXPRESSED IN: sepal vascular system%2C cotyledon vascular system%2C root vascular system%2C style%2C leaf%3B EXPRESSED DURING: seedling growth%3B CON…
AT4G15440	-2.10271	2.9555e-05	4	8835494	8838676	CYP74B2	HPL1	hydroperoxide lyase 1 (HPL1)%3B FUNCTIONS IN: electron carrier activity%2C monooxygenase activity%2C iron ion binding%2C heme binding%3B INVOLVED IN: fatty acid metabolic process%2C response to wounding%3B LOCATED IN: chloroplast envelope%3B EXPRESSED IN: 22 plant structures%3B EXPRESSED DURING: 13 growth stages%3B CONTAINS InterPro DOMAIN/s: Cytochrome P450 (InterPro:IPR001128)%2C Cytochrome P45…
AT4G15500	-2.15482	1.13792e-07	4	8856987	8858572	.	UGT84A4	UGT84A4%3B FUNCTIONS IN: transferase activity%2C transferring hexosyl groups%2C UDP-glycosyltransferase activity%2C sinapate 1-glucosyltransferase activity%2C transferase activity%2C transferring glycosyl groups%3B INVOLVED IN: metabolic process%3B LOCATED IN: cellular_component unknown%3B EXPRESSED IN: 8 plant structures%3B EXPRESSED DURING: seedling growth%3B CONTAINS InterPro DOMAIN/s: UDP-glu…
AT4G25810	-1.59341	0.0103388	4	13128642	13129884	XTH23,xyloglucan endotransglucosylase/hydrolase 23	XTR6	xyloglucan endotransglycosylase 6 (XTR6)%3B FUNCTIONS IN: hydrolase activity%2C acting on glycosyl bonds%2C xyloglucan:xyloglucosyl transferase activity%2C hydrolase activity%2C hydrolyzing O-glycosyl compounds%3B INVOLVED IN: carbohydrate metabolic process%2C cellular glucan metabolic process%3B LOCATED IN: cell wall%3B EXPRESSED IN: 14 plant structures%3B EXPRESSED DURING: 8 growth stages%3B CO…
AT4G29700	-1.99103	0.0326416	4	14543456	14545138	.	.	Alkaline-phosphatase-like family protein%3B FUNCTIONS IN: hydrolase activity%2C catalytic activity%3B INVOLVED IN: metabolic process%2C nucleotide metabolic process%3B LOCATED IN: vacuole%3B EXPRESSED IN: 21 plant structures%3B EXPRESSED DURING: 12 growth stages%3B CONTAINS InterPro DOMAIN/s: Alkaline phosphatase-like%2C alpha/beta/alpha (InterPro:IPR017849)%2C Type I phosphodiesterase/nucleotide…
AT4G34590	-1.79707	8.29236e-16	4	16521860	16523230	ATB2,AtbZIP11,Arabidopsis thaliana basic leucine-zipper 11,BZIP11	GBF6	G-box binding factor 6 (GBF6)%3B FUNCTIONS IN: DNA binding%2C protein heterodimerization activity%2C sequence-specific DNA binding transcription factor activity%3B INVOLVED IN: sucrose induced translational repression%2C negative regulation of translation%2C regulation of transcription%2C DNA-dependent%2C response to sucrose stimulus%3B LOCATED IN: chloroplast%3B CONTAINS InterPro DOMAIN/s: Basic…
AT4G36950	-1.88142	0.00521423	4	17422571	17423901	.	MAPKKK21	mitogen-activated protein kinase kinase kinase 21 (MAPKKK21)%3B FUNCTIONS IN: protein serine/threonine kinase activity%2C protein kinase activity%2C ATP binding%3B INVOLVED IN: protein amino acid phosphorylation%3B CONTAINS InterPro DOMAIN/s: Protein kinase%2C ATP binding site (InterPro:IPR017441)%2C Protein kinase%2C catalytic domain (InterPro:IPR000719)%2C Serine/threonine-protein kinase-like d…
AT5G03210	-2.14209	0.00768344	5	762786	763321	AtDIP2	DIP2	unknown protein%3B FUNCTIONS IN: molecular_function unknown%3B INVOLVED IN: biological_process unknown%3B LOCATED IN: endomembrane system%3B EXPRESSED IN: 11 plant structures%3B EXPRESSED DURING: 7 growth stages%3B Has 6 Blast hits to 6 proteins in 2 species: Archae - 0%3B Bacteria - 0%3B Metazoa - 0%3B Fungi - 0%3B Plants - 6%3B Viruses - 0%3B Other Eukaryotes - 0 (source: NCBI BLink).
AT5G05340	-1.9331	0.0336642	5	1578950	1580875	.	PRX52	Peroxidase superfamily protein%3B FUNCTIONS IN: protein binding%2C peroxidase activity%3B INVOLVED IN: response to oxidative stress%2C oxidation reduction%3B LOCATED IN: apoplast%2C cell wall%3B EXPRESSED IN: 9 plant structures%3B EXPRESSED DURING: LP.04 four leaves visible%2C 4 anthesis%2C C globular stage%2C petal differentiation and expansion stage%3B CONTAINS InterPro DOMAIN/s: Haem peroxidas…
AT5G12020	-3.84253	0.0480981	5	3882236	3882938	.	HSP17.6II	17.6 kDa class II heat shock protein (HSP17.6II)%3B CONTAINS InterPro DOMAIN/s: Heat shock protein Hsp20 (InterPro:IPR002068)%2C HSP20-like chaperone (InterPro:IPR008978)%3B BEST Arabidopsis thaliana protein match is: heat shock protein 17.6A (TAIR:AT5G12030.1)%3B Has 1807 Blast hits to 1807 proteins in 277 species: Archae - 0%3B Bacteria - 0%3B Metazoa - 736%3B Fungi - 347%3B Plants - 385%3B Vir…
AT5TE23185	-3.08307	0.0477263	5	6403053	6408058	ATCOPIA89	.	.
AT5G20790	-1.5016	0.00184999	5	7039910	7040654	.	.	unknown protein%3B FUNCTIONS IN: molecular_function unknown%3B INVOLVED IN: biological_process unknown%3B LOCATED IN: endomembrane system%3B EXPRESSED IN: 11 plant structures%3B EXPRESSED DURING: LP.04 four leaves visible%2C 4 anthesis%2C petal differentiation and expansion stage%3B BEST Arabidopsis thaliana protein match is: unknown protein (TAIR:AT3G43110.1)%3B Has 30201 Blast hits to 17322 pro…
AT5G23820	-1.87903	0.0184615	5	8031267	8033020	ML3,MD2-related lipid recognition 3	.	MD-2-related lipid recognition domain-containing protein%3B FUNCTIONS IN: molecular_function unknown%3B INVOLVED IN: biological_process unknown%3B LOCATED IN: vacuole%3B EXPRESSED IN: 20 plant structures%3B EXPRESSED DURING: 13 growth stages%3B CONTAINS InterPro DOMAIN/s: MD-2-related lipid-recognition (InterPro:IPR003172)%3B BEST Arabidopsis thaliana protein match is: MD-2-related lipid recognit…
AT5G23980	-1.89456	1.26415e-12	5	8098051	8101323	ATFRO4	FRO4	ferric reduction oxidase 4 (FRO4)%3B FUNCTIONS IN: ferric-chelate reductase activity%3B INVOLVED IN: oxidation reduction%2C N-terminal protein myristoylation%3B LOCATED IN: endomembrane system%2C integral to membrane%2C membrane%3B CONTAINS InterPro DOMAIN/s: Ferredoxin reductase-type FAD-binding domain (InterPro:IPR017927)%2C Ferric reductase%2C NAD binding (InterPro:IPR013121)%2C Cytochrome b24…
AT5G27490	-2.48025	2.89707e-13	5	9702834	9704719	.	.	Integral membrane Yip1 family protein%3B FUNCTIONS IN: molecular_function unknown%3B INVOLVED IN: biological_process unknown%3B LOCATED IN: membrane%3B EXPRESSED IN: 23 plant structures%3B EXPRESSED DURING: 14 growth stages%3B CONTAINS InterPro DOMAIN/s: Yip1 domain (InterPro:IPR006977)%3B BEST Arabidopsis thaliana protein match is: Integral membrane Yip1 family protein (TAIR:AT3G05280.1)%3B Has …
AT5G37300	-1.72946	0.00753206	5	14767498	14770249	.	WSD1	WSD1%3B CONTAINS InterPro DOMAIN/s: O-acyltransferase%2C WSD1%2C C-terminal (InterPro:IPR009721)%2C O-acyltransferase%2C WSD1%2C N-terminal (InterPro:IPR004255)%3B BEST Arabidopsis thaliana protein match is: O-acyltransferase (WSD1-like) family protein (TAIR:AT2G38995.2)%3B Has 30201 Blast hits to 17322 proteins in 780 species: Archae - 12%3B Bacteria - 1396%3B Metazoa - 17338%3B Fungi - 3422%3B …
AT5G44420	-3.2499	0.000573905	5	17907068	17907598	LCR77,LOW-MOLECULAR-WEIGHT CYSTEINE-RICH 77,PDF1.2A,PLANT DEFENSIN 1.2A	PDF1.2	plant defensin 1.2 (PDF1.2)%3B FUNCTIONS IN: molecular_function unknown%3B INVOLVED IN: response to ethylene stimulus%2C response to jasmonic acid stimulus%2C jasmonic acid and ethylene-dependent systemic resistance%2C defense response%2C response to insect%3B LOCATED IN: endomembrane system%2C cell wall%3B EXPRESSED IN: 13 plant structures%3B EXPRESSED DURING: 8 growth stages%3B CONTAINS InterPr…
AT5G44430	-4.12829	0.0016477	5	17908944	17909507	.	PDF1.2c	plant defensin 1.2C (PDF1.2c)%3B FUNCTIONS IN: molecular_function unknown%3B INVOLVED IN: defense response%3B LOCATED IN: endomembrane system%2C cell wall%3B CONTAINS InterPro DOMAIN/s: Gamma thionin (InterPro:IPR008176)%2C Knottin (InterPro:IPR003614)%3B BEST Arabidopsis thaliana protein match is: plant defensin 1.3 (TAIR:AT2G26010.1)%3B Has 191 Blast hits to 191 proteins in 44 species: Archae -…
AT5G49480	-2.0086	0.0425224	5	20070742	20071638	ATCP1,Ca2+-binding protein 1	CP1	Ca2+-binding protein 1 (CP1)%3B FUNCTIONS IN: calcium ion binding%3B INVOLVED IN: hyperosmotic salinity response%3B LOCATED IN: cytosol%3B EXPRESSED IN: 25 plant structures%3B EXPRESSED DURING: 14 growth stages%3B CONTAINS InterPro DOMAIN/s: EF-Hand 1%2C calcium-binding site (InterPro:IPR018247)%2C EF-HAND 2 (InterPro:IPR018249)%2C EF-hand-like domain (InterPro:IPR011992)%2C Calcium-binding EF-ha…
AT5G50360	-3.73374	0.0396022	5	20505179	20506338	.	.	unknown protein%3B BEST Arabidopsis thaliana protein match is: unknown protein (TAIR:AT3G48510.1)%3B Has 1807 Blast hits to 1807 proteins in 277 species: Archae - 0%3B Bacteria - 0%3B Metazoa - 736%3B Fungi - 347%3B Plants - 385%3B Viruses - 0%3B Other Eukaryotes - 339 (source: NCBI BLink).
AT5G55570	-1.87219	0.000231818	5	22514474	22515458	.	.	unknown protein%3B LOCATED IN: chloroplast%3B Has 35333 Blast hits to 34131 proteins in 2444 species: Archae - 798%3B Bacteria - 22429%3B Metazoa - 974%3B Fungi - 991%3B Plants - 531%3B Viruses - 0%3B Other Eukaryotes - 9610 (source: NCBI BLink).
AT5G59220	-3.04992	0.0158885	5	23894403	23896619	SAG113,senescence associated gene 113	HAI1	highly ABA-induced PP2C gene 1 (HAI1)%3B FUNCTIONS IN: protein serine/threonine phosphatase activity%2C catalytic activity%3B INVOLVED IN: response to water deprivation%2C response to abscisic acid stimulus%3B LOCATED IN: chloroplast%3B EXPRESSED IN: 18 plant structures%3B EXPRESSED DURING: 11 growth stages%3B CONTAINS InterPro DOMAIN/s: Protein phosphatase 2C-related (InterPro:IPR001932)%2C Prot…

## Sheet: clsy1_fl
Gene	log2FC	padj	Chr	Start	Stop	Full name	Abbrev name		Description
AT3G29642	2.87928	0.0410622	3	11497888	11499349
TCONS_00030852	2.30832	0.00249783	5	7777118	7777953
Gene	log2FC	padj	Chr	Start	Stop	Full name	Abbrev name		Description
AT2G36490	-1.59255	3.02672e-17	2	15308020	15314807	AtROS1,ROS1,REPRESSOR OF SILENCING1	DML1	demeter-like 1	demeter-like 1 (DML1)%3B FUNCTIONS IN: protein binding%2C DNA N-glycosylase activity%2C DNA-(apurinic or apyrimidinic site) lyase activity%3B INVOLVED IN: DNA repair%2C omatin silencing%2C negative regulation of omatin silencing%2C DNA methylation%2C DNA demethylation%3B LOCATED IN: nucleus%3B EXPRESSED IN: 21 plant structures%3B EXPRESSED DURING: 13 growth stages%3B CONTAINS InterPro DOMAIN/s: D…

[truncated: 23 more sheets: clsy2_fl, clsy3_fl, clsy4_fl, clsy12_fl, clsy34_fl, quad_fl, poliv_fl, clsy1_Rs, clsy2_Rs, clsy3_Rs, clsy4_Rs, clsy12_Rs, clsy34_Rs, clsy_quad_Rs, poliv_Rs, clsy1_Ov, clsy2_Ov, clsy3_Ov, clsy4_Ov, clsy12_Ov …]
