# Supplementary material for: The CLASSY family controls tissue-specific DNA methylation patterns in Arabidopsis
Source: Nat Commun. 2022 Jan 11;13:244. doi: 10.1038/s41467-021-27690-x (PMC8752594; doi:10.1038/s41467-021-27690-x)
Supplement: Supplementary file 13 — Supplementary Data 11. DE 24nt-siRNA clusters and summary [file 41467_2021_27690_MOESM13_ESM.xlsx]

## Sheet: Table S11 Summary
Table S11. DE 24nt-siRNA clusters and summary
genotype	Lv_down	Ov_down	Rs_down	Fl_down	Fl_down vs zhou et al. *
clsy1-7	3911	25	5619	1692	0.978132
clsy2-2	8	15	9	46	0.847826
clsy3-1	8	325	51	784	0.985969
clsy4-1	75	86	124	671	0.976155
clsy1-7,clsy2-2	5799	5	7231	6503	0.978779
shh1-1	7003	17	6116	6368	0.948649
clsy3-1,clsy4-1	6	775	1453	1596	0.985589
clsy1-7,clsy2-2,clsy3-1,clsy4-1	7861	1335	10231	12576	0.931536
nrpd1-4 (pol-iv)	7960	1459	11012	12782	0.924034
* % of Fl_down siRNA clusters identified here that overlap (bedops -e 1) with those identifed in Zhou et al. 2018.
genotype	Lv_down*	Ov_down*	Rs_down*	Fl_down*
clsy1-7	5,580(1,669)	234(209)	6,102(483)	1,947(255)
clsy2-2	38(30)	17(2)	40(31)	58(12)
clsy3-1	27(19)	400(75)	66(15)	802(18)
clsy4-1	135(60)	114(28)	189(65)	726(55)
clsy1-7,clsy2-2	6,772(973)	271(266)	7,572(341)	6,617(114)
shh1-1	7,576(573)	252(235)	6,683(567)	6,494(126)
clsy3-1,clsy4-1	139(133)	853(78)	1,577(124)	1,634(38)
clsy1-7,clsy2-2,clsy3-1,clsy4-1	8,702(841)	2,421(1,086)	10,742(511)	12,624(48)
nrpd1-4 (pol-iv)	8,768(808)	2,779(1,320)	11,335(323)	12,797(15)
*total cluster # (# of clusters added based on log2 FC <-0.41 and overlap with pol-iv dependent hypo CHH DMRs; shown in bold in clusters lists)

## Sheet: clsy1_Rs_down
Chr	Start	Stop	Cluster ID
1	8	1045	merged_1_8
1	17806	18807	merged_1_17806
1	44557	44996	merged_1_44557
1	55659	56713	merged_1_55659
1	76658	77598	merged_1_76658
1	238166	239487	merged_1_238166
1	257691	258756	merged_1_257691
1	291782	292768	merged_1_291782
1	372379	372754	merged_1_372379
1	423074	423366	merged_1_423074
1	423467	424334	merged_1_423467
1	431148	434116	merged_1_431148
1	499388	499694	merged_1_499388
1	499883	500258	merged_1_499883
1	500346	500723	merged_1_500346
1	512587	513213	merged_1_512587
1	540395	541104	merged_1_540395
1	549461	550924	merged_1_549461
1	634072	634575	merged_1_634072
1	641139	641203	merged_1_641139
1	670532	670980	merged_1_670532
1	696465	696836	merged_1_696465
1	697291	697520	merged_1_697291
1	758989	759243	merged_1_758989
1	780988	781205	merged_1_780988
1	781349	782265	merged_1_781349
1	792105	792552	merged_1_792105
1	822237	822419	merged_1_822237
1	888698	889310	merged_1_888698
1	889394	889621	merged_1_889394
1	944174	944457	merged_1_944174
1	958520	959260	merged_1_958520
1	1160187	1160586	merged_1_1160187
1	1184631	1185219	merged_1_1184631
1	1194295	1195459	merged_1_1194295
1	1249740	1250962	merged_1_1249740
1	1286725	1287027	merged_1_1286725
1	1289031	1289500	merged_1_1289031
1	1430206	1431172	merged_1_1430206
1	1441406	1444641	merged_1_1441406
1	1445092	1446456	merged_1_1445092
1	1476325	1476784	merged_1_1476325
1	1522765	1523024	merged_1_1522765
1	1591842	1593468	merged_1_1591842
1	1598221	1598764	merged_1_1598221
1	1613204	1614779	merged_1_1613204
1	1617532	1618013	merged_1_1617532
1	1705943	1706125	merged_1_1705943
1	1728688	1729332	merged_1_1728688
1	1875496	1876776	merged_1_1875496
1	1881880	1882346	merged_1_1881880
1	1974922	1975626	merged_1_1974922
1	1975832	1976591	merged_1_1975832
1	2157042	2158102	merged_1_2157042
1	2233769	2234546	merged_1_2233769
1	2340093	2340585	merged_1_2340093
1	2415134	2416027	merged_1_2415134
1	2472760	2473410	merged_1_2472760
1	2531341	2534939	merged_1_2531341
1	2587138	2588408	merged_1_2587138
1	2657316	2657950	merged_1_2657316
1	2788288	2789538	merged_1_2788288
1	2789936	2798700	merged_1_2789936
1	2798795	2800784	merged_1_2798795
1	2986166	2986990	merged_1_2986166
1	2993273	2993900	merged_1_2993273
1	3023400	3024491	merged_1_3023400
1	3063507	3063819	merged_1_3063507
1	3073390	3074144	merged_1_3073390
1	3251218	3251610	merged_1_3251218
1	3342938	3343261	merged_1_3342938
1	3343528	3345623	merged_1_3343528
1	3361980	3362318	merged_1_3361980
1	3412906	3413269	merged_1_3412906
1	3413558	3413927	merged_1_3413558
1	3414030	3414277	merged_1_3414030
1	3414536	3414894	merged_1_3414536
1	3427854	3428215	merged_1_3427854
1	3497642	3498373	merged_1_3497642
1	3498750	3499062	merged_1_3498750
1	3546726	3547403	merged_1_3546726
1	3547589	3547815	merged_1_3547589
1	3572846	3573273	merged_1_3572846
1	3762109	3762564	merged_1_3762109
1	3762701	3763084	merged_1_3762701
1	3771611	3771830	merged_1_3771611
1	3780663	3785865	merged_1_3780663
1	3825767	3827752	merged_1_3825767
1	3892042	3892465	merged_1_3892042
1	3919979	3920233	merged_1_3919979
1	3932858	3933570	merged_1_3932858
1	3979790	3981055	merged_1_3979790
1	4061306	4062036	merged_1_4061306
1	4093135	4094552	merged_1_4093135
1	4109979	4111314	merged_1_4109979
1	4111499	4113075	merged_1_4111499
1	4209167	4209682	merged_1_4209167
1	4326327	4326691	merged_1_4326327
1	4329778	4334496	merged_1_4329778
1	4405886	4407182	merged_1_4405886
1	4407287	4409006	merged_1_4407287
1	4409092	4409904	merged_1_4409092
1	4410418	4411320	merged_1_4410418
1	4415567	4416202	merged_1_4415567
1	4439714	4440101	merged_1_4439714
1	4525019	4525579	merged_1_4525019
1	4582922	4583561	merged_1_4582922
1	4619944	4621905	merged_1_4619944
1	4658154	4658529	merged_1_4658154
1	4682354	4684099	merged_1_4682354
1	4685317	4686226	merged_1_4685317
1	4705279	4705656	merged_1_4705279
1	4738414	4739603	merged_1_4738414
1	4770114	4770805	merged_1_4770114
1	4785978	4786312	merged_1_4785978
1	4786818	4787303	merged_1_4786818
1	4860298	4860670	merged_1_4860298
1	4896501	4896816	merged_1_4896501
1	4966097	4967600	merged_1_4966097
1	4992576	4993357	merged_1_4992576
1	5055850	5056420	merged_1_5055850
1	5098265	5102189	merged_1_5098265
1	5171811	5172183	merged_1_5171811
1	5285059	5285420	merged_1_5285059
1	5356684	5357166	merged_1_5356684
1	5358933	5359266	merged_1_5358933
1	5391278	5391672	merged_1_5391278
1	5392416	5392777	merged_1_5392416
1	5436903	5437174	merged_1_5436903
1	5531254	5531922	merged_1_5531254
1	5657449	5657666	merged_1_5657449
1	5657825	5659273	merged_1_5657825
1	5679053	5682002	merged_1_5679053
1	5691648	5696793	merged_1_5691648
1	5699904	5700696	merged_1_5699904
1	5700901	5701266	merged_1_5700901
1	5701495	5702164	merged_1_5701495
1	5798691	5799613	merged_1_5798691
1	5862940	5863517	merged_1_5862940
1	5866661	5867314	merged_1_5866661
1	5899022	5899925	merged_1_5899022
1	5911648	5914601	merged_1_5911648
1	5915050	5916538	merged_1_5915050
1	5958611	5959670	merged_1_5958611
1	5965402	5967009	merged_1_5965402
1	5970346	5973392	merged_1_5970346
1	5974813	5975845	merged_1_5974813
1	6009350	6014445	merged_1_6009350
1	6074805	6074988	merged_1_6074805
1	6075106	6075500	merged_1_6075106
1	6102706	6102863	merged_1_6102706
1	6140422	6141696	merged_1_6140422
1	6156326	6158939	merged_1_6156326
1	6173303	6173646	merged_1_6173303
1	6210775	6212293	merged_1_6210775
1	6233764	6234273	merged_1_6233764
1	6234935	6235227	merged_1_6234935
1	6235714	6237793	merged_1_6235714
1	6262786	6263359	merged_1_6262786
1	6273443	6274646	merged_1_6273443
1	6274789	6276602	merged_1_6274789
1	6302488	6303245	merged_1_6302488
1	6379249	6380111	merged_1_6379249
1	6403078	6404011	merged_1_6403078
1	6404423	6405081	merged_1_6404423
1	6426217	6426690	merged_1_6426217
1	6454619	6456067	merged_1_6454619
1	6470279	6471150	merged_1_6470279
1	6472615	6473425	merged_1_6472615
1	6515023	6515341	merged_1_6515023
1	6538269	6538833	merged_1_6538269
1	6539626	6543693	merged_1_6539626
1	6573810	6575572	merged_1_6573810
1	6587959	6588996	merged_1_6587959
1	6589079	6594233	merged_1_6589079
1	6615287	6615723	merged_1_6615287
1	6640279	6641069	merged_1_6640279
1	6657119	6660536	merged_1_6657119
1	6703998	6704865	merged_1_6703998
1	6705465	6709821	merged_1_6705465
1	6715141	6715594	merged_1_6715141
1	6717889	6718229	merged_1_6717889
1	6720687	6721069	merged_1_6720687
1	6722821	6723404	merged_1_6722821
1	6736442	6737198	merged_1_6736442
1	6742858	6744219	merged_1_6742858
1	6758496	6759933	merged_1_6758496
1	6905937	6906615	merged_1_6905937
1	7023439	7024649	merged_1_7023439
1	7036975	7037355	merged_1_7036975
1	7065201	7075883	merged_1_7065201
1	7077722	7078174	merged_1_7077722
1	7132575	7133007	merged_1_7132575
1	7138123	7138949	merged_1_7138123
1	7227559	7228166	merged_1_7227559
1	7241050	7241625	merged_1_7241050
1	7251779	7252218	merged_1_7251779
1	7254883	7255649	merged_1_7254883
1	7255888	7257490	merged_1_7255888
1	7281637	7281979	merged_1_7281637
1	7313030	7313255	merged_1_7313030
1	7344271	7344585	merged_1_7344271
1	7352847	7360837	merged_1_7352847
1	7360920	7363658	merged_1_7360920
1	7364019	7365302	merged_1_7364019
1	7365683	7366009	merged_1_7365683
1	7392244	7392834	merged_1_7392244
1	7392942	7393565	merged_1_7392942
1	7394311	7394741	merged_1_7394311
1	7505009	7505876	merged_1_7505009
1	7521802	7522513	merged_1_7521802
1	7541113	7541428	merged_1_7541113
1	7604744	7605197	merged_1_7604744
1	7665237	7665937	merged_1_7665237
1	7714602	7715276	merged_1_7714602
1	7717227	7719641	merged_1_7717227
1	7719676	7722705	merged_1_7719676
1	7725241	7725931	merged_1_7725241
1	7761007	7762172	merged_1_7761007
1	7783887	7784370	merged_1_7783887
1	7786928	7787879	merged_1_7786928
1	7810746	7811639	merged_1_7810746
1	7833491	7833872	merged_1_7833491
1	7834053	7834227	merged_1_7834053
1	7851813	7852498	merged_1_7851813
1	7935600	7935823	merged_1_7935600
1	7936498	7936995	merged_1_7936498
1	7959894	7961389	merged_1_7959894
1	7969552	7974394	merged_1_7969552
1	7975852	7976318	merged_1_7975852
1	7985026	7985399	merged_1_7985026
1	8016208	8016603	merged_1_8016208
1	8035857	8036222	merged_1_8035857
1	8115238	8116258	merged_1_8115238
1	8116450	8116827	merged_1_8116450
1	8154179	8154554	merged_1_8154179
1	8169398	8170140	merged_1_8169398
1	8189872	8190676	merged_1_8189872
1	8201223	8201667	merged_1_8201223
1	8204604	8205812	merged_1_8204604
1	8235832	8236441	merged_1_8235832
1	8237558	8239514	merged_1_8237558
1	8252445	8252798	merged_1_8252445
1	8254663	8255091	merged_1_8254663
1	8266813	8267802	merged_1_8266813
1	8272365	8272766	merged_1_8272365
1	8272923	8273064	merged_1_8272923
1	8275957	8279081	merged_1_8275957
1	8289770	8290054	merged_1_8289770
1	8290145	8291263	merged_1_8290145
1	8319386	8320492	merged_1_8319386
1	8374843	8375254	merged_1_8374843
1	8392161	8392640	merged_1_8392161
1	8408536	8409450	merged_1_8408536
1	8453359	8461827	merged_1_8453359
1	8471858	8472128	merged_1_8471858
1	8473181	8473462	merged_1_8473181
1	8474767	8476484	merged_1_8474767
1	8488264	8489316	merged_1_8488264
1	8490178	8492805	merged_1_8490178
1	8495025	8495472	merged_1_8495025
1	8538515	8539053	merged_1_8538515
1	8539431	8539779	merged_1_8539431
1	8543759	8544049	merged_1_8543759
1	8576998	8578161	merged_1_8576998
1	8590797	8591652	merged_1_8590797
1	8621435	8622545	merged_1_8621435
1	8622751	8623741	merged_1_8622751
1	8647752	8649323	merged_1_8647752
1	8661214	8661451	merged_1_8661214
1	8681819	8682611	merged_1_8681819
1	8728634	8733771	merged_1_8728634
1	8741191	8741585	merged_1_8741191
1	8765478	8767592	merged_1_8765478
1	8771643	8775900	merged_1_8771643
1	8778093	8781872	merged_1_8778093
1	8785933	8794808	merged_1_8785933
1	8797558	8798500	merged_1_8797558
1	8800612	8804392	merged_1_8800612
1	8808520	8812958	merged_1_8808520
1	8815000	8818800	merged_1_8815000
1	8822921	8827149	merged_1_8822921
1	8829401	8831092	merged_1_8829401
1	8831231	8833188	merged_1_8831231
1	8927543	8933366	merged_1_8927543
1	9001092	9001235	merged_1_9001092
1	9004763	9012137	merged_1_9004763
1	9012311	9015756	merged_1_9012311
1	9062050	9062604	merged_1_9062050
1	9077529	9077994	merged_1_9077529
1	9082620	9082957	merged_1_9082620
1	9136608	9137324	merged_1_9136608
1	9137690	9138378	merged_1_9137690
1	9174272	9174726	merged_1_9174272
1	9174904	9177958	merged_1_9174904
1	9201522	9201754	merged_1_9201522
1	9203989	9204212	merged_1_9203989
1	9204998	9205565	merged_1_9204998
1	9235938	9237233	merged_1_9235938
1	9253879	9254206	merged_1_9253879
1	9304696	9305855	merged_1_9304696
1	9353745	9354317	merged_1_9353745
1	9357822	9358117	merged_1_9357822
1	9367397	9373862	merged_1_9367397
1	9384018	9384488	merged_1_9384018
1	9412378	9412512	merged_1_9412378
1	9418023	9418386	merged_1_9418023
1	9550951	9551098	merged_1_9550951
1	9564483	9565208	merged_1_9564483
1	9572309	9573482	merged_1_9572309
1	9574157	9579317	merged_1_9574157
1	9579420	9582590	merged_1_9579420
1	9582868	9583962	merged_1_9582868
1	9586867	9587685	merged_1_9586867
1	9626410	9627287	merged_1_9626410
1	9629634	9631122	merged_1_9629634
1	9676312	9691444	merged_1_9676312
1	9706256	9708748	merged_1_9706256
1	9746422	9746649	merged_1_9746422
1	9754417	9757704	merged_1_9754417
1	9762471	9762947	merged_1_9762471
1	9778245	9778649	merged_1_9778245
1	9811530	9812515	merged_1_9811530
1	9816587	9817188	merged_1_9816587
1	9817455	9817786	merged_1_9817455
1	9829243	9829617	merged_1_9829243
1	9837128	9837842	merged_1_9837128
1	9852634	9853669	merged_1_9852634
1	9862902	9863362	merged_1_9862902
1	9865593	9865662	merged_1_9865593
1	9883830	9884149	merged_1_9883830
1	9900712	9900968	merged_1_9900712
1	9901568	9901925	merged_1_9901568
1	9915195	9916630	merged_1_9915195
1	9918970	9919479	merged_1_9918970
1	9925027	9926252	merged_1_9925027
1	9939298	9939731	merged_1_9939298
1	10008322	10008837	merged_1_10008322
1	10013130	10013519	merged_1_10013130
1	10021311	10023748	merged_1_10021311
1	10060722	10060951	merged_1_10060722
1	10144536	10145124	merged_1_10144536
1	10152537	10154780	merged_1_10152537
1	10155918	10156917	merged_1_10155918
1	10158914	10159633	merged_1_10158914
1	10160910	10161132	merged_1_10160910
1	10206614	10206804	merged_1_10206614
1	10206907	10207159	merged_1_10206907
1	10221041	10221303	merged_1_10221041
1	10239891	10240212	merged_1_10239891
1	10346972	10349531	merged_1_10346972
1	10356903	10363398	merged_1_10356903
1	10382975	10384559	merged_1_10382975
1	10421221	10421816	merged_1_10421221
1	10443939	10444203	merged_1_10443939
1	10490561	10491137	merged_1_10490561
1	10497451	10498049	merged_1_10497451
1	10506430	10507419	merged_1_10506430
1	10512731	10513033	merged_1_10512731
1	10523564	10523802	merged_1_10523564
1	10526070	10527214	merged_1_10526070
1	10527942	10528958	merged_1_10527942
1	10531796	10534133	merged_1_10531796
1	10534239	10535027	merged_1_10534239
1	10568061	10568435	merged_1_10568061
1	10568560	10569221	merged_1_10568560
1	10570043	10570442	merged_1_10570043
1	10591385	10592400	merged_1_10591385
1	10597915	10598364	merged_1_10597915
1	10623815	10624372	merged_1_10623815
1	10654434	10654565	merged_1_10654434
1	10696637	10701617	merged_1_10696637
1	10702544	10703140	merged_1_10702544
1	10723534	10725187	merged_1_10723534
1	10775641	10777740	merged_1_10775641
1	10801273	10801540	merged_1_10801273
1	10802435	10803449	merged_1_10802435
1	10814142	10814595	merged_1_10814142
1	10852598	10853244	merged_1_10852598
1	10866957	10867513	merged_1_10866957
1	10880730	10881112	merged_1_10880730
1	10914979	10916515	merged_1_10914979
1	10920726	10921256	merged_1_10920726
1	10922332	10923077	merged_1_10922332
1	10924399	10925015	merged_1_10924399
1	10929293	10931518	merged_1_10929293
1	10964536	10966318	merged_1_10964536
1	10982103	10983689	merged_1_10982103
1	11006016	11006877	merged_1_11006016
1	11026909	11028507	merged_1_11026909
1	11032118	11032655	merged_1_11032118
1	11045128	11046279	merged_1_11045128
1	11047407	11048120	merged_1_11047407
1	11048151	11050948	merged_1_11048151
1	11051148	11051546	merged_1_11051148
1	11064557	11067189	merged_1_11064557
1	11083096	11083291	merged_1_11083096
1	11088722	11089011	merged_1_11088722
1	11089268	11090188	merged_1_11089268
1	11090397	11090764	merged_1_11090397
1	11102098	11104255	merged_1_11102098
1	11111097	11112190	merged_1_11111097
1	11117468	11117770	merged_1_11117468
1	11125689	11128675	merged_1_11125689
1	11128858	11129411	merged_1_11128858
1	11131590	11132454	merged_1_11131590
1	11132573	11132899	merged_1_11132573
1	11147989	11153014	merged_1_11147989
1	11174131	11174856	merged_1_11174131
1	11204320	11204861	merged_1_11204320
1	11212337	11212610	merged_1_11212337
1	11228524	11228880	merged_1_11228524
1	11241519	11242190	merged_1_11241519
1	11259035	11259769	merged_1_11259035
1	11276957	11277320	merged_1_11276957
1	11286522	11287776	merged_1_11286522
1	11298386	11299450	merged_1_11298386
1	11300990	11301838	merged_1_11300990
1	11302551	11310508	merged_1_11302551
1	11314850	11315336	merged_1_11314850
1	11324904	11325424	merged_1_11324904
1	11351502	11352161	merged_1_11351502
1	11352225	11352586	merged_1_11352225
1	11378101	11378481	merged_1_11378101
1	11408846	11409467	merged_1_11408846
1	11409671	11409907	merged_1_11409671
1	11421103	11421566	merged_1_11421103
1	11421999	11422421	merged_1_11421999
1	11427603	11428458	merged_1_11427603
1	11478926	11479782	merged_1_11478926
1	11490131	11490661	merged_1_11490131
1	11490722	11491184	merged_1_11490722
1	11492949	11493663	merged_1_11492949
1	11502979	11512764	merged_1_11502979
1	11517440	11522565	merged_1_11517440
1	11525735	11526414	merged_1_11525735
1	11536603	11537169	merged_1_11536603
1	11585720	11586464	merged_1_11585720
1	11609731	11610683	merged_1_11609731
1	11620574	11620946	merged_1_11620574
1	11631984	11632299	merged_1_11631984
1	11636855	11637880	merged_1_11636855
1	11643882	11644640	merged_1_11643882
1	11649271	11649472	merged_1_11649271
1	11660974	11662359	merged_1_11660974
1	11666353	11667150	merged_1_11666353
1	11692219	11693588	merged_1_11692219
1	11700906	11701245	merged_1_11700906
1	11701398	11701830	merged_1_11701398
1	11703687	11705190	merged_1_11703687
1	11706366	11706614	merged_1_11706366
1	11710589	11711552	merged_1_11710589
1	11711724	11711906	merged_1_11711724
1	11720502	11720735	merged_1_11720502
1	11733018	11733476	merged_1_11733018
1	11736421	11736917	merged_1_11736421
1	11737377	11737770	merged_1_11737377
1	11740520	11740939	merged_1_11740520
1	11752264	11754227	merged_1_11752264
1	11754402	11755109	merged_1_11754402
1	11788203	11788503	merged_1_11788203
1	11789279	11794139	merged_1_11789279
1	11803499	11804208	merged_1_11803499
1	11805755	11806408	merged_1_11805755
1	11807522	11808318	merged_1_11807522
1	11817581	11818751	merged_1_11817581
1	11822104	11822758	merged_1_11822104
1	11826223	11826784	merged_1_11826223
1	11834581	11837739	merged_1_11834581
1	11861204	11861922	merged_1_11861204
1	11879673	11881393	merged_1_11879673
1	11887050	11888252	merged_1_11887050
1	11891011	11892178	merged_1_11891011
1	11893954	11897202	merged_1_11893954
1	11899052	11901756	merged_1_11899052
1	11930549	11931028	merged_1_11930549
1	11935025	11935840	merged_1_11935025
1	11957745	11959802	merged_1_11957745
1	11960671	11961180	merged_1_11960671
1	11981066	11981183	merged_1_11981066
1	11982581	11983922	merged_1_11982581
1	11984166	11985127	merged_1_11984166
1	11987708	11988442	merged_1_11987708
1	11991868	11992680	merged_1_11991868
1	12009011	12010659	merged_1_12009011
1	12012538	12012967	merged_1_12012538
1	12013588	12019716	merged_1_12013588
1	12021638	12023081	merged_1_12021638
1	12040904	12042380	merged_1_12040904
1	12050085	12050499	merged_1_12050085
1	12059872	12060525	merged_1_12059872
1	12062279	12062725	merged_1_12062279
1	12062820	12063508	merged_1_12062820
1	12070677	12071618	merged_1_12070677
1	12077539	12078283	merged_1_12077539
1	12078395	12080845	merged_1_12078395
1	12083568	12084392	merged_1_12083568
1	12097110	12098023	merged_1_12097110
1	12133111	12133481	merged_1_12133111
1	12137328	12138164	merged_1_12137328
1	12138743	12143424	merged_1_12138743
1	12166361	12167139	merged_1_12166361
1	12183376	12184113	merged_1_12183376
1	12184572	12185016	merged_1_12184572
1	12214935	12215360	merged_1_12214935
1	12218556	12219014	merged_1_12218556
1	12228835	12228933	merged_1_12228835
1	12240386	12240974	merged_1_12240386
1	12249026	12249563	merged_1_12249026
1	12262735	12264825	merged_1_12262735
1	12282930	12283153	merged_1_12282930
1	12286550	12287757	merged_1_12286550
1	12292306	12294548	merged_1_12292306
1	12297412	12298806	merged_1_12297412
1	12299149	12300475	merged_1_12299149
1	12302692	12303294	merged_1_12302692
1	12328084	12328579	merged_1_12328084
1	12333606	12333836	merged_1_12333606
1	12361500	12362864	merged_1_12361500
1	12365681	12366096	merged_1_12365681
1	12376425	12380383	merged_1_12376425
1	12389674	12390123	merged_1_12389674
1	12391374	12391723	merged_1_12391374
1	12401379	12409896	merged_1_12401379
1	12424651	12425772	merged_1_12424651
1	12434991	12435270	merged_1_12434991
1	12435380	12435564	merged_1_12435380
1	12457655	12458288	merged_1_12457655
1	12466974	12469743	merged_1_12466974
1	12476845	12477780	merged_1_12476845
1	12482962	12483537	merged_1_12482962
1	12517270	12517731	merged_1_12517270
1	12519670	12519936	merged_1_12519670
1	12525062	12526818	merged_1_12525062
1	12527187	12527787	merged_1_12527187
1	12530113	12530551	merged_1_12530113
1	12555169	12557423	merged_1_12555169
1	12562336	12562543	merged_1_12562336
1	12564046	12564357	merged_1_12564046
1	12565292	12574892	merged_1_12565292
1	12576182	12576605	merged_1_12576182
1	12579588	12581993	merged_1_12579588
1	12590557	12591753	merged_1_12590557
1	12591941	12593947	merged_1_12591941
1	12594531	12595789	merged_1_12594531
1	12603739	12604072	merged_1_12603739
1	12610676	12611159	merged_1_12610676
1	12618376	12618728	merged_1_12618376
1	12627045	12630977	merged_1_12627045
1	12640693	12641047	merged_1_12640693
1	12642996	12644068	merged_1_12642996
1	12644990	12645449	merged_1_12644990
1	12646032	12646209	merged_1_12646032
1	12651126	12652580	merged_1_12651126
1	12653038	12653399	merged_1_12653038
1	12662503	12662944	merged_1_12662503
1	12664496	12674064	merged_1_12664496
1	12674134	12678285	merged_1_12674134
1	12678397	12682292	merged_1_12678397
1	12682398	12685056	merged_1_12682398
1	12691377	12692937	merged_1_12691377
1	12703697	12704019	merged_1_12703697
1	12712075	12731399	merged_1_12712075
1	12732080	12735381	merged_1_12732080
1	12738285	12739083	merged_1_12738285
1	12760400	12761821	merged_1_12760400
1	12818166	12819451	merged_1_12818166
1	12829394	12836024	merged_1_12829394
1	12836658	12839742	merged_1_12836658
1	12844805	12846861	merged_1_12844805
1	12847428	12849904	merged_1_12847428
1	12851020	12851393	merged_1_12851020
1	12854183	12854480	merged_1_12854183
1	12854685	12855586	merged_1_12854685
1	12865238	12867140	merged_1_12865238
1	12872175	12872504	merged_1_12872175
1	12874185	12874339	merged_1_12874185
1	12875495	12875615	merged_1_12875495
1	12894615	12895654	merged_1_12894615
1	12896170	12896670	merged_1_12896170
1	12905235	12908528	merged_1_12905235
1	12915964	12916279	merged_1_12915964
1	12918438	12918965	merged_1_12918438
1	12942168	12945028	merged_1_12942168
1	12957811	12958743	merged_1_12957811
1	12959466	12960608	merged_1_12959466
1	12980193	12980696	merged_1_12980193
1	12987453	12987968	merged_1_12987453
1	12992959	12993691	merged_1_12992959
1	12994523	12995177	merged_1_12994523
1	12995367	12995742	merged_1_12995367
1	13006373	13014608	merged_1_13006373
1	13015870	13016145	merged_1_13015870
1	13016881	13017480	merged_1_13016881
1	13018431	13025251	merged_1_13018431
1	13027745	13029000	merged_1_13027745
1	13030284	13030587	merged_1_13030284
1	13038927	13039685	merged_1_13038927
1	13042616	13043789	merged_1_13042616
1	13049652	13050124	merged_1_13049652
1	13055405	13058144	merged_1_13055405
1	13059203	13059858	merged_1_13059203
1	13060075	13060418	merged_1_13060075
1	13060527	13060903	merged_1_13060527
1	13062344	13062655	merged_1_13062344
1	13065801	13066749	merged_1_13065801
1	13067822	13069238	merged_1_13067822
1	13070655	13070923	merged_1_13070655
1	13075612	13076140	merged_1_13075612
1	13087210	13088107	merged_1_13087210
1	13102209	13102835	merged_1_13102209
1	13111596	13112356	merged_1_13111596
1	13114238	13115004	merged_1_13114238
1	13119412	13119683	merged_1_13119412
1	13126773	13128606	merged_1_13126773
1	13129927	13130528	merged_1_13129927
1	13131352	13133704	merged_1_13131352
1	13133762	13134659	merged_1_13133762
1	13134773	13137980	merged_1_13134773
1	13138066	13140283	merged_1_13138066
1	13148189	13150645	merged_1_13148189
1	13150967	13151564	merged_1_13150967
1	13151778	13154249	merged_1_13151778
1	13155714	13156470	merged_1_13155714
1	13160689	13161005	merged_1_13160689
1	13166188	13167412	merged_1_13166188
1	13170650	13171512	merged_1_13170650
1	13172890	13175299	merged_1_13172890
1	13190883	13192568	merged_1_13190883
1	13198410	13198817	merged_1_13198410
1	13198941	13200137	merged_1_13198941
1	13212327	13213213	merged_1_13212327
1	13215115	13216155	merged_1_13215115
1	13219538	13220046	merged_1_13219538
1	13230589	13234637	merged_1_13230589
1	13256772	13257288	merged_1_13256772
1	13259090	13261196	merged_1_13259090
1	13286820	13289195	merged_1_13286820
1	13313517	13313938	merged_1_13313517
1	13323922	13324258	merged_1_13323922
1	13342330	13342952	merged_1_13342330
1	13345950	13346131	merged_1_13345950
1	13347990	13349951	merged_1_13347990
1	13354979	13355863	merged_1_13354979
1	13356907	13357668	merged_1_13356907
1	13359176	13359370	merged_1_13359176
1	13360582	13361130	merged_1_13360582
1	13406929	13407525	merged_1_13406929
1	13440170	13448497	merged_1_13440170
1	13461807	13462373	merged_1_13461807
1	13463165	13463828	merged_1_13463165
1	13482046	13488333	merged_1_13482046
1	13488564	13490460	merged_1_13488564
1	13494605	13496096	merged_1_13494605
1	13544357	13545904	merged_1_13544357
1	13559730	13563149	merged_1_13559730
1	13563277	13565595	merged_1_13563277
1	13566071	13566391	merged_1_13566071
1	13581832	13582169	merged_1_13581832
1	13586342	13586803	merged_1_13586342
1	13598486	13600185	merged_1_13598486
1	13623551	13624310	merged_1_13623551
1	13624438	13627332	merged_1_13624438
1	13639021	13639894	merged_1_13639021
1	13640075	13640339	merged_1_13640075
1	13643396	13647685	merged_1_13643396
1	13675180	13675869	merged_1_13675180
1	13680412	13682922	merged_1_13680412
1	13687482	13687896	merged_1_13687482
1	13704023	13706583	merged_1_13704023
1	13811190	13811504	merged_1_13811190
1	13812266	13812613	merged_1_13812266
1	13818219	13824070	merged_1_13818219
1	13837814	13838084	merged_1_13837814
1	13882315	13890079	merged_1_13882315
1	13890139	13891638	merged_1_13890139
1	13896172	13896554	merged_1_13896172
1	13901628	13905504	merged_1_13901628
1	13966514	13968258	merged_1_13966514
1	14000371	14000825	merged_1_14000371
1	14004807	14006559	merged_1_14004807
1	14011821	14012262	merged_1_14011821
1	14012760	14013715	merged_1_14012760
1	14019307	14024752	merged_1_14019307
1	14030792	14031249	merged_1_14030792
1	14146460	14146628	merged_1_14146460
1	14146735	14147202	merged_1_14146735
1	14152821	14153271	merged_1_14152821
1	14154621	14156078	merged_1_14154621
1	14164063	14164936	merged_1_14164063
1	14165878	14166109	merged_1_14165878
1	14169418	14169657	merged_1_14169418
1	14186685	14187559	merged_1_14186685
1	14286146	14287959	merged_1_14286146
1	14296221	14296860	merged_1_14296221
1	14297482	14299025	merged_1_14297482
1	14307025	14307302	merged_1_14307025
1	14308716	14309077	merged_1_14308716
1	14609922	14610637	merged_1_14609922
1	15082391	15084758	merged_1_15082391
1	15610179	15613227	merged_1_15610179
1	15653517	15657011	merged_1_15653517
1	15680541	15681492	merged_1_15680541
1	15688130	15689227	merged_1_15688130
1	15764902	15766269	merged_1_15764902
1	15868155	15871610	merged_1_15868155
1	15905512	15906048	merged_1_15905512
1	15909019	15916681	merged_1_15909019
1	15916797	15920087	merged_1_15916797
1	15935357	15936022	merged_1_15935357
1	15939698	15940109	merged_1_15939698
1	15951266	15954671	merged_1_15951266
1	15984211	15985005	merged_1_15984211
1	16002523	16004890	merged_1_16002523
1	16113554	16114860	merged_1_16113554
1	16115919	16120981	merged_1_16115919
1	16121113	16122605	merged_1_16121113
1	16122698	16125655	merged_1_16122698
1	16133928	16134274	merged_1_16133928
1	16142134	16143572	merged_1_16142134
1	16145406	16148530	merged_1_16145406
1	16156777	16156904	merged_1_16156777
1	16231662	16232175	merged_1_16231662
1	16258649	16259964	merged_1_16258649
1	16261571	16262665	merged_1_16261571
1	16279092	16280616	merged_1_16279092
1	16288823	16292622	merged_1_16288823
1	16293629	16294858	merged_1_16293629
1	16304626	16305940	merged_1_16304626
1	16306202	16306951	merged_1_16306202
1	16307692	16307825	merged_1_16307692
1	16373994	16386800	merged_1_16373994
1	16386889	16391009	merged_1_16386889
1	16400315	16401097	merged_1_16400315
1	16403572	16403898	merged_1_16403572
1	16413376	16414658	merged_1_16413376
1	16418446	16419098	merged_1_16418446
1	16430394	16430774	merged_1_16430394
1	16430881	16434271	merged_1_16430881
1	16438997	16439286	merged_1_16438997
1	16455042	16456382	merged_1_16455042
1	16456489	16458921	merged_1_16456489
1	16462593	16463527	merged_1_16462593
1	16474168	16476987	merged_1_16474168
1	16477380	16477808	merged_1_16477380
1	16477946	16478068	merged_1_16477946
1	16483143	16483369	merged_1_16483143
1	16488882	16490055	merged_1_16488882
1	16490467	16493324	merged_1_16490467
1	16535294	16536587	merged_1_16535294
1	16538434	16540331	merged_1_16538434
1	16540619	16542227	merged_1_16540619
1	16547723	16548346	merged_1_16547723
1	16550880	16554820	merged_1_16550880
1	16556670	16559294	merged_1_16556670
1	16562060	16562520	merged_1_16562060
1	16592971	16593127	merged_1_16592971
1	16593270	16594869	merged_1_16593270
1	16612345	16613725	merged_1_16612345
1	16624434	16624782	merged_1_16624434
1	16625504	16637498	merged_1_16625504
1	16641026	16641375	merged_1_16641026
1	16645712	16646309	merged_1_16645712
1	16658271	16658605	merged_1_16658271
1	16659467	16664347	merged_1_16659467
1	16665992	16666851	merged_1_16665992
1	16669813	16670694	merged_1_16669813
1	16674262	16680197	merged_1_16674262
1	16680246	16684303	merged_1_16680246
1	16684972	16686591	merged_1_16684972
1	16691154	16699078	merged_1_16691154
1	16706419	16707405	merged_1_16706419
1	16707502	16707979	merged_1_16707502
1	16709972	16710562	merged_1_16709972
1	16710954	16712168	merged_1_16710954
1	16712250	16712991	merged_1_16712250
1	16721954	16722107	merged_1_16721954
1	16737669	16738771	merged_1_16737669
1	16741634	16743070	merged_1_16741634
1	16743257	16746579	merged_1_16743257
1	16748831	16751842	merged_1_16748831
1	16754492	16755302	merged_1_16754492
1	16773502	16773781	merged_1_16773502
1	16774118	16774658	merged_1_16774118
1	16778074	16778240	merged_1_16778074
1	16790279	16792157	merged_1_16790279
1	16792291	16792616	merged_1_16792291
1	16793425	16794427	merged_1_16793425
1	16799181	16799623	merged_1_16799181
1	16810675	16811028	merged_1_16810675
1	16815260	16815739	merged_1_16815260
1	16815916	16816565	merged_1_16815916
1	16824972	16825365	merged_1_16824972
1	16825507	16825871	merged_1_16825507
1	16828506	16828921	merged_1_16828506
1	16840648	16842761	merged_1_16840648
1	16844292	16844735	merged_1_16844292
1	16846510	16847398	merged_1_16846510
1	16853215	16858142	merged_1_16853215
1	16858516	16859191	merged_1_16858516
1	16860591	16861787	merged_1_16860591
1	16863192	16863512	merged_1_16863192
1	16863994	16864370	merged_1_16863994
1	16864900	16864976	merged_1_16864900
1	16866692	16866883	merged_1_16866692
1	16867709	16869034	merged_1_16867709
1	16870096	16871143	merged_1_16870096
1	16876807	16878496	merged_1_16876807
1	16882632	16887216	merged_1_16882632
1	16890526	16891182	merged_1_16890526
1	16892081	16892281	merged_1_16892081
1	16899347	16899827	merged_1_16899347
1	16902741	16903437	merged_1_16902741
1	16904206	16904819	merged_1_16904206
1	16905089	16905294	merged_1_16905089
1	16923223	16923276	merged_1_16923223
1	16924822	16925928	merged_1_16924822
1	16936702	16936998	merged_1_16936702
1	16937887	16938153	merged_1_16937887
1	16939117	16939624	merged_1_16939117
1	16942642	16945685	merged_1_16942642
1	16948410	16953716	merged_1_16948410
1	16956451	16960665	merged_1_16956451
1	16960837	16962608	merged_1_16960837
1	16965750	16966870	merged_1_16965750
1	16968083	16968370	merged_1_16968083
1	16974832	16975535	merged_1_16974832
1	16988556	16989953	merged_1_16988556
1	17004161	17005429	merged_1_17004161
1	17006653	17007558	merged_1_17006653
1	17015586	17015915	merged_1_17015586
1	17016387	17020869	merged_1_17016387
1	17023070	17030858	merged_1_17023070
1	17035005	17036438	merged_1_17035005
1	17038714	17044898	merged_1_17038714
1	17071372	17074571	merged_1_17071372
1	17076751	17077395	merged_1_17076751
1	17082897	17083160	merged_1_17082897
1	17091360	17092860	merged_1_17091360
1	17094243	17095553	merged_1_17094243
1	17102202	17102532	merged_1_17102202
1	17103133	17103429	merged_1_17103133
1	17106693	17107628	merged_1_17106693
1	17109813	17110962	merged_1_17109813
1	17114710	17115048	merged_1_17114710
1	17116314	17116731	merged_1_17116314
1	17122202	17122382	merged_1_17122202
1	17135927	17136519	merged_1_17135927
1	17137556	17138800	merged_1_17137556
1	17139312	17140743	merged_1_17139312
1	17141041	17142317	merged_1_17141041
1	17142790	17144227	merged_1_17142790
1	17144607	17146009	merged_1_17144607
1	17151762	17152950	merged_1_17151762
1	17178548	17179255	merged_1_17178548
1	17187651	17188958	merged_1_17187651
1	17193398	17193711	merged_1_17193398
1	17193940	17195797	merged_1_17193940
1	17196033	17197986	merged_1_17196033
1	17201348	17202328	merged_1_17201348
1	17213313	17217718	merged_1_17213313
1	17228612	17230096	merged_1_17228612
1	17239557	17241308	merged_1_17239557
1	17254875	17265432	merged_1_17254875
1	17266950	17268195	merged_1_17266950
1	17274203	17274512	merged_1_17274203
1	17278423	17279601	merged_1_17278423
1	17281889	17282719	merged_1_17281889
1	17288868	17289531	merged_1_17288868
1	17293254	17293661	merged_1_17293254
1	17294708	17295532	merged_1_17294708
1	17299578	17300602	merged_1_17299578
1	17305612	17306193	merged_1_17305612
1	17312136	17314216	merged_1_17312136
1	17314993	17317805	merged_1_17314993
1	17323722	17325079	merged_1_17323722
1	17332432	17332769	merged_1_17332432
1	17333044	17333353	merged_1_17333044
1	17335298	17335690	merged_1_17335298
1	17341157	17341502	merged_1_17341157
1	17341602	17342825	merged_1_17341602
1	17349658	17350421	merged_1_17349658
1	17364999	17365935	merged_1_17364999
1	17368829	17369184	merged_1_17368829
1	17369318	17370005	merged_1_17369318
1	17381411	17382324	merged_1_17381411
1	17384207	17384653	merged_1_17384207
1	17402306	17402863	merged_1_17402306
1	17404321	17404863	merged_1_17404321
1	17405657	17405878	merged_1_17405657
1	17406089	17410084	merged_1_17406089
1	17410346	17413344	merged_1_17410346
1	17418394	17418804	merged_1_17418394
1	17430776	17431903	merged_1_17430776
1	17441055	17441932	merged_1_17441055
1	17447938	17448067	merged_1_17447938
1	17448376	17448868	merged_1_17448376
1	17449475	17449979	merged_1_17449475
1	17489216	17491242	merged_1_17489216
1	17502058	17503644	merged_1_17502058
1	17510722	17511595	merged_1_17510722
1	17520598	17525199	merged_1_17520598
1	17528589	17536198	merged_1_17528589
1	17545742	17548300	merged_1_17545742
1	17548443	17549822	merged_1_17548443
1	17551041	17551744	merged_1_17551041
1	17551949	17552419	merged_1_17551949
1	17554184	17555402	merged_1_17554184
1	17563215	17563270	merged_1_17563215
1	17565622	17566421	merged_1_17565622
1	17570680	17572094	merged_1_17570680
1	17573374	17576401	merged_1_17573374
1	17579109	17579738	merged_1_17579109
1	17605488	17606257	merged_1_17605488
1	17607931	17611956	merged_1_17607931
1	17615207	17615508	merged_1_17615207
1	17624746	17627435	merged_1_17624746
1	17632376	17633041	merged_1_17632376
1	17638734	17639367	merged_1_17638734
1	17654516	17660573	merged_1_17654516
1	17664583	17665272	merged_1_17664583
1	17666010	17666342	merged_1_17666010
1	17667882	17674271	merged_1_17667882
1	17674442	17682343	merged_1_17674442
1	17685487	17686270	merged_1_17685487
1	17689585	17690747	merged_1_17689585
1	17695634	17695924	merged_1_17695634
1	17709448	17710503	merged_1_17709448
1	17712681	17715501	merged_1_17712681
1	17727033	17727257	merged_1_17727033
1	17765966	17766279	merged_1_17765966
1	17812185	17813469	merged_1_17812185
1	17813489	17813978	merged_1_17813489
1	17820307	17821177	merged_1_17820307
1	17821303	17825389	merged_1_17821303
1	17831144	17831649	merged_1_17831144
1	17837843	17839042	merged_1_17837843
1	17840467	17841341	merged_1_17840467
1	17842208	17845366	merged_1_17842208
1	17845924	17846812	merged_1_17845924
1	17856098	17856551	merged_1_17856098
1	17861042	17861364	merged_1_17861042
1	17863018	17863233	merged_1_17863018
1	17873738	17874455	merged_1_17873738
1	17899047	17899284	merged_1_17899047
1	17901143	17901466	merged_1_17901143
1	17936894	17938068	merged_1_17936894
1	17938830	17939249	merged_1_17938830
1	17960975	17961910	merged_1_17960975
1	17978868	17979354	merged_1_17978868
1	18002136	18007523	merged_1_18002136
1	18010009	18010412	merged_1_18010009
1	18013226	18019037	merged_1_18013226
1	18019141	18021326	merged_1_18019141
1	18029158	18029423	merged_1_18029158
1	18033551	18034150	merged_1_18033551
1	18047852	18048541	merged_1_18047852
1	18055736	18056125	merged_1_18055736
1	18078444	18078901	merged_1_18078444
1	18088036	18089756	merged_1_18088036
1	18093212	18096315	merged_1_18093212
1	18110689	18111400	merged_1_18110689
1	18126441	18126959	merged_1_18126441
1	18130360	18131069	merged_1_18130360
1	18131804	18132072	merged_1_18131804
1	18159241	18165535	merged_1_18159241
1	18211485	18211823	merged_1_18211485
1	18213803	18214693	merged_1_18213803
1	18269622	18270676	merged_1_18269622
1	18271728	18272303	merged_1_18271728
1	18287234	18287679	merged_1_18287234
1	18297377	18297974	merged_1_18297377
1	18300249	18300600	merged_1_18300249
1	18302779	18303594	merged_1_18302779
1	18303981	18304547	merged_1_18303981
1	18320583	18321589	merged_1_18320583
1	18324686	18325742	merged_1_18324686
1	18338145	18340015	merged_1_18338145
1	18342030	18342266	merged_1_18342030
1	18380001	18381250	merged_1_18380001
1	18386394	18387656	merged_1_18386394
1	18415165	18415461	merged_1_18415165
1	18424568	18424831	merged_1_18424568
1	18437143	18437514	merged_1_18437143
1	18437819	18438388	merged_1_18437819
1	18449514	18449971	merged_1_18449514
1	18456758	18457820	merged_1_18456758
1	18493519	18494088	merged_1_18493519
1	18547947	18548555	merged_1_18547947
1	18579659	18581840	merged_1_18579659
1	18598857	18599280	merged_1_18598857
1	18605921	18606376	merged_1_18605921
1	18627177	18627393	merged_1_18627177
1	18632090	18633115	merged_1_18632090
1	18633229	18633996	merged_1_18633229
1	18640583	18641286	merged_1_18640583
1	18641385	18642542	merged_1_18641385
1	18643603	18644969	merged_1_18643603
1	18648499	18649219	merged_1_18648499
1	18657554	18658457	merged_1_18657554
1	18745196	18746620	merged_1_18745196
1	18747717	18747927	merged_1_18747717
1	18765798	18766180	merged_1_18765798
1	18766975	18767271	merged_1_18766975
1	18769602	18770059	merged_1_18769602
1	18790224	18790313	merged_1_18790224
1	18792042	18792334	merged_1_18792042
1	18804576	18805197	merged_1_18804576
1	18806258	18807538	merged_1_18806258
1	18817146	18817797	merged_1_18817146
1	18859110	18859833	merged_1_18859110
1	18874041	18874487	merged_1_18874041
1	18887573	18888409	merged_1_18887573
1	18894319	18895627	merged_1_18894319
1	18948311	18948477	merged_1_18948311
1	18957285	18957591	merged_1_18957285
1	18961972	18972186	merged_1_18961972
1	18980822	18983444	merged_1_18980822
1	18989367	18989703	merged_1_18989367
1	19026692	19028256	merged_1_19026692
1	19054425	19054541	merged_1_19054425
1	19054939	19055336	merged_1_19054939
1	19062396	19062932	merged_1_19062396
1	19063088	19064112	merged_1_19063088
1	19145556	19145855	merged_1_19145556
1	19148247	19148632	merged_1_19148247
1	19180321	19180403	merged_1_19180321
1	19197680	19198574	merged_1_19197680
1	19212460	19212689	merged_1_19212460
1	19219783	19220356	merged_1_19219783
1	19226234	19226931	merged_1_19226234
1	19233794	19234163	merged_1_19233794
1	19236243	19237475	merged_1_19236243
1	19247857	19248823	merged_1_19247857
1	19248886	19249483	merged_1_19248886
1	19268294	19268962	merged_1_19268294
1	19283812	19284110	merged_1_19283812
1	19303781	19304229	merged_1_19303781
1	19304323	19304614	merged_1_19304323
1	19319137	19320080	merged_1_19319137
1	19327762	19328117	merged_1_19327762
1	19329936	19330254	merged_1_19329936
1	19336233	19345771	merged_1_19336233
1	19352708	19353555	merged_1_19352708
1	19354172	19354599	merged_1_19354172
1	19368015	19368813	merged_1_19368015
1	19374545	19376862	merged_1_19374545
1	19377437	19379588	merged_1_19377437
1	19379876	19381074	merged_1_19379876
1	19388103	19388369	merged_1_19388103
1	19389414	19389898	merged_1_19389414
1	19398331	19398877	merged_1_19398331
1	19403248	19403476	merged_1_19403248
1	19403871	19404619	merged_1_19403871
1	19405946	19406214	merged_1_19405946
1	19415262	19415515	merged_1_19415262
1	19424741	19425219	merged_1_19424741
1	19426531	19427102	merged_1_19426531
1	19428261	19429179	merged_1_19428261
1	19429933	19430674	merged_1_19429933
1	19476556	19476883	merged_1_19476556
1	19497823	19498269	merged_1_19497823
1	19576831	19578440	merged_1_19576831
1	19592849	19594015	merged_1_19592849
1	19654421	19655083	merged_1_19654421
1	19655407	19655596	merged_1_19655407
1	19666379	19666727	merged_1_19666379
1	19675482	19676362	merged_1_19675482
1	19677434	19679072	merged_1_19677434
1	19679194	19680439	merged_1_19679194
1	19693193	19693543	merged_1_19693193
1	19704020	19704437	merged_1_19704020
1	19713280	19714953	merged_1_19713280
1	19717117	19718503	merged_1_19717117
1	19727232	19729815	merged_1_19727232
1	19731809	19736605	merged_1_19731809
1	19741442	19742387	merged_1_19741442
1	19743624	19743901	merged_1_19743624
1	19749192	19750071	merged_1_19749192
1	19767894	19768293	merged_1_19767894
1	19768572	19768905	merged_1_19768572
1	19768934	19769915	merged_1_19768934
1	19780079	19781194	merged_1_19780079
1	19798749	19798978	merged_1_19798749
1	19807867	19810070	merged_1_19807867
1	19861042	19861788	merged_1_19861042
1	19909045	19909561	merged_1_19909045
1	19941293	19941562	merged_1_19941293
1	19962949	19964082	merged_1_19962949
1	19994210	19994509	merged_1_19994210
1	19994744	19995072	merged_1_19994744
1	20024133	20024691	merged_1_20024133
1	20033137	20033794	merged_1_20033137
1	20084828	20090382	merged_1_20084828
1	20106652	20106982	merged_1_20106652
1	20112658	20113032	merged_1_20112658
1	20114024	20114438	merged_1_20114024
1	20115090	20115814	merged_1_20115090
1	20118793	20119366	merged_1_20118793
1	20125229	20125777	merged_1_20125229
1	20127418	20128407	merged_1_20127418
1	20131305	20131902	merged_1_20131305
1	20171912	20172399	merged_1_20171912
1	20194353	20194672	merged_1_20194353
1	20205313	20206020	merged_1_20205313
1	20206464	20206921	merged_1_20206464
1	20226442	20226793	merged_1_20226442
1	20272650	20273338	merged_1_20272650
1	20311793	20320762	merged_1_20311793
1	20329338	20331049	merged_1_20329338
1	20362865	20363291	merged_1_20362865
1	20367194	20367537	merged_1_20367194
1	20403385	20403640	merged_1_20403385
1	20412225	20412839	merged_1_20412225
1	20422867	20424138	merged_1_20422867
1	20432061	20432314	merged_1_20432061
1	20432830	20433828	merged_1_20432830
1	20437683	20438052	merged_1_20437683
1	20462417	20462972	merged_1_20462417
1	20494735	20494903	merged_1_20494735
1	20498804	20499403	merged_1_20498804
1	20508807	20509920	merged_1_20508807
1	20514294	20514662	merged_1_20514294
1	20520309	20520660	merged_1_20520309
1	20524917	20525191	merged_1_20524917
1	20525291	20525558	merged_1_20525291
1	20539545	20539815	merged_1_20539545
1	20540651	20541234	merged_1_20540651
1	20547951	20548278	merged_1_20547951
1	20559569	20559939	merged_1_20559569
1	20564788	20565259	merged_1_20564788
1	20568964	20569395	merged_1_20568964
1	20622191	20622930	merged_1_20622191
1	20624780	20626020	merged_1_20624780
1	20649326	20649411	merged_1_20649326
1	20683160	20686121	merged_1_20683160
1	20687249	20687871	merged_1_20687249
1	20696872	20697403	merged_1_20696872
1	20699606	20700316	merged_1_20699606
1	20703807	20704601	merged_1_20703807
1	20709410	20711208	merged_1_20709410
1	20734076	20734438	merged_1_20734076
1	20794930	20795856	merged_1_20794930
1	20815581	20816100	merged_1_20815581
1	20820115	20820382	merged_1_20820115
1	20826442	20827350	merged_1_20826442
1	20913852	20914286	merged_1_20913852
1	20914474	20914724	merged_1_20914474
1	20914839	20915235	merged_1_20914839
1	20971976	20972231	merged_1_20971976
1	20972912	20973231	merged_1_20972912
1	20973713	20974327	merged_1_20973713
1	20979271	20981640	merged_1_20979271
1	21021017	21021240	merged_1_21021017
1	21033933	21035519	merged_1_21033933
1	21038115	21038360	merged_1_21038115
1	21053471	21054757	merged_1_21053471
1	21055018	21055306	merged_1_21055018
1	21066107	21067292	merged_1_21066107
1	21081148	21082179	merged_1_21081148
1	21105000	21105303	merged_1_21105000
1	21105638	21105867	merged_1_21105638
1	21120381	21120561	merged_1_21120381
1	21124551	21126417	merged_1_21124551
1	21128534	21128936	merged_1_21128534
1	21144648	21145941	merged_1_21144648
1	21210208	21211867	merged_1_21210208
1	21223827	21223998	merged_1_21223827
1	21228635	21229066	merged_1_21228635
1	21230448	21230662	merged_1_21230448
1	21244224	21249227	merged_1_21244224
1	21260035	21260241	merged_1_21260035
1	21334931	21336530	merged_1_21334931
1	21340238	21342740	merged_1_21340238
1	21345945	21351338	merged_1_21345945
1	21359948	21360396	merged_1_21359948
1	21374303	21374949	merged_1_21374303
1	21388247	21389032	merged_1_21388247
1	21389844	21390435	merged_1_21389844
1	21392241	21393172	merged_1_21392241
1	21398325	21398823	merged_1_21398325
1	21399670	21400443	merged_1_21399670
1	21401359	21401850	merged_1_21401359
1	21418486	21418757	merged_1_21418486
1	21428118	21428514	merged_1_21428118
1	21428649	21429937	merged_1_21428649
1	21448512	21448952	merged_1_21448512
1	21450078	21457815	merged_1_21450078
1	21470036	21472412	merged_1_21470036
1	21507621	21508351	merged_1_21507621
1	21509505	21510185	merged_1_21509505
1	21524883	21529883	merged_1_21524883
1	21601954	21602987	merged_1_21601954
1	21607621	21610042	merged_1_21607621
1	21615151	21615637	merged_1_21615151
1	21628618	21629075	merged_1_21628618
1	21630505	21631275	merged_1_21630505
1	21637460	21638290	merged_1_21637460
1	21640472	21640862	merged_1_21640472
1	21672241	21672552	merged_1_21672241
1	21674923	21675916	merged_1_21674923
1	21681373	21681903	merged_1_21681373
1	21682002	21683575	merged_1_21682002
1	21710322	21710719	merged_1_21710322
1	21730792	21732250	merged_1_21730792
1	21738987	21739728	merged_1_21738987
1	21740440	21742080	merged_1_21740440
1	21744025	21745149	merged_1_21744025
1	21746752	21753270	merged_1_21746752
1	21753676	21754587	merged_1_21753676
1	21758206	21758629	merged_1_21758206
1	21766223	21766767	merged_1_21766223
1	21771915	21773564	merged_1_21771915
1	21778468	21779742	merged_1_21778468
1	21784854	21785206	merged_1_21784854
1	21786802	21787177	merged_1_21786802
1	21790000	21791266	merged_1_21790000
1	21797144	21801790	merged_1_21797144
1	21802413	21802947	merged_1_21802413
1	21808169	21809852	merged_1_21808169
1	21813261	21815960	merged_1_21813261
1	21821002	21821456	merged_1_21821002
1	21823053	21823611	merged_1_21823053
1	21826296	21827519	merged_1_21826296
1	21833368	21837651	merged_1_21833368
1	21838856	21839239	merged_1_21838856
1	21844429	21845836	merged_1_21844429
1	21853577	21853896	merged_1_21853577
1	21857683	21859160	merged_1_21857683
1	21872107	21872541	merged_1_21872107
1	21872729	21872915	merged_1_21872729
1	21873086	21873873	merged_1_21873086
1	21918400	21919243	merged_1_21918400
1	21947039	21947378	merged_1_21947039
1	21957658	21958143	merged_1_21957658
1	21976885	21977163	merged_1_21976885
1	21990988	21991410	merged_1_21990988
1	21991517	21992983	merged_1_21991517
1	22024689	22025195	merged_1_22024689
1	22042549	22043563	merged_1_22042549
1	22060211	22061825	merged_1_22060211
1	22067462	22067811	merged_1_22067462
1	22084073	22085452	merged_1_22084073
1	22086504	22086742	merged_1_22086504
1	22089009	22089366	merged_1_22089009
1	22089682	22089945	merged_1_22089682
1	22100734	22106771	merged_1_22100734
1	22111965	22112369	merged_1_22111965
1	22112473	22113286	merged_1_22112473
1	22162402	22162826	merged_1_22162402
1	22163083	22167979	merged_1_22163083
1	22182690	22183286	merged_1_22182690
1	22191976	22192557	merged_1_22191976
1	22261028	22261766	merged_1_22261028
1	22356888	22358123	merged_1_22356888
1	22408602	22409298	merged_1_22408602
1	22443471	22444011	merged_1_22443471
1	22447369	22447668	merged_1_22447369
1	22450437	22450946	merged_1_22450437
1	22451698	22452024	merged_1_22451698
1	22459600	22459845	merged_1_22459600
1	22482688	22483085	merged_1_22482688
1	22521077	22521881	merged_1_22521077
1	22541896	22542292	merged_1_22541896
1	22562618	22563751	merged_1_22562618
1	22592622	22592802	merged_1_22592622
1	22621706	22621942	merged_1_22621706
1	22627108	22627556	merged_1_22627108
1	22693915	22699488	merged_1_22693915
1	22732008	22732549	merged_1_22732008
1	22742914	22743444	merged_1_22742914
1	22751510	22751891	merged_1_22751510
1	22776758	22777866	merged_1_22776758
1	22779629	22780487	merged_1_22779629
1	22828843	22829326	merged_1_22828843
1	22854376	22855875	merged_1_22854376
1	22872157	22873175	merged_1_22872157
1	22885437	22885622	merged_1_22885437
1	22887769	22888462	merged_1_22887769
1	22888874	22889313	merged_1_22888874
1	22889426	22889728	merged_1_22889426
1	22890427	22890852	merged_1_22890427
1	22985250	22985915	merged_1_22985250
1	22993034	22993683	merged_1_22993034
1	23031368	23032363	merged_1_23031368
1	23033229	23034551	merged_1_23033229
1	23067977	23068580	merged_1_23067977
1	23096614	23097454	merged_1_23096614
1	23118211	23123559	merged_1_23118211
1	23125079	23125662	merged_1_23125079
1	23140473	23140806	merged_1_23140473
1	23149220	23149978	merged_1_23149220
1	23152260	23153514	merged_1_23152260
1	23160766	23160966	merged_1_23160766
1	23164816	23165202	merged_1_23164816
1	23173343	23173970	merged_1_23173343
1	23174288	23175029	merged_1_23174288
1	23190708	23191217	merged_1_23190708
1	23197382	23197974	merged_1_23197382
1	23211828	23212751	merged_1_23211828
1	23240142	23242974	merged_1_23240142
1	23246877	23247439	merged_1_23246877
1	23280405	23281744	merged_1_23280405
1	23295610	23297359	merged_1_23295610
1	23305962	23306179	merged_1_23305962
1	23312797	23313191	merged_1_23312797
1	23321381	23321797	merged_1_23321381
1	23424061	23424592	merged_1_23424061
1	23424727	23425092	merged_1_23424727
1	23430784	23431134	merged_1_23430784
1	23434610	23436162	merged_1_23434610
1	23477018	23477271	merged_1_23477018
1	23509844	23510774	merged_1_23509844
1	23521501	23522050	merged_1_23521501
1	23566018	23566614	merged_1_23566018
1	23586396	23586815	merged_1_23586396
1	23613565	23614159	merged_1_23613565
1	23639806	23640972	merged_1_23639806
1	23651363	23652017	merged_1_23651363
1	23723496	23724109	merged_1_23723496
1	23748994	23749378	merged_1_23748994
1	23761419	23761668	merged_1_23761419
1	23856230	23856629	merged_1_23856230
1	23861859	23862453	merged_1_23861859
1	23875213	23875776	merged_1_23875213
1	23876250	23876787	merged_1_23876250
1	23907079	23907485	merged_1_23907079
1	23925375	23932843	merged_1_23925375
1	23946856	23947208	merged_1_23946856
1	23950201	23950558	merged_1_23950201
1	23965401	23966495	merged_1_23965401
1	24027146	24028230	merged_1_24027146
1	24063592	24064308	merged_1_24063592
1	24101247	24101638	merged_1_24101247
1	24104587	24104931	merged_1_24104587
1	24125857	24126194	merged_1_24125857
1	24223209	24223678	merged_1_24223209
1	24241051	24241658	merged_1_24241051
1	24250883	24251107	merged_1_24250883
1	24264838	24265425	merged_1_24264838
1	24271808	24273244	merged_1_24271808
1	24281282	24281640	merged_1_24281282
1	24291056	24291490	merged_1_24291056
1	24317393	24317646	merged_1_24317393
1	24337846	24338343	merged_1_24337846
1	24350575	24351518	merged_1_24350575
1	24351891	24353160	merged_1_24351891
1	24359410	24361231	merged_1_24359410
1	24369236	24369609	merged_1_24369236
1	24384496	24385319	merged_1_24384496
1	24395723	24395957	merged_1_24395723
1	24428796	24429353	merged_1_24428796
1	24462402	24462672	merged_1_24462402
1	24488167	24488450	merged_1_24488167
1	24506478	24506662	merged_1_24506478
1	24531887	24532326	merged_1_24531887
1	24553919	24554297	merged_1_24553919
1	24564966	24565633	merged_1_24564966
1	24577162	24577471	merged_1_24577162
1	24593319	24593689	merged_1_24593319
1	24604887	24606646	merged_1_24604887
1	24645508	24646093	merged_1_24645508
1	24691735	24692115	merged_1_24691735
1	24704921	24705191	merged_1_24704921
1	24705813	24706195	merged_1_24705813
1	24714621	24714993	merged_1_24714621
1	24718323	24719054	merged_1_24718323
1	24744847	24745447	merged_1_24744847
1	24772143	24772349	merged_1_24772143
1	24772558	24773114	merged_1_24772558
1	24776277	24777022	merged_1_24776277
1	24826571	24826777	merged_1_24826571
1	24831486	24831897	merged_1_24831486
1	24831983	24832738	merged_1_24831983
1	24835231	24835519	merged_1_24835231
1	24835719	24836012	merged_1_24835719
1	24838159	24839028	merged_1_24838159
1	24857336	24857625	merged_1_24857336
1	24885001	24885727	merged_1_24885001
1	24893939	24894293	merged_1_24893939
1	24897267	24898385	merged_1_24897267
1	24901126	24901630	merged_1_24901126
1	24907409	24908721	merged_1_24907409
1	24917562	24918636	merged_1_24917562
1	24947998	24948496	merged_1_24947998
1	24956244	24957148	merged_1_24956244
1	25005501	25005862	merged_1_25005501
1	25033340	25034148	merged_1_25033340
1	25056319	25058323	merged_1_25056319
1	25095797	25096953	merged_1_25095797
1	25097511	25099205	merged_1_25097511
1	25150903	25151072	merged_1_25150903
1	25158701	25163566	merged_1_25158701
1	25179974	25180482	merged_1_25179974
1	25247576	25247866	merged_1_25247576
1	25266015	25266663	merged_1_25266015
1	25274773	25275128	merged_1_25274773
1	25332022	25332872	merged_1_25332022
1	25343131	25344038	merged_1_25343131
1	25357626	25358611	merged_1_25357626
1	25400496	25401147	merged_1_25400496
1	25401263	25401775	merged_1_25401263
1	25487949	25488305	merged_1_25487949
1	25489682	25489971	merged_1_25489682
1	25505021	25505409	merged_1_25505021
1	25536637	25536925	merged_1_25536637
1	25594804	25595017	merged_1_25594804
1	25609823	25610145	merged_1_25609823
1	25613276	25613756	merged_1_25613276
1	25639667	25641999	merged_1_25639667
1	25660025	25660559	merged_1_25660025
1	25675729	25676329	merged_1_25675729
1	25705028	25705242	merged_1_25705028
1	25722361	25724239	merged_1_25722361
1	25728634	25729747	merged_1_25728634
1	25730019	25730411	merged_1_25730019
1	25750831	25752133	merged_1_25750831
1	25779563	25780357	merged_1_25779563
1	25928094	25929668	merged_1_25928094
1	25962295	25962787	merged_1_25962295
1	25973567	25974079	merged_1_25973567
1	25976136	25977047	merged_1_25976136
1	26083896	26084374	merged_1_26083896
1	26110918	26111260	merged_1_26110918
1	26139958	26140384	merged_1_26139958
1	26170427	26170805	merged_1_26170427
1	26179612	26180032	merged_1_26179612
1	26196136	26197461	merged_1_26196136
1	26306950	26307607	merged_1_26306950
1	26335676	26336250	merged_1_26335676
1	26343437	26344457	merged_1_26343437
1	26366486	26371706	merged_1_26366486
1	26374248	26375509	merged_1_26374248
1	26380878	26380988	merged_1_26380878
1	26425632	26426030	merged_1_26425632
1	26510627	26511268	merged_1_26510627
1	26551793	26552296	merged_1_26551793
1	26561193	26561553	merged_1_26561193
1	26582992	26583118	merged_1_26582992
1	26650724	26651108	merged_1_26650724
1	26712204	26712431	merged_1_26712204
1	26722152	26722701	merged_1_26722152
1	26756381	26757716	merged_1_26756381
1	26779230	26779858	merged_1_26779230
1	26780809	26781277	merged_1_26780809
1	26880204	26881798	merged_1_26880204
1	26956588	26957052	merged_1_26956588
1	27035534	27037349	merged_1_27035534
1	27117763	27118243	merged_1_27117763
1	27240737	27241293	merged_1_27240737
1	27333812	27334238	merged_1_27333812
1	27428316	27429071	merged_1_27428316
1	27429183	27429516	merged_1_27429183
1	27440501	27440860	merged_1_27440501
1	27514858	27516613	merged_1_27514858
1	27597255	27597843	merged_1_27597255
1	27603307	27603517	merged_1_27603307
1	27635146	27638061	merged_1_27635146
1	27675111	27675426	merged_1_27675111
1	27710374	27710879	merged_1_27710374
1	27859618	27860920	merged_1_27859618
1	27932437	27932948	merged_1_27932437
1	27933401	27933810	merged_1_27933401
1	27971991	27972300	merged_1_27971991
1	28051431	28051853	merged_1_28051431
1	28105435	28105902	merged_1_28105435
1	28161935	28162333	merged_1_28161935
1	28258977	28259543	merged_1_28258977
1	28285910	28286149	merged_1_28285910
1	28293243	28293577	merged_1_28293243
1	28311999	28312313	merged_1_28311999
1	28312386	28312688	merged_1_28312386
1	28331851	28332945	merged_1_28331851
1	28397441	28399029	merged_1_28397441
1	28470151	28471279	merged_1_28470151
1	28526872	28527915	merged_1_28526872
1	28702947	28704071	merged_1_28702947
1	28731696	28732118	merged_1_28731696
1	28749771	28750450	merged_1_28749771
1	28789164	28789633	merged_1_28789164
1	28815802	28815966	merged_1_28815802
1	28843920	28844199	merged_1_28843920
1	28891396	28891958	merged_1_28891396
1	28912648	28913761	merged_1_28912648
1	28936078	28936339	merged_1_28936078
1	28993615	28994736	merged_1_28993615
1	29078339	29079137	merged_1_29078339
1	29208389	29208677	merged_1_29208389
1	29244029	29244589	merged_1_29244029
1	29263251	29264150	merged_1_29263251
1	29305678	29305909	merged_1_29305678
1	29312451	29313211	merged_1_29312451
1	29316210	29316849	merged_1_29316210
1	29319405	29320142	merged_1_29319405
1	29377020	29380898	merged_1_29377020
1	29472362	29472841	merged_1_29472362
1	29474570	29477181	merged_1_29474570
1	29477265	29480348	merged_1_29477265
1	29496421	29497080	merged_1_29496421
1	29577770	29578487	merged_1_29577770
1	29611336	29611755	merged_1_29611336
1	29611930	29612493	merged_1_29611930
1	29769079	29769709	merged_1_29769079
1	29769927	29770450	merged_1_29769927
1	29841257	29841382	merged_1_29841257
1	29940172	29940484	merged_1_29940172
1	29983969	29984755	merged_1_29983969
1	30199948	30200447	merged_1_30199948
1	30251153	30251643	merged_1_30251153
1	30254474	30254850	merged_1_30254474
1	30426596	30427649	merged_1_30426596
2	70753	72900	merged_2_70753
2	98450	98886	merged_2_98450
2	99773	100283	merged_2_99773
2	109848	110010	merged_2_109848
2	122055	122354	merged_2_122055
2	138723	139029	merged_2_138723
2	152550	153369	merged_2_152550
2	163221	163606	merged_2_163221
2	171573	172258	merged_2_171573
2	178232	178746	merged_2_178232
2	179649	180182	merged_2_179649
2	183833	184753	merged_2_183833
2	187286	187574	merged_2_187286
2	204363	204771	merged_2_204363
2	205144	205648	merged_2_205144
2	216320	216521	merged_2_216320
2	237902	238933	merged_2_237902
2	240854	240947	merged_2_240854
2	243835	244360	merged_2_243835
2	244458	246465	merged_2_244458
2	254140	254673	merged_2_254140
2	266096	266531	merged_2_266096
2	267848	268065	merged_2_267848
2	268441	268734	merged_2_268441
2	275145	275394	merged_2_275145
2	275795	276081	merged_2_275795
2	276560	277321	merged_2_276560
2	292610	292846	merged_2_292610
2	293010	293564	merged_2_293010
2	300031	300265	merged_2_300031
2	303100	303602	merged_2_303100
2	305707	306123	merged_2_305707
2	314581	315281	merged_2_314581
2	323960	324400	merged_2_323960
2	350211	350736	merged_2_350211
2	352892	353142	merged_2_352892
2	362273	362748	merged_2_362273
2	368262	368636	merged_2_368262
2	372968	378781	merged_2_372968
2	379384	379622	merged_2_379384
2	395568	396296	merged_2_395568
2	400003	400427	merged_2_400003
2	402697	403139	merged_2_402697
2	407234	407615	merged_2_407234
2	416065	416621	merged_2_416065
2	422947	423311	merged_2_422947
2	424601	425126	merged_2_424601
2	429113	429468	merged_2_429113
2	438584	438823	merged_2_438584
2	439652	439876	merged_2_439652
2	440251	440751	merged_2_440251
2	444919	445125	merged_2_444919
2	448141	448873	merged_2_448141
2	455533	456428	merged_2_455533
2	465763	466109	merged_2_465763
2	472259	472514	merged_2_472259
2	473780	474079	merged_2_473780
2	492229	492833	merged_2_492229
2	500505	501481	merged_2_500505
2	529961	537813	merged_2_529961
2	543877	544184	merged_2_543877
2	560041	560580	merged_2_560041
2	565912	568461	merged_2_565912
2	570557	573121	merged_2_570557
2	573165	575510	merged_2_573165
2	576187	577998	merged_2_576187
2	580386	582747	merged_2_580386
2	594087	594598	merged_2_594087
2	600353	601516	merged_2_600353
2	603296	603616	merged_2_603296
2	612673	613271	merged_2_612673
2	613907	614229	merged_2_613907
2	616606	616945	merged_2_616606
2	625590	626681	merged_2_625590
2	631070	631465	merged_2_631070
2	636813	640058	merged_2_636813
2	641141	641453	merged_2_641141
2	669998	670457	merged_2_669998
2	676602	677116	merged_2_676602
2	686712	689373	merged_2_686712
2	704024	704692	merged_2_704024
2	707856	709505	merged_2_707856
2	709695	710119	merged_2_709695
2	712863	713924	merged_2_712863
2	716770	716903	merged_2_716770
2	721203	721582	merged_2_721203
2	721847	722443	merged_2_721847
2	723269	723336	merged_2_723269
2	734578	734854	merged_2_734578
2	752321	753813	merged_2_752321
2	754296	754704	merged_2_754296
2	755091	755513	merged_2_755091
2	762390	762723	merged_2_762390
2	768161	769095	merged_2_768161
2	780291	780680	merged_2_780291
2	794101	795322	merged_2_794101
2	808108	809138	merged_2_808108
2	824216	825933	merged_2_824216
2	826068	826280	merged_2_826068
2	840662	840754	merged_2_840662
2	871403	872607	merged_2_871403
2	890746	891279	merged_2_890746
2	891847	892467	merged_2_891847
2	893739	893993	merged_2_893739
2	898496	899577	merged_2_898496
2	904096	905664	merged_2_904096
2	909710	910154	merged_2_909710
2	911095	914520	merged_2_911095
2	919333	920185	merged_2_919333
2	921202	921460	merged_2_921202
2	925387	930182	merged_2_925387
2	930397	934555	merged_2_930397
2	980004	980497	merged_2_980004
2	983843	984270	merged_2_983843
2	990740	991309	merged_2_990740
2	993248	993586	merged_2_993248
2	1010687	1013001	merged_2_1010687
2	1017574	1017775	merged_2_1017574
2	1018939	1019113	merged_2_1018939
2	1027554	1027835	merged_2_1027554
2	1038075	1038379	merged_2_1038075
2	1038503	1038965	merged_2_1038503
2	1048532	1049533	merged_2_1048532
2	1050067	1050446	merged_2_1050067
2	1065539	1066108	merged_2_1065539
2	1075098	1076177	merged_2_1075098
2	1078583	1079520	merged_2_1078583
2	1084731	1087045	merged_2_1084731
2	1088679	1089112	merged_2_1088679
2	1089377	1089645	merged_2_1089377
2	1111096	1113222	merged_2_1111096
2	1123582	1124206	merged_2_1123582
2	1127320	1127524	merged_2_1127320
2	1134002	1134473	merged_2_1134002
2	1135204	1135539	merged_2_1135204
2	1154381	1155724	merged_2_1154381
2	1160301	1160523	merged_2_1160301
2	1167256	1168261	merged_2_1167256
2	1170311	1170542	merged_2_1170311
2	1177410	1179492	merged_2_1177410
2	1194000	1194640	merged_2_1194000
2	1242212	1243007	merged_2_1242212
2	1263793	1264113	merged_2_1263793
2	1264719	1270411	merged_2_1264719
2	1270532	1272222	merged_2_1270532
2	1278000	1278439	merged_2_1278000
2	1318367	1318666	merged_2_1318367
2	1332856	1333144	merged_2_1332856
2	1353265	1353853	merged_2_1353265
2	1369825	1370072	merged_2_1369825
2	1370354	1370939	merged_2_1370354
2	1371454	1371927	merged_2_1371454
2	1372686	1373510	merged_2_1372686
2	1380604	1381404	merged_2_1380604
2	1383491	1383893	merged_2_1383491
2	1384252	1384616	merged_2_1384252
2	1386978	1387564	merged_2_1386978
2	1388839	1389627	merged_2_1388839
2	1393687	1394218	merged_2_1393687
2	1395019	1395960	merged_2_1395019
2	1398593	1399661	merged_2_1398593
2	1403861	1404264	merged_2_1403861
2	1409856	1410337	merged_2_1409856
2	1412394	1414310	merged_2_1412394
2	1420547	1422292	merged_2_1420547
2	1422750	1425415	merged_2_1422750
2	1425678	1426232	merged_2_1425678
2	1426421	1426707	merged_2_1426421
2	1441364	1442720	merged_2_1441364
2	1456190	1457673	merged_2_1456190
2	1458840	1459398	merged_2_1458840
2	1459491	1460385	merged_2_1459491
2	1460909	1461500	merged_2_1460909
2	1466831	1466982	merged_2_1466831
2	1468233	1468889	merged_2_1468233
2	1503963	1504065	merged_2_1503963
2	1504281	1504836	merged_2_1504281
2	1505193	1513565	merged_2_1505193
2	1521427	1521920	merged_2_1521427
2	1522630	1523338	merged_2_1522630
2	1536544	1536947	merged_2_1536544
2	1542838	1543256	merged_2_1542838
2	1545729	1546929	merged_2_1545729
2	1547371	1549755	merged_2_1547371
2	1552199	1553672	merged_2_1552199
2	1562511	1562937	merged_2_1562511
2	1572475	1572923	merged_2_1572475
2	1581085	1581368	merged_2_1581085
2	1584803	1585320	merged_2_1584803
2	1585461	1585714	merged_2_1585461
2	1586155	1586960	merged_2_1586155
2	1587141	1587649	merged_2_1587141
2	1592957	1593371	merged_2_1592957
2	1593970	1594260	merged_2_1593970
2	1596951	1597581	merged_2_1596951
2	1599618	1601752	merged_2_1599618
2	1601874	1602656	merged_2_1601874
2	1605932	1609656	merged_2_1605932
2	1614208	1615598	merged_2_1614208
2	1617498	1618040	merged_2_1617498
2	1620459	1621143	merged_2_1620459
2	1629307	1637660	merged_2_1629307
2	1642210	1642379	merged_2_1642210
2	1651999	1652985	merged_2_1651999
2	1656171	1656540	merged_2_1656171
2	1663287	1663661	merged_2_1663287
2	1666371	1668618	merged_2_1666371
2	1669721	1670871	merged_2_1669721
2	1676128	1676559	merged_2_1676128
2	1678526	1679157	merged_2_1678526
2	1681108	1682855	merged_2_1681108
2	1683742	1684122	merged_2_1683742
2	1684884	1685669	merged_2_1684884
2	1691164	1691263	merged_2_1691164
2	1691460	1692453	merged_2_1691460
2	1695792	1696171	merged_2_1695792
2	1701429	1702250	merged_2_1701429
2	1709388	1710411	merged_2_1709388
2	1710571	1711494	merged_2_1710571
2	1715812	1717339	merged_2_1715812
2	1731243	1731991	merged_2_1731243
2	1740515	1743158	merged_2_1740515
2	1745858	1747927	merged_2_1745858
2	1748902	1752915	merged_2_1748902
2	1753733	1757809	merged_2_1753733
2	1760951	1763948	merged_2_1760951
2	1775348	1777214	merged_2_1775348
2	1777328	1779490	merged_2_1777328
2	1779701	1780082	merged_2_1779701
2	1781352	1785638	merged_2_1781352
2	1785918	1787201	merged_2_1785918
2	1792295	1793125	merged_2_1792295
2	1793390	1795014	merged_2_1793390
2	1819465	1822014	merged_2_1819465
2	1824704	1824880	merged_2_1824704
2	1854799	1855169	merged_2_1854799
2	1855283	1856253	merged_2_1855283
2	1856789	1858489	merged_2_1856789
2	1864889	1865373	merged_2_1864889
2	1866410	1866780	merged_2_1866410
2	1868942	1869435	merged_2_1868942
2	1878358	1879175	merged_2_1878358
2	1879322	1888065	merged_2_1879322
2	1888297	1890413	merged_2_1888297
2	1897671	1899396	merged_2_1897671
2	1902835	1902953	merged_2_1902835
2	1904878	1909462	merged_2_1904878
2	1912232	1913246	merged_2_1912232
2	1917003	1917926	merged_2_1917003
2	1926502	1929726	merged_2_1926502
2	1937563	1938022	merged_2_1937563
2	1942926	1943344	merged_2_1942926
2	1962803	1963253	merged_2_1962803
2	1968169	1969495	merged_2_1968169
2	1982695	1983151	merged_2_1982695
2	1985688	1985981	merged_2_1985688
2	1987633	1987824	merged_2_1987633
2	1988150	1988359	merged_2_1988150
2	1990478	1990764	merged_2_1990478
2	2000588	2004554	merged_2_2000588
2	2008396	2011067	merged_2_2008396
2	2033701	2035255	merged_2_2033701
2	2041009	2049661	merged_2_2041009
2	2049704	2054348	merged_2_2049704
2	2057571	2059005	merged_2_2057571
2	2065877	2066769	merged_2_2065877
2	2074042	2080611	merged_2_2074042
2	2082118	2082463	merged_2_2082118
2	2085569	2086660	merged_2_2085569
2	2086745	2087148	merged_2_2086745
2	2122061	2126540	merged_2_2122061
2	2126657	2129696	merged_2_2126657
2	2130059	2132177	merged_2_2130059
2	2135770	2138039	merged_2_2135770
2	2139096	2139957	merged_2_2139096
2	2140059	2141156	merged_2_2140059
2	2149745	2150974	merged_2_2149745
2	2178029	2178873	merged_2_2178029
2	2185506	2187120	merged_2_2185506
2	2188649	2192629	merged_2_2188649
2	2192917	2196531	merged_2_2192917
2	2196900	2197830	merged_2_2196900
2	2209562	2212480	merged_2_2209562
2	2212793	2213598	merged_2_2212793
2	2213678	2213950	merged_2_2213678
2	2217089	2219299	merged_2_2217089
2	2232082	2232408	merged_2_2232082
2	2232531	2233757	merged_2_2232531
2	2245863	2248437	merged_2_2245863
2	2260606	2261203	merged_2_2260606
2	2266429	2267688	merged_2_2266429
2	2273571	2282787	merged_2_2273571
2	2283925	2284712	merged_2_2283925
2	2291807	2292321	merged_2_2291807
2	2293605	2296459	merged_2_2293605
2	2297360	2298805	merged_2_2297360
2	2299044	2301667	merged_2_2299044
2	2302178	2303209	merged_2_2302178
2	2312041	2312380	merged_2_2312041
2	2318655	2320135	merged_2_2318655
2	2320564	2322158	merged_2_2320564
2	2325489	2326541	merged_2_2325489
2	2326866	2326994	merged_2_2326866
2	2336446	2336697	merged_2_2336446
2	2349667	2349857	merged_2_2349667
2	2362434	2363294	merged_2_2362434
2	2436888	2437760	merged_2_2436888
2	2445570	2447759	merged_2_2445570
2	2452619	2454790	merged_2_2452619
2	2459767	2460035	merged_2_2459767
2	2472699	2473558	merged_2_2472699
2	2509360	2511487	merged_2_2509360
2	2547766	2551103	merged_2_2547766
2	2552800	2554844	merged_2_2552800
2	2591502	2598602	merged_2_2591502
2	2638660	2640068	merged_2_2638660
2	2730575	2731823	merged_2_2730575
2	2740088	2744600	merged_2_2740088
2	2762610	2763285	merged_2_2762610
2	2843807	2845322	merged_2_2843807
2	2851874	2854582	merged_2_2851874
2	2892043	2892419	merged_2_2892043
2	2893866	2894714	merged_2_2893866
2	2902276	2904697	merged_2_2902276
2	2932097	2933142	merged_2_2932097
2	2961513	2964606	merged_2_2961513
2	2979963	2980815	merged_2_2979963
2	3019456	3021361	merged_2_3019456
2	3021670	3023725	merged_2_3021670
2	3057318	3059985	merged_2_3057318
2	3060558	3064664	merged_2_3060558
2	3064715	3066856	merged_2_3064715
2	3072697	3074611	merged_2_3072697
2	3155759	3156049	merged_2_3155759
2	3512617	3513793	merged_2_3512617
2	3564887	3565122	merged_2_3564887
2	3597320	3598697	merged_2_3597320
2	3604496	3606727	merged_2_3604496
2	3606828	3607796	merged_2_3606828
2	3615085	3617844	merged_2_3615085
2	3618484	3619990	merged_2_3618484
2	3620111	3620838	merged_2_3620111
2	3620993	3623947	merged_2_3620993
2	3624073	3626169	merged_2_3624073
2	3778683	3779814	merged_2_3778683
2	3983688	3987225	merged_2_3983688
2	4006888	4008993	merged_2_4006888
2	4018175	4018903	merged_2_4018175
2	4025392	4026060	merged_2_4025392
2	4073863	4074985	merged_2_4073863
2	4077646	4080088	merged_2_4077646
2	4086340	4087012	merged_2_4086340
2	4138839	4139307	merged_2_4138839
2	4139748	4141040	merged_2_4139748
2	4143460	4143724	merged_2_4143460
2	4145311	4146879	merged_2_4145311
2	4212720	4215091	merged_2_4212720
2	4216531	4220735	merged_2_4216531
2	4301422	4303365	merged_2_4301422
2	4305995	4306377	merged_2_4305995
2	4307293	4307695	merged_2_4307293
2	4348162	4348571	merged_2_4348162
2	4415205	4416058	merged_2_4415205
2	4472086	4472470	merged_2_4472086
2	4473486	4474910	merged_2_4473486
2	4476165	4476776	merged_2_4476165
2	4525969	4526927	merged_2_4525969
2	4616732	4618404	merged_2_4616732
2	4758453	4758824	merged_2_4758453
2	4795694	4796526	merged_2_4795694
2	4870822	4871545	merged_2_4870822
2	4873133	4874067	merged_2_4873133
2	4877278	4888153	merged_2_4877278
2	4889159	4889606	merged_2_4889159
2	5004156	5004516	merged_2_5004156
2	5009094	5010628	merged_2_5009094
2	5015902	5018788	merged_2_5015902
2	5037589	5038775	merged_2_5037589
2	5040895	5049015	merged_2_5040895
2	5049490	5049993	merged_2_5049490
2	5052179	5052610	merged_2_5052179
2	5056179	5057077	merged_2_5056179
2	5057288	5059832	merged_2_5057288
2	5059924	5063409	merged_2_5059924
2	5077729	5084206	merged_2_5077729
2	5163284	5163853	merged_2_5163284
2	5190820	5192299	merged_2_5190820
2	5197744	5207525	merged_2_5197744
2	5212007	5213988	merged_2_5212007
2	5220723	5227717	merged_2_5220723
2	5388141	5389443	merged_2_5388141
2	5441115	5444127	merged_2_5441115
2	5465685	5466812	merged_2_5465685
2	5489566	5490402	merged_2_5489566
2	5495562	5496145	merged_2_5495562
2	5501734	5502594	merged_2_5501734
2	5509320	5511105	merged_2_5509320
2	5515488	5516330	merged_2_5515488
2	5523064	5527465	merged_2_5523064
2	5528407	5534668	merged_2_5528407
2	5537535	5537905	merged_2_5537535
2	5541834	5542646	merged_2_5541834
2	5556651	5558224	merged_2_5556651
2	5559013	5565105	merged_2_5559013
2	5585083	5586477	merged_2_5585083
2	5598383	5606580	merged_2_5598383
2	5607288	5607636	merged_2_5607288
2	5619604	5625449	merged_2_5619604
2	5629206	5630856	merged_2_5629206
2	5631607	5634892	merged_2_5631607
2	5635037	5637042	merged_2_5635037
2	5645260	5646216	merged_2_5645260
2	5648117	5648663	merged_2_5648117
2	5656794	5660189	merged_2_5656794
2	5670784	5671315	merged_2_5670784
2	5683975	5684231	merged_2_5683975
2	5691386	5691732	merged_2_5691386
2	5709055	5711223	merged_2_5709055
2	5732888	5733218	merged_2_5732888
2	5733706	5734754	merged_2_5733706
2	5738710	5740960	merged_2_5738710
2	5761557	5762873	merged_2_5761557
2	5762976	5765928	merged_2_5762976
2	5774455	5774970	merged_2_5774455
2	5775111	5775448	merged_2_5775111
2	5777288	5778055	merged_2_5777288
2	5779065	5788551	merged_2_5779065
2	5791467	5794099	merged_2_5791467
2	5798128	5800909	merged_2_5798128
2	5806531	5815593	merged_2_5806531
2	5821903	5824212	merged_2_5821903
2	5831093	5831535	merged_2_5831093
2	5835319	5835816	merged_2_5835319
2	5836553	5837569	merged_2_5836553
2	5843235	5843644	merged_2_5843235
2	5846182	5847369	merged_2_5846182
2	5847574	5851888	merged_2_5847574
2	5861147	5861440	merged_2_5861147
2	5865639	5866328	merged_2_5865639
2	5871908	5872511	merged_2_5871908
2	5873831	5874624	merged_2_5873831
2	5897739	5901290	merged_2_5897739
2	5902821	5906267	merged_2_5902821
2	5908595	5909073	merged_2_5908595
2	5917698	5918098	merged_2_5917698
2	5923172	5923500	merged_2_5923172
2	5924887	5924983	merged_2_5924887
2	5934192	5934629	merged_2_5934192
2	5936673	5936788	merged_2_5936673
2	5949909	5950818	merged_2_5949909
2	5960121	5961583	merged_2_5960121
2	5961755	5963234	merged_2_5961755
2	5964447	5967960	merged_2_5964447
2	5972084	5976302	merged_2_5972084
2	5984078	5996665	merged_2_5984078
2	6004545	6005285	merged_2_6004545
2	6013720	6014052	merged_2_6013720
2	6015601	6016048	merged_2_6015601
2	6016508	6017134	merged_2_6016508
2	6026904	6028965	merged_2_6026904
2	6036045	6036751	merged_2_6036045
2	6043826	6047609	merged_2_6043826
2	6059580	6059892	merged_2_6059580
2	6088905	6089149	merged_2_6088905
2	6089540	6089847	merged_2_6089540
2	6091497	6092021	merged_2_6091497
2	6101499	6102104	merged_2_6101499
2	6128732	6129092	merged_2_6128732
2	6129991	6130928	merged_2_6129991
2	6136011	6141880	merged_2_6136011
2	6144555	6144896	merged_2_6144555
2	6145760	6145982	merged_2_6145760
2	6152728	6154290	merged_2_6152728
2	6155323	6157318	merged_2_6155323
2	6160632	6161876	merged_2_6160632
2	6170408	6170894	merged_2_6170408
2	6173536	6173789	merged_2_6173536
2	6176001	6180896	merged_2_6176001
2	6185149	6185419	merged_2_6185149
2	6185608	6187381	merged_2_6185608
2	6206390	6207258	merged_2_6206390
2	6215591	6215938	merged_2_6215591
2	6249969	6250985	merged_2_6249969
2	6252470	6253742	merged_2_6252470
2	6255506	6261357	merged_2_6255506
2	6261905	6272312	merged_2_6261905
2	6274438	6275084	merged_2_6274438
2	6276853	6276990	merged_2_6276853
[truncated: 4,103 more rows]

## Sheet: clsy2_Rs_down
Chr	Start	Stop	Cluster ID
1	8237558	8239514	merged_1_8237558
1	10144536	10145124	merged_1_10144536
1	10880730	10881112	merged_1_10880730
1	11935025	11935840	merged_1_11935025
1	17416119	17416314	merged_1_17416119
1	17831144	17831649	merged_1_17831144
1	17960975	17961910	merged_1_17960975
1	19962949	19964082	merged_1_19962949
1	20106652	20106982	merged_1_20106652
2	473780	474079	merged_2_473780
2	1601874	1602656	merged_2_1601874
2	2653759	2654167	merged_2_2653759
2	2762610	2763285	merged_2_2762610
2	4870822	4871545	merged_2_4870822
2	6877199	6877501	merged_2_6877199
2	7632548	7633780	merged_2_7632548
2	11373380	11373742	merged_2_11373380
2	13717210	13717936	merged_2_13717210
2	14653456	14653847	merged_2_14653456
2	15140025	15141057	merged_2_15140025
3	1031060	1031654	merged_3_1031060
3	8872468	8873477	merged_3_8872468
3	10777368	10777816	merged_3_10777368
3	11162505	11163155	merged_3_11162505
3	11270171	11271002	merged_3_11270171
3	11760911	11761687	merged_3_11760911
3	16568134	16568848	merged_3_16568134
3	18254598	18255896	merged_3_18254598
3	22218695	22219182	merged_3_22218695
4	595061	595728	merged_4_595061
4	15373299	15373794	merged_4_15373299
5	5907112	5907565	merged_5_5907112
5	6982151	6983635	merged_5_6982151
5	8233668	8234363	merged_5_8233668
5	10123467	10128042	merged_5_10123467
5	16309826	16310418	merged_5_16309826
5	17498217	17498581	merged_5_17498217
5	17582954	17583244	merged_5_17582954
5	19675297	19675716	merged_5_19675297
5	24526859	24527030	merged_5_24526859

## Sheet: clsy3_Rs_down
Chr	Start	Stop	Cluster ID
1	10880730	10881112	merged_1_10880730
1	13745977	13746510	merged_1_13745977
1	13857604	13860971	merged_1_13857604
1	13906612	13908294	merged_1_13906612
1	13908501	13914682	merged_1_13908501
1	15632807	15634625	merged_1_15632807
1	16165095	16170386	merged_1_16165095
1	16363826	16371279	merged_1_16363826
1	16597925	16599013	merged_1_16597925
1	16600008	16606422	merged_1_16600008
1	17695634	17695924	merged_1_17695634
1	20106652	20106982	merged_1_20106652
1	20432830	20433828	merged_1_20432830
1	25343131	25344038	merged_1_25343131
2	1353265	1353853	merged_2_1353265
2	1521427	1521920	merged_2_1521427
2	4960864	4961970	merged_2_4960864
2	6925953	6926800	merged_2_6925953
2	8332295	8333205	merged_2_8332295
2	14653456	14653847	merged_2_14653456
3	8138436	8139005	merged_3_8138436
3	11270171	11271002	merged_3_11270171
3	11890262	11892370	merged_3_11890262
3	12008751	12013811	merged_3_12008751
3	12633614	12636703	merged_3_12633614
3	13950081	13954123	merged_3_13950081
3	13976342	13977651	merged_3_13976342
3	14159373	14168868	merged_3_14159373
3	14397139	14398856	merged_3_14397139
3	14453862	14456176	merged_3_14453862
3	15024453	15026080	merged_3_15024453
3	15062743	15069975	merged_3_15062743
3	15082617	15086526	merged_3_15082617
3	15734307	15735131	merged_3_15734307
4	566797	566972	merged_4_566797
4	1660218	1663650	merged_4_1660218
4	1864992	1866900	merged_4_1864992
4	2018037	2020467	merged_4_2018037
4	2808463	2816357	merged_4_2808463
4	3485301	3487967	merged_4_3485301
4	3509644	3511969	merged_4_3509644
4	3512102	3515051	merged_4_3512102
4	3525559	3531633	merged_4_3525559
4	3572403	3575607	merged_4_3572403
4	3592530	3596597	merged_4_3592530
4	3637943	3640745	merged_4_3637943
4	3774227	3777391	merged_4_3774227
4	4343095	4344020	merged_4_4343095
4	4590670	4594186	merged_4_4590670
4	5504465	5509469	merged_4_5504465
4	5553877	5561905	merged_4_5553877
4	13418295	13419418	merged_4_13418295
4	15922720	15923063	merged_4_15922720
5	8956317	8957264	merged_5_8956317
5	10556479	10562769	merged_5_10556479
5	10612335	10613655	merged_5_10612335
5	10679755	10679870	merged_5_10679755
5	10762213	10763450	merged_5_10762213
5	10819549	10820625	merged_5_10819549
5	10837041	10842154	merged_5_10837041
5	10844182	10847872	merged_5_10844182
5	11076775	11078287	merged_5_11076775
5	11124054	11133768	merged_5_11124054
5	11135573	11146854	merged_5_11135573
5	11147987	11155255	merged_5_11147987
Mt	195539	205209	merged_Mt_195539

## Sheet: clsy4_Rs_down
Chr	Start	Stop	Cluster ID
1	11710589	11711552	merged_1_11710589
1	12166361	12167139	merged_1_12166361
1	13234762	13245621	merged_1_13234762
1	13246435	13249280	merged_1_13246435
1	13636501	13637961	merged_1_13636501
1	13745977	13746510	merged_1_13745977
1	13857604	13860971	merged_1_13857604
1	13861111	13870321	merged_1_13861111
1	13893730	13895385	merged_1_13893730
1	13906612	13908294	merged_1_13906612
1	13908501	13914682	merged_1_13908501
1	13977553	13980249	merged_1_13977553
1	15632807	15634625	merged_1_15632807
1	15636373	15637301	merged_1_15636373
1	16165095	16170386	merged_1_16165095
1	16322335	16325518	merged_1_16322335
1	16348947	16361421	merged_1_16348947
1	16419232	16421645	merged_1_16419232
1	16595025	16596841	merged_1_16595025
1	16597925	16599013	merged_1_16597925
1	16599117	16599886	merged_1_16599117
1	16600008	16606422	merged_1_16600008
1	16612345	16613725	merged_1_16612345
1	18093212	18096315	merged_1_18093212
1	19962949	19964082	merged_1_19962949
1	20686453	20687134	merged_1_20686453
1	23710395	23711541	merged_1_23710395
1	26196136	26197461	merged_1_26196136
1	28397441	28399029	merged_1_28397441
2	904096	905664	merged_2_904096
2	1204519	1205950	merged_2_1204519
2	1207171	1208872	merged_2_1207171
2	1208964	1210000	merged_2_1208964
2	1218212	1220017	merged_2_1218212
2	1341271	1346648	merged_2_1341271
2	1347881	1350778	merged_2_1347881
2	1464536	1466663	merged_2_1464536
2	1740515	1743158	merged_2_1740515
2	2059120	2063133	merged_2_2059120
2	2063244	2065756	merged_2_2063244
2	2148169	2149480	merged_2_2148169
2	2154588	2157140	merged_2_2154588
2	2224299	2226288	merged_2_2224299
2	2227013	2228683	merged_2_2227013
2	2535525	2545365	merged_2_2535525
2	2599697	2602108	merged_2_2599697
2	2602290	2611057	merged_2_2602290
2	2949414	2950579	merged_2_2949414
2	3008726	3010740	merged_2_3008726
2	3011274	3013294	merged_2_3011274
2	3110884	3112367	merged_2_3110884
2	3112464	3114679	merged_2_3112464
2	3115162	3116746	merged_2_3115162
2	3134890	3135948	merged_2_3134890
2	3136057	3137474	merged_2_3136057
2	3180002	3180886	merged_2_3180002
2	3531115	3533292	merged_2_3531115
2	3937994	3939175	merged_2_3937994
2	4006888	4008993	merged_2_4006888
2	4322836	4325241	merged_2_4322836
2	4325430	4325969	merged_2_4325430
2	4327871	4329965	merged_2_4327871
2	4330105	4332467	merged_2_4330105
2	4426818	4429110	merged_2_4426818
2	4454885	4457599	merged_2_4454885
2	4592304	4593158	merged_2_4592304
2	4834026	4835378	merged_2_4834026
2	4867971	4869751	merged_2_4867971
2	4967114	4968779	merged_2_4967114
2	5021645	5022370	merged_2_5021645
2	5053342	5053819	merged_2_5053342
2	5215109	5216444	merged_2_5215109
2	5457456	5458551	merged_2_5457456
2	5588181	5589621	merged_2_5588181
2	5589636	5590302	merged_2_5589636
2	5716908	5720274	merged_2_5716908
2	5938351	5940643	merged_2_5938351
2	5940757	5942759	merged_2_5940757
2	6493851	6500264	merged_2_6493851
2	6737036	6740459	merged_2_6737036
2	6965911	6970036	merged_2_6965911
2	7632548	7633780	merged_2_7632548
3	985805	986561	merged_3_985805
3	6717324	6717623	merged_3_6717324
3	6717842	6718215	merged_3_6717842
3	7849629	7850866	merged_3_7849629
3	8926257	8926490	merged_3_8926257
3	10459504	10460134	merged_3_10459504
3	11224483	11232695	merged_3_11224483
3	11430813	11436897	merged_3_11430813
3	11437011	11438563	merged_3_11437011
3	11438697	11440191	merged_3_11438697
3	11442411	11444904	merged_3_11442411
3	11497070	11498014	merged_3_11497070
3	11616369	11617905	merged_3_11616369
3	11618056	11621265	merged_3_11618056
3	11819854	11822512	merged_3_11819854
3	11894982	11897001	merged_3_11894982
3	12134747	12137348	merged_3_12134747
3	12237067	12238242	merged_3_12237067
3	12238409	12243893	merged_3_12238409
3	12262531	12266191	merged_3_12262531
3	12266321	12270176	merged_3_12266321
3	12275545	12276757	merged_3_12275545
3	12277644	12279626	merged_3_12277644
3	12309541	12313501	merged_3_12309541
3	12638711	12639819	merged_3_12638711
3	12809585	12811486	merged_3_12809585
3	12904558	12907325	merged_3_12904558
3	12908941	12911278	merged_3_12908941
3	12929256	12930583	merged_3_12929256
3	13046623	13047146	merged_3_13046623
3	13234430	13236601	merged_3_13234430
3	14683051	14686290	merged_3_14683051
3	14948989	14950047	merged_3_14948989
3	15021987	15023880	merged_3_15021987
3	15076356	15079785	merged_3_15076356
3	15189465	15190170	merged_3_15189465
3	15610463	15612969	merged_3_15610463
3	15627793	15643388	merged_3_15627793
3	15734307	15735131	merged_3_15734307
3	16071608	16072965	merged_3_16071608
3	16180503	16184144	merged_3_16180503
3	16259364	16259620	merged_3_16259364
3	16681915	16683111	merged_3_16681915
3	17140014	17140404	merged_3_17140014
3	18069078	18070673	merged_3_18069078
3	18295535	18296415	merged_3_18295535
4	595061	595728	merged_4_595061
4	868769	870220	merged_4_868769
4	1592838	1599363	merged_4_1592838
4	1771576	1771797	merged_4_1771576
4	2069749	2077729	merged_4_2069749
4	2345209	2348964	merged_4_2345209
4	2808463	2816357	merged_4_2808463
4	3519977	3523120	merged_4_3519977
4	3523373	3524816	merged_4_3523373
4	3531777	3534847	merged_4_3531777
4	3655978	3657753	merged_4_3655978
4	3762742	3764013	merged_4_3762742
4	3766781	3769453	merged_4_3766781
4	3771733	3774090	merged_4_3771733
4	4226727	4228643	merged_4_4226727
4	4392661	4400250	merged_4_4392661
4	4545422	4547854	merged_4_4545422
4	4547985	4550092	merged_4_4547985
4	4843607	4845523	merged_4_4843607
4	5553877	5561905	merged_4_5553877
4	6114450	6114625	merged_4_6114450
4	7943735	7945874	merged_4_7943735
4	13656978	13657749	merged_4_13656978
5	250029	251172	merged_5_250029
5	5701219	5702507	merged_5_5701219
5	5702607	5703162	merged_5_5702607
5	8101322	8101742	merged_5_8101322
5	8187193	8187529	merged_5_8187193
5	9346290	9349249	merged_5_9346290
5	9749968	9753995	merged_5_9749968
5	9754468	9757680	merged_5_9754468
5	9757863	9759575	merged_5_9757863
5	10074422	10076435	merged_5_10074422
5	10415563	10420819	merged_5_10415563
5	10422900	10424969	merged_5_10422900
5	10556479	10562769	merged_5_10556479
5	10562987	10569498	merged_5_10562987
5	10569604	10571686	merged_5_10569604
5	10571932	10575107	merged_5_10571932
5	10829890	10836010	merged_5_10829890
5	10837041	10842154	merged_5_10837041
5	10843151	10844087	merged_5_10843151
5	10844182	10847872	merged_5_10844182
5	10892683	10899539	merged_5_10892683
5	10902076	10903834	merged_5_10902076
5	11030390	11032005	merged_5_11030390
5	11638357	11640833	merged_5_11638357
5	12971952	12978782	merged_5_12971952
5	13049816	13050056	merged_5_13049816
5	13051662	13054014	merged_5_13051662
5	13054182	13058940	merged_5_13054182
5	13059534	13060735	merged_5_13059534
5	13061049	13062410	merged_5_13061049
5	13504364	13506514	merged_5_13504364
5	13629387	13630480	merged_5_13629387
5	13680598	13682154	merged_5_13680598
5	13815371	13820934	merged_5_13815371
5	14184438	14186883	merged_5_14184438
5	14186999	14187616	merged_5_14186999
5	19750385	19750911	merged_5_19750385
5	25668351	25668702	merged_5_25668351

## Sheet: clsy12_Rs_down
Chr	Start	Stop	Cluster ID
1	8	1045	merged_1_8
1	17806	18807	merged_1_17806
1	44557	44996	merged_1_44557
1	55659	56713	merged_1_55659
1	76658	77598	merged_1_76658
1	238166	239487	merged_1_238166
1	257691	258756	merged_1_257691
1	291782	292768	merged_1_291782
1	372379	372754	merged_1_372379
1	423074	423366	merged_1_423074
1	423467	424334	merged_1_423467
1	431148	434116	merged_1_431148
1	499388	499694	merged_1_499388
1	499883	500258	merged_1_499883
1	500346	500723	merged_1_500346
1	512587	513213	merged_1_512587
1	540395	541104	merged_1_540395
1	549461	550924	merged_1_549461
1	634072	634575	merged_1_634072
1	639728	639795	merged_1_639728
1	641139	641203	merged_1_641139
1	670532	670980	merged_1_670532
1	696465	696836	merged_1_696465
1	697291	697520	merged_1_697291
1	758510	758860	merged_1_758510
1	758989	759243	merged_1_758989
1	759787	760525	merged_1_759787
1	780988	781205	merged_1_780988
1	781349	782265	merged_1_781349
1	789347	789833	merged_1_789347
1	792105	792552	merged_1_792105
1	822237	822419	merged_1_822237
1	888698	889310	merged_1_888698
1	889394	889621	merged_1_889394
1	944174	944457	merged_1_944174
1	958520	959260	merged_1_958520
1	1160187	1160586	merged_1_1160187
1	1184631	1185219	merged_1_1184631
1	1194295	1195459	merged_1_1194295
1	1249740	1250962	merged_1_1249740
1	1276446	1276765	merged_1_1276446
1	1286725	1287027	merged_1_1286725
1	1289031	1289500	merged_1_1289031
1	1430206	1431172	merged_1_1430206
1	1441406	1444641	merged_1_1441406
1	1445092	1446456	merged_1_1445092
1	1476325	1476784	merged_1_1476325
1	1522765	1523024	merged_1_1522765
1	1523179	1523227	merged_1_1523179
1	1523380	1523430	merged_1_1523380
1	1591842	1593468	merged_1_1591842
1	1598221	1598764	merged_1_1598221
1	1613204	1614779	merged_1_1613204
1	1617532	1618013	merged_1_1617532
1	1705943	1706125	merged_1_1705943
1	1728688	1729332	merged_1_1728688
1	1875496	1876776	merged_1_1875496
1	1881880	1882346	merged_1_1881880
1	1974922	1975626	merged_1_1974922
1	1975832	1976591	merged_1_1975832
1	2157042	2158102	merged_1_2157042
1	2233769	2234546	merged_1_2233769
1	2340093	2340585	merged_1_2340093
1	2415134	2416027	merged_1_2415134
1	2472760	2473410	merged_1_2472760
1	2531341	2534939	merged_1_2531341
1	2587138	2588408	merged_1_2587138
1	2657316	2657950	merged_1_2657316
1	2788288	2789538	merged_1_2788288
1	2789936	2798700	merged_1_2789936
1	2798795	2800784	merged_1_2798795
1	2986166	2986990	merged_1_2986166
1	2993273	2993900	merged_1_2993273
1	3023400	3024491	merged_1_3023400
1	3062015	3062099	merged_1_3062015
1	3063507	3063819	merged_1_3063507
1	3073390	3074144	merged_1_3073390
1	3251218	3251610	merged_1_3251218
1	3342938	3343261	merged_1_3342938
1	3343528	3345623	merged_1_3343528
1	3361980	3362318	merged_1_3361980
1	3412906	3413269	merged_1_3412906
1	3413558	3413927	merged_1_3413558
1	3414030	3414277	merged_1_3414030
1	3414536	3414894	merged_1_3414536
1	3427854	3428215	merged_1_3427854
1	3497642	3498373	merged_1_3497642
1	3498750	3499062	merged_1_3498750
1	3546726	3547403	merged_1_3546726
1	3547589	3547815	merged_1_3547589
1	3551961	3552179	merged_1_3551961
1	3572846	3573273	merged_1_3572846
1	3730197	3730356	merged_1_3730197
1	3762109	3762564	merged_1_3762109
1	3762701	3763084	merged_1_3762701
1	3771611	3771830	merged_1_3771611
1	3780663	3785865	merged_1_3780663
1	3825767	3827752	merged_1_3825767
1	3892042	3892465	merged_1_3892042
1	3893943	3894570	merged_1_3893943
1	3897947	3899128	merged_1_3897947
1	3919979	3920233	merged_1_3919979
1	3925568	3926022	merged_1_3925568
1	3926130	3926981	merged_1_3926130
1	3932858	3933570	merged_1_3932858
1	3979790	3981055	merged_1_3979790
1	4061306	4062036	merged_1_4061306
1	4093135	4094552	merged_1_4093135
1	4109979	4111314	merged_1_4109979
1	4111499	4113075	merged_1_4111499
1	4209167	4209682	merged_1_4209167
1	4326327	4326691	merged_1_4326327
1	4329778	4334496	merged_1_4329778
1	4405886	4407182	merged_1_4405886
1	4407287	4409006	merged_1_4407287
1	4410418	4411320	merged_1_4410418
1	4415567	4416202	merged_1_4415567
1	4439714	4440101	merged_1_4439714
1	4525019	4525579	merged_1_4525019
1	4582922	4583561	merged_1_4582922
1	4596912	4597410	merged_1_4596912
1	4619944	4621905	merged_1_4619944
1	4658154	4658529	merged_1_4658154
1	4682354	4684099	merged_1_4682354
1	4684223	4684822	merged_1_4684223
1	4685317	4686226	merged_1_4685317
1	4705279	4705656	merged_1_4705279
1	4738414	4739603	merged_1_4738414
1	4770114	4770805	merged_1_4770114
1	4785978	4786312	merged_1_4785978
1	4786481	4786722	merged_1_4786481
1	4786818	4787303	merged_1_4786818
1	4860298	4860670	merged_1_4860298
1	4896501	4896816	merged_1_4896501
1	4966097	4967600	merged_1_4966097
1	4992576	4993357	merged_1_4992576
1	5055850	5056420	merged_1_5055850
1	5098265	5102189	merged_1_5098265
1	5171811	5172183	merged_1_5171811
1	5285059	5285420	merged_1_5285059
1	5356684	5357166	merged_1_5356684
1	5358933	5359266	merged_1_5358933
1	5378266	5378480	merged_1_5378266
1	5391278	5391672	merged_1_5391278
1	5392416	5392777	merged_1_5392416
1	5436903	5437174	merged_1_5436903
1	5531254	5531922	merged_1_5531254
1	5657449	5657666	merged_1_5657449
1	5657825	5659273	merged_1_5657825
1	5679053	5682002	merged_1_5679053
1	5691648	5696793	merged_1_5691648
1	5699904	5700696	merged_1_5699904
1	5700901	5701266	merged_1_5700901
1	5701495	5702164	merged_1_5701495
1	5798691	5799613	merged_1_5798691
1	5862940	5863517	merged_1_5862940
1	5866661	5867314	merged_1_5866661
1	5899022	5899925	merged_1_5899022
1	5911648	5914601	merged_1_5911648
1	5915050	5916538	merged_1_5915050
1	5958611	5959670	merged_1_5958611
1	5965402	5967009	merged_1_5965402
1	5970346	5973392	merged_1_5970346
1	5974813	5975845	merged_1_5974813
1	6009350	6014445	merged_1_6009350
1	6074805	6074988	merged_1_6074805
1	6075106	6075500	merged_1_6075106
1	6102706	6102863	merged_1_6102706
1	6140422	6141696	merged_1_6140422
1	6156326	6158939	merged_1_6156326
1	6173303	6173646	merged_1_6173303
1	6210775	6212293	merged_1_6210775
1	6233764	6234273	merged_1_6233764
1	6234935	6235227	merged_1_6234935
1	6235714	6237793	merged_1_6235714
1	6262786	6263359	merged_1_6262786
1	6273443	6274646	merged_1_6273443
1	6274789	6276602	merged_1_6274789
1	6302488	6303245	merged_1_6302488
1	6403078	6404011	merged_1_6403078
1	6404423	6405081	merged_1_6404423
1	6426217	6426690	merged_1_6426217
1	6454619	6456067	merged_1_6454619
1	6470279	6471150	merged_1_6470279
1	6472615	6473425	merged_1_6472615
1	6514428	6514668	merged_1_6514428
1	6515023	6515341	merged_1_6515023
1	6538269	6538833	merged_1_6538269
1	6539626	6543693	merged_1_6539626
1	6573810	6575572	merged_1_6573810
1	6587959	6588996	merged_1_6587959
1	6589079	6594233	merged_1_6589079
1	6615287	6615723	merged_1_6615287
1	6640279	6641069	merged_1_6640279
1	6657119	6660536	merged_1_6657119
1	6703998	6704865	merged_1_6703998
1	6705465	6709821	merged_1_6705465
1	6715141	6715594	merged_1_6715141
1	6717889	6718229	merged_1_6717889
1	6720687	6721069	merged_1_6720687
1	6722821	6723404	merged_1_6722821
1	6736442	6737198	merged_1_6736442
1	6742858	6744219	merged_1_6742858
1	6758496	6759933	merged_1_6758496
1	6905937	6906615	merged_1_6905937
1	7023439	7024649	merged_1_7023439
1	7035863	7036344	merged_1_7035863
1	7036481	7036705	merged_1_7036481
1	7036975	7037355	merged_1_7036975
1	7065201	7075883	merged_1_7065201
1	7077722	7078174	merged_1_7077722
1	7132575	7133007	merged_1_7132575
1	7138123	7138949	merged_1_7138123
1	7227559	7228166	merged_1_7227559
1	7241050	7241625	merged_1_7241050
1	7251779	7252218	merged_1_7251779
1	7254883	7255649	merged_1_7254883
1	7255888	7257490	merged_1_7255888
1	7281637	7281979	merged_1_7281637
1	7282050	7282358	merged_1_7282050
1	7282564	7283157	merged_1_7282564
1	7313030	7313255	merged_1_7313030
1	7344271	7344585	merged_1_7344271
1	7352847	7360837	merged_1_7352847
1	7360920	7363658	merged_1_7360920
1	7364019	7365302	merged_1_7364019
1	7365683	7366009	merged_1_7365683
1	7392244	7392834	merged_1_7392244
1	7392942	7393565	merged_1_7392942
1	7394311	7394741	merged_1_7394311
1	7521802	7522513	merged_1_7521802
1	7541113	7541428	merged_1_7541113
1	7604744	7605197	merged_1_7604744
1	7665237	7665937	merged_1_7665237
1	7712071	7712594	merged_1_7712071
1	7714602	7715276	merged_1_7714602
1	7717227	7719641	merged_1_7717227
1	7719676	7722705	merged_1_7719676
1	7725241	7725931	merged_1_7725241
1	7729873	7729995	merged_1_7729873
1	7745797	7747271	merged_1_7745797
1	7747359	7748351	merged_1_7747359
1	7761007	7762172	merged_1_7761007
1	7783887	7784370	merged_1_7783887
1	7786928	7787879	merged_1_7786928
1	7810746	7811639	merged_1_7810746
1	7833491	7833872	merged_1_7833491
1	7834053	7834227	merged_1_7834053
1	7851813	7852498	merged_1_7851813
1	7935600	7935823	merged_1_7935600
1	7936498	7936995	merged_1_7936498
1	7959894	7961389	merged_1_7959894
1	7969552	7974394	merged_1_7969552
1	7975852	7976318	merged_1_7975852
1	7985026	7985399	merged_1_7985026
1	7985530	7986438	merged_1_7985530
1	8016208	8016603	merged_1_8016208
1	8035857	8036222	merged_1_8035857
1	8043898	8044316	merged_1_8043898
1	8115238	8116258	merged_1_8115238
1	8116450	8116827	merged_1_8116450
1	8154179	8154554	merged_1_8154179
1	8169398	8170140	merged_1_8169398
1	8189872	8190676	merged_1_8189872
1	8201223	8201667	merged_1_8201223
1	8204604	8205812	merged_1_8204604
1	8235832	8236441	merged_1_8235832
1	8237558	8239514	merged_1_8237558
1	8252445	8252798	merged_1_8252445
1	8254663	8255091	merged_1_8254663
1	8266813	8267802	merged_1_8266813
1	8272365	8272766	merged_1_8272365
1	8272923	8273064	merged_1_8272923
1	8275957	8279081	merged_1_8275957
1	8289770	8290054	merged_1_8289770
1	8290145	8291263	merged_1_8290145
1	8319386	8320492	merged_1_8319386
1	8374843	8375254	merged_1_8374843
1	8392161	8392640	merged_1_8392161
1	8408536	8409450	merged_1_8408536
1	8453359	8461827	merged_1_8453359
1	8471858	8472128	merged_1_8471858
1	8473181	8473462	merged_1_8473181
1	8474767	8476484	merged_1_8474767
1	8488264	8489316	merged_1_8488264
1	8489429	8489717	merged_1_8489429
1	8490178	8492805	merged_1_8490178
1	8495025	8495472	merged_1_8495025
1	8538515	8539053	merged_1_8538515
1	8539431	8539779	merged_1_8539431
1	8543759	8544049	merged_1_8543759
1	8576998	8578161	merged_1_8576998
1	8590797	8591652	merged_1_8590797
1	8621435	8622545	merged_1_8621435
1	8622751	8623741	merged_1_8622751
1	8647752	8649323	merged_1_8647752
1	8649427	8650055	merged_1_8649427
1	8656118	8656241	merged_1_8656118
1	8661214	8661451	merged_1_8661214
1	8681819	8682611	merged_1_8681819
1	8690305	8690580	merged_1_8690305
1	8723228	8723477	merged_1_8723228
1	8728634	8733771	merged_1_8728634
1	8741191	8741585	merged_1_8741191
1	8765478	8767592	merged_1_8765478
1	8771643	8775900	merged_1_8771643
1	8778093	8781872	merged_1_8778093
1	8785933	8794808	merged_1_8785933
1	8794918	8797150	merged_1_8794918
1	8797558	8798500	merged_1_8797558
1	8800612	8804392	merged_1_8800612
1	8808520	8812958	merged_1_8808520
1	8815000	8818800	merged_1_8815000
1	8822921	8827149	merged_1_8822921
1	8829401	8831092	merged_1_8829401
1	8831231	8833188	merged_1_8831231
1	8869423	8871112	merged_1_8869423
1	8899257	8899846	merged_1_8899257
1	8927543	8933366	merged_1_8927543
1	9001092	9001235	merged_1_9001092
1	9004763	9012137	merged_1_9004763
1	9012311	9015756	merged_1_9012311
1	9062050	9062604	merged_1_9062050
1	9077529	9077994	merged_1_9077529
1	9082620	9082957	merged_1_9082620
1	9106047	9106485	merged_1_9106047
1	9135535	9136397	merged_1_9135535
1	9136608	9137324	merged_1_9136608
1	9137690	9138378	merged_1_9137690
1	9174272	9174726	merged_1_9174272
1	9174904	9177958	merged_1_9174904
1	9187731	9188283	merged_1_9187731
1	9201522	9201754	merged_1_9201522
1	9203989	9204212	merged_1_9203989
1	9204405	9204872	merged_1_9204405
1	9204998	9205565	merged_1_9204998
1	9235938	9237233	merged_1_9235938
1	9253879	9254206	merged_1_9253879
1	9304696	9305855	merged_1_9304696
1	9353745	9354317	merged_1_9353745
1	9357822	9358117	merged_1_9357822
1	9367397	9373862	merged_1_9367397
1	9384018	9384488	merged_1_9384018
1	9412378	9412512	merged_1_9412378
1	9418023	9418386	merged_1_9418023
1	9547859	9548628	merged_1_9547859
1	9550951	9551098	merged_1_9550951
1	9564483	9565208	merged_1_9564483
1	9572309	9573482	merged_1_9572309
1	9574157	9579317	merged_1_9574157
1	9579420	9582590	merged_1_9579420
1	9582868	9583962	merged_1_9582868
1	9585504	9586048	merged_1_9585504
1	9586867	9587685	merged_1_9586867
1	9626410	9627287	merged_1_9626410
1	9629634	9631122	merged_1_9629634
1	9676312	9691444	merged_1_9676312
1	9706256	9708748	merged_1_9706256
1	9746422	9746649	merged_1_9746422
1	9754417	9757704	merged_1_9754417
1	9762471	9762947	merged_1_9762471
1	9778245	9778649	merged_1_9778245
1	9811530	9812515	merged_1_9811530
1	9816587	9817188	merged_1_9816587
1	9817455	9817786	merged_1_9817455
1	9829243	9829617	merged_1_9829243
1	9837128	9837842	merged_1_9837128
1	9852634	9853669	merged_1_9852634
1	9865303	9865497	merged_1_9865303
1	9865593	9865662	merged_1_9865593
1	9879602	9880009	merged_1_9879602
1	9883830	9884149	merged_1_9883830
1	9900712	9900968	merged_1_9900712
1	9901568	9901925	merged_1_9901568
1	9915195	9916630	merged_1_9915195
1	9918970	9919479	merged_1_9918970
1	9925027	9926252	merged_1_9925027
1	9926734	9927027	merged_1_9926734
1	9939298	9939731	merged_1_9939298
1	10008322	10008837	merged_1_10008322
1	10013130	10013519	merged_1_10013130
1	10021311	10023748	merged_1_10021311
1	10060722	10060951	merged_1_10060722
1	10114669	10115389	merged_1_10114669
1	10144536	10145124	merged_1_10144536
1	10152537	10154780	merged_1_10152537
1	10155918	10156917	merged_1_10155918
1	10158914	10159633	merged_1_10158914
1	10160910	10161132	merged_1_10160910
1	10206614	10206804	merged_1_10206614
1	10206907	10207159	merged_1_10206907
1	10221041	10221303	merged_1_10221041
1	10239891	10240212	merged_1_10239891
1	10314720	10315163	merged_1_10314720
1	10315373	10315738	merged_1_10315373
1	10346972	10349531	merged_1_10346972
1	10356903	10363398	merged_1_10356903
1	10382975	10384559	merged_1_10382975
1	10421221	10421816	merged_1_10421221
1	10443939	10444203	merged_1_10443939
1	10490561	10491137	merged_1_10490561
1	10497451	10498049	merged_1_10497451
1	10506430	10507419	merged_1_10506430
1	10512731	10513033	merged_1_10512731
1	10523564	10523802	merged_1_10523564
1	10526070	10527214	merged_1_10526070
1	10527942	10528958	merged_1_10527942
1	10531796	10534133	merged_1_10531796
1	10534239	10535027	merged_1_10534239
1	10554383	10554650	merged_1_10554383
1	10568061	10568435	merged_1_10568061
1	10568560	10569221	merged_1_10568560
1	10570043	10570442	merged_1_10570043
1	10591385	10592400	merged_1_10591385
1	10597915	10598364	merged_1_10597915
1	10602613	10604030	merged_1_10602613
1	10623815	10624372	merged_1_10623815
1	10652507	10653077	merged_1_10652507
1	10654434	10654565	merged_1_10654434
1	10696637	10701617	merged_1_10696637
1	10702544	10703140	merged_1_10702544
1	10723534	10725187	merged_1_10723534
1	10775641	10777740	merged_1_10775641
1	10801273	10801540	merged_1_10801273
1	10802435	10803449	merged_1_10802435
1	10814142	10814595	merged_1_10814142
1	10852598	10853244	merged_1_10852598
1	10866957	10867513	merged_1_10866957
1	10880730	10881112	merged_1_10880730
1	10914979	10916515	merged_1_10914979
1	10920726	10921256	merged_1_10920726
1	10922332	10923077	merged_1_10922332
1	10923459	10924291	merged_1_10923459
1	10924399	10925015	merged_1_10924399
1	10929293	10931518	merged_1_10929293
1	10964536	10966318	merged_1_10964536
1	10982103	10983689	merged_1_10982103
1	11006016	11006877	merged_1_11006016
1	11019362	11019644	merged_1_11019362
1	11020953	11021559	merged_1_11020953
1	11026909	11028507	merged_1_11026909
1	11032118	11032655	merged_1_11032118
1	11045128	11046279	merged_1_11045128
1	11046381	11046934	merged_1_11046381
1	11047407	11048120	merged_1_11047407
1	11048151	11050948	merged_1_11048151
1	11051148	11051546	merged_1_11051148
1	11064557	11067189	merged_1_11064557
1	11083096	11083291	merged_1_11083096
1	11088722	11089011	merged_1_11088722
1	11089268	11090188	merged_1_11089268
1	11090397	11090764	merged_1_11090397
1	11102098	11104255	merged_1_11102098
1	11111097	11112190	merged_1_11111097
1	11117468	11117770	merged_1_11117468
1	11125689	11128675	merged_1_11125689
1	11128858	11129411	merged_1_11128858
1	11131590	11132454	merged_1_11131590
1	11132573	11132899	merged_1_11132573
1	11147989	11153014	merged_1_11147989
1	11174131	11174856	merged_1_11174131
1	11204320	11204861	merged_1_11204320
1	11209061	11209193	merged_1_11209061
1	11212337	11212610	merged_1_11212337
1	11228524	11228880	merged_1_11228524
1	11241519	11242190	merged_1_11241519
1	11259035	11259769	merged_1_11259035
1	11276957	11277320	merged_1_11276957
1	11286522	11287776	merged_1_11286522
1	11298386	11299450	merged_1_11298386
1	11300990	11301838	merged_1_11300990
1	11302551	11310508	merged_1_11302551
1	11314850	11315336	merged_1_11314850
1	11324904	11325424	merged_1_11324904
1	11351502	11352161	merged_1_11351502
1	11352225	11352586	merged_1_11352225
1	11378101	11378481	merged_1_11378101
1	11407716	11408675	merged_1_11407716
1	11408846	11409467	merged_1_11408846
1	11409671	11409907	merged_1_11409671
1	11410139	11410285	merged_1_11410139
1	11421103	11421566	merged_1_11421103
1	11421999	11422421	merged_1_11421999
1	11427603	11428458	merged_1_11427603
1	11440714	11441637	merged_1_11440714
1	11478926	11479782	merged_1_11478926
1	11490131	11490661	merged_1_11490131
1	11492949	11493663	merged_1_11492949
1	11502979	11512764	merged_1_11502979
1	11515912	11516140	merged_1_11515912
1	11517440	11522565	merged_1_11517440
1	11525735	11526414	merged_1_11525735
1	11536603	11537169	merged_1_11536603
1	11550882	11551086	merged_1_11550882
1	11585720	11586464	merged_1_11585720
1	11609731	11610683	merged_1_11609731
1	11620574	11620946	merged_1_11620574
1	11631984	11632299	merged_1_11631984
1	11636855	11637880	merged_1_11636855
1	11643072	11643730	merged_1_11643072
1	11643882	11644640	merged_1_11643882
1	11649271	11649472	merged_1_11649271
1	11660974	11662359	merged_1_11660974
1	11666353	11667150	merged_1_11666353
1	11669239	11669687	merged_1_11669239
1	11686189	11687239	merged_1_11686189
1	11692219	11693588	merged_1_11692219
1	11700085	11700631	merged_1_11700085
1	11700906	11701245	merged_1_11700906
1	11701398	11701830	merged_1_11701398
1	11703687	11705190	merged_1_11703687
1	11706366	11706614	merged_1_11706366
1	11706848	11707083	merged_1_11706848
1	11707282	11707882	merged_1_11707282
1	11710589	11711552	merged_1_11710589
1	11711724	11711906	merged_1_11711724
1	11720502	11720735	merged_1_11720502
1	11733018	11733476	merged_1_11733018
1	11733583	11735007	merged_1_11733583
1	11735904	11736149	merged_1_11735904
1	11736421	11736917	merged_1_11736421
1	11737377	11737770	merged_1_11737377
1	11740520	11740939	merged_1_11740520
1	11752264	11754227	merged_1_11752264
1	11754402	11755109	merged_1_11754402
1	11783295	11783607	merged_1_11783295
1	11788203	11788503	merged_1_11788203
1	11789279	11794139	merged_1_11789279
1	11803499	11804208	merged_1_11803499
1	11805755	11806408	merged_1_11805755
1	11806537	11806806	merged_1_11806537
1	11807522	11808318	merged_1_11807522
1	11817581	11818751	merged_1_11817581
1	11822104	11822758	merged_1_11822104
1	11826223	11826784	merged_1_11826223
1	11834581	11837739	merged_1_11834581
1	11861204	11861922	merged_1_11861204
1	11879673	11881393	merged_1_11879673
1	11887050	11888252	merged_1_11887050
1	11889215	11889750	merged_1_11889215
1	11891011	11892178	merged_1_11891011
1	11893954	11897202	merged_1_11893954
1	11899052	11901756	merged_1_11899052
1	11930549	11931028	merged_1_11930549
1	11935025	11935840	merged_1_11935025
1	11957745	11959802	merged_1_11957745
1	11960671	11961180	merged_1_11960671
1	11981066	11981183	merged_1_11981066
1	11982581	11983922	merged_1_11982581
1	11984166	11985127	merged_1_11984166
1	11987708	11988442	merged_1_11987708
1	11991868	11992680	merged_1_11991868
1	12009011	12010659	merged_1_12009011
1	12012538	12012967	merged_1_12012538
1	12013123	12013458	merged_1_12013123
1	12013588	12019716	merged_1_12013588
1	12019909	12020438	merged_1_12019909
1	12021638	12023081	merged_1_12021638
1	12040904	12042380	merged_1_12040904
1	12050085	12050499	merged_1_12050085
1	12059872	12060525	merged_1_12059872
1	12062279	12062725	merged_1_12062279
1	12062820	12063508	merged_1_12062820
1	12070677	12071618	merged_1_12070677
1	12077539	12078283	merged_1_12077539
1	12078395	12080845	merged_1_12078395
1	12083568	12084392	merged_1_12083568
1	12097110	12098023	merged_1_12097110
1	12133111	12133481	merged_1_12133111
1	12137328	12138164	merged_1_12137328
1	12138743	12143424	merged_1_12138743
1	12155152	12155406	merged_1_12155152
1	12166361	12167139	merged_1_12166361
1	12174443	12177192	merged_1_12174443
1	12183376	12184113	merged_1_12183376
1	12184572	12185016	merged_1_12184572
1	12185113	12185289	merged_1_12185113
1	12214935	12215360	merged_1_12214935
1	12218556	12219014	merged_1_12218556
1	12240386	12240974	merged_1_12240386
1	12249026	12249563	merged_1_12249026
1	12251900	12253538	merged_1_12251900
1	12262735	12264825	merged_1_12262735
1	12277324	12277726	merged_1_12277324
1	12282930	12283153	merged_1_12282930
1	12286550	12287757	merged_1_12286550
1	12292306	12294548	merged_1_12292306
1	12294563	12295053	merged_1_12294563
1	12297412	12298806	merged_1_12297412
1	12299149	12300475	merged_1_12299149
1	12302692	12303294	merged_1_12302692
1	12328084	12328579	merged_1_12328084
1	12329032	12329388	merged_1_12329032
1	12336596	12337903	merged_1_12336596
1	12361500	12362864	merged_1_12361500
1	12365681	12366096	merged_1_12365681
1	12376425	12380383	merged_1_12376425
1	12387454	12388074	merged_1_12387454
1	12389674	12390123	merged_1_12389674
1	12391374	12391723	merged_1_12391374
1	12401379	12409896	merged_1_12401379
1	12424651	12425772	merged_1_12424651
1	12434991	12435270	merged_1_12434991
1	12435380	12435564	merged_1_12435380
1	12445017	12446958	merged_1_12445017
1	12457655	12458288	merged_1_12457655
1	12466974	12469743	merged_1_12466974
1	12469837	12471947	merged_1_12469837
1	12476845	12477780	merged_1_12476845
1	12482962	12483537	merged_1_12482962
1	12497806	12499296	merged_1_12497806
1	12500324	12500553	merged_1_12500324
1	12509710	12511687	merged_1_12509710
1	12512661	12514273	merged_1_12512661
1	12517270	12517731	merged_1_12517270
1	12519670	12519936	merged_1_12519670
1	12525062	12526818	merged_1_12525062
1	12527187	12527787	merged_1_12527187
1	12530113	12530551	merged_1_12530113
1	12548031	12548464	merged_1_12548031
1	12562336	12562543	merged_1_12562336
1	12562746	12563036	merged_1_12562746
1	12564046	12564357	merged_1_12564046
1	12565292	12574892	merged_1_12565292
1	12576182	12576605	merged_1_12576182
1	12577472	12579467	merged_1_12577472
1	12579588	12581993	merged_1_12579588
1	12590557	12591753	merged_1_12590557
1	12591941	12593947	merged_1_12591941
1	12594531	12595789	merged_1_12594531
1	12603739	12604072	merged_1_12603739
1	12610676	12611159	merged_1_12610676
1	12618376	12618728	merged_1_12618376
1	12627045	12630977	merged_1_12627045
1	12636552	12636709	merged_1_12636552
1	12640693	12641047	merged_1_12640693
1	12642996	12644068	merged_1_12642996
1	12644990	12645449	merged_1_12644990
1	12646032	12646209	merged_1_12646032
1	12651126	12652580	merged_1_12651126
1	12653038	12653399	merged_1_12653038
1	12662503	12662944	merged_1_12662503
1	12664496	12674064	merged_1_12664496
1	12674134	12678285	merged_1_12674134
1	12678397	12682292	merged_1_12678397
1	12682398	12685056	merged_1_12682398
1	12688770	12689052	merged_1_12688770
1	12691377	12692937	merged_1_12691377
1	12703697	12704019	merged_1_12703697
1	12712075	12731399	merged_1_12712075
1	12732080	12735381	merged_1_12732080
1	12738285	12739083	merged_1_12738285
1	12760400	12761821	merged_1_12760400
1	12818166	12819451	merged_1_12818166
1	12823711	12824508	merged_1_12823711
1	12826201	12828503	merged_1_12826201
1	12829394	12836024	merged_1_12829394
1	12836658	12839742	merged_1_12836658
1	12844805	12846861	merged_1_12844805
1	12847428	12849904	merged_1_12847428
1	12851020	12851393	merged_1_12851020
1	12854183	12854480	merged_1_12854183
1	12854685	12855586	merged_1_12854685
1	12865238	12867140	merged_1_12865238
1	12872175	12872504	merged_1_12872175
1	12874185	12874339	merged_1_12874185
1	12875495	12875615	merged_1_12875495
1	12875771	12876008	merged_1_12875771
1	12876148	12876408	merged_1_12876148
1	12894615	12895654	merged_1_12894615
1	12896170	12896670	merged_1_12896170
1	12905235	12908528	merged_1_12905235
1	12915964	12916279	merged_1_12915964
1	12918438	12918965	merged_1_12918438
1	12942168	12945028	merged_1_12942168
1	12949819	12951867	merged_1_12949819
1	12957811	12958743	merged_1_12957811
1	12959466	12960608	merged_1_12959466
1	12980193	12980696	merged_1_12980193
1	12987453	12987968	merged_1_12987453
1	12992959	12993691	merged_1_12992959
1	12994523	12995177	merged_1_12994523
1	12995367	12995742	merged_1_12995367
1	12999813	13006225	merged_1_12999813
1	13006373	13014608	merged_1_13006373
1	13015870	13016145	merged_1_13015870
1	13016881	13017480	merged_1_13016881
1	13018431	13025251	merged_1_13018431
1	13027745	13029000	merged_1_13027745
1	13030284	13030587	merged_1_13030284
1	13036801	13037477	merged_1_13036801
1	13038927	13039685	merged_1_13038927
1	13042616	13043789	merged_1_13042616
1	13049652	13050124	merged_1_13049652
1	13055405	13058144	merged_1_13055405
1	13059203	13059858	merged_1_13059203
1	13060075	13060418	merged_1_13060075
1	13060527	13060903	merged_1_13060527
1	13062344	13062655	merged_1_13062344
1	13065050	13065242	merged_1_13065050
1	13065801	13066749	merged_1_13065801
1	13067822	13069238	merged_1_13067822
1	13070655	13070923	merged_1_13070655
1	13075612	13076140	merged_1_13075612
1	13082447	13085924	merged_1_13082447
1	13087210	13088107	merged_1_13087210
1	13088269	13089480	merged_1_13088269
1	13097648	13098447	merged_1_13097648
1	13102209	13102835	merged_1_13102209
1	13104217	13104624	merged_1_13104217
1	13108524	13110097	merged_1_13108524
1	13111596	13112356	merged_1_13111596
1	13114238	13115004	merged_1_13114238
1	13119412	13119683	merged_1_13119412
1	13121305	13121947	merged_1_13121305
1	13126773	13128606	merged_1_13126773
1	13129927	13130528	merged_1_13129927
1	13131352	13133704	merged_1_13131352
1	13133762	13134659	merged_1_13133762
1	13134773	13137980	merged_1_13134773
1	13138066	13140283	merged_1_13138066
1	13148189	13150645	merged_1_13148189
1	13150967	13151564	merged_1_13150967
1	13151778	13154249	merged_1_13151778
1	13155714	13156470	merged_1_13155714
1	13160689	13161005	merged_1_13160689
1	13166188	13167412	merged_1_13166188
1	13170650	13171512	merged_1_13170650
1	13172890	13175299	merged_1_13172890
1	13175435	13180951	merged_1_13175435
1	13183169	13190342	merged_1_13183169
1	13190883	13192568	merged_1_13190883
1	13198410	13198817	merged_1_13198410
1	13198941	13200137	merged_1_13198941
1	13212327	13213213	merged_1_13212327
1	13215115	13216155	merged_1_13215115
1	13217936	13218595	merged_1_13217936
1	13219538	13220046	merged_1_13219538
1	13230589	13234637	merged_1_13230589
1	13256772	13257288	merged_1_13256772
1	13259090	13261196	merged_1_13259090
1	13263514	13270378	merged_1_13263514
1	13272401	13276245	merged_1_13272401
1	13282136	13285869	merged_1_13282136
1	13286820	13289195	merged_1_13286820
1	13292789	13294470	merged_1_13292789
1	13313517	13313938	merged_1_13313517
1	13323922	13324258	merged_1_13323922
1	13329564	13330077	merged_1_13329564
1	13334049	13336997	merged_1_13334049
1	13337269	13338730	merged_1_13337269
1	13342330	13342952	merged_1_13342330
1	13345950	13346131	merged_1_13345950
1	13347990	13349951	merged_1_13347990
1	13354979	13355863	merged_1_13354979
1	13356907	13357668	merged_1_13356907
1	13359176	13359370	merged_1_13359176
1	13360582	13361130	merged_1_13360582
1	13375544	13376453	merged_1_13375544
1	13397609	13400622	merged_1_13397609
1	13406929	13407525	merged_1_13406929
1	13440170	13448497	merged_1_13440170
1	13461807	13462373	merged_1_13461807
1	13463165	13463828	merged_1_13463165
1	13482046	13488333	merged_1_13482046
1	13488564	13490460	merged_1_13488564
1	13494605	13496096	merged_1_13494605
1	13506838	13516874	merged_1_13506838
1	13517431	13521455	merged_1_13517431
1	13526916	13527961	merged_1_13526916
1	13544357	13545904	merged_1_13544357
1	13548146	13548511	merged_1_13548146
1	13559730	13563149	merged_1_13559730
1	13563277	13565595	merged_1_13563277
1	13566071	13566391	merged_1_13566071
1	13581832	13582169	merged_1_13581832
1	13584750	13585935	merged_1_13584750
1	13586342	13586803	merged_1_13586342
1	13591667	13593723	merged_1_13591667
1	13598486	13600185	merged_1_13598486
1	13622157	13622862	merged_1_13622157
1	13623551	13624310	merged_1_13623551
1	13624438	13627332	merged_1_13624438
1	13639021	13639894	merged_1_13639021
1	13640075	13640339	merged_1_13640075
1	13643396	13647685	merged_1_13643396
1	13659266	13667668	merged_1_13659266
1	13674200	13674991	merged_1_13674200
1	13675180	13675869	merged_1_13675180
1	13680412	13682922	merged_1_13680412
1	13687482	13687896	merged_1_13687482
1	13690969	13693408	merged_1_13690969
1	13704023	13706583	merged_1_13704023
1	13735565	13738079	merged_1_13735565
1	13777574	13781832	merged_1_13777574
1	13811190	13811504	merged_1_13811190
1	13812266	13812613	merged_1_13812266
1	13812633	13813027	merged_1_13812633
1	13818219	13824070	merged_1_13818219
1	13837814	13838084	merged_1_13837814
1	13849283	13852717	merged_1_13849283
1	13881976	13882296	merged_1_13881976
1	13890139	13891638	merged_1_13890139
1	13896172	13896554	merged_1_13896172
1	13901628	13905504	merged_1_13901628
1	13927649	13929149	merged_1_13927649
1	13955434	13957423	merged_1_13955434
1	13966514	13968258	merged_1_13966514
1	13972041	13974136	merged_1_13972041
1	13997490	13999339	merged_1_13997490
1	14000371	14000825	merged_1_14000371
1	14002521	14003107	merged_1_14002521
1	14004807	14006559	merged_1_14004807
1	14009590	14011171	merged_1_14009590
1	14011821	14012262	merged_1_14011821
1	14012760	14013715	merged_1_14012760
1	14019307	14024752	merged_1_14019307
1	14030792	14031249	merged_1_14030792
1	14076295	14077156	merged_1_14076295
1	14146460	14146628	merged_1_14146460
1	14146735	14147202	merged_1_14146735
1	14151318	14151681	merged_1_14151318
1	14152821	14153271	merged_1_14152821
1	14154621	14156078	merged_1_14154621
1	14164063	14164936	merged_1_14164063
1	14165878	14166109	merged_1_14165878
1	14169418	14169657	merged_1_14169418
1	14178093	14178828	merged_1_14178093
1	14186685	14187559	merged_1_14186685
1	14187650	14191626	merged_1_14187650
1	14191795	14195268	merged_1_14191795
1	14286146	14287959	merged_1_14286146
1	14296221	14296860	merged_1_14296221
1	14297482	14299025	merged_1_14297482
1	14307025	14307302	merged_1_14307025
1	14308716	14309077	merged_1_14308716
1	14309278	14309666	merged_1_14309278
1	14329642	14330240	merged_1_14329642
1	14539030	14541045	merged_1_14539030
1	14719160	14720619	merged_1_14719160
1	14720861	14722522	merged_1_14720861
1	15081749	15082284	merged_1_15081749
1	15082391	15084758	merged_1_15082391
1	15610179	15613227	merged_1_15610179
1	15653517	15657011	merged_1_15653517
1	15660533	15661651	merged_1_15660533
1	15661733	15663757	merged_1_15661733
1	15670423	15675329	merged_1_15670423
1	15680541	15681492	merged_1_15680541
1	15688130	15689227	merged_1_15688130
1	15703508	15704646	merged_1_15703508
1	15727966	15729107	merged_1_15727966
1	15763014	15764268	merged_1_15763014
1	15764902	15766269	merged_1_15764902
1	15807043	15807378	merged_1_15807043
1	15852430	15853398	merged_1_15852430
1	15856875	15858413	merged_1_15856875
1	15868155	15871610	merged_1_15868155
1	15872658	15875560	merged_1_15872658
1	15878646	15879697	merged_1_15878646
1	15881357	15881839	merged_1_15881357
1	15889428	15891200	merged_1_15889428
1	15905512	15906048	merged_1_15905512
1	15907484	15908518	merged_1_15907484
1	15909019	15916681	merged_1_15909019
1	15916797	15920087	merged_1_15916797
1	15925278	15925727	merged_1_15925278
1	15935357	15936022	merged_1_15935357
1	15940866	15941294	merged_1_15940866
1	15950524	15951159	merged_1_15950524
1	15951266	15954671	merged_1_15951266
1	15971409	15972505	merged_1_15971409
1	15984211	15985005	merged_1_15984211
1	16002523	16004890	merged_1_16002523
1	16113554	16114860	merged_1_16113554
1	16115919	16120981	merged_1_16115919
1	16121113	16122605	merged_1_16121113
1	16122698	16125655	merged_1_16122698
1	16133928	16134274	merged_1_16133928
1	16142134	16143572	merged_1_16142134
1	16145406	16148530	merged_1_16145406
1	16156777	16156904	merged_1_16156777
1	16163650	16164008	merged_1_16163650
1	16175494	16176000	merged_1_16175494
1	16231662	16232175	merged_1_16231662
1	16253903	16254240	merged_1_16253903
1	16258649	16259964	merged_1_16258649
1	16261571	16262665	merged_1_16261571
1	16273836	16274848	merged_1_16273836
1	16279092	16280616	merged_1_16279092
1	16281458	16287476	merged_1_16281458
1	16288823	16292622	merged_1_16288823
1	16293629	16294858	merged_1_16293629
1	16295222	16299317	merged_1_16295222
1	16300748	16303435	merged_1_16300748
1	16304626	16305940	merged_1_16304626
1	16306202	16306951	merged_1_16306202
1	16307692	16307825	merged_1_16307692
1	16341076	16341475	merged_1_16341076
1	16373994	16386800	merged_1_16373994
1	16386889	16391009	merged_1_16386889
1	16395300	16396935	merged_1_16395300
1	16400315	16401097	merged_1_16400315
1	16403572	16403898	merged_1_16403572
1	16406897	16408014	merged_1_16406897
1	16413376	16414658	merged_1_16413376
1	16418446	16419098	merged_1_16418446
1	16430394	16430774	merged_1_16430394
1	16430881	16434271	merged_1_16430881
1	16438997	16439286	merged_1_16438997
1	16455042	16456382	merged_1_16455042
1	16456489	16458921	merged_1_16456489
1	16462593	16463527	merged_1_16462593
1	16474168	16476987	merged_1_16474168
1	16477380	16477808	merged_1_16477380
1	16477946	16478068	merged_1_16477946
1	16483143	16483369	merged_1_16483143
1	16488882	16490055	merged_1_16488882
1	16490467	16493324	merged_1_16490467
1	16496379	16498825	merged_1_16496379
1	16535294	16536587	merged_1_16535294
1	16538434	16540331	merged_1_16538434
1	16540619	16542227	merged_1_16540619
1	16547723	16548346	merged_1_16547723
1	16550880	16554820	merged_1_16550880
1	16556670	16559294	merged_1_16556670
1	16562060	16562520	merged_1_16562060
1	16564043	16564556	merged_1_16564043
1	16568852	16570509	merged_1_16568852
1	16591998	16592298	merged_1_16591998
1	16592971	16593127	merged_1_16592971
1	16593270	16594869	merged_1_16593270
1	16624434	16624782	merged_1_16624434
1	16625504	16637498	merged_1_16625504
1	16641026	16641375	merged_1_16641026
1	16645712	16646309	merged_1_16645712
1	16658271	16658605	merged_1_16658271
1	16659467	16664347	merged_1_16659467
1	16665992	16666851	merged_1_16665992
1	16667364	16667843	merged_1_16667364
1	16669813	16670694	merged_1_16669813
1	16671252	16673176	merged_1_16671252
1	16673680	16674044	merged_1_16673680
1	16674262	16680197	merged_1_16674262
1	16680246	16684303	merged_1_16680246
1	16684972	16686591	merged_1_16684972
1	16689722	16690320	merged_1_16689722
1	16691154	16699078	merged_1_16691154
1	16700985	16701751	merged_1_16700985
1	16702629	16702884	merged_1_16702629
1	16706419	16707405	merged_1_16706419
1	16709972	16710562	merged_1_16709972
1	16710954	16712168	merged_1_16710954
1	16712250	16712991	merged_1_16712250
1	16721954	16722107	merged_1_16721954
1	16737669	16738771	merged_1_16737669
1	16741634	16743070	merged_1_16741634
1	16743257	16746579	merged_1_16743257
1	16748831	16751842	merged_1_16748831
1	16752355	16752887	merged_1_16752355
1	16754492	16755302	merged_1_16754492
1	16761570	16761865	merged_1_16761570
1	16773502	16773781	merged_1_16773502
1	16774118	16774658	merged_1_16774118
1	16778074	16778240	merged_1_16778074
1	16790279	16792157	merged_1_16790279
1	16792291	16792616	merged_1_16792291
1	16793425	16794427	merged_1_16793425
1	16799181	16799623	merged_1_16799181
1	16807433	16808104	merged_1_16807433
1	16810675	16811028	merged_1_16810675
1	16815260	16815739	merged_1_16815260
1	16815916	16816565	merged_1_16815916
1	16822795	16823023	merged_1_16822795
1	16824972	16825365	merged_1_16824972
1	16825507	16825871	merged_1_16825507
1	16828506	16828921	merged_1_16828506
1	16840648	16842761	merged_1_16840648
1	16844292	16844735	merged_1_16844292
1	16846510	16847398	merged_1_16846510
1	16853215	16858142	merged_1_16853215
1	16858516	16859191	merged_1_16858516
1	16860591	16861787	merged_1_16860591
1	16863192	16863512	merged_1_16863192
1	16863994	16864370	merged_1_16863994
1	16864900	16864976	merged_1_16864900
1	16866692	16866883	merged_1_16866692
1	16867709	16869034	merged_1_16867709
1	16870096	16871143	merged_1_16870096
1	16876807	16878496	merged_1_16876807
1	16879238	16880747	merged_1_16879238
1	16889902	16890079	merged_1_16889902
1	16890526	16891182	merged_1_16890526
1	16892081	16892281	merged_1_16892081
1	16899347	16899827	merged_1_16899347
1	16902741	16903437	merged_1_16902741
1	16904206	16904819	merged_1_16904206
1	16905089	16905294	merged_1_16905089
1	16923223	16923276	merged_1_16923223
1	16924822	16925928	merged_1_16924822
1	16936702	16936998	merged_1_16936702
1	16937887	16938153	merged_1_16937887
1	16939117	16939624	merged_1_16939117
1	16942642	16945685	merged_1_16942642
1	16945758	16948292	merged_1_16945758
1	16948410	16953716	merged_1_16948410
1	16955886	16956353	merged_1_16955886
1	16956451	16960665	merged_1_16956451
1	16960837	16962608	merged_1_16960837
1	16965750	16966870	merged_1_16965750
1	16968083	16968370	merged_1_16968083
1	16969156	16969795	merged_1_16969156
1	16974832	16975535	merged_1_16974832
1	16987172	16987894	merged_1_16987172
1	16988556	16989953	merged_1_16988556
1	17004161	17005429	merged_1_17004161
1	17006653	17007558	merged_1_17006653
1	17011849	17012130	merged_1_17011849
1	17015586	17015915	merged_1_17015586
1	17016387	17020869	merged_1_17016387
1	17023070	17030858	merged_1_17023070
1	17035005	17036438	merged_1_17035005
1	17038714	17044898	merged_1_17038714
1	17047142	17050189	merged_1_17047142
1	17069917	17070612	merged_1_17069917
1	17071372	17074571	merged_1_17071372
1	17076751	17077395	merged_1_17076751
1	17082897	17083160	merged_1_17082897
1	17091360	17092860	merged_1_17091360
1	17094243	17095553	merged_1_17094243
1	17102202	17102532	merged_1_17102202
1	17103133	17103429	merged_1_17103133
1	17106693	17107628	merged_1_17106693
1	17108252	17108486	merged_1_17108252
1	17109813	17110962	merged_1_17109813
1	17114710	17115048	merged_1_17114710
1	17116314	17116731	merged_1_17116314
1	17122202	17122382	merged_1_17122202
1	17135927	17136519	merged_1_17135927
1	17137556	17138800	merged_1_17137556
1	17139312	17140743	merged_1_17139312
1	17141041	17142317	merged_1_17141041
1	17142790	17144227	merged_1_17142790
1	17144607	17146009	merged_1_17144607
1	17151762	17152950	merged_1_17151762
1	17178548	17179255	merged_1_17178548
1	17187651	17188958	merged_1_17187651
1	17193398	17193711	merged_1_17193398
1	17193940	17195797	merged_1_17193940
1	17196033	17197986	merged_1_17196033
1	17201348	17202328	merged_1_17201348
1	17213313	17217718	merged_1_17213313
1	17228612	17230096	merged_1_17228612
1	17239557	17241308	merged_1_17239557
1	17254875	17265432	merged_1_17254875
1	17266950	17268195	merged_1_17266950
1	17274203	17274512	merged_1_17274203
1	17278423	17279601	merged_1_17278423
1	17279710	17280758	merged_1_17279710
1	17281889	17282719	merged_1_17281889
1	17288868	17289531	merged_1_17288868
1	17293254	17293661	merged_1_17293254
1	17294708	17295532	merged_1_17294708
1	17299578	17300602	merged_1_17299578
1	17305612	17306193	merged_1_17305612
1	17312136	17314216	merged_1_17312136
1	17314993	17317805	merged_1_17314993
1	17323722	17325079	merged_1_17323722
1	17332432	17332769	merged_1_17332432
1	17333044	17333353	merged_1_17333044
1	17335298	17335690	merged_1_17335298
1	17341157	17341502	merged_1_17341157
1	17341602	17342825	merged_1_17341602
1	17349658	17350421	merged_1_17349658
1	17360764	17364107	merged_1_17360764
1	17364999	17365935	merged_1_17364999
1	17368829	17369184	merged_1_17368829
1	17369318	17370005	merged_1_17369318
1	17377561	17377756	merged_1_17377561
1	17381411	17382324	merged_1_17381411
1	17384207	17384653	merged_1_17384207
1	17402306	17402863	merged_1_17402306
1	17404321	17404863	merged_1_17404321
1	17405657	17405878	merged_1_17405657
1	17406089	17410084	merged_1_17406089
1	17410346	17413344	merged_1_17410346
1	17414140	17415105	merged_1_17414140
1	17416119	17416314	merged_1_17416119
1	17416767	17417028	merged_1_17416767
1	17418394	17418804	merged_1_17418394
1	17430776	17431903	merged_1_17430776
1	17439309	17439656	merged_1_17439309
1	17440255	17440773	merged_1_17440255
1	17441055	17441932	merged_1_17441055
1	17448376	17448868	merged_1_17448376
1	17449475	17449979	merged_1_17449475
1	17465892	17466242	merged_1_17465892
1	17489216	17491242	merged_1_17489216
1	17502058	17503644	merged_1_17502058
1	17510722	17511595	merged_1_17510722
1	17512408	17513049	merged_1_17512408
1	17514944	17515596	merged_1_17514944
1	17515632	17516276	merged_1_17515632
1	17520598	17525199	merged_1_17520598
1	17528589	17536198	merged_1_17528589
1	17545742	17548300	merged_1_17545742
1	17548443	17549822	merged_1_17548443
1	17551041	17551744	merged_1_17551041
1	17551949	17552419	merged_1_17551949
1	17554184	17555402	merged_1_17554184
1	17563215	17563270	merged_1_17563215
1	17565622	17566421	merged_1_17565622
1	17570680	17572094	merged_1_17570680
1	17573374	17576401	merged_1_17573374
1	17579109	17579738	merged_1_17579109
1	17605488	17606257	merged_1_17605488
1	17607458	17607601	merged_1_17607458
1	17607931	17611956	merged_1_17607931
1	17615207	17615508	merged_1_17615207
1	17620655	17622478	merged_1_17620655
1	17624746	17627435	merged_1_17624746
1	17632376	17633041	merged_1_17632376
1	17638734	17639367	merged_1_17638734
1	17654516	17660573	merged_1_17654516
1	17664583	17665272	merged_1_17664583
1	17666010	17666342	merged_1_17666010
1	17667882	17674271	merged_1_17667882
1	17674442	17682343	merged_1_17674442
1	17685487	17686270	merged_1_17685487
1	17689585	17690747	merged_1_17689585
1	17695634	17695924	merged_1_17695634
1	17709448	17710503	merged_1_17709448
1	17712681	17715501	merged_1_17712681
1	17727033	17727257	merged_1_17727033
1	17765966	17766279	merged_1_17765966
1	17812185	17813469	merged_1_17812185
1	17813489	17813978	merged_1_17813489
1	17820307	17821177	merged_1_17820307
1	17821303	17825389	merged_1_17821303
1	17831144	17831649	merged_1_17831144
1	17837843	17839042	merged_1_17837843
1	17840467	17841341	merged_1_17840467
1	17842208	17845366	merged_1_17842208
1	17845924	17846812	merged_1_17845924
1	17856098	17856551	merged_1_17856098
1	17861042	17861364	merged_1_17861042
1	17863018	17863233	merged_1_17863018
1	17873738	17874455	merged_1_17873738
1	17899047	17899284	merged_1_17899047
1	17901143	17901466	merged_1_17901143
1	17936894	17938068	merged_1_17936894
1	17938830	17939249	merged_1_17938830
1	17960975	17961910	merged_1_17960975
1	17978868	17979354	merged_1_17978868
1	18002136	18007523	merged_1_18002136
1	18010009	18010412	merged_1_18010009
1	18013226	18019037	merged_1_18013226
1	18019141	18021326	merged_1_18019141
1	18029158	18029423	merged_1_18029158
1	18033551	18034150	merged_1_18033551
1	18047852	18048541	merged_1_18047852
1	18053748	18054910	merged_1_18053748
1	18055736	18056125	merged_1_18055736
1	18078444	18078901	merged_1_18078444
1	18088036	18089756	merged_1_18088036
1	18093212	18096315	merged_1_18093212
1	18110689	18111400	merged_1_18110689
1	18126441	18126959	merged_1_18126441
1	18130360	18131069	merged_1_18130360
1	18131804	18132072	merged_1_18131804
1	18155160	18157918	merged_1_18155160
1	18158280	18159076	merged_1_18158280
1	18159241	18165535	merged_1_18159241
1	18192003	18192849	merged_1_18192003
1	18211485	18211823	merged_1_18211485
1	18213803	18214693	merged_1_18213803
1	18269622	18270676	merged_1_18269622
1	18271259	18271713	merged_1_18271259
1	18271728	18272303	merged_1_18271728
1	18287234	18287679	merged_1_18287234
1	18288927	18289116	merged_1_18288927
1	18297377	18297974	merged_1_18297377
1	18300249	18300600	merged_1_18300249
1	18302779	18303594	merged_1_18302779
1	18303981	18304547	merged_1_18303981
1	18320583	18321589	merged_1_18320583
1	18324686	18325742	merged_1_18324686
1	18338145	18340015	merged_1_18338145
1	18342030	18342266	merged_1_18342030
1	18380001	18381250	merged_1_18380001
1	18386394	18387656	merged_1_18386394
1	18398341	18398504	merged_1_18398341
1	18415165	18415461	merged_1_18415165
1	18424568	18424831	merged_1_18424568
1	18437143	18437514	merged_1_18437143
1	18437819	18438388	merged_1_18437819
1	18449514	18449971	merged_1_18449514
1	18456758	18457820	merged_1_18456758
1	18493519	18494088	merged_1_18493519
1	18506801	18507348	merged_1_18506801
1	18547947	18548555	merged_1_18547947
1	18551545	18551701	merged_1_18551545
1	18579659	18581840	merged_1_18579659
1	18598857	18599280	merged_1_18598857
1	18599783	18600625	merged_1_18599783
1	18605921	18606376	merged_1_18605921
1	18627177	18627393	merged_1_18627177
1	18632090	18633115	merged_1_18632090
1	18633229	18633996	merged_1_18633229
1	18640583	18641286	merged_1_18640583
1	18641385	18642542	merged_1_18641385
1	18643603	18644969	merged_1_18643603
1	18648499	18649219	merged_1_18648499
1	18657554	18658457	merged_1_18657554
1	18745196	18746620	merged_1_18745196
1	18747717	18747927	merged_1_18747717
1	18765798	18766180	merged_1_18765798
1	18766975	18767271	merged_1_18766975
1	18769602	18770059	merged_1_18769602
1	18770184	18770411	merged_1_18770184
1	18790224	18790313	merged_1_18790224
1	18790536	18790936	merged_1_18790536
1	18791275	18791775	merged_1_18791275
1	18792042	18792334	merged_1_18792042
1	18792550	18792838	merged_1_18792550
1	18804576	18805197	merged_1_18804576
1	18806258	18807538	merged_1_18806258
1	18817146	18817797	merged_1_18817146
1	18846352	18847374	merged_1_18846352
1	18859110	18859833	merged_1_18859110
1	18874041	18874487	merged_1_18874041
1	18885751	18885996	merged_1_18885751
1	18887573	18888409	merged_1_18887573
1	18894319	18895627	merged_1_18894319
1	18948311	18948477	merged_1_18948311
1	18957285	18957591	merged_1_18957285
1	18961972	18972186	merged_1_18961972
1	18980822	18983444	merged_1_18980822
1	18989367	18989703	merged_1_18989367
1	19026692	19028256	merged_1_19026692
1	19054425	19054541	merged_1_19054425
1	19054939	19055336	merged_1_19054939
1	19062396	19062932	merged_1_19062396
1	19063088	19064112	merged_1_19063088
1	19086279	19086572	merged_1_19086279
1	19145556	19145855	merged_1_19145556
1	19148247	19148632	merged_1_19148247
1	19172330	19173228	merged_1_19172330
1	19180321	19180403	merged_1_19180321
1	19197680	19198574	merged_1_19197680
1	19212460	19212689	merged_1_19212460
1	19219783	19220356	merged_1_19219783
1	19226234	19226931	merged_1_19226234
1	19233794	19234163	merged_1_19233794
1	19236243	19237475	merged_1_19236243
1	19246278	19246486	merged_1_19246278
1	19247857	19248823	merged_1_19247857
1	19248886	19249483	merged_1_19248886
1	19268294	19268962	merged_1_19268294
1	19283812	19284110	merged_1_19283812
1	19303781	19304229	merged_1_19303781
1	19304323	19304614	merged_1_19304323
1	19319137	19320080	merged_1_19319137
1	19327762	19328117	merged_1_19327762
1	19328283	19328840	merged_1_19328283
1	19329936	19330254	merged_1_19329936
1	19336233	19345771	merged_1_19336233
1	19352708	19353555	merged_1_19352708
1	19354172	19354599	merged_1_19354172
1	19368015	19368813	merged_1_19368015
1	19372522	19373161	merged_1_19372522
1	19374545	19376862	merged_1_19374545
1	19377437	19379588	merged_1_19377437
1	19379876	19381074	merged_1_19379876
1	19388103	19388369	merged_1_19388103
1	19389414	19389898	merged_1_19389414
1	19398331	19398877	merged_1_19398331
1	19399869	19400192	merged_1_19399869
1	19403248	19403476	merged_1_19403248
1	19403871	19404619	merged_1_19403871
1	19405946	19406214	merged_1_19405946
1	19415262	19415515	merged_1_19415262
1	19424741	19425219	merged_1_19424741
1	19426531	19427102	merged_1_19426531
1	19428261	19429179	merged_1_19428261
1	19429933	19430674	merged_1_19429933
1	19465105	19465393	merged_1_19465105
1	19465651	19465927	merged_1_19465651
1	19497823	19498269	merged_1_19497823
1	19576831	19578440	merged_1_19576831
1	19592849	19594015	merged_1_19592849
1	19594137	19594717	merged_1_19594137
1	19596611	19599838	merged_1_19596611
1	19630723	19630876	merged_1_19630723
1	19654421	19655083	merged_1_19654421
1	19655407	19655596	merged_1_19655407
1	19665809	19666091	merged_1_19665809
1	19666379	19666727	merged_1_19666379
1	19675482	19676362	merged_1_19675482
1	19677434	19679072	merged_1_19677434
1	19679194	19680439	merged_1_19679194
1	19693193	19693543	merged_1_19693193
1	19704020	19704437	merged_1_19704020
1	19713280	19714953	merged_1_19713280
1	19717117	19718503	merged_1_19717117
1	19722037	19723385	merged_1_19722037
1	19724967	19726119	merged_1_19724967
1	19727232	19729815	merged_1_19727232
1	19731809	19736605	merged_1_19731809
1	19741442	19742387	merged_1_19741442
1	19743624	19743901	merged_1_19743624
1	19749192	19750071	merged_1_19749192
1	19763191	19763409	merged_1_19763191
1	19767894	19768293	merged_1_19767894
1	19768572	19768905	merged_1_19768572
1	19768934	19769915	merged_1_19768934
1	19780079	19781194	merged_1_19780079
1	19798749	19798978	merged_1_19798749
1	19807867	19810070	merged_1_19807867
1	19861042	19861788	merged_1_19861042
1	19875928	19876336	merged_1_19875928
1	19909045	19909561	merged_1_19909045
1	19941293	19941562	merged_1_19941293
1	19943456	19943742	merged_1_19943456
1	19943864	19944748	merged_1_19943864
1	19962949	19964082	merged_1_19962949
1	19994210	19994509	merged_1_19994210
1	19994744	19995072	merged_1_19994744
1	19995719	19995940	merged_1_19995719
1	20024133	20024691	merged_1_20024133
1	20033137	20033794	merged_1_20033137
1	20084828	20090382	merged_1_20084828
1	20106652	20106982	merged_1_20106652
1	20112658	20113032	merged_1_20112658
1	20114024	20114438	merged_1_20114024
1	20115090	20115814	merged_1_20115090
1	20118793	20119366	merged_1_20118793
1	20125229	20125777	merged_1_20125229
1	20126589	20127282	merged_1_20126589
1	20127418	20128407	merged_1_20127418
1	20131305	20131902	merged_1_20131305
1	20166645	20166992	merged_1_20166645
1	20171912	20172399	merged_1_20171912
1	20174275	20174722	merged_1_20174275
1	20174980	20175259	merged_1_20174980
1	20194353	20194672	merged_1_20194353
1	20205313	20206020	merged_1_20205313
1	20206464	20206921	merged_1_20206464
1	20226442	20226793	merged_1_20226442
1	20272650	20273338	merged_1_20272650
1	20311793	20320762	merged_1_20311793
1	20329338	20331049	merged_1_20329338
1	20333189	20334839	merged_1_20333189
1	20362865	20363291	merged_1_20362865
1	20367037	20367080	merged_1_20367037
1	20367194	20367537	merged_1_20367194
1	20399089	20399867	merged_1_20399089
1	20403385	20403640	merged_1_20403385
1	20412225	20412839	merged_1_20412225
1	20422867	20424138	merged_1_20422867
1	20432061	20432314	merged_1_20432061
1	20432830	20433828	merged_1_20432830
1	20437683	20438052	merged_1_20437683
1	20462417	20462972	merged_1_20462417
1	20466238	20468561	merged_1_20466238
1	20475499	20477917	merged_1_20475499
1	20489645	20490217	merged_1_20489645
1	20492421	20492953	merged_1_20492421
1	20494735	20494903	merged_1_20494735
1	20498641	20498692	merged_1_20498641
1	20498804	20499403	merged_1_20498804
1	20508807	20509920	merged_1_20508807
1	20514294	20514662	merged_1_20514294
1	20520309	20520660	merged_1_20520309
1	20524917	20525191	merged_1_20524917
1	20525291	20525558	merged_1_20525291
1	20539545	20539815	merged_1_20539545
1	20540651	20541234	merged_1_20540651
1	20547951	20548278	merged_1_20547951
1	20559569	20559939	merged_1_20559569
1	20564788	20565259	merged_1_20564788
1	20568964	20569395	merged_1_20568964
1	20622191	20622930	merged_1_20622191
1	20624780	20626020	merged_1_20624780
1	20649326	20649411	merged_1_20649326
1	20671626	20671876	merged_1_20671626
1	20683160	20686121	merged_1_20683160
1	20687249	20687871	merged_1_20687249
1	20696872	20697403	merged_1_20696872
1	20699606	20700316	merged_1_20699606
1	20703807	20704601	merged_1_20703807
1	20709410	20711208	merged_1_20709410
1	20734076	20734438	merged_1_20734076
1	20777172	20778262	merged_1_20777172
1	20794930	20795856	merged_1_20794930
1	20815581	20816100	merged_1_20815581
1	20820115	20820382	merged_1_20820115
1	20826442	20827350	merged_1_20826442
1	20913852	20914286	merged_1_20913852
1	20914474	20914724	merged_1_20914474
1	20914839	20915235	merged_1_20914839
1	20971976	20972231	merged_1_20971976
1	20972536	20972704	merged_1_20972536
1	20972912	20973231	merged_1_20972912
1	20973713	20974327	merged_1_20973713
1	20979271	20981640	merged_1_20979271
1	20981861	20982363	merged_1_20981861
1	20982600	20982926	merged_1_20982600
1	21021017	21021240	merged_1_21021017
1	21033933	21035519	merged_1_21033933
1	21038115	21038360	merged_1_21038115
1	21053471	21054757	merged_1_21053471
1	21055018	21055306	merged_1_21055018
1	21066107	21067292	merged_1_21066107
1	21081148	21082179	merged_1_21081148
1	21105000	21105303	merged_1_21105000
1	21105638	21105867	merged_1_21105638
1	21114631	21115205	merged_1_21114631
1	21120381	21120561	merged_1_21120381
1	21124551	21126417	merged_1_21124551
1	21127921	21128255	merged_1_21127921
1	21128534	21128936	merged_1_21128534
1	21144648	21145941	merged_1_21144648
1	21172676	21172812	merged_1_21172676
1	21188666	21189178	merged_1_21188666
1	21210208	21211867	merged_1_21210208
1	21215599	21218182	merged_1_21215599
1	21223827	21223998	merged_1_21223827
1	21228635	21229066	merged_1_21228635
1	21230448	21230662	merged_1_21230448
1	21244224	21249227	merged_1_21244224
1	21260035	21260241	merged_1_21260035
1	21260500	21261115	merged_1_21260500
1	21334931	21336530	merged_1_21334931
1	21340238	21342740	merged_1_21340238
1	21345945	21351338	merged_1_21345945
1	21359948	21360396	merged_1_21359948
1	21368664	21369302	merged_1_21368664
1	21374303	21374949	merged_1_21374303
1	21388247	21389032	merged_1_21388247
1	21389844	21390435	merged_1_21389844
1	21390635	21391818	merged_1_21390635
1	21392241	21393172	merged_1_21392241
1	21398325	21398823	merged_1_21398325
1	21399670	21400443	merged_1_21399670
1	21401359	21401850	merged_1_21401359
1	21418486	21418757	merged_1_21418486
1	21428118	21428514	merged_1_21428118
1	21428649	21429937	merged_1_21428649
1	21444015	21444335	merged_1_21444015
1	21448512	21448952	merged_1_21448512
1	21450078	21457815	merged_1_21450078
1	21470036	21472412	merged_1_21470036
1	21507621	21508351	merged_1_21507621
1	21509505	21510185	merged_1_21509505
1	21524883	21529883	merged_1_21524883
1	21581370	21583326	merged_1_21581370
1	21601954	21602987	merged_1_21601954
1	21607621	21610042	merged_1_21607621
1	21615151	21615637	merged_1_21615151
1	21615857	21616299	merged_1_21615857
1	21628618	21629075	merged_1_21628618
1	21630505	21631275	merged_1_21630505
1	21637460	21638290	merged_1_21637460
1	21640472	21640862	merged_1_21640472
1	21672241	21672552	merged_1_21672241
1	21674923	21675916	merged_1_21674923
1	21681373	21681903	merged_1_21681373
1	21682002	21683575	merged_1_21682002
1	21710322	21710719	merged_1_21710322
1	21719502	21719942	merged_1_21719502
1	21729753	21730689	merged_1_21729753
1	21730792	21732250	merged_1_21730792
1	21738987	21739728	merged_1_21738987
1	21740440	21742080	merged_1_21740440
1	21744025	21745149	merged_1_21744025
1	21746752	21753270	merged_1_21746752
1	21753676	21754587	merged_1_21753676
1	21758206	21758629	merged_1_21758206
1	21766223	21766767	merged_1_21766223
1	21771915	21773564	merged_1_21771915
1	21778468	21779742	merged_1_21778468
1	21784854	21785206	merged_1_21784854
1	21786802	21787177	merged_1_21786802
1	21790000	21791266	merged_1_21790000
1	21797144	21801790	merged_1_21797144
1	21802413	21802947	merged_1_21802413
1	21808169	21809852	merged_1_21808169
1	21813261	21815960	merged_1_21813261
1	21821002	21821456	merged_1_21821002
1	21823053	21823611	merged_1_21823053
1	21826296	21827519	merged_1_21826296
1	21833368	21837651	merged_1_21833368
1	21838856	21839239	merged_1_21838856
1	21844429	21845836	merged_1_21844429
1	21853577	21853896	merged_1_21853577
1	21857683	21859160	merged_1_21857683
1	21872107	21872541	merged_1_21872107
1	21872729	21872915	merged_1_21872729
1	21873086	21873873	merged_1_21873086
1	21918400	21919243	merged_1_21918400
1	21947039	21947378	merged_1_21947039
1	21957658	21958143	merged_1_21957658
1	21976885	21977163	merged_1_21976885
1	21990988	21991410	merged_1_21990988
1	21991517	21992983	merged_1_21991517
1	21995391	21996341	merged_1_21995391
1	22024689	22025195	merged_1_22024689
1	22042549	22043563	merged_1_22042549
1	22058956	22060105	merged_1_22058956
1	22060211	22061825	merged_1_22060211
1	22067462	22067811	merged_1_22067462
1	22084073	22085452	merged_1_22084073
1	22086504	22086742	merged_1_22086504
1	22089009	22089366	merged_1_22089009
1	22089682	22089945	merged_1_22089682
1	22100734	22106771	merged_1_22100734
1	22111965	22112369	merged_1_22111965
1	22112473	22113286	merged_1_22112473
1	22162402	22162826	merged_1_22162402
1	22163083	22167979	merged_1_22163083
1	22182690	22183286	merged_1_22182690
1	22191976	22192557	merged_1_22191976
1	22207531	22207956	merged_1_22207531
1	22261028	22261766	merged_1_22261028
1	22269552	22270360	merged_1_22269552
1	22282684	22283284	merged_1_22282684
1	22356888	22358123	merged_1_22356888
1	22443471	22444011	merged_1_22443471
1	22447369	22447668	merged_1_22447369
1	22450437	22450946	merged_1_22450437
1	22451698	22452024	merged_1_22451698
1	22455675	22456533	merged_1_22455675
1	22459600	22459845	merged_1_22459600
1	22482688	22483085	merged_1_22482688
1	22512819	22513133	merged_1_22512819
1	22521077	22521881	merged_1_22521077
1	22541896	22542292	merged_1_22541896
1	22562618	22563751	merged_1_22562618
1	22592622	22592802	merged_1_22592622
1	22618072	22618661	merged_1_22618072
1	22621706	22621942	merged_1_22621706
1	22626182	22626382	merged_1_22626182
1	22627108	22627556	merged_1_22627108
1	22693915	22699488	merged_1_22693915
1	22732008	22732549	merged_1_22732008
1	22742914	22743444	merged_1_22742914
1	22751510	22751891	merged_1_22751510
1	22776758	22777866	merged_1_22776758
1	22778083	22778827	merged_1_22778083
1	22779629	22780487	merged_1_22779629
1	22828843	22829326	merged_1_22828843
1	22854376	22855875	merged_1_22854376
1	22872157	22873175	merged_1_22872157
1	22885437	22885622	merged_1_22885437
1	22887769	22888462	merged_1_22887769
1	22888874	22889313	merged_1_22888874
1	22889426	22889728	merged_1_22889426
1	22890427	22890852	merged_1_22890427
1	22985250	22985915	merged_1_22985250
1	22992159	22992572	merged_1_22992159
1	22993034	22993683	merged_1_22993034
1	23031368	23032363	merged_1_23031368
1	23033229	23034551	merged_1_23033229
1	23067977	23068580	merged_1_23067977
1	23096614	23097454	merged_1_23096614
1	23101784	23101954	merged_1_23101784
1	23118211	23123559	merged_1_23118211
1	23125079	23125662	merged_1_23125079
1	23140473	23140806	merged_1_23140473
1	23149220	23149978	merged_1_23149220
1	23152260	23153514	merged_1_23152260
1	23160766	23160966	merged_1_23160766
1	23164816	23165202	merged_1_23164816
1	23173343	23173970	merged_1_23173343
1	23174288	23175029	merged_1_23174288
1	23190708	23191217	merged_1_23190708
1	23197382	23197974	merged_1_23197382
1	23211828	23212751	merged_1_23211828
1	23240142	23242974	merged_1_23240142
1	23246877	23247439	merged_1_23246877
1	23280405	23281744	merged_1_23280405
1	23295610	23297359	merged_1_23295610
1	23305962	23306179	merged_1_23305962
1	23312797	23313191	merged_1_23312797
1	23320780	23321212	merged_1_23320780
1	23321381	23321797	merged_1_23321381
1	23424061	23424592	merged_1_23424061
1	23424727	23425092	merged_1_23424727
1	23430784	23431134	merged_1_23430784
1	23434610	23436162	merged_1_23434610
1	23477018	23477271	merged_1_23477018
1	23509844	23510774	merged_1_23509844
1	23521501	23522050	merged_1_23521501
1	23553695	23554149	merged_1_23553695
1	23554352	23554542	merged_1_23554352
1	23566018	23566614	merged_1_23566018
1	23566703	23569019	merged_1_23566703
1	23586396	23586815	merged_1_23586396
1	23613565	23614159	merged_1_23613565
1	23639806	23640972	merged_1_23639806
1	23651363	23652017	merged_1_23651363
1	23723496	23724109	merged_1_23723496
1	23748994	23749378	merged_1_23748994
1	23761419	23761668	merged_1_23761419
1	23856230	23856629	merged_1_23856230
1	23861859	23862453	merged_1_23861859
1	23875213	23875776	merged_1_23875213
1	23876250	23876787	merged_1_23876250
1	23876963	23877446	merged_1_23876963
1	23907079	23907485	merged_1_23907079
1	23925375	23932843	merged_1_23925375
1	23939939	23941057	merged_1_23939939
1	23946856	23947208	merged_1_23946856
1	23950201	23950558	merged_1_23950201
1	23965401	23966495	merged_1_23965401
1	24027146	24028230	merged_1_24027146
1	24041657	24042867	merged_1_24041657
1	24063592	24064308	merged_1_24063592
1	24101247	24101638	merged_1_24101247
1	24104587	24104931	merged_1_24104587
1	24125857	24126194	merged_1_24125857
1	24223209	24223678	merged_1_24223209
1	24241051	24241658	merged_1_24241051
1	24250883	24251107	merged_1_24250883
1	24264838	24265425	merged_1_24264838
1	24271808	24273244	merged_1_24271808
1	24281282	24281640	merged_1_24281282
1	24291056	24291490	merged_1_24291056
1	24317393	24317646	merged_1_24317393
1	24337846	24338343	merged_1_24337846
1	24350575	24351518	merged_1_24350575
1	24351891	24353160	merged_1_24351891
1	24359410	24361231	merged_1_24359410
1	24369236	24369609	merged_1_24369236
1	24384496	24385319	merged_1_24384496
1	24395723	24395957	merged_1_24395723
1	24428796	24429353	merged_1_24428796
1	24455017	24455240	merged_1_24455017
1	24462402	24462672	merged_1_24462402
1	24484275	24484979	merged_1_24484275
1	24488167	24488450	merged_1_24488167
1	24506478	24506662	merged_1_24506478
1	24531887	24532326	merged_1_24531887
1	24533976	24534131	merged_1_24533976
1	24553919	24554297	merged_1_24553919
1	24564966	24565633	merged_1_24564966
1	24577162	24577471	merged_1_24577162
1	24593319	24593689	merged_1_24593319
1	24604887	24606646	merged_1_24604887
1	24645508	24646093	merged_1_24645508
1	24683150	24684099	merged_1_24683150
1	24691735	24692115	merged_1_24691735
1	24704921	24705191	merged_1_24704921
1	24705813	24706195	merged_1_24705813
1	24714621	24714993	merged_1_24714621
1	24718323	24719054	merged_1_24718323
1	24741047	24741495	merged_1_24741047
1	24744847	24745447	merged_1_24744847
1	24772143	24772349	merged_1_24772143
1	24772558	24773114	merged_1_24772558
1	24776277	24777022	merged_1_24776277
1	24826571	24826777	merged_1_24826571
1	24831486	24831897	merged_1_24831486
1	24831983	24832738	merged_1_24831983
1	24835231	24835519	merged_1_24835231
1	24835719	24836012	merged_1_24835719
1	24838159	24839028	merged_1_24838159
1	24857336	24857625	merged_1_24857336
1	24877039	24877484	merged_1_24877039
1	24885001	24885727	merged_1_24885001
1	24893939	24894293	merged_1_24893939
1	24897267	24898385	merged_1_24897267
1	24901126	24901630	merged_1_24901126
1	24907409	24908721	merged_1_24907409
1	24917562	24918636	merged_1_24917562
1	24947998	24948496	merged_1_24947998
1	24956244	24957148	merged_1_24956244
1	25005501	25005862	merged_1_25005501
1	25033340	25034148	merged_1_25033340
1	25056319	25058323	merged_1_25056319
1	25095797	25096953	merged_1_25095797
1	25097511	25099205	merged_1_25097511
1	25150903	25151072	merged_1_25150903
1	25158701	25163566	merged_1_25158701
1	25179974	25180482	merged_1_25179974
1	25217242	25217474	merged_1_25217242
1	25247576	25247866	merged_1_25247576
1	25266015	25266663	merged_1_25266015
1	25274773	25275128	merged_1_25274773
1	25332022	25332872	merged_1_25332022
1	25343131	25344038	merged_1_25343131
1	25357626	25358611	merged_1_25357626
1	25400496	25401147	merged_1_25400496
1	25401263	25401775	merged_1_25401263
1	25487949	25488305	merged_1_25487949
1	25489682	25489971	merged_1_25489682
1	25505021	25505409	merged_1_25505021
1	25536637	25536925	merged_1_25536637
1	25594804	25595017	merged_1_25594804
1	25609823	25610145	merged_1_25609823
1	25613276	25613756	merged_1_25613276
1	25639667	25641999	merged_1_25639667
1	25660025	25660559	merged_1_25660025
1	25675729	25676329	merged_1_25675729
1	25696425	25698171	merged_1_25696425
1	25705028	25705242	merged_1_25705028
1	25722361	25724239	merged_1_25722361
1	25728634	25729747	merged_1_25728634
1	25730019	25730411	merged_1_25730019
1	25750831	25752133	merged_1_25750831
1	25779563	25780357	merged_1_25779563
1	25928094	25929668	merged_1_25928094
1	25962295	25962787	merged_1_25962295
1	25973567	25974079	merged_1_25973567
1	25976136	25977047	merged_1_25976136
1	26031380	26032380	merged_1_26031380
1	26083896	26084374	merged_1_26083896
1	26110918	26111260	merged_1_26110918
1	26139958	26140384	merged_1_26139958
1	26170427	26170805	merged_1_26170427
1	26170920	26170989	merged_1_26170920
1	26179612	26180032	merged_1_26179612
1	26196136	26197461	merged_1_26196136
1	26306950	26307607	merged_1_26306950
1	26335676	26336250	merged_1_26335676
1	26343437	26344457	merged_1_26343437
1	26366486	26371706	merged_1_26366486
1	26374248	26375509	merged_1_26374248
1	26375696	26375998	merged_1_26375696
1	26380878	26380988	merged_1_26380878
1	26425632	26426030	merged_1_26425632
1	26510627	26511268	merged_1_26510627
1	26551793	26552296	merged_1_26551793
1	26561193	26561553	merged_1_26561193
1	26582992	26583118	merged_1_26582992
1	26650724	26651108	merged_1_26650724
1	26712204	26712431	merged_1_26712204
1	26722152	26722701	merged_1_26722152
1	26756381	26757716	merged_1_26756381
1	26779230	26779858	merged_1_26779230
1	26780809	26781277	merged_1_26780809
1	26880204	26881798	merged_1_26880204
1	26956588	26957052	merged_1_26956588
1	27035534	27037349	merged_1_27035534
1	27066762	27067474	merged_1_27066762
1	27067580	27069103	merged_1_27067580
1	27076720	27077259	merged_1_27076720
1	27117763	27118243	merged_1_27117763
1	27186587	27186887	merged_1_27186587
1	27240737	27241293	merged_1_27240737
1	27333812	27334238	merged_1_27333812
1	27428316	27429071	merged_1_27428316
1	27429183	27429516	merged_1_27429183
1	27440501	27440860	merged_1_27440501
1	27514858	27516613	merged_1_27514858
1	27597255	27597843	merged_1_27597255
1	27603307	27603517	merged_1_27603307
1	27635146	27638061	merged_1_27635146
1	27675111	27675426	merged_1_27675111
1	27684720	27685261	merged_1_27684720
1	27710374	27710879	merged_1_27710374
1	27859618	27860920	merged_1_27859618
1	27932437	27932948	merged_1_27932437
1	27933401	27933810	merged_1_27933401
1	27971991	27972300	merged_1_27971991
1	27972763	27972950	merged_1_27972763
1	28051431	28051853	merged_1_28051431
1	28105435	28105902	merged_1_28105435
1	28161191	28161243	merged_1_28161191
1	28161935	28162333	merged_1_28161935
1	28258977	28259543	merged_1_28258977
1	28285910	28286149	merged_1_28285910
1	28293243	28293577	merged_1_28293243
1	28311999	28312313	merged_1_28311999
1	28312386	28312688	merged_1_28312386
1	28331851	28332945	merged_1_28331851
1	28397441	28399029	merged_1_28397441
1	28470151	28471279	merged_1_28470151
1	28520677	28520957	merged_1_28520677
1	28526872	28527915	merged_1_28526872
1	28581984	28582475	merged_1_28581984
1	28702947	28704071	merged_1_28702947
1	28731696	28732118	merged_1_28731696
1	28749771	28750450	merged_1_28749771
1	28789164	28789633	merged_1_28789164
1	28815802	28815966	merged_1_28815802
1	28843920	28844199	merged_1_28843920
1	28891396	28891958	merged_1_28891396
1	28912648	28913761	merged_1_28912648
1	28936078	28936339	merged_1_28936078
1	28993615	28994736	merged_1_28993615
1	29002475	29002682	merged_1_29002475
1	29078339	29079137	merged_1_29078339
1	29125717	29126030	merged_1_29125717
1	29208389	29208677	merged_1_29208389
1	29244029	29244589	merged_1_29244029
1	29263251	29264150	merged_1_29263251
1	29305678	29305909	merged_1_29305678
1	29312451	29313211	merged_1_29312451
1	29316210	29316849	merged_1_29316210
1	29319405	29320142	merged_1_29319405
1	29377020	29380898	merged_1_29377020
1	29472362	29472841	merged_1_29472362
1	29474570	29477181	merged_1_29474570
1	29477265	29480348	merged_1_29477265
1	29481186	29481481	merged_1_29481186
1	29496421	29497080	merged_1_29496421
1	29577770	29578487	merged_1_29577770
1	29589306	29590476	merged_1_29589306
1	29611336	29611755	merged_1_29611336
1	29611930	29612493	merged_1_29611930
1	29769079	29769709	merged_1_29769079
1	29769927	29770450	merged_1_29769927
1	29841257	29841382	merged_1_29841257
1	29940172	29940484	merged_1_29940172
1	29983969	29984755	merged_1_29983969
1	30199948	30200447	merged_1_30199948
1	30251153	30251643	merged_1_30251153
1	30253096	30253743	merged_1_30253096
1	30254474	30254850	merged_1_30254474
1	30426596	30427649	merged_1_30426596
2	52628	53553	merged_2_52628
2	70753	72900	merged_2_70753
2	98450	98886	merged_2_98450
2	99773	100283	merged_2_99773
2	109848	110010	merged_2_109848
2	122055	122354	merged_2_122055
2	134489	135130	merged_2_134489
2	138723	139029	merged_2_138723
2	152550	153369	merged_2_152550
2	161331	161566	merged_2_161331
2	163221	163606	merged_2_163221
2	171573	172258	merged_2_171573
2	178232	178746	merged_2_178232
2	179649	180182	merged_2_179649
2	183833	184753	merged_2_183833
2	187286	187574	merged_2_187286
2	204363	204771	merged_2_204363
2	205144	205648	merged_2_205144
2	216320	216521	merged_2_216320
2	237902	238933	merged_2_237902
2	240854	240947	merged_2_240854
2	243835	244360	merged_2_243835
2	244458	246465	merged_2_244458
2	246583	247262	merged_2_246583
2	247373	249124	merged_2_247373
2	254140	254673	merged_2_254140
2	266096	266531	merged_2_266096
2	267848	268065	merged_2_267848
2	268441	268734	merged_2_268441
2	275145	275394	merged_2_275145
2	275795	276081	merged_2_275795
2	276560	277321	merged_2_276560
2	292610	292846	merged_2_292610
2	293010	293564	merged_2_293010
2	300031	300265	merged_2_300031
2	303100	303602	merged_2_303100
2	305707	306123	merged_2_305707
2	314581	315281	merged_2_314581
2	323960	324400	merged_2_323960
2	350211	350736	merged_2_350211
2	351683	352118	merged_2_351683
2	352892	353142	merged_2_352892
2	362273	362748	merged_2_362273
2	368262	368636	merged_2_368262
2	372968	378781	merged_2_372968
2	379384	379622	merged_2_379384
2	391263	391400	merged_2_391263
2	392656	392958	merged_2_392656
2	395150	395412	merged_2_395150
2	395568	396296	merged_2_395568
2	400003	400427	merged_2_400003
2	402697	403139	merged_2_402697
2	407234	407615	merged_2_407234
2	416065	416621	merged_2_416065
2	421021	421534	merged_2_421021
2	422947	423311	merged_2_422947
2	424601	425126	merged_2_424601
2	429113	429468	merged_2_429113
2	438584	438823	merged_2_438584
2	439652	439876	merged_2_439652
2	440251	440751	merged_2_440251
2	444919	445125	merged_2_444919
2	448141	448873	merged_2_448141
2	455533	456428	merged_2_455533
2	465763	466109	merged_2_465763
2	472259	472514	merged_2_472259
2	473780	474079	merged_2_473780
2	492229	492833	merged_2_492229
2	500505	501481	merged_2_500505
2	501761	502086	merged_2_501761
2	529961	537813	merged_2_529961
2	543877	544184	merged_2_543877
2	560041	560580	merged_2_560041
2	565912	568461	merged_2_565912
2	570557	573121	merged_2_570557
2	573165	575510	merged_2_573165
2	576187	577998	merged_2_576187
2	580386	582747	merged_2_580386
2	583094	583380	merged_2_583094
2	588675	588732	merged_2_588675
2	594087	594598	merged_2_594087
2	600353	601516	merged_2_600353
2	603296	603616	merged_2_603296
2	612673	613271	merged_2_612673
2	613907	614229	merged_2_613907
2	616606	616945	merged_2_616606
2	625590	626681	merged_2_625590
2	631070	631465	merged_2_631070
2	636813	640058	merged_2_636813
2	641141	641453	merged_2_641141
2	669998	670457	merged_2_669998
2	676602	677116	merged_2_676602
2	686712	689373	merged_2_686712
2	704024	704692	merged_2_704024
2	707856	709505	merged_2_707856
2	709695	710119	merged_2_709695
2	712863	713924	merged_2_712863
2	716770	716903	merged_2_716770
2	721203	721582	merged_2_721203
2	721847	722443	merged_2_721847
2	723269	723336	merged_2_723269
2	734578	734854	merged_2_734578
2	752321	753813	merged_2_752321
2	754296	754704	merged_2_754296
2	755091	755513	merged_2_755091
2	755637	755855	merged_2_755637
2	762390	762723	merged_2_762390
2	768161	769095	merged_2_768161
2	780291	780680	merged_2_780291
2	794101	795322	merged_2_794101
2	795462	796468	merged_2_795462
2	808108	809138	merged_2_808108
2	818861	824009	merged_2_818861
2	824216	825933	merged_2_824216
2	826068	826280	merged_2_826068
2	840662	840754	merged_2_840662
2	870812	871207	merged_2_870812
2	871403	872607	merged_2_871403
2	887289	887981	merged_2_887289
2	890746	891279	merged_2_890746
2	891847	892467	merged_2_891847
2	893739	893993	merged_2_893739
2	896962	898135	merged_2_896962
2	898496	899577	merged_2_898496
2	904096	905664	merged_2_904096
2	909710	910154	merged_2_909710
2	911095	914520	merged_2_911095
2	919333	920185	merged_2_919333
2	921202	921460	merged_2_921202
2	925387	930182	merged_2_925387
2	930397	934555	merged_2_930397
2	980004	980497	merged_2_980004
2	983843	984270	merged_2_983843
2	990740	991309	merged_2_990740
2	993248	993586	merged_2_993248
2	1010687	1013001	merged_2_1010687
2	1017574	1017775	merged_2_1017574
2	1018939	1019113	merged_2_1018939
2	1027554	1027835	merged_2_1027554
2	1038075	1038379	merged_2_1038075
2	1038503	1038965	merged_2_1038503
2	1048532	1049533	merged_2_1048532
2	1050067	1050446	merged_2_1050067
2	1065539	1066108	merged_2_1065539
2	1075098	1076177	merged_2_1075098
2	1078583	1079520	merged_2_1078583
2	1084731	1087045	merged_2_1084731
2	1088679	1089112	merged_2_1088679
2	1089377	1089645	merged_2_1089377
2	1089795	1090499	merged_2_1089795
2	1111096	1113222	merged_2_1111096
2	1123582	1124206	merged_2_1123582
2	1127320	1127524	merged_2_1127320
2	1134002	1134473	merged_2_1134002
2	1135204	1135539	merged_2_1135204
2	1154381	1155724	merged_2_1154381
2	1160301	1160523	merged_2_1160301
2	1167256	1168261	merged_2_1167256
2	1170311	1170542	merged_2_1170311
2	1177410	1179492	merged_2_1177410
2	1194000	1194640	merged_2_1194000
2	1196187	1196964	merged_2_1196187
2	1211705	1213005	merged_2_1211705
2	1240962	1241777	merged_2_1240962
2	1242212	1243007	merged_2_1242212
2	1257879	1258737	merged_2_1257879
2	1263793	1264113	merged_2_1263793
2	1264719	1270411	merged_2_1264719
2	1270532	1272222	merged_2_1270532
2	1278000	1278439	merged_2_1278000
2	1287848	1289388	merged_2_1287848
2	1293103	1294857	merged_2_1293103
2	1313637	1314630	merged_2_1313637
2	1318367	1318666	merged_2_1318367
2	1321689	1322379	merged_2_1321689
2	1326718	1329631	merged_2_1326718
2	1332856	1333144	merged_2_1332856
[truncated: 5,573 more rows]

## Sheet: shh1_Rs_down
Chr	Start	Stop	Cluster ID
1	8	1045	merged_1_8
1	17806	18807	merged_1_17806
1	44557	44996	merged_1_44557
1	55659	56713	merged_1_55659
1	76658	77598	merged_1_76658
1	238166	239487	merged_1_238166
1	257691	258756	merged_1_257691
1	291782	292768	merged_1_291782
1	372379	372754	merged_1_372379
1	423074	423366	merged_1_423074
1	423467	424334	merged_1_423467
1	431148	434116	merged_1_431148
1	499388	499694	merged_1_499388
1	499883	500258	merged_1_499883
1	500346	500723	merged_1_500346
1	512587	513213	merged_1_512587
1	540395	541104	merged_1_540395
1	549461	550924	merged_1_549461
1	634072	634575	merged_1_634072
1	639728	639795	merged_1_639728
1	641139	641203	merged_1_641139
1	670532	670980	merged_1_670532
1	696465	696836	merged_1_696465
1	697291	697520	merged_1_697291
1	758510	758860	merged_1_758510
1	758989	759243	merged_1_758989
1	780988	781205	merged_1_780988
1	781349	782265	merged_1_781349
1	792105	792552	merged_1_792105
1	822237	822419	merged_1_822237
1	888698	889310	merged_1_888698
1	889394	889621	merged_1_889394
1	944174	944457	merged_1_944174
1	958520	959260	merged_1_958520
1	1160187	1160586	merged_1_1160187
1	1184631	1185219	merged_1_1184631
1	1194295	1195459	merged_1_1194295
1	1249740	1250962	merged_1_1249740
1	1275826	1276322	merged_1_1275826
1	1286725	1287027	merged_1_1286725
1	1289031	1289500	merged_1_1289031
1	1430206	1431172	merged_1_1430206
1	1441406	1444641	merged_1_1441406
1	1445092	1446456	merged_1_1445092
1	1476325	1476784	merged_1_1476325
1	1522765	1523024	merged_1_1522765
1	1591842	1593468	merged_1_1591842
1	1598221	1598764	merged_1_1598221
1	1613204	1614779	merged_1_1613204
1	1617532	1618013	merged_1_1617532
1	1705943	1706125	merged_1_1705943
1	1875496	1876776	merged_1_1875496
1	1881880	1882346	merged_1_1881880
1	1974922	1975626	merged_1_1974922
1	1975832	1976591	merged_1_1975832
1	2157042	2158102	merged_1_2157042
1	2233769	2234546	merged_1_2233769
1	2340093	2340585	merged_1_2340093
1	2415134	2416027	merged_1_2415134
1	2472760	2473410	merged_1_2472760
1	2531341	2534939	merged_1_2531341
1	2587138	2588408	merged_1_2587138
1	2657316	2657950	merged_1_2657316
1	2788288	2789538	merged_1_2788288
1	2789936	2798700	merged_1_2789936
1	2798795	2800784	merged_1_2798795
1	2986166	2986990	merged_1_2986166
1	2993273	2993900	merged_1_2993273
1	3023400	3024491	merged_1_3023400
1	3062015	3062099	merged_1_3062015
1	3063507	3063819	merged_1_3063507
1	3073390	3074144	merged_1_3073390
1	3251218	3251610	merged_1_3251218
1	3342938	3343261	merged_1_3342938
1	3343528	3345623	merged_1_3343528
1	3361980	3362318	merged_1_3361980
1	3412906	3413269	merged_1_3412906
1	3413558	3413927	merged_1_3413558
1	3414030	3414277	merged_1_3414030
1	3414536	3414894	merged_1_3414536
1	3427854	3428215	merged_1_3427854
1	3497642	3498373	merged_1_3497642
1	3498750	3499062	merged_1_3498750
1	3546726	3547403	merged_1_3546726
1	3547589	3547815	merged_1_3547589
1	3572846	3573273	merged_1_3572846
1	3730197	3730356	merged_1_3730197
1	3762109	3762564	merged_1_3762109
1	3762701	3763084	merged_1_3762701
1	3771611	3771830	merged_1_3771611
1	3780663	3785865	merged_1_3780663
1	3825767	3827752	merged_1_3825767
1	3892042	3892465	merged_1_3892042
1	3919979	3920233	merged_1_3919979
1	3925568	3926022	merged_1_3925568
1	3932858	3933570	merged_1_3932858
1	3979790	3981055	merged_1_3979790
1	4061306	4062036	merged_1_4061306
1	4093135	4094552	merged_1_4093135
1	4109979	4111314	merged_1_4109979
1	4111499	4113075	merged_1_4111499
1	4209167	4209682	merged_1_4209167
1	4326327	4326691	merged_1_4326327
1	4329778	4334496	merged_1_4329778
1	4405886	4407182	merged_1_4405886
1	4407287	4409006	merged_1_4407287
1	4409092	4409904	merged_1_4409092
1	4410418	4411320	merged_1_4410418
1	4415567	4416202	merged_1_4415567
1	4439714	4440101	merged_1_4439714
1	4525019	4525579	merged_1_4525019
1	4582922	4583561	merged_1_4582922
1	4596912	4597410	merged_1_4596912
1	4619944	4621905	merged_1_4619944
1	4658154	4658529	merged_1_4658154
1	4682354	4684099	merged_1_4682354
1	4685317	4686226	merged_1_4685317
1	4705279	4705656	merged_1_4705279
1	4738414	4739603	merged_1_4738414
1	4770114	4770805	merged_1_4770114
1	4785978	4786312	merged_1_4785978
1	4786481	4786722	merged_1_4786481
1	4786818	4787303	merged_1_4786818
1	4860298	4860670	merged_1_4860298
1	4896501	4896816	merged_1_4896501
1	4966097	4967600	merged_1_4966097
1	4992576	4993357	merged_1_4992576
1	5055850	5056420	merged_1_5055850
1	5098265	5102189	merged_1_5098265
1	5171811	5172183	merged_1_5171811
1	5285059	5285420	merged_1_5285059
1	5356684	5357166	merged_1_5356684
1	5358933	5359266	merged_1_5358933
1	5378266	5378480	merged_1_5378266
1	5391278	5391672	merged_1_5391278
1	5392416	5392777	merged_1_5392416
1	5436903	5437174	merged_1_5436903
1	5531254	5531922	merged_1_5531254
1	5657449	5657666	merged_1_5657449
1	5657825	5659273	merged_1_5657825
1	5679053	5682002	merged_1_5679053
1	5691648	5696793	merged_1_5691648
1	5699904	5700696	merged_1_5699904
1	5700901	5701266	merged_1_5700901
1	5701495	5702164	merged_1_5701495
1	5798691	5799613	merged_1_5798691
1	5862940	5863517	merged_1_5862940
1	5866661	5867314	merged_1_5866661
1	5899022	5899925	merged_1_5899022
1	5911648	5914601	merged_1_5911648
1	5915050	5916538	merged_1_5915050
1	5958611	5959670	merged_1_5958611
1	5965402	5967009	merged_1_5965402
1	5970346	5973392	merged_1_5970346
1	5974813	5975845	merged_1_5974813
1	6009350	6014445	merged_1_6009350
1	6074805	6074988	merged_1_6074805
1	6075106	6075500	merged_1_6075106
1	6102706	6102863	merged_1_6102706
1	6140422	6141696	merged_1_6140422
1	6156326	6158939	merged_1_6156326
1	6173303	6173646	merged_1_6173303
1	6210775	6212293	merged_1_6210775
1	6233764	6234273	merged_1_6233764
1	6234935	6235227	merged_1_6234935
1	6235714	6237793	merged_1_6235714
1	6262786	6263359	merged_1_6262786
1	6273443	6274646	merged_1_6273443
1	6274789	6276602	merged_1_6274789
1	6302488	6303245	merged_1_6302488
1	6403078	6404011	merged_1_6403078
1	6404423	6405081	merged_1_6404423
1	6426217	6426690	merged_1_6426217
1	6454619	6456067	merged_1_6454619
1	6470279	6471150	merged_1_6470279
1	6472615	6473425	merged_1_6472615
1	6514428	6514668	merged_1_6514428
1	6515023	6515341	merged_1_6515023
1	6538269	6538833	merged_1_6538269
1	6539626	6543693	merged_1_6539626
1	6573810	6575572	merged_1_6573810
1	6587959	6588996	merged_1_6587959
1	6589079	6594233	merged_1_6589079
1	6615287	6615723	merged_1_6615287
1	6640279	6641069	merged_1_6640279
1	6657119	6660536	merged_1_6657119
1	6703998	6704865	merged_1_6703998
1	6705465	6709821	merged_1_6705465
1	6715141	6715594	merged_1_6715141
1	6717889	6718229	merged_1_6717889
1	6720687	6721069	merged_1_6720687
1	6722821	6723404	merged_1_6722821
1	6736442	6737198	merged_1_6736442
1	6742858	6744219	merged_1_6742858
1	6758496	6759933	merged_1_6758496
1	6905937	6906615	merged_1_6905937
1	7023439	7024649	merged_1_7023439
1	7035863	7036344	merged_1_7035863
1	7036481	7036705	merged_1_7036481
1	7036975	7037355	merged_1_7036975
1	7065201	7075883	merged_1_7065201
1	7077722	7078174	merged_1_7077722
1	7132575	7133007	merged_1_7132575
1	7227559	7228166	merged_1_7227559
1	7241050	7241625	merged_1_7241050
1	7251779	7252218	merged_1_7251779
1	7254883	7255649	merged_1_7254883
1	7255888	7257490	merged_1_7255888
1	7281637	7281979	merged_1_7281637
1	7282050	7282358	merged_1_7282050
1	7282564	7283157	merged_1_7282564
1	7313030	7313255	merged_1_7313030
1	7344271	7344585	merged_1_7344271
1	7352847	7360837	merged_1_7352847
1	7360920	7363658	merged_1_7360920
1	7364019	7365302	merged_1_7364019
1	7365683	7366009	merged_1_7365683
1	7392244	7392834	merged_1_7392244
1	7392942	7393565	merged_1_7392942
1	7394311	7394741	merged_1_7394311
1	7521802	7522513	merged_1_7521802
1	7541113	7541428	merged_1_7541113
1	7604744	7605197	merged_1_7604744
1	7665237	7665937	merged_1_7665237
1	7712071	7712594	merged_1_7712071
1	7714602	7715276	merged_1_7714602
1	7717227	7719641	merged_1_7717227
1	7719676	7722705	merged_1_7719676
1	7725241	7725931	merged_1_7725241
1	7729873	7729995	merged_1_7729873
1	7761007	7762172	merged_1_7761007
1	7765932	7766667	merged_1_7765932
1	7783887	7784370	merged_1_7783887
1	7833491	7833872	merged_1_7833491
1	7834053	7834227	merged_1_7834053
1	7851813	7852498	merged_1_7851813
1	7935600	7935823	merged_1_7935600
1	7936498	7936995	merged_1_7936498
1	7959894	7961389	merged_1_7959894
1	7969552	7974394	merged_1_7969552
1	7975852	7976318	merged_1_7975852
1	7985026	7985399	merged_1_7985026
1	7985530	7986438	merged_1_7985530
1	8016208	8016603	merged_1_8016208
1	8035857	8036222	merged_1_8035857
1	8043898	8044316	merged_1_8043898
1	8115238	8116258	merged_1_8115238
1	8116450	8116827	merged_1_8116450
1	8154179	8154554	merged_1_8154179
1	8169398	8170140	merged_1_8169398
1	8189872	8190676	merged_1_8189872
1	8201223	8201667	merged_1_8201223
1	8204604	8205812	merged_1_8204604
1	8235832	8236441	merged_1_8235832
1	8237558	8239514	merged_1_8237558
1	8252445	8252798	merged_1_8252445
1	8254663	8255091	merged_1_8254663
1	8266813	8267802	merged_1_8266813
1	8272365	8272766	merged_1_8272365
1	8272923	8273064	merged_1_8272923
1	8275957	8279081	merged_1_8275957
1	8289770	8290054	merged_1_8289770
1	8290145	8291263	merged_1_8290145
1	8319386	8320492	merged_1_8319386
1	8374843	8375254	merged_1_8374843
1	8392161	8392640	merged_1_8392161
1	8408536	8409450	merged_1_8408536
1	8453359	8461827	merged_1_8453359
1	8471858	8472128	merged_1_8471858
1	8473181	8473462	merged_1_8473181
1	8474767	8476484	merged_1_8474767
1	8488264	8489316	merged_1_8488264
1	8489429	8489717	merged_1_8489429
1	8490178	8492805	merged_1_8490178
1	8495025	8495472	merged_1_8495025
1	8538515	8539053	merged_1_8538515
1	8539431	8539779	merged_1_8539431
1	8543759	8544049	merged_1_8543759
1	8576998	8578161	merged_1_8576998
1	8590797	8591652	merged_1_8590797
1	8621435	8622545	merged_1_8621435
1	8622751	8623741	merged_1_8622751
1	8647752	8649323	merged_1_8647752
1	8656118	8656241	merged_1_8656118
1	8661214	8661451	merged_1_8661214
1	8681819	8682611	merged_1_8681819
1	8728634	8733771	merged_1_8728634
1	8741191	8741585	merged_1_8741191
1	8765478	8767592	merged_1_8765478
1	8771643	8775900	merged_1_8771643
1	8778093	8781872	merged_1_8778093
1	8785933	8794808	merged_1_8785933
1	8797558	8798500	merged_1_8797558
1	8800612	8804392	merged_1_8800612
1	8808520	8812958	merged_1_8808520
1	8815000	8818800	merged_1_8815000
1	8822921	8827149	merged_1_8822921
1	8829401	8831092	merged_1_8829401
1	8831231	8833188	merged_1_8831231
1	8869423	8871112	merged_1_8869423
1	8927543	8933366	merged_1_8927543
1	9001092	9001235	merged_1_9001092
1	9004763	9012137	merged_1_9004763
1	9012311	9015756	merged_1_9012311
1	9062050	9062604	merged_1_9062050
1	9077529	9077994	merged_1_9077529
1	9082620	9082957	merged_1_9082620
1	9135535	9136397	merged_1_9135535
1	9136608	9137324	merged_1_9136608
1	9137690	9138378	merged_1_9137690
1	9174272	9174726	merged_1_9174272
1	9174904	9177958	merged_1_9174904
1	9187731	9188283	merged_1_9187731
1	9201522	9201754	merged_1_9201522
1	9203989	9204212	merged_1_9203989
1	9204405	9204872	merged_1_9204405
1	9204998	9205565	merged_1_9204998
1	9235938	9237233	merged_1_9235938
1	9304696	9305855	merged_1_9304696
1	9353745	9354317	merged_1_9353745
1	9357822	9358117	merged_1_9357822
1	9367397	9373862	merged_1_9367397
1	9384018	9384488	merged_1_9384018
1	9412378	9412512	merged_1_9412378
1	9418023	9418386	merged_1_9418023
1	9547859	9548628	merged_1_9547859
1	9550951	9551098	merged_1_9550951
1	9564483	9565208	merged_1_9564483
1	9572309	9573482	merged_1_9572309
1	9574157	9579317	merged_1_9574157
1	9579420	9582590	merged_1_9579420
1	9586867	9587685	merged_1_9586867
1	9626410	9627287	merged_1_9626410
1	9629634	9631122	merged_1_9629634
1	9676312	9691444	merged_1_9676312
1	9706256	9708748	merged_1_9706256
1	9746422	9746649	merged_1_9746422
1	9754417	9757704	merged_1_9754417
1	9762471	9762947	merged_1_9762471
1	9778245	9778649	merged_1_9778245
1	9811530	9812515	merged_1_9811530
1	9816587	9817188	merged_1_9816587
1	9817455	9817786	merged_1_9817455
1	9829243	9829617	merged_1_9829243
1	9837128	9837842	merged_1_9837128
1	9852634	9853669	merged_1_9852634
1	9862902	9863362	merged_1_9862902
1	9865303	9865497	merged_1_9865303
1	9865593	9865662	merged_1_9865593
1	9883830	9884149	merged_1_9883830
1	9901568	9901925	merged_1_9901568
1	9903395	9904101	merged_1_9903395
1	9915195	9916630	merged_1_9915195
1	9918970	9919479	merged_1_9918970
1	9925027	9926252	merged_1_9925027
1	9926734	9927027	merged_1_9926734
1	9939298	9939731	merged_1_9939298
1	10008322	10008837	merged_1_10008322
1	10013130	10013519	merged_1_10013130
1	10021311	10023748	merged_1_10021311
1	10060722	10060951	merged_1_10060722
1	10114669	10115389	merged_1_10114669
1	10144536	10145124	merged_1_10144536
1	10152537	10154780	merged_1_10152537
1	10155918	10156917	merged_1_10155918
1	10158914	10159633	merged_1_10158914
1	10160910	10161132	merged_1_10160910
1	10206614	10206804	merged_1_10206614
1	10206907	10207159	merged_1_10206907
1	10221041	10221303	merged_1_10221041
1	10239891	10240212	merged_1_10239891
1	10346972	10349531	merged_1_10346972
1	10356903	10363398	merged_1_10356903
1	10382975	10384559	merged_1_10382975
1	10421221	10421816	merged_1_10421221
1	10443939	10444203	merged_1_10443939
1	10490561	10491137	merged_1_10490561
1	10497451	10498049	merged_1_10497451
1	10506430	10507419	merged_1_10506430
1	10512731	10513033	merged_1_10512731
1	10523564	10523802	merged_1_10523564
1	10526070	10527214	merged_1_10526070
1	10527942	10528958	merged_1_10527942
1	10531796	10534133	merged_1_10531796
1	10534239	10535027	merged_1_10534239
1	10568061	10568435	merged_1_10568061
1	10568560	10569221	merged_1_10568560
1	10570043	10570442	merged_1_10570043
1	10591385	10592400	merged_1_10591385
1	10597915	10598364	merged_1_10597915
1	10602613	10604030	merged_1_10602613
1	10623815	10624372	merged_1_10623815
1	10652507	10653077	merged_1_10652507
1	10654434	10654565	merged_1_10654434
1	10696637	10701617	merged_1_10696637
1	10702544	10703140	merged_1_10702544
1	10723534	10725187	merged_1_10723534
1	10775641	10777740	merged_1_10775641
1	10801273	10801540	merged_1_10801273
1	10802435	10803449	merged_1_10802435
1	10814142	10814595	merged_1_10814142
1	10852598	10853244	merged_1_10852598
1	10866957	10867513	merged_1_10866957
1	10880730	10881112	merged_1_10880730
1	10914979	10916515	merged_1_10914979
1	10920726	10921256	merged_1_10920726
1	10922332	10923077	merged_1_10922332
1	10923459	10924291	merged_1_10923459
1	10924399	10925015	merged_1_10924399
1	10929293	10931518	merged_1_10929293
1	10964536	10966318	merged_1_10964536
1	10982103	10983689	merged_1_10982103
1	11006016	11006877	merged_1_11006016
1	11020953	11021559	merged_1_11020953
1	11026909	11028507	merged_1_11026909
1	11032118	11032655	merged_1_11032118
1	11045128	11046279	merged_1_11045128
1	11046381	11046934	merged_1_11046381
1	11047407	11048120	merged_1_11047407
1	11048151	11050948	merged_1_11048151
1	11051148	11051546	merged_1_11051148
1	11064557	11067189	merged_1_11064557
1	11083096	11083291	merged_1_11083096
1	11088722	11089011	merged_1_11088722
1	11089268	11090188	merged_1_11089268
1	11090397	11090764	merged_1_11090397
1	11102098	11104255	merged_1_11102098
1	11111097	11112190	merged_1_11111097
1	11117468	11117770	merged_1_11117468
1	11125689	11128675	merged_1_11125689
1	11128858	11129411	merged_1_11128858
1	11131590	11132454	merged_1_11131590
1	11132573	11132899	merged_1_11132573
1	11147989	11153014	merged_1_11147989
1	11174131	11174856	merged_1_11174131
1	11204320	11204861	merged_1_11204320
1	11209061	11209193	merged_1_11209061
1	11212337	11212610	merged_1_11212337
1	11228524	11228880	merged_1_11228524
1	11241519	11242190	merged_1_11241519
1	11259035	11259769	merged_1_11259035
1	11276957	11277320	merged_1_11276957
1	11286522	11287776	merged_1_11286522
1	11298386	11299450	merged_1_11298386
1	11300990	11301838	merged_1_11300990
1	11302551	11310508	merged_1_11302551
1	11314850	11315336	merged_1_11314850
1	11322755	11324091	merged_1_11322755
1	11324904	11325424	merged_1_11324904
1	11351502	11352161	merged_1_11351502
1	11352225	11352586	merged_1_11352225
1	11378101	11378481	merged_1_11378101
1	11408846	11409467	merged_1_11408846
1	11409671	11409907	merged_1_11409671
1	11410139	11410285	merged_1_11410139
1	11421103	11421566	merged_1_11421103
1	11421999	11422421	merged_1_11421999
1	11427603	11428458	merged_1_11427603
1	11440714	11441637	merged_1_11440714
1	11478926	11479782	merged_1_11478926
1	11490131	11490661	merged_1_11490131
1	11492949	11493663	merged_1_11492949
1	11502979	11512764	merged_1_11502979
1	11515912	11516140	merged_1_11515912
1	11517440	11522565	merged_1_11517440
1	11525735	11526414	merged_1_11525735
1	11536603	11537169	merged_1_11536603
1	11550882	11551086	merged_1_11550882
1	11585720	11586464	merged_1_11585720
1	11609731	11610683	merged_1_11609731
1	11620574	11620946	merged_1_11620574
1	11631984	11632299	merged_1_11631984
1	11636855	11637880	merged_1_11636855
1	11643882	11644640	merged_1_11643882
1	11648216	11648591	merged_1_11648216
1	11649271	11649472	merged_1_11649271
1	11660974	11662359	merged_1_11660974
1	11666353	11667150	merged_1_11666353
1	11692219	11693588	merged_1_11692219
1	11700085	11700631	merged_1_11700085
1	11700906	11701245	merged_1_11700906
1	11701398	11701830	merged_1_11701398
1	11703687	11705190	merged_1_11703687
1	11706366	11706614	merged_1_11706366
1	11710589	11711552	merged_1_11710589
1	11733018	11733476	merged_1_11733018
1	11736421	11736917	merged_1_11736421
1	11737377	11737770	merged_1_11737377
1	11740520	11740939	merged_1_11740520
1	11752264	11754227	merged_1_11752264
1	11754402	11755109	merged_1_11754402
1	11783295	11783607	merged_1_11783295
1	11789279	11794139	merged_1_11789279
1	11803499	11804208	merged_1_11803499
1	11805755	11806408	merged_1_11805755
1	11807522	11808318	merged_1_11807522
1	11817581	11818751	merged_1_11817581
1	11822104	11822758	merged_1_11822104
1	11826223	11826784	merged_1_11826223
1	11834581	11837739	merged_1_11834581
1	11861204	11861922	merged_1_11861204
1	11879673	11881393	merged_1_11879673
1	11887050	11888252	merged_1_11887050
1	11891011	11892178	merged_1_11891011
1	11893954	11897202	merged_1_11893954
1	11899052	11901756	merged_1_11899052
1	11930549	11931028	merged_1_11930549
1	11935025	11935840	merged_1_11935025
1	11957745	11959802	merged_1_11957745
1	11960671	11961180	merged_1_11960671
1	11981066	11981183	merged_1_11981066
1	11982581	11983922	merged_1_11982581
1	11984166	11985127	merged_1_11984166
1	11987708	11988442	merged_1_11987708
1	11991868	11992680	merged_1_11991868
1	12009011	12010659	merged_1_12009011
1	12012538	12012967	merged_1_12012538
1	12013123	12013458	merged_1_12013123
1	12013588	12019716	merged_1_12013588
1	12021638	12023081	merged_1_12021638
1	12040904	12042380	merged_1_12040904
1	12050085	12050499	merged_1_12050085
1	12059872	12060525	merged_1_12059872
1	12062279	12062725	merged_1_12062279
1	12062820	12063508	merged_1_12062820
1	12070677	12071618	merged_1_12070677
1	12077539	12078283	merged_1_12077539
1	12078395	12080845	merged_1_12078395
1	12083568	12084392	merged_1_12083568
1	12097110	12098023	merged_1_12097110
1	12133111	12133481	merged_1_12133111
1	12136791	12137268	merged_1_12136791
1	12137328	12138164	merged_1_12137328
1	12138743	12143424	merged_1_12138743
1	12155152	12155406	merged_1_12155152
1	12166361	12167139	merged_1_12166361
1	12174443	12177192	merged_1_12174443
1	12183376	12184113	merged_1_12183376
1	12184572	12185016	merged_1_12184572
1	12214935	12215360	merged_1_12214935
1	12218556	12219014	merged_1_12218556
1	12240386	12240974	merged_1_12240386
1	12249026	12249563	merged_1_12249026
1	12251900	12253538	merged_1_12251900
1	12262735	12264825	merged_1_12262735
1	12277324	12277726	merged_1_12277324
1	12282930	12283153	merged_1_12282930
1	12286550	12287757	merged_1_12286550
1	12292306	12294548	merged_1_12292306
1	12294563	12295053	merged_1_12294563
1	12297412	12298806	merged_1_12297412
1	12302692	12303294	merged_1_12302692
1	12333606	12333836	merged_1_12333606
1	12336596	12337903	merged_1_12336596
1	12361500	12362864	merged_1_12361500
1	12365681	12366096	merged_1_12365681
1	12376425	12380383	merged_1_12376425
1	12387454	12388074	merged_1_12387454
1	12391374	12391723	merged_1_12391374
1	12401379	12409896	merged_1_12401379
1	12424651	12425772	merged_1_12424651
1	12434991	12435270	merged_1_12434991
1	12435380	12435564	merged_1_12435380
1	12457655	12458288	merged_1_12457655
1	12466974	12469743	merged_1_12466974
1	12475336	12475651	merged_1_12475336
1	12476845	12477780	merged_1_12476845
1	12482962	12483537	merged_1_12482962
1	12500324	12500553	merged_1_12500324
1	12517270	12517731	merged_1_12517270
1	12519670	12519936	merged_1_12519670
1	12525062	12526818	merged_1_12525062
1	12527187	12527787	merged_1_12527187
1	12530113	12530551	merged_1_12530113
1	12562336	12562543	merged_1_12562336
1	12562746	12563036	merged_1_12562746
1	12564046	12564357	merged_1_12564046
1	12576182	12576605	merged_1_12576182
1	12577472	12579467	merged_1_12577472
1	12579588	12581993	merged_1_12579588
1	12590557	12591753	merged_1_12590557
1	12591941	12593947	merged_1_12591941
1	12594531	12595789	merged_1_12594531
1	12603739	12604072	merged_1_12603739
1	12610676	12611159	merged_1_12610676
1	12618376	12618728	merged_1_12618376
1	12627045	12630977	merged_1_12627045
1	12636552	12636709	merged_1_12636552
1	12640693	12641047	merged_1_12640693
1	12642996	12644068	merged_1_12642996
1	12644990	12645449	merged_1_12644990
1	12646032	12646209	merged_1_12646032
1	12651126	12652580	merged_1_12651126
1	12653038	12653399	merged_1_12653038
1	12662503	12662944	merged_1_12662503
1	12664496	12674064	merged_1_12664496
1	12674134	12678285	merged_1_12674134
1	12678397	12682292	merged_1_12678397
1	12682398	12685056	merged_1_12682398
1	12688770	12689052	merged_1_12688770
1	12691377	12692937	merged_1_12691377
1	12703697	12704019	merged_1_12703697
1	12712075	12731399	merged_1_12712075
1	12732080	12735381	merged_1_12732080
1	12738285	12739083	merged_1_12738285
1	12760400	12761821	merged_1_12760400
1	12818166	12819451	merged_1_12818166
1	12829394	12836024	merged_1_12829394
1	12836658	12839742	merged_1_12836658
1	12844805	12846861	merged_1_12844805
1	12847428	12849904	merged_1_12847428
1	12851020	12851393	merged_1_12851020
1	12854685	12855586	merged_1_12854685
1	12865238	12867140	merged_1_12865238
1	12872175	12872504	merged_1_12872175
1	12874185	12874339	merged_1_12874185
1	12875495	12875615	merged_1_12875495
1	12894615	12895654	merged_1_12894615
1	12896170	12896670	merged_1_12896170
1	12904037	12904372	merged_1_12904037
1	12915964	12916279	merged_1_12915964
1	12918438	12918965	merged_1_12918438
1	12942168	12945028	merged_1_12942168
1	12949819	12951867	merged_1_12949819
1	12957811	12958743	merged_1_12957811
1	12959466	12960608	merged_1_12959466
1	12980193	12980696	merged_1_12980193
1	12987453	12987968	merged_1_12987453
1	12992959	12993691	merged_1_12992959
1	12994523	12995177	merged_1_12994523
1	12995367	12995742	merged_1_12995367
1	12999813	13006225	merged_1_12999813
1	13015870	13016145	merged_1_13015870
1	13016881	13017480	merged_1_13016881
1	13018431	13025251	merged_1_13018431
1	13027745	13029000	merged_1_13027745
1	13030284	13030587	merged_1_13030284
1	13033807	13034323	merged_1_13033807
1	13036801	13037477	merged_1_13036801
1	13038927	13039685	merged_1_13038927
1	13042616	13043789	merged_1_13042616
1	13049652	13050124	merged_1_13049652
1	13055405	13058144	merged_1_13055405
1	13059203	13059858	merged_1_13059203
1	13060075	13060418	merged_1_13060075
1	13060527	13060903	merged_1_13060527
1	13062344	13062655	merged_1_13062344
1	13065050	13065242	merged_1_13065050
1	13065801	13066749	merged_1_13065801
1	13067822	13069238	merged_1_13067822
1	13070655	13070923	merged_1_13070655
1	13075612	13076140	merged_1_13075612
1	13088269	13089480	merged_1_13088269
1	13102209	13102835	merged_1_13102209
1	13108524	13110097	merged_1_13108524
1	13111596	13112356	merged_1_13111596
1	13114238	13115004	merged_1_13114238
1	13119412	13119683	merged_1_13119412
1	13121305	13121947	merged_1_13121305
1	13126773	13128606	merged_1_13126773
1	13129927	13130528	merged_1_13129927
1	13131352	13133704	merged_1_13131352
1	13133762	13134659	merged_1_13133762
1	13134773	13137980	merged_1_13134773
1	13138066	13140283	merged_1_13138066
1	13148189	13150645	merged_1_13148189
1	13150967	13151564	merged_1_13150967
1	13151778	13154249	merged_1_13151778
1	13155714	13156470	merged_1_13155714
1	13160689	13161005	merged_1_13160689
1	13166188	13167412	merged_1_13166188
1	13170650	13171512	merged_1_13170650
1	13172890	13175299	merged_1_13172890
1	13190883	13192568	merged_1_13190883
1	13198410	13198817	merged_1_13198410
1	13198941	13200137	merged_1_13198941
1	13212327	13213213	merged_1_13212327
1	13215115	13216155	merged_1_13215115
1	13219538	13220046	merged_1_13219538
1	13230589	13234637	merged_1_13230589
1	13256772	13257288	merged_1_13256772
1	13259090	13261196	merged_1_13259090
1	13272401	13276245	merged_1_13272401
1	13282136	13285869	merged_1_13282136
1	13286820	13289195	merged_1_13286820
1	13292789	13294470	merged_1_13292789
1	13313517	13313938	merged_1_13313517
1	13323922	13324258	merged_1_13323922
1	13329564	13330077	merged_1_13329564
1	13342330	13342952	merged_1_13342330
1	13345950	13346131	merged_1_13345950
1	13347990	13349951	merged_1_13347990
1	13354979	13355863	merged_1_13354979
1	13356907	13357668	merged_1_13356907
1	13359176	13359370	merged_1_13359176
1	13360582	13361130	merged_1_13360582
1	13406929	13407525	merged_1_13406929
1	13440170	13448497	merged_1_13440170
1	13461807	13462373	merged_1_13461807
1	13463165	13463828	merged_1_13463165
1	13482046	13488333	merged_1_13482046
1	13488564	13490460	merged_1_13488564
1	13494605	13496096	merged_1_13494605
1	13526916	13527961	merged_1_13526916
1	13544357	13545904	merged_1_13544357
1	13548146	13548511	merged_1_13548146
1	13559730	13563149	merged_1_13559730
1	13566071	13566391	merged_1_13566071
1	13566938	13567457	merged_1_13566938
1	13581832	13582169	merged_1_13581832
1	13586342	13586803	merged_1_13586342
1	13591667	13593723	merged_1_13591667
1	13598486	13600185	merged_1_13598486
1	13623551	13624310	merged_1_13623551
1	13624438	13627332	merged_1_13624438
1	13639021	13639894	merged_1_13639021
1	13640075	13640339	merged_1_13640075
1	13643396	13647685	merged_1_13643396
1	13675180	13675869	merged_1_13675180
1	13680412	13682922	merged_1_13680412
1	13690969	13693408	merged_1_13690969
1	13704023	13706583	merged_1_13704023
1	13811190	13811504	merged_1_13811190
1	13812266	13812613	merged_1_13812266
1	13812633	13813027	merged_1_13812633
1	13818219	13824070	merged_1_13818219
1	13837814	13838084	merged_1_13837814
1	13881976	13882296	merged_1_13881976
1	13890139	13891638	merged_1_13890139
1	13896172	13896554	merged_1_13896172
1	13901628	13905504	merged_1_13901628
1	13955434	13957423	merged_1_13955434
1	13966514	13968258	merged_1_13966514
1	13972041	13974136	merged_1_13972041
1	14000371	14000825	merged_1_14000371
1	14002521	14003107	merged_1_14002521
1	14011821	14012262	merged_1_14011821
1	14012760	14013715	merged_1_14012760
1	14019307	14024752	merged_1_14019307
1	14030792	14031249	merged_1_14030792
1	14146460	14146628	merged_1_14146460
1	14146735	14147202	merged_1_14146735
1	14151318	14151681	merged_1_14151318
1	14152821	14153271	merged_1_14152821
1	14154621	14156078	merged_1_14154621
1	14164063	14164936	merged_1_14164063
1	14165878	14166109	merged_1_14165878
1	14169418	14169657	merged_1_14169418
1	14186685	14187559	merged_1_14186685
1	14187650	14191626	merged_1_14187650
1	14286146	14287959	merged_1_14286146
1	14296221	14296860	merged_1_14296221
1	14297482	14299025	merged_1_14297482
1	14307025	14307302	merged_1_14307025
1	14308716	14309077	merged_1_14308716
1	14309278	14309666	merged_1_14309278
1	15081749	15082284	merged_1_15081749
1	15082391	15084758	merged_1_15082391
1	15610179	15613227	merged_1_15610179
1	15653517	15657011	merged_1_15653517
1	15680541	15681492	merged_1_15680541
1	15688130	15689227	merged_1_15688130
1	15764902	15766269	merged_1_15764902
1	15868155	15871610	merged_1_15868155
1	15872658	15875560	merged_1_15872658
1	15881357	15881839	merged_1_15881357
1	15889428	15891200	merged_1_15889428
1	15905512	15906048	merged_1_15905512
1	15909019	15916681	merged_1_15909019
1	15916797	15920087	merged_1_15916797
1	15925278	15925727	merged_1_15925278
1	15935357	15936022	merged_1_15935357
1	15950524	15951159	merged_1_15950524
1	15984211	15985005	merged_1_15984211
1	16002523	16004890	merged_1_16002523
1	16113554	16114860	merged_1_16113554
1	16115919	16120981	merged_1_16115919
1	16121113	16122605	merged_1_16121113
1	16122698	16125655	merged_1_16122698
1	16133928	16134274	merged_1_16133928
1	16142134	16143572	merged_1_16142134
1	16145406	16148530	merged_1_16145406
1	16156777	16156904	merged_1_16156777
1	16163650	16164008	merged_1_16163650
1	16231662	16232175	merged_1_16231662
1	16253903	16254240	merged_1_16253903
1	16258649	16259964	merged_1_16258649
1	16279092	16280616	merged_1_16279092
1	16281458	16287476	merged_1_16281458
1	16288823	16292622	merged_1_16288823
1	16293629	16294858	merged_1_16293629
1	16295222	16299317	merged_1_16295222
1	16300748	16303435	merged_1_16300748
1	16304626	16305940	merged_1_16304626
1	16306202	16306951	merged_1_16306202
1	16307692	16307825	merged_1_16307692
1	16386889	16391009	merged_1_16386889
1	16400315	16401097	merged_1_16400315
1	16403572	16403898	merged_1_16403572
1	16406897	16408014	merged_1_16406897
1	16413376	16414658	merged_1_16413376
1	16418446	16419098	merged_1_16418446
1	16430394	16430774	merged_1_16430394
1	16430881	16434271	merged_1_16430881
1	16438997	16439286	merged_1_16438997
1	16455042	16456382	merged_1_16455042
1	16456489	16458921	merged_1_16456489
1	16462593	16463527	merged_1_16462593
1	16467424	16467863	merged_1_16467424
1	16474168	16476987	merged_1_16474168
1	16477380	16477808	merged_1_16477380
1	16477946	16478068	merged_1_16477946
1	16483143	16483369	merged_1_16483143
1	16488882	16490055	merged_1_16488882
1	16490467	16493324	merged_1_16490467
1	16535294	16536587	merged_1_16535294
1	16538434	16540331	merged_1_16538434
1	16540619	16542227	merged_1_16540619
1	16547723	16548346	merged_1_16547723
1	16556670	16559294	merged_1_16556670
1	16562060	16562520	merged_1_16562060
1	16564043	16564556	merged_1_16564043
1	16592509	16592716	merged_1_16592509
1	16592971	16593127	merged_1_16592971
1	16624434	16624782	merged_1_16624434
1	16625504	16637498	merged_1_16625504
1	16641026	16641375	merged_1_16641026
1	16645712	16646309	merged_1_16645712
1	16658271	16658605	merged_1_16658271
1	16659467	16664347	merged_1_16659467
1	16665992	16666851	merged_1_16665992
1	16669813	16670694	merged_1_16669813
1	16673680	16674044	merged_1_16673680
1	16684972	16686591	merged_1_16684972
1	16691154	16699078	merged_1_16691154
1	16706419	16707405	merged_1_16706419
1	16707502	16707979	merged_1_16707502
1	16709972	16710562	merged_1_16709972
1	16710954	16712168	merged_1_16710954
1	16712250	16712991	merged_1_16712250
1	16721954	16722107	merged_1_16721954
1	16737669	16738771	merged_1_16737669
1	16741634	16743070	merged_1_16741634
1	16743257	16746579	merged_1_16743257
1	16754492	16755302	merged_1_16754492
1	16761570	16761865	merged_1_16761570
1	16773502	16773781	merged_1_16773502
1	16774118	16774658	merged_1_16774118
1	16778074	16778240	merged_1_16778074
1	16790279	16792157	merged_1_16790279
1	16792291	16792616	merged_1_16792291
1	16793425	16794427	merged_1_16793425
1	16799181	16799623	merged_1_16799181
1	16807433	16808104	merged_1_16807433
1	16810675	16811028	merged_1_16810675
1	16815260	16815739	merged_1_16815260
1	16815916	16816565	merged_1_16815916
1	16822795	16823023	merged_1_16822795
1	16824972	16825365	merged_1_16824972
1	16828506	16828921	merged_1_16828506
1	16840648	16842761	merged_1_16840648
1	16844292	16844735	merged_1_16844292
1	16846510	16847398	merged_1_16846510
1	16853215	16858142	merged_1_16853215
1	16858516	16859191	merged_1_16858516
1	16860591	16861787	merged_1_16860591
1	16863192	16863512	merged_1_16863192
1	16863994	16864370	merged_1_16863994
1	16864900	16864976	merged_1_16864900
1	16866692	16866883	merged_1_16866692
1	16870096	16871143	merged_1_16870096
1	16876807	16878496	merged_1_16876807
1	16882632	16887216	merged_1_16882632
1	16890526	16891182	merged_1_16890526
1	16892081	16892281	merged_1_16892081
1	16899347	16899827	merged_1_16899347
1	16902741	16903437	merged_1_16902741
1	16904206	16904819	merged_1_16904206
1	16923223	16923276	merged_1_16923223
1	16924822	16925928	merged_1_16924822
1	16936702	16936998	merged_1_16936702
1	16937887	16938153	merged_1_16937887
1	16939117	16939624	merged_1_16939117
1	16942642	16945685	merged_1_16942642
1	16948410	16953716	merged_1_16948410
1	16956451	16960665	merged_1_16956451
1	16960837	16962608	merged_1_16960837
1	16965750	16966870	merged_1_16965750
1	16967586	16967810	merged_1_16967586
1	16968083	16968370	merged_1_16968083
1	16969156	16969795	merged_1_16969156
1	16974832	16975535	merged_1_16974832
1	16987172	16987894	merged_1_16987172
1	16988556	16989953	merged_1_16988556
1	17004161	17005429	merged_1_17004161
1	17006653	17007558	merged_1_17006653
1	17011849	17012130	merged_1_17011849
1	17015586	17015915	merged_1_17015586
1	17016387	17020869	merged_1_17016387
1	17023070	17030858	merged_1_17023070
1	17035005	17036438	merged_1_17035005
1	17038714	17044898	merged_1_17038714
1	17047142	17050189	merged_1_17047142
1	17069917	17070612	merged_1_17069917
1	17071372	17074571	merged_1_17071372
1	17076751	17077395	merged_1_17076751
1	17082897	17083160	merged_1_17082897
1	17091360	17092860	merged_1_17091360
1	17094243	17095553	merged_1_17094243
1	17102202	17102532	merged_1_17102202
1	17103133	17103429	merged_1_17103133
1	17106693	17107628	merged_1_17106693
1	17108252	17108486	merged_1_17108252
1	17109813	17110962	merged_1_17109813
1	17114710	17115048	merged_1_17114710
1	17116314	17116731	merged_1_17116314
1	17122202	17122382	merged_1_17122202
1	17135927	17136519	merged_1_17135927
1	17137556	17138800	merged_1_17137556
1	17139312	17140743	merged_1_17139312
1	17141041	17142317	merged_1_17141041
1	17142790	17144227	merged_1_17142790
1	17144607	17146009	merged_1_17144607
1	17151762	17152950	merged_1_17151762
1	17178548	17179255	merged_1_17178548
1	17187651	17188958	merged_1_17187651
1	17193398	17193711	merged_1_17193398
1	17196033	17197986	merged_1_17196033
1	17201348	17202328	merged_1_17201348
1	17213313	17217718	merged_1_17213313
1	17228612	17230096	merged_1_17228612
1	17239557	17241308	merged_1_17239557
1	17254875	17265432	merged_1_17254875
1	17266950	17268195	merged_1_17266950
1	17274203	17274512	merged_1_17274203
1	17278423	17279601	merged_1_17278423
1	17279710	17280758	merged_1_17279710
1	17281889	17282719	merged_1_17281889
1	17288868	17289531	merged_1_17288868
1	17293254	17293661	merged_1_17293254
1	17294708	17295532	merged_1_17294708
1	17299578	17300602	merged_1_17299578
1	17305612	17306193	merged_1_17305612
1	17312136	17314216	merged_1_17312136
1	17314993	17317805	merged_1_17314993
1	17323722	17325079	merged_1_17323722
1	17332432	17332769	merged_1_17332432
1	17333044	17333353	merged_1_17333044
1	17335298	17335690	merged_1_17335298
1	17341157	17341502	merged_1_17341157
1	17341602	17342825	merged_1_17341602
1	17349658	17350421	merged_1_17349658
1	17360764	17364107	merged_1_17360764
1	17364999	17365935	merged_1_17364999
1	17368829	17369184	merged_1_17368829
1	17369318	17370005	merged_1_17369318
1	17381411	17382324	merged_1_17381411
1	17384207	17384653	merged_1_17384207
1	17402306	17402863	merged_1_17402306
1	17404321	17404863	merged_1_17404321
1	17405657	17405878	merged_1_17405657
1	17406089	17410084	merged_1_17406089
1	17410346	17413344	merged_1_17410346
1	17416119	17416314	merged_1_17416119
1	17418394	17418804	merged_1_17418394
1	17430776	17431903	merged_1_17430776
1	17439309	17439656	merged_1_17439309
1	17440255	17440773	merged_1_17440255
1	17441055	17441932	merged_1_17441055
1	17448376	17448868	merged_1_17448376
1	17449475	17449979	merged_1_17449475
1	17465892	17466242	merged_1_17465892
1	17489216	17491242	merged_1_17489216
1	17502058	17503644	merged_1_17502058
1	17510722	17511595	merged_1_17510722
1	17515632	17516276	merged_1_17515632
1	17520598	17525199	merged_1_17520598
1	17528589	17536198	merged_1_17528589
1	17545742	17548300	merged_1_17545742
1	17548443	17549822	merged_1_17548443
1	17551041	17551744	merged_1_17551041
1	17551949	17552419	merged_1_17551949
1	17554184	17555402	merged_1_17554184
1	17565622	17566421	merged_1_17565622
1	17570680	17572094	merged_1_17570680
1	17573374	17576401	merged_1_17573374
1	17579109	17579738	merged_1_17579109
1	17605488	17606257	merged_1_17605488
1	17607458	17607601	merged_1_17607458
1	17607931	17611956	merged_1_17607931
1	17615207	17615508	merged_1_17615207
1	17624746	17627435	merged_1_17624746
1	17632376	17633041	merged_1_17632376
1	17638734	17639367	merged_1_17638734
1	17654516	17660573	merged_1_17654516
1	17664583	17665272	merged_1_17664583
1	17666010	17666342	merged_1_17666010
1	17667882	17674271	merged_1_17667882
1	17674442	17682343	merged_1_17674442
1	17685487	17686270	merged_1_17685487
1	17689585	17690747	merged_1_17689585
1	17695634	17695924	merged_1_17695634
1	17709448	17710503	merged_1_17709448
1	17712681	17715501	merged_1_17712681
1	17727033	17727257	merged_1_17727033
1	17765966	17766279	merged_1_17765966
1	17812185	17813469	merged_1_17812185
1	17813489	17813978	merged_1_17813489
1	17820307	17821177	merged_1_17820307
1	17821303	17825389	merged_1_17821303
1	17831144	17831649	merged_1_17831144
1	17837843	17839042	merged_1_17837843
1	17840467	17841341	merged_1_17840467
1	17842208	17845366	merged_1_17842208
1	17845924	17846812	merged_1_17845924
1	17856098	17856551	merged_1_17856098
1	17861042	17861364	merged_1_17861042
1	17863018	17863233	merged_1_17863018
1	17873738	17874455	merged_1_17873738
1	17899047	17899284	merged_1_17899047
1	17901143	17901466	merged_1_17901143
1	17936894	17938068	merged_1_17936894
1	17938830	17939249	merged_1_17938830
1	17960975	17961910	merged_1_17960975
1	17978868	17979354	merged_1_17978868
1	18002136	18007523	merged_1_18002136
1	18010009	18010412	merged_1_18010009
1	18013226	18019037	merged_1_18013226
1	18019141	18021326	merged_1_18019141
1	18029158	18029423	merged_1_18029158
1	18033551	18034150	merged_1_18033551
1	18047852	18048541	merged_1_18047852
1	18053748	18054910	merged_1_18053748
1	18055736	18056125	merged_1_18055736
1	18078444	18078901	merged_1_18078444
1	18088036	18089756	merged_1_18088036
1	18093212	18096315	merged_1_18093212
1	18110689	18111400	merged_1_18110689
1	18126441	18126959	merged_1_18126441
1	18130360	18131069	merged_1_18130360
1	18131804	18132072	merged_1_18131804
1	18155160	18157918	merged_1_18155160
1	18159241	18165535	merged_1_18159241
1	18192003	18192849	merged_1_18192003
1	18211485	18211823	merged_1_18211485
1	18213803	18214693	merged_1_18213803
1	18269622	18270676	merged_1_18269622
1	18271728	18272303	merged_1_18271728
1	18287234	18287679	merged_1_18287234
1	18297377	18297974	merged_1_18297377
1	18300249	18300600	merged_1_18300249
1	18302013	18302676	merged_1_18302013
1	18302779	18303594	merged_1_18302779
1	18303981	18304547	merged_1_18303981
1	18320583	18321589	merged_1_18320583
1	18324686	18325742	merged_1_18324686
1	18338145	18340015	merged_1_18338145
1	18342030	18342266	merged_1_18342030
1	18380001	18381250	merged_1_18380001
1	18386394	18387656	merged_1_18386394
1	18398341	18398504	merged_1_18398341
1	18415165	18415461	merged_1_18415165
1	18424568	18424831	merged_1_18424568
1	18437143	18437514	merged_1_18437143
1	18437819	18438388	merged_1_18437819
1	18449514	18449971	merged_1_18449514
1	18456758	18457820	merged_1_18456758
1	18493519	18494088	merged_1_18493519
1	18547947	18548555	merged_1_18547947
1	18551545	18551701	merged_1_18551545
1	18579659	18581840	merged_1_18579659
1	18598857	18599280	merged_1_18598857
1	18605921	18606376	merged_1_18605921
1	18632090	18633115	merged_1_18632090
1	18633229	18633996	merged_1_18633229
1	18640583	18641286	merged_1_18640583
1	18641385	18642542	merged_1_18641385
1	18643603	18644969	merged_1_18643603
1	18648499	18649219	merged_1_18648499
1	18657554	18658457	merged_1_18657554
1	18745196	18746620	merged_1_18745196
1	18747717	18747927	merged_1_18747717
1	18765798	18766180	merged_1_18765798
1	18766975	18767271	merged_1_18766975
1	18769602	18770059	merged_1_18769602
1	18770184	18770411	merged_1_18770184
1	18790224	18790313	merged_1_18790224
1	18790536	18790936	merged_1_18790536
1	18791275	18791775	merged_1_18791275
1	18804576	18805197	merged_1_18804576
1	18806258	18807538	merged_1_18806258
1	18817146	18817797	merged_1_18817146
1	18846352	18847374	merged_1_18846352
1	18859110	18859833	merged_1_18859110
1	18874041	18874487	merged_1_18874041
1	18885751	18885996	merged_1_18885751
1	18887573	18888409	merged_1_18887573
1	18894319	18895627	merged_1_18894319
1	18948311	18948477	merged_1_18948311
1	18957285	18957591	merged_1_18957285
1	18961972	18972186	merged_1_18961972
1	18980822	18983444	merged_1_18980822
1	18989367	18989703	merged_1_18989367
1	18994615	18994972	merged_1_18994615
1	19026692	19028256	merged_1_19026692
1	19054425	19054541	merged_1_19054425
1	19062396	19062932	merged_1_19062396
1	19063088	19064112	merged_1_19063088
1	19086279	19086572	merged_1_19086279
1	19145556	19145855	merged_1_19145556
1	19147391	19147795	merged_1_19147391
1	19148247	19148632	merged_1_19148247
1	19171537	19172106	merged_1_19171537
1	19172330	19173228	merged_1_19172330
1	19180321	19180403	merged_1_19180321
1	19197680	19198574	merged_1_19197680
1	19212460	19212689	merged_1_19212460
1	19219783	19220356	merged_1_19219783
1	19226234	19226931	merged_1_19226234
1	19233794	19234163	merged_1_19233794
1	19236243	19237475	merged_1_19236243
1	19247857	19248823	merged_1_19247857
1	19248886	19249483	merged_1_19248886
1	19268294	19268962	merged_1_19268294
1	19283812	19284110	merged_1_19283812
1	19303781	19304229	merged_1_19303781
1	19304323	19304614	merged_1_19304323
1	19319137	19320080	merged_1_19319137
1	19327762	19328117	merged_1_19327762
1	19328283	19328840	merged_1_19328283
1	19329936	19330254	merged_1_19329936
1	19336233	19345771	merged_1_19336233
1	19352708	19353555	merged_1_19352708
1	19354172	19354599	merged_1_19354172
1	19368015	19368813	merged_1_19368015
1	19372522	19373161	merged_1_19372522
1	19374545	19376862	merged_1_19374545
1	19377437	19379588	merged_1_19377437
1	19379876	19381074	merged_1_19379876
1	19388103	19388369	merged_1_19388103
1	19389414	19389898	merged_1_19389414
1	19398331	19398877	merged_1_19398331
1	19399869	19400192	merged_1_19399869
1	19403248	19403476	merged_1_19403248
1	19403871	19404619	merged_1_19403871
1	19405946	19406214	merged_1_19405946
1	19415262	19415515	merged_1_19415262
1	19424741	19425219	merged_1_19424741
1	19426531	19427102	merged_1_19426531
1	19428261	19429179	merged_1_19428261
1	19429933	19430674	merged_1_19429933
1	19465105	19465393	merged_1_19465105
1	19465651	19465927	merged_1_19465651
1	19476556	19476883	merged_1_19476556
1	19497823	19498269	merged_1_19497823
1	19576831	19578440	merged_1_19576831
1	19592849	19594015	merged_1_19592849
1	19630723	19630876	merged_1_19630723
1	19654421	19655083	merged_1_19654421
1	19655407	19655596	merged_1_19655407
1	19665809	19666091	merged_1_19665809
1	19666379	19666727	merged_1_19666379
1	19675482	19676362	merged_1_19675482
1	19677434	19679072	merged_1_19677434
1	19679194	19680439	merged_1_19679194
1	19693193	19693543	merged_1_19693193
1	19704020	19704437	merged_1_19704020
1	19713280	19714953	merged_1_19713280
1	19717117	19718503	merged_1_19717117
1	19722037	19723385	merged_1_19722037
1	19724967	19726119	merged_1_19724967
1	19727232	19729815	merged_1_19727232
1	19731809	19736605	merged_1_19731809
1	19741442	19742387	merged_1_19741442
1	19743624	19743901	merged_1_19743624
1	19749192	19750071	merged_1_19749192
1	19763191	19763409	merged_1_19763191
1	19767894	19768293	merged_1_19767894
1	19768572	19768905	merged_1_19768572
1	19768934	19769915	merged_1_19768934
1	19780079	19781194	merged_1_19780079
1	19798749	19798978	merged_1_19798749
1	19807867	19810070	merged_1_19807867
1	19861042	19861788	merged_1_19861042
1	19875928	19876336	merged_1_19875928
1	19909045	19909561	merged_1_19909045
1	19962949	19964082	merged_1_19962949
1	19994210	19994509	merged_1_19994210
1	19994744	19995072	merged_1_19994744
1	19995719	19995940	merged_1_19995719
1	20024133	20024691	merged_1_20024133
1	20033137	20033794	merged_1_20033137
1	20084828	20090382	merged_1_20084828
1	20106652	20106982	merged_1_20106652
1	20112658	20113032	merged_1_20112658
1	20114024	20114438	merged_1_20114024
1	20115090	20115814	merged_1_20115090
1	20118793	20119366	merged_1_20118793
1	20125229	20125777	merged_1_20125229
1	20126589	20127282	merged_1_20126589
1	20127418	20128407	merged_1_20127418
1	20131305	20131902	merged_1_20131305
1	20166645	20166992	merged_1_20166645
1	20171912	20172399	merged_1_20171912
1	20174275	20174722	merged_1_20174275
1	20174980	20175259	merged_1_20174980
1	20194353	20194672	merged_1_20194353
1	20205313	20206020	merged_1_20205313
1	20206464	20206921	merged_1_20206464
1	20226442	20226793	merged_1_20226442
1	20272650	20273338	merged_1_20272650
1	20311793	20320762	merged_1_20311793
1	20329338	20331049	merged_1_20329338
1	20333189	20334839	merged_1_20333189
1	20362865	20363291	merged_1_20362865
1	20367194	20367537	merged_1_20367194
1	20399089	20399867	merged_1_20399089
1	20403385	20403640	merged_1_20403385
1	20412225	20412839	merged_1_20412225
1	20422867	20424138	merged_1_20422867
1	20432061	20432314	merged_1_20432061
1	20432830	20433828	merged_1_20432830
1	20437683	20438052	merged_1_20437683
1	20492421	20492953	merged_1_20492421
1	20494735	20494903	merged_1_20494735
1	20498641	20498692	merged_1_20498641
1	20498804	20499403	merged_1_20498804
1	20508807	20509920	merged_1_20508807
1	20514294	20514662	merged_1_20514294
1	20520309	20520660	merged_1_20520309
1	20524917	20525191	merged_1_20524917
1	20525291	20525558	merged_1_20525291
1	20539545	20539815	merged_1_20539545
1	20540651	20541234	merged_1_20540651
1	20547951	20548278	merged_1_20547951
1	20559569	20559939	merged_1_20559569
1	20564788	20565259	merged_1_20564788
1	20568964	20569395	merged_1_20568964
1	20622191	20622930	merged_1_20622191
1	20624780	20626020	merged_1_20624780
1	20649326	20649411	merged_1_20649326
1	20671626	20671876	merged_1_20671626
1	20683160	20686121	merged_1_20683160
1	20687249	20687871	merged_1_20687249
1	20696872	20697403	merged_1_20696872
1	20699606	20700316	merged_1_20699606
1	20703807	20704601	merged_1_20703807
1	20709410	20711208	merged_1_20709410
1	20734076	20734438	merged_1_20734076
1	20815581	20816100	merged_1_20815581
1	20820115	20820382	merged_1_20820115
1	20826442	20827350	merged_1_20826442
1	20913852	20914286	merged_1_20913852
1	20914474	20914724	merged_1_20914474
1	20914839	20915235	merged_1_20914839
1	20971976	20972231	merged_1_20971976
1	20972912	20973231	merged_1_20972912
1	20979271	20981640	merged_1_20979271
1	21021017	21021240	merged_1_21021017
1	21033933	21035519	merged_1_21033933
1	21038115	21038360	merged_1_21038115
1	21053471	21054757	merged_1_21053471
1	21055018	21055306	merged_1_21055018
1	21066107	21067292	merged_1_21066107
1	21081148	21082179	merged_1_21081148
1	21105000	21105303	merged_1_21105000
1	21105638	21105867	merged_1_21105638
1	21120381	21120561	merged_1_21120381
1	21124551	21126417	merged_1_21124551
1	21127921	21128255	merged_1_21127921
1	21128534	21128936	merged_1_21128534
1	21144648	21145941	merged_1_21144648
1	21188666	21189178	merged_1_21188666
1	21210208	21211867	merged_1_21210208
1	21215599	21218182	merged_1_21215599
1	21223827	21223998	merged_1_21223827
1	21228635	21229066	merged_1_21228635
1	21230448	21230662	merged_1_21230448
1	21244224	21249227	merged_1_21244224
1	21260035	21260241	merged_1_21260035
1	21334931	21336530	merged_1_21334931
1	21340238	21342740	merged_1_21340238
1	21345945	21351338	merged_1_21345945
1	21359948	21360396	merged_1_21359948
1	21368664	21369302	merged_1_21368664
1	21374303	21374949	merged_1_21374303
1	21388247	21389032	merged_1_21388247
1	21389844	21390435	merged_1_21389844
1	21390635	21391818	merged_1_21390635
1	21392241	21393172	merged_1_21392241
1	21398325	21398823	merged_1_21398325
1	21399670	21400443	merged_1_21399670
1	21401359	21401850	merged_1_21401359
1	21418486	21418757	merged_1_21418486
1	21428118	21428514	merged_1_21428118
1	21428649	21429937	merged_1_21428649
1	21444015	21444335	merged_1_21444015
1	21448512	21448952	merged_1_21448512
1	21450078	21457815	merged_1_21450078
1	21462755	21463082	merged_1_21462755
1	21470036	21472412	merged_1_21470036
1	21507621	21508351	merged_1_21507621
1	21509505	21510185	merged_1_21509505
1	21524883	21529883	merged_1_21524883
1	21581370	21583326	merged_1_21581370
1	21601954	21602987	merged_1_21601954
1	21607621	21610042	merged_1_21607621
1	21615151	21615637	merged_1_21615151
1	21615857	21616299	merged_1_21615857
1	21628618	21629075	merged_1_21628618
1	21630505	21631275	merged_1_21630505
1	21637460	21638290	merged_1_21637460
1	21640472	21640862	merged_1_21640472
1	21672241	21672552	merged_1_21672241
1	21674923	21675916	merged_1_21674923
1	21681373	21681903	merged_1_21681373
1	21682002	21683575	merged_1_21682002
1	21710322	21710719	merged_1_21710322
1	21730792	21732250	merged_1_21730792
1	21738987	21739728	merged_1_21738987
1	21740440	21742080	merged_1_21740440
1	21744025	21745149	merged_1_21744025
1	21746752	21753270	merged_1_21746752
1	21753676	21754587	merged_1_21753676
1	21758206	21758629	merged_1_21758206
1	21766223	21766767	merged_1_21766223
1	21771915	21773564	merged_1_21771915
1	21778468	21779742	merged_1_21778468
1	21784854	21785206	merged_1_21784854
1	21786802	21787177	merged_1_21786802
1	21790000	21791266	merged_1_21790000
1	21797144	21801790	merged_1_21797144
1	21802413	21802947	merged_1_21802413
1	21808169	21809852	merged_1_21808169
1	21813261	21815960	merged_1_21813261
1	21821002	21821456	merged_1_21821002
1	21823053	21823611	merged_1_21823053
1	21826296	21827519	merged_1_21826296
1	21833368	21837651	merged_1_21833368
1	21838856	21839239	merged_1_21838856
1	21844429	21845836	merged_1_21844429
1	21853577	21853896	merged_1_21853577
1	21857683	21859160	merged_1_21857683
1	21872107	21872541	merged_1_21872107
1	21873086	21873873	merged_1_21873086
1	21918400	21919243	merged_1_21918400
1	21947039	21947378	merged_1_21947039
1	21957658	21958143	merged_1_21957658
1	21976885	21977163	merged_1_21976885
1	21990988	21991410	merged_1_21990988
1	21991517	21992983	merged_1_21991517
1	21995391	21996341	merged_1_21995391
1	22024689	22025195	merged_1_22024689
1	22042549	22043563	merged_1_22042549
1	22060211	22061825	merged_1_22060211
1	22067462	22067811	merged_1_22067462
1	22084073	22085452	merged_1_22084073
1	22086504	22086742	merged_1_22086504
1	22089009	22089366	merged_1_22089009
1	22089682	22089945	merged_1_22089682
1	22100734	22106771	merged_1_22100734
1	22111965	22112369	merged_1_22111965
1	22112473	22113286	merged_1_22112473
1	22162402	22162826	merged_1_22162402
1	22163083	22167979	merged_1_22163083
1	22182690	22183286	merged_1_22182690
1	22191976	22192557	merged_1_22191976
1	22261028	22261766	merged_1_22261028
1	22269552	22270360	merged_1_22269552
1	22282684	22283284	merged_1_22282684
1	22356888	22358123	merged_1_22356888
1	22443471	22444011	merged_1_22443471
1	22447369	22447668	merged_1_22447369
1	22450437	22450946	merged_1_22450437
1	22451698	22452024	merged_1_22451698
1	22455675	22456533	merged_1_22455675
1	22459600	22459845	merged_1_22459600
1	22482688	22483085	merged_1_22482688
1	22521077	22521881	merged_1_22521077
1	22541896	22542292	merged_1_22541896
1	22562618	22563751	merged_1_22562618
1	22592622	22592802	merged_1_22592622
1	22621706	22621942	merged_1_22621706
1	22626182	22626382	merged_1_22626182
1	22627108	22627556	merged_1_22627108
1	22693915	22699488	merged_1_22693915
1	22732008	22732549	merged_1_22732008
1	22742914	22743444	merged_1_22742914
1	22751510	22751891	merged_1_22751510
1	22776510	22776641	merged_1_22776510
1	22776758	22777866	merged_1_22776758
1	22779629	22780487	merged_1_22779629
1	22828843	22829326	merged_1_22828843
1	22854376	22855875	merged_1_22854376
1	22872157	22873175	merged_1_22872157
1	22885437	22885622	merged_1_22885437
1	22887769	22888462	merged_1_22887769
1	22888874	22889313	merged_1_22888874
1	22889426	22889728	merged_1_22889426
1	22890427	22890852	merged_1_22890427
1	22985250	22985915	merged_1_22985250
1	22993034	22993683	merged_1_22993034
1	23031368	23032363	merged_1_23031368
1	23033229	23034551	merged_1_23033229
1	23067977	23068580	merged_1_23067977
1	23096614	23097454	merged_1_23096614
1	23101784	23101954	merged_1_23101784
1	23118211	23123559	merged_1_23118211
1	23125079	23125662	merged_1_23125079
1	23140473	23140806	merged_1_23140473
1	23149220	23149978	merged_1_23149220
1	23152260	23153514	merged_1_23152260
1	23160766	23160966	merged_1_23160766
1	23164816	23165202	merged_1_23164816
1	23173343	23173970	merged_1_23173343
1	23174288	23175029	merged_1_23174288
1	23190708	23191217	merged_1_23190708
1	23197382	23197974	merged_1_23197382
1	23211828	23212751	merged_1_23211828
1	23240142	23242974	merged_1_23240142
1	23246877	23247439	merged_1_23246877
1	23280405	23281744	merged_1_23280405
1	23295610	23297359	merged_1_23295610
1	23305962	23306179	merged_1_23305962
1	23312797	23313191	merged_1_23312797
1	23321381	23321797	merged_1_23321381
1	23424061	23424592	merged_1_23424061
1	23424727	23425092	merged_1_23424727
1	23430784	23431134	merged_1_23430784
1	23434610	23436162	merged_1_23434610
1	23477018	23477271	merged_1_23477018
1	23509844	23510774	merged_1_23509844
1	23521501	23522050	merged_1_23521501
1	23553695	23554149	merged_1_23553695
1	23554352	23554542	merged_1_23554352
1	23566018	23566614	merged_1_23566018
1	23586396	23586815	merged_1_23586396
1	23613565	23614159	merged_1_23613565
1	23639806	23640972	merged_1_23639806
1	23651363	23652017	merged_1_23651363
1	23710395	23711541	merged_1_23710395
1	23723496	23724109	merged_1_23723496
1	23748994	23749378	merged_1_23748994
1	23761419	23761668	merged_1_23761419
1	23856230	23856629	merged_1_23856230
1	23861859	23862453	merged_1_23861859
1	23875213	23875776	merged_1_23875213
1	23876250	23876787	merged_1_23876250
1	23876963	23877446	merged_1_23876963
1	23907079	23907485	merged_1_23907079
1	23925375	23932843	merged_1_23925375
1	23939939	23941057	merged_1_23939939
1	23946856	23947208	merged_1_23946856
1	23950201	23950558	merged_1_23950201
1	23965401	23966495	merged_1_23965401
1	24027146	24028230	merged_1_24027146
1	24063592	24064308	merged_1_24063592
1	24101247	24101638	merged_1_24101247
1	24104587	24104931	merged_1_24104587
1	24125857	24126194	merged_1_24125857
1	24223209	24223678	merged_1_24223209
1	24241051	24241658	merged_1_24241051
1	24250883	24251107	merged_1_24250883
1	24264838	24265425	merged_1_24264838
1	24271808	24273244	merged_1_24271808
1	24281282	24281640	merged_1_24281282
1	24291056	24291490	merged_1_24291056
1	24317393	24317646	merged_1_24317393
1	24337846	24338343	merged_1_24337846
1	24350575	24351518	merged_1_24350575
1	24351891	24353160	merged_1_24351891
1	24359410	24361231	merged_1_24359410
1	24369236	24369609	merged_1_24369236
1	24384496	24385319	merged_1_24384496
1	24395723	24395957	merged_1_24395723
1	24428796	24429353	merged_1_24428796
1	24455017	24455240	merged_1_24455017
1	24462402	24462672	merged_1_24462402
1	24481442	24484156	merged_1_24481442
1	24484275	24484979	merged_1_24484275
1	24488167	24488450	merged_1_24488167
1	24506478	24506662	merged_1_24506478
1	24531887	24532326	merged_1_24531887
1	24533976	24534131	merged_1_24533976
1	24553919	24554297	merged_1_24553919
1	24563923	24564308	merged_1_24563923
1	24577162	24577471	merged_1_24577162
1	24593319	24593689	merged_1_24593319
1	24604887	24606646	merged_1_24604887
1	24645508	24646093	merged_1_24645508
1	24691735	24692115	merged_1_24691735
1	24704921	24705191	merged_1_24704921
1	24705813	24706195	merged_1_24705813
1	24714621	24714993	merged_1_24714621
1	24718323	24719054	merged_1_24718323
1	24741047	24741495	merged_1_24741047
1	24744847	24745447	merged_1_24744847
1	24772558	24773114	merged_1_24772558
1	24776277	24777022	merged_1_24776277
1	24831486	24831897	merged_1_24831486
1	24831983	24832738	merged_1_24831983
1	24835231	24835519	merged_1_24835231
1	24835719	24836012	merged_1_24835719
1	24838159	24839028	merged_1_24838159
1	24877039	24877484	merged_1_24877039
1	24885001	24885727	merged_1_24885001
1	24893939	24894293	merged_1_24893939
1	24897267	24898385	merged_1_24897267
1	24901126	24901630	merged_1_24901126
1	24907409	24908721	merged_1_24907409
1	24917562	24918636	merged_1_24917562
1	24947998	24948496	merged_1_24947998
1	24956244	24957148	merged_1_24956244
1	25005501	25005862	merged_1_25005501
1	25033340	25034148	merged_1_25033340
1	25056319	25058323	merged_1_25056319
1	25095797	25096953	merged_1_25095797
1	25097511	25099205	merged_1_25097511
1	25158701	25163566	merged_1_25158701
1	25247576	25247866	merged_1_25247576
1	25266015	25266663	merged_1_25266015
1	25274773	25275128	merged_1_25274773
1	25332022	25332872	merged_1_25332022
1	25343131	25344038	merged_1_25343131
1	25357626	25358611	merged_1_25357626
1	25400496	25401147	merged_1_25400496
1	25401263	25401775	merged_1_25401263
1	25487949	25488305	merged_1_25487949
1	25489682	25489971	merged_1_25489682
1	25505021	25505409	merged_1_25505021
1	25536637	25536925	merged_1_25536637
1	25594804	25595017	merged_1_25594804
1	25609823	25610145	merged_1_25609823
1	25613276	25613756	merged_1_25613276
1	25639667	25641999	merged_1_25639667
1	25660025	25660559	merged_1_25660025
1	25675729	25676329	merged_1_25675729
1	25696425	25698171	merged_1_25696425
1	25705028	25705242	merged_1_25705028
1	25722361	25724239	merged_1_25722361
1	25728634	25729747	merged_1_25728634
1	25730019	25730411	merged_1_25730019
1	25750831	25752133	merged_1_25750831
1	25779563	25780357	merged_1_25779563
1	25928094	25929668	merged_1_25928094
1	25962295	25962787	merged_1_25962295
1	25973567	25974079	merged_1_25973567
1	25976136	25977047	merged_1_25976136
1	26031380	26032380	merged_1_26031380
1	26083896	26084374	merged_1_26083896
1	26110918	26111260	merged_1_26110918
1	26139958	26140384	merged_1_26139958
1	26170427	26170805	merged_1_26170427
1	26179612	26180032	merged_1_26179612
1	26196136	26197461	merged_1_26196136
1	26306950	26307607	merged_1_26306950
1	26335676	26336250	merged_1_26335676
1	26343437	26344457	merged_1_26343437
1	26366486	26371706	merged_1_26366486
1	26374248	26375509	merged_1_26374248
1	26380878	26380988	merged_1_26380878
1	26425632	26426030	merged_1_26425632
1	26510627	26511268	merged_1_26510627
1	26551793	26552296	merged_1_26551793
1	26561193	26561553	merged_1_26561193
1	26582992	26583118	merged_1_26582992
1	26650724	26651108	merged_1_26650724
1	26722152	26722701	merged_1_26722152
1	26779230	26779858	merged_1_26779230
1	26780809	26781277	merged_1_26780809
1	26880204	26881798	merged_1_26880204
1	26956588	26957052	merged_1_26956588
1	27035534	27037349	merged_1_27035534
1	27066762	27067474	merged_1_27066762
1	27067580	27069103	merged_1_27067580
1	27076720	27077259	merged_1_27076720
1	27117763	27118243	merged_1_27117763
1	27240737	27241293	merged_1_27240737
1	27333812	27334238	merged_1_27333812
1	27428316	27429071	merged_1_27428316
1	27429183	27429516	merged_1_27429183
1	27440501	27440860	merged_1_27440501
1	27514858	27516613	merged_1_27514858
1	27597255	27597843	merged_1_27597255
1	27603307	27603517	merged_1_27603307
1	27675111	27675426	merged_1_27675111
1	27710374	27710879	merged_1_27710374
1	27859618	27860920	merged_1_27859618
1	27932437	27932948	merged_1_27932437
1	27933401	27933810	merged_1_27933401
1	27971991	27972300	merged_1_27971991
1	27972763	27972950	merged_1_27972763
1	28051431	28051853	merged_1_28051431
1	28105435	28105902	merged_1_28105435
1	28161191	28161243	merged_1_28161191
1	28161935	28162333	merged_1_28161935
1	28258977	28259543	merged_1_28258977
1	28285910	28286149	merged_1_28285910
1	28293243	28293577	merged_1_28293243
1	28311999	28312313	merged_1_28311999
1	28312386	28312688	merged_1_28312386
1	28331851	28332945	merged_1_28331851
1	28397441	28399029	merged_1_28397441
1	28470151	28471279	merged_1_28470151
1	28526872	28527915	merged_1_28526872
1	28702947	28704071	merged_1_28702947
1	28731696	28732118	merged_1_28731696
1	28749771	28750450	merged_1_28749771
1	28789164	28789633	merged_1_28789164
1	28815802	28815966	merged_1_28815802
1	28843920	28844199	merged_1_28843920
1	28891396	28891958	merged_1_28891396
1	28912648	28913761	merged_1_28912648
1	28936078	28936339	merged_1_28936078
1	28993615	28994736	merged_1_28993615
1	29002475	29002682	merged_1_29002475
1	29078339	29079137	merged_1_29078339
1	29125717	29126030	merged_1_29125717
1	29208389	29208677	merged_1_29208389
1	29244029	29244589	merged_1_29244029
1	29263251	29264150	merged_1_29263251
1	29305678	29305909	merged_1_29305678
1	29312451	29313211	merged_1_29312451
1	29316210	29316849	merged_1_29316210
1	29319405	29320142	merged_1_29319405
1	29377020	29380898	merged_1_29377020
1	29472362	29472841	merged_1_29472362
1	29474570	29477181	merged_1_29474570
1	29477265	29480348	merged_1_29477265
1	29481186	29481481	merged_1_29481186
1	29496421	29497080	merged_1_29496421
1	29577770	29578487	merged_1_29577770
1	29589306	29590476	merged_1_29589306
1	29611336	29611755	merged_1_29611336
1	29611930	29612493	merged_1_29611930
1	29769079	29769709	merged_1_29769079
1	29769927	29770450	merged_1_29769927
1	29841257	29841382	merged_1_29841257
1	29940172	29940484	merged_1_29940172
1	29983969	29984755	merged_1_29983969
1	30199948	30200447	merged_1_30199948
1	30251153	30251643	merged_1_30251153
1	30253096	30253743	merged_1_30253096
1	30254474	30254850	merged_1_30254474
1	30426596	30427649	merged_1_30426596
2	70753	72900	merged_2_70753
2	98450	98886	merged_2_98450
2	99773	100283	merged_2_99773
2	109848	110010	merged_2_109848
2	122055	122354	merged_2_122055
2	127620	127855	merged_2_127620
2	138723	139029	merged_2_138723
2	152550	153369	merged_2_152550
2	163221	163606	merged_2_163221
2	171573	172258	merged_2_171573
2	178232	178746	merged_2_178232
2	179649	180182	merged_2_179649
2	183833	184753	merged_2_183833
2	187286	187574	merged_2_187286
2	204363	204771	merged_2_204363
2	205144	205648	merged_2_205144
2	216320	216521	merged_2_216320
2	237902	238933	merged_2_237902
2	240854	240947	merged_2_240854
2	243835	244360	merged_2_243835
2	244458	246465	merged_2_244458
2	254140	254673	merged_2_254140
2	266096	266531	merged_2_266096
2	267848	268065	merged_2_267848
2	268441	268734	merged_2_268441
2	275145	275394	merged_2_275145
2	275795	276081	merged_2_275795
2	276560	277321	merged_2_276560
2	292610	292846	merged_2_292610
2	293010	293564	merged_2_293010
2	300031	300265	merged_2_300031
2	303100	303602	merged_2_303100
2	305707	306123	merged_2_305707
2	314581	315281	merged_2_314581
2	323960	324400	merged_2_323960
2	350211	350736	merged_2_350211
2	352892	353142	merged_2_352892
2	362273	362748	merged_2_362273
2	368262	368636	merged_2_368262
2	372968	378781	merged_2_372968
2	379384	379622	merged_2_379384
2	392656	392958	merged_2_392656
2	395150	395412	merged_2_395150
2	395568	396296	merged_2_395568
2	400003	400427	merged_2_400003
2	402697	403139	merged_2_402697
2	407234	407615	merged_2_407234
2	416065	416621	merged_2_416065
2	422947	423311	merged_2_422947
2	424601	425126	merged_2_424601
2	429113	429468	merged_2_429113
2	438584	438823	merged_2_438584
2	439652	439876	merged_2_439652
2	440251	440751	merged_2_440251
2	444919	445125	merged_2_444919
2	448141	448873	merged_2_448141
2	455533	456428	merged_2_455533
2	465763	466109	merged_2_465763
2	472259	472514	merged_2_472259
2	473780	474079	merged_2_473780
2	492229	492833	merged_2_492229
2	500505	501481	merged_2_500505
2	501761	502086	merged_2_501761
2	529961	537813	merged_2_529961
2	543877	544184	merged_2_543877
2	560041	560580	merged_2_560041
2	565912	568461	merged_2_565912
2	570557	573121	merged_2_570557
2	573165	575510	merged_2_573165
2	576187	577998	merged_2_576187
2	580386	582747	merged_2_580386
2	583094	583380	merged_2_583094
2	588675	588732	merged_2_588675
2	594087	594598	merged_2_594087
2	600353	601516	merged_2_600353
2	603296	603616	merged_2_603296
2	612673	613271	merged_2_612673
2	613907	614229	merged_2_613907
2	616606	616945	merged_2_616606
2	625590	626681	merged_2_625590
2	631070	631465	merged_2_631070
2	636813	640058	merged_2_636813
2	641141	641453	merged_2_641141
2	669998	670457	merged_2_669998
2	676602	677116	merged_2_676602
2	686712	689373	merged_2_686712
2	704024	704692	merged_2_704024
2	707856	709505	merged_2_707856
2	709695	710119	merged_2_709695
2	712863	713924	merged_2_712863
2	716770	716903	merged_2_716770
2	721203	721582	merged_2_721203
2	721847	722443	merged_2_721847
2	723269	723336	merged_2_723269
2	734578	734854	merged_2_734578
2	752321	753813	merged_2_752321
2	754296	754704	merged_2_754296
2	755091	755513	merged_2_755091
2	762390	762723	merged_2_762390
2	768161	769095	merged_2_768161
2	780291	780680	merged_2_780291
2	794101	795322	merged_2_794101
2	795462	796468	merged_2_795462
2	808108	809138	merged_2_808108
2	818861	824009	merged_2_818861
2	824216	825933	merged_2_824216
2	826068	826280	merged_2_826068
2	840662	840754	merged_2_840662
2	871403	872607	merged_2_871403
2	890746	891279	merged_2_890746
2	891847	892467	merged_2_891847
2	893739	893993	merged_2_893739
2	898496	899577	merged_2_898496
2	904096	905664	merged_2_904096
2	909710	910154	merged_2_909710
2	911095	914520	merged_2_911095
2	919333	920185	merged_2_919333
2	921202	921460	merged_2_921202
2	925387	930182	merged_2_925387
2	930397	934555	merged_2_930397
2	980004	980497	merged_2_980004
2	983843	984270	merged_2_983843
2	990740	991309	merged_2_990740
2	993248	993586	merged_2_993248
2	1010687	1013001	merged_2_1010687
2	1017574	1017775	merged_2_1017574
2	1018939	1019113	merged_2_1018939
2	1027554	1027835	merged_2_1027554
2	1038075	1038379	merged_2_1038075
2	1038503	1038965	merged_2_1038503
2	1048532	1049533	merged_2_1048532
2	1050067	1050446	merged_2_1050067
2	1065539	1066108	merged_2_1065539
2	1075098	1076177	merged_2_1075098
2	1078583	1079520	merged_2_1078583
2	1084731	1087045	merged_2_1084731
2	1088679	1089112	merged_2_1088679
2	1089377	1089645	merged_2_1089377
2	1089795	1090499	merged_2_1089795
2	1111096	1113222	merged_2_1111096
2	1123582	1124206	merged_2_1123582
2	1127320	1127524	merged_2_1127320
2	1134002	1134473	merged_2_1134002
2	1135204	1135539	merged_2_1135204
2	1154381	1155724	merged_2_1154381
2	1160301	1160523	merged_2_1160301
2	1167256	1168261	merged_2_1167256
2	1170311	1170542	merged_2_1170311
2	1177410	1179492	merged_2_1177410
2	1194000	1194640	merged_2_1194000
2	1242212	1243007	merged_2_1242212
2	1263793	1264113	merged_2_1263793
2	1264719	1270411	merged_2_1264719
2	1270532	1272222	merged_2_1270532
2	1278000	1278439	merged_2_1278000
2	1287848	1289388	merged_2_1287848
2	1318367	1318666	merged_2_1318367
2	1321689	1322379	merged_2_1321689
2	1332856	1333144	merged_2_1332856
2	1353265	1353853	merged_2_1353265
2	1366887	1367494	merged_2_1366887
2	1369825	1370072	merged_2_1369825
2	1370354	1370939	merged_2_1370354
2	1371454	1371927	merged_2_1371454
2	1372686	1373510	merged_2_1372686
2	1380604	1381404	merged_2_1380604
2	1383491	1383893	merged_2_1383491
2	1384252	1384616	merged_2_1384252
2	1386978	1387564	merged_2_1386978
2	1388839	1389627	merged_2_1388839
2	1393687	1394218	merged_2_1393687
2	1395019	1395960	merged_2_1395019
2	1398593	1399661	merged_2_1398593
2	1403861	1404264	merged_2_1403861
2	1409357	1409709	merged_2_1409357
2	1409856	1410337	merged_2_1409856
2	1412394	1414310	merged_2_1412394
2	1420547	1422292	merged_2_1420547
2	1422750	1425415	merged_2_1422750
2	1425678	1426232	merged_2_1425678
2	1426421	1426707	merged_2_1426421
2	1441364	1442720	merged_2_1441364
2	1456190	1457673	merged_2_1456190
2	1458273	1458714	merged_2_1458273
2	1458840	1459398	merged_2_1458840
2	1459491	1460385	merged_2_1459491
2	1460909	1461500	merged_2_1460909
2	1466831	1466982	merged_2_1466831
2	1468233	1468889	merged_2_1468233
2	1503963	1504065	merged_2_1503963
2	1504281	1504836	merged_2_1504281
2	1505193	1513565	merged_2_1505193
2	1521427	1521920	merged_2_1521427
2	1522630	1523338	merged_2_1522630
2	1536544	1536947	merged_2_1536544
2	1542838	1543256	merged_2_1542838
2	1545729	1546929	merged_2_1545729
2	1547371	1549755	merged_2_1547371
2	1552199	1553672	merged_2_1552199
2	1562511	1562937	merged_2_1562511
2	1572475	1572923	merged_2_1572475
2	1581085	1581368	merged_2_1581085
2	1584803	1585320	merged_2_1584803
2	1585461	1585714	merged_2_1585461
2	1586155	1586960	merged_2_1586155
2	1587141	1587649	merged_2_1587141
2	1592957	1593371	merged_2_1592957
2	1593970	1594260	merged_2_1593970
2	1596951	1597581	merged_2_1596951
2	1599618	1601752	merged_2_1599618
2	1601874	1602656	merged_2_1601874
2	1605932	1609656	merged_2_1605932
2	1615644	1617128	merged_2_1615644
2	1617498	1618040	merged_2_1617498
2	1620459	1621143	merged_2_1620459
2	1629307	1637660	merged_2_1629307
2	1642210	1642379	merged_2_1642210
2	1649400	1650202	merged_2_1649400
2	1651999	1652985	merged_2_1651999
2	1656171	1656540	merged_2_1656171
2	1663287	1663661	merged_2_1663287
2	1666371	1668618	merged_2_1666371
2	1669721	1670871	merged_2_1669721
2	1676128	1676559	merged_2_1676128
2	1678526	1679157	merged_2_1678526
2	1681108	1682855	merged_2_1681108
2	1683742	1684122	merged_2_1683742
2	1684884	1685669	merged_2_1684884
2	1691164	1691263	merged_2_1691164
2	1691460	1692453	merged_2_1691460
2	1695792	1696171	merged_2_1695792
2	1701429	1702250	merged_2_1701429
2	1709388	1710411	merged_2_1709388
2	1710571	1711494	merged_2_1710571
2	1715812	1717339	merged_2_1715812
2	1727867	1728828	merged_2_1727867
2	1731243	1731991	merged_2_1731243
2	1740515	1743158	merged_2_1740515
2	1745858	1747927	merged_2_1745858
2	1748902	1752915	merged_2_1748902
2	1753733	1757809	merged_2_1753733
2	1760951	1763948	merged_2_1760951
2	1775348	1777214	merged_2_1775348
2	1777328	1779490	merged_2_1777328
2	1779701	1780082	merged_2_1779701
2	1781352	1785638	merged_2_1781352
2	1785918	1787201	merged_2_1785918
2	1792295	1793125	merged_2_1792295
2	1793390	1795014	merged_2_1793390
2	1804669	1806093	merged_2_1804669
2	1819465	1822014	merged_2_1819465
2	1824704	1824880	merged_2_1824704
2	1847564	1851296	merged_2_1847564
2	1855283	1856253	merged_2_1855283
2	1856789	1858489	merged_2_1856789
2	1864889	1865373	merged_2_1864889
2	1866410	1866780	merged_2_1866410
2	1868942	1869435	merged_2_1868942
2	1878358	1879175	merged_2_1878358
2	1879322	1888065	merged_2_1879322
2	1888297	1890413	merged_2_1888297
2	1897671	1899396	merged_2_1897671
2	1902835	1902953	merged_2_1902835
2	1904878	1909462	merged_2_1904878
2	1909538	1912080	merged_2_1909538
2	1912232	1913246	merged_2_1912232
2	1917003	1917926	merged_2_1917003
2	1926502	1929726	merged_2_1926502
2	1937563	1938022	merged_2_1937563
2	1942926	1943344	merged_2_1942926
2	1947628	1948725	merged_2_1947628
2	1962803	1963253	merged_2_1962803
2	1968169	1969495	merged_2_1968169
2	1982695	1983151	merged_2_1982695
2	1985688	1985981	merged_2_1985688
2	1987633	1987824	merged_2_1987633
2	1988150	1988359	merged_2_1988150
2	1990478	1990764	merged_2_1990478
2	2004836	2008275	merged_2_2004836
2	2008396	2011067	merged_2_2008396
2	2014754	2015085	merged_2_2014754
2	2020653	2022543	merged_2_2020653
2	2024563	2024999	merged_2_2024563
2	2033701	2035255	merged_2_2033701
2	2041009	2049661	merged_2_2041009
2	2049704	2054348	merged_2_2049704
2	2057571	2059005	merged_2_2057571
2	2065877	2066769	merged_2_2065877
2	2074042	2080611	merged_2_2074042
2	2082118	2082463	merged_2_2082118
2	2085569	2086660	merged_2_2085569
2	2086745	2087148	merged_2_2086745
2	2113625	2116251	merged_2_2113625
2	2122061	2126540	merged_2_2122061
2	2126657	2129696	merged_2_2126657
2	2135770	2138039	merged_2_2135770
2	2139096	2139957	merged_2_2139096
2	2140059	2141156	merged_2_2140059
2	2149745	2150974	merged_2_2149745
2	2162243	2162777	merged_2_2162243
2	2178029	2178873	merged_2_2178029
2	2185506	2187120	merged_2_2185506
2	2188649	2192629	merged_2_2188649
2	2192917	2196531	merged_2_2192917
2	2196900	2197830	merged_2_2196900
2	2209562	2212480	merged_2_2209562
2	2212793	2213598	merged_2_2212793
2	2213678	2213950	merged_2_2213678
2	2217089	2219299	merged_2_2217089
2	2232082	2232408	merged_2_2232082
2	2232531	2233757	merged_2_2232531
2	2236667	2237398	merged_2_2236667
2	2240246	2241006	merged_2_2240246
2	2245863	2248437	merged_2_2245863
2	2260606	2261203	merged_2_2260606
2	2262210	2264866	merged_2_2262210
2	2266429	2267688	merged_2_2266429
2	2273571	2282787	merged_2_2273571
2	2283925	2284712	merged_2_2283925
2	2291807	2292321	merged_2_2291807
2	2293605	2296459	merged_2_2293605
2	2297360	2298805	merged_2_2297360
2	2299044	2301667	merged_2_2299044
2	2302178	2303209	merged_2_2302178
2	2312041	2312380	merged_2_2312041
2	2318655	2320135	merged_2_2318655
2	2320564	2322158	merged_2_2320564
2	2325489	2326541	merged_2_2325489
2	2326866	2326994	merged_2_2326866
2	2331561	2331861	merged_2_2331561
2	2331939	2332450	merged_2_2331939
2	2349667	2349857	merged_2_2349667
2	2362434	2363294	merged_2_2362434
2	2425772	2426064	merged_2_2425772
2	2428496	2429070	merged_2_2428496
2	2436888	2437760	merged_2_2436888
2	2445570	2447759	merged_2_2445570
2	2456056	2456770	merged_2_2456056
2	2459767	2460035	merged_2_2459767
2	2460800	2462732	merged_2_2460800
2	2472699	2473558	merged_2_2472699
2	2547766	2551103	merged_2_2547766
2	2552800	2554844	merged_2_2552800
2	2557644	2559382	merged_2_2557644
2	2591502	2598602	merged_2_2591502
2	2638660	2640068	merged_2_2638660
2	2654743	2656338	merged_2_2654743
2	2668205	2670776	merged_2_2668205
2	2720210	2721287	merged_2_2720210
2	2730575	2731823	merged_2_2730575
2	2732378	2734496	merged_2_2732378
2	2740088	2744600	merged_2_2740088
2	2747429	2749302	merged_2_2747429
2	2762610	2763285	merged_2_2762610
[truncated: 4,684 more rows]

## Sheet: clsy34_Rs_down
Chr	Start	Stop	Cluster ID
1	6197238	6198215	merged_1_6197238
1	7717227	7719641	merged_1_7717227
1	7725241	7725931	merged_1_7725241
1	9626410	9627287	merged_1_9626410
1	9754417	9757704	merged_1_9754417
1	11550882	11551086	merged_1_11550882
1	12033847	12039471	merged_1_12033847
1	12078395	12080845	merged_1_12078395
1	12166361	12167139	merged_1_12166361
1	12691377	12692937	merged_1_12691377
1	12855974	12862348	merged_1_12855974
1	12887183	12888324	merged_1_12887183
1	12899023	12903614	merged_1_12899023
1	12905235	12908528	merged_1_12905235
1	12925766	12930774	merged_1_12925766
1	13181314	13183064	merged_1_13181314
1	13230589	13234637	merged_1_13230589
1	13234762	13245621	merged_1_13234762
1	13246435	13249280	merged_1_13246435
1	13249338	13251094	merged_1_13249338
1	13259090	13261196	merged_1_13259090
1	13304634	13307628	merged_1_13304634
1	13307743	13312601	merged_1_13307743
1	13326439	13329445	merged_1_13326439
1	13419337	13421472	merged_1_13419337
1	13421544	13422668	merged_1_13421544
1	13506838	13516874	merged_1_13506838
1	13517431	13521455	merged_1_13517431
1	13571851	13577087	merged_1_13571851
1	13636501	13637961	merged_1_13636501
1	13643396	13647685	merged_1_13643396
1	13647823	13656101	merged_1_13647823
1	13659266	13667668	merged_1_13659266
1	13716204	13717802	merged_1_13716204
1	13720184	13721728	merged_1_13720184
1	13724333	13725639	merged_1_13724333
1	13725749	13728391	merged_1_13725749
1	13729332	13729934	merged_1_13729332
1	13730112	13731869	merged_1_13730112
1	13745977	13746510	merged_1_13745977
1	13746565	13747504	merged_1_13746565
1	13751151	13752871	merged_1_13751151
1	13754938	13756285	merged_1_13754938
1	13768131	13775183	merged_1_13768131
1	13782087	13784242	merged_1_13782087
1	13784255	13789163	merged_1_13784255
1	13790456	13792771	merged_1_13790456
1	13792909	13795818	merged_1_13792909
1	13799474	13801924	merged_1_13799474
1	13826036	13834824	merged_1_13826036
1	13845578	13848087	merged_1_13845578
1	13849283	13852717	merged_1_13849283
1	13854146	13855837	merged_1_13854146
1	13857604	13860971	merged_1_13857604
1	13861111	13870321	merged_1_13861111
1	13870613	13871970	merged_1_13870613
1	13874684	13875833	merged_1_13874684
1	13880032	13881671	merged_1_13880032
1	13882315	13890079	merged_1_13882315
1	13893730	13895385	merged_1_13893730
1	13906612	13908294	merged_1_13906612
1	13908501	13914682	merged_1_13908501
1	13914798	13920713	merged_1_13914798
1	13922418	13926568	merged_1_13922418
1	13944415	13955215	merged_1_13944415
1	13977553	13980249	merged_1_13977553
1	14004807	14006559	merged_1_14004807
1	14008186	14009003	merged_1_14008186
1	14039760	14042250	merged_1_14039760
1	14042530	14045056	merged_1_14042530
1	14064880	14066018	merged_1_14064880
1	14066785	14068791	merged_1_14066785
1	14069362	14071134	merged_1_14069362
1	14081591	14087711	merged_1_14081591
1	14087804	14088778	merged_1_14087804
1	14088884	14090826	merged_1_14088884
1	14092304	14094764	merged_1_14092304
1	14099597	14102919	merged_1_14099597
1	14102969	14105778	merged_1_14102969
1	14114901	14117329	merged_1_14114901
1	14143505	14146228	merged_1_14143505
1	14180776	14186400	merged_1_14180776
1	14187650	14191626	merged_1_14187650
1	14191795	14195268	merged_1_14191795
1	14200739	14207051	merged_1_14200739
1	14216402	14220665	merged_1_14216402
1	14220767	14223878	merged_1_14220767
1	14224375	14226709	merged_1_14224375
1	14226832	14231438	merged_1_14226832
1	14239590	14245302	merged_1_14239590
1	14249057	14255096	merged_1_14249057
1	14257653	14260720	merged_1_14257653
1	14263123	14273837	merged_1_14263123
1	14318548	14321121	merged_1_14318548
1	14333982	14338547	merged_1_14333982
1	14339413	14340433	merged_1_14339413
1	14340555	14343119	merged_1_14340555
1	14344356	14347451	merged_1_14344356
1	14368499	14372334	merged_1_14368499
1	14374634	14375913	merged_1_14374634
1	14386521	14388461	merged_1_14386521
1	14388598	14390277	merged_1_14388598
1	14390452	14393101	merged_1_14390452
1	14414239	14418608	merged_1_14414239
1	14434147	14439939	merged_1_14434147
1	14450891	14461176	merged_1_14450891
1	14475610	14480131	merged_1_14475610
1	14489068	14496634	merged_1_14489068
1	14499130	14504980	merged_1_14499130
1	14600024	14602745	merged_1_14600024
1	14808404	14814018	merged_1_14808404
1	14840361	14855758	merged_1_14840361
1	14867466	14882449	merged_1_14867466
1	14901043	14903305	merged_1_14901043
1	14903386	14904710	merged_1_14903386
1	14921706	14923375	merged_1_14921706
1	15020502	15024218	merged_1_15020502
1	15025486	15028781	merged_1_15025486
1	15028906	15035064	merged_1_15028906
1	15036227	15044050	merged_1_15036227
1	15044192	15054407	merged_1_15044192
1	15062973	15065049	merged_1_15062973
1	15066495	15071468	merged_1_15066495
1	15071546	15074894	merged_1_15071546
1	15180727	15184095	merged_1_15180727
1	15184550	15190199	merged_1_15184550
1	15413933	15418256	merged_1_15413933
1	15442571	15445304	merged_1_15442571
1	15448217	15453088	merged_1_15448217
1	15453239	15467256	merged_1_15453239
1	15469398	15471215	merged_1_15469398
1	15471274	15482540	merged_1_15471274
1	15483343	15486505	merged_1_15483343
1	15487452	15488750	merged_1_15487452
1	15488827	15496597	merged_1_15488827
1	15497434	15502598	merged_1_15497434
1	15516362	15519407	merged_1_15516362
1	15521789	15522875	merged_1_15521789
1	15530476	15531696	merged_1_15530476
1	15531807	15537718	merged_1_15531807
1	15538827	15550461	merged_1_15538827
1	15553580	15558658	merged_1_15553580
1	15559210	15563015	merged_1_15559210
1	15575785	15579014	merged_1_15575785
1	15579946	15582225	merged_1_15579946
1	15610179	15613227	merged_1_15610179
1	15629886	15630564	merged_1_15629886
1	15630849	15632494	merged_1_15630849
1	15632807	15634625	merged_1_15632807
1	15634750	15636216	merged_1_15634750
1	15636373	15637301	merged_1_15636373
1	15637362	15641364	merged_1_15637362
1	15644301	15650076	merged_1_15644301
1	15706891	15713801	merged_1_15706891
1	15755894	15757722	merged_1_15755894
1	15759603	15761544	merged_1_15759603
1	15761884	15762464	merged_1_15761884
1	15800683	15805593	merged_1_15800683
1	15824538	15829710	merged_1_15824538
1	15830276	15833483	merged_1_15830276
1	15836441	15841968	merged_1_15836441
1	15842521	15845826	merged_1_15842521
1	15943399	15944863	merged_1_15943399
1	15958235	15960025	merged_1_15958235
1	15961489	15965038	merged_1_15961489
1	15966282	15968252	merged_1_15966282
1	15968426	15970133	merged_1_15968426
1	15988749	15990912	merged_1_15988749
1	15991464	15994306	merged_1_15991464
1	16005621	16008298	merged_1_16005621
1	16011754	16022025	merged_1_16011754
1	16022769	16025927	merged_1_16022769
1	16026063	16029586	merged_1_16026063
1	16033109	16035230	merged_1_16033109
1	16035911	16036851	merged_1_16035911
1	16062515	16065186	merged_1_16062515
1	16065900	16067767	merged_1_16065900
1	16096922	16101728	merged_1_16096922
1	16165095	16170386	merged_1_16165095
1	16176270	16177896	merged_1_16176270
1	16183432	16184575	merged_1_16183432
1	16189054	16191841	merged_1_16189054
1	16194182	16195673	merged_1_16194182
1	16195956	16198347	merged_1_16195956
1	16198425	16204117	merged_1_16198425
1	16204280	16206259	merged_1_16204280
1	16208400	16210724	merged_1_16208400
1	16212087	16212641	merged_1_16212087
1	16236667	16246769	merged_1_16236667
1	16246877	16253309	merged_1_16246877
1	16281458	16287476	merged_1_16281458
1	16288823	16292622	merged_1_16288823
1	16295222	16299317	merged_1_16295222
1	16318847	16321808	merged_1_16318847
1	16322335	16325518	merged_1_16322335
1	16327001	16336034	merged_1_16327001
1	16336923	16339753	merged_1_16336923
1	16342862	16345191	merged_1_16342862
1	16347931	16348912	merged_1_16347931
1	16348947	16361421	merged_1_16348947
1	16363010	16363739	merged_1_16363010
1	16363826	16371279	merged_1_16363826
1	16373994	16386800	merged_1_16373994
1	16403572	16403898	merged_1_16403572
1	16419232	16421645	merged_1_16419232
1	16430881	16434271	merged_1_16430881
1	16448686	16452027	merged_1_16448686
1	16452140	16454041	merged_1_16452140
1	16496379	16498825	merged_1_16496379
1	16498964	16500690	merged_1_16498964
1	16500840	16506205	merged_1_16500840
1	16507461	16532516	merged_1_16507461
1	16581442	16589551	merged_1_16581442
1	16593270	16594869	merged_1_16593270
1	16595025	16596841	merged_1_16595025
1	16597925	16599013	merged_1_16597925
1	16599117	16599886	merged_1_16599117
1	16600008	16606422	merged_1_16600008
1	16606514	16612221	merged_1_16606514
1	16612345	16613725	merged_1_16612345
1	16723270	16723879	merged_1_16723270
1	16724730	16734538	merged_1_16724730
1	16769845	16771053	merged_1_16769845
1	16984748	16986250	merged_1_16984748
1	17278423	17279601	merged_1_17278423
1	17489216	17491242	merged_1_17489216
1	17666010	17666342	merged_1_17666010
1	17695634	17695924	merged_1_17695634
1	17840467	17841341	merged_1_17840467
1	18088036	18089756	merged_1_18088036
1	18093212	18096315	merged_1_18093212
1	18159241	18165535	merged_1_18159241
1	18859110	18859833	merged_1_18859110
1	19226234	19226931	merged_1_19226234
1	20412225	20412839	merged_1_20412225
1	21374303	21374949	merged_1_21374303
1	21470036	21472412	merged_1_21470036
1	21813261	21815960	merged_1_21813261
1	21838856	21839239	merged_1_21838856
1	22163083	22167979	merged_1_22163083
1	22562618	22563751	merged_1_22562618
1	24264838	24265425	merged_1_24264838
1	25097511	25099205	merged_1_25097511
1	25343131	25344038	merged_1_25343131
1	25730019	25730411	merged_1_25730019
1	26196136	26197461	merged_1_26196136
1	28397441	28399029	merged_1_28397441
1	29377020	29380898	merged_1_29377020
2	10830	15652	merged_2_10830
2	16329	27977	merged_2_16329
2	28166	29771	merged_2_28166
2	41263	45184	merged_2_41263
2	45342	50661	merged_2_45342
2	59543	68556	merged_2_59543
2	70753	72900	merged_2_70753
2	870812	871207	merged_2_870812
2	904096	905664	merged_2_904096
2	1111096	1113222	merged_2_1111096
2	1204519	1205950	merged_2_1204519
2	1206413	1207041	merged_2_1206413
2	1207171	1208872	merged_2_1207171
2	1208964	1210000	merged_2_1208964
2	1213889	1215830	merged_2_1213889
2	1218212	1220017	merged_2_1218212
2	1221344	1222632	merged_2_1221344
2	1296868	1299283	merged_2_1296868
2	1307756	1310756	merged_2_1307756
2	1341271	1346648	merged_2_1341271
2	1347881	1350778	merged_2_1347881
2	1393687	1394218	merged_2_1393687
2	1464536	1466663	merged_2_1464536
2	1485176	1489683	merged_2_1485176
2	1629307	1637660	merged_2_1629307
2	1740515	1743158	merged_2_1740515
2	1769706	1773106	merged_2_1769706
2	1773545	1774936	merged_2_1773545
2	1836791	1839737	merged_2_1836791
2	2059120	2063133	merged_2_2059120
2	2063244	2065756	merged_2_2063244
2	2148169	2149480	merged_2_2148169
2	2154588	2157140	merged_2_2154588
2	2163705	2165939	merged_2_2163705
2	2167120	2170890	merged_2_2167120
2	2219609	2224200	merged_2_2219609
2	2224299	2226288	merged_2_2224299
2	2226429	2226836	merged_2_2226429
2	2227013	2228683	merged_2_2227013
2	2253587	2254487	merged_2_2253587
2	2320564	2322158	merged_2_2320564
2	2362434	2363294	merged_2_2362434
2	2376407	2382209	merged_2_2376407
2	2391960	2396572	merged_2_2391960
2	2400482	2405661	merged_2_2400482
2	2460800	2462732	merged_2_2460800
2	2475367	2477672	merged_2_2475367
2	2477748	2486666	merged_2_2477748
2	2486835	2497712	merged_2_2486835
2	2499009	2501231	merged_2_2499009
2	2502339	2508671	merged_2_2502339
2	2514876	2515820	merged_2_2514876
2	2518181	2527893	merged_2_2518181
2	2533395	2535389	merged_2_2533395
2	2535525	2545365	merged_2_2535525
2	2560843	2571877	merged_2_2560843
2	2579648	2581121	merged_2_2579648
2	2591502	2598602	merged_2_2591502
2	2599697	2602108	merged_2_2599697
2	2602290	2611057	merged_2_2602290
2	2624991	2628568	merged_2_2624991
2	2649122	2652632	merged_2_2649122
2	2652758	2653139	merged_2_2652758
2	2696081	2696668	merged_2_2696081
2	2724811	2728032	merged_2_2724811
2	2775443	2776232	merged_2_2775443
2	2776352	2779506	merged_2_2776352
2	2797054	2798135	merged_2_2797054
2	2806622	2809260	merged_2_2806622
2	2810890	2814518	merged_2_2810890
2	2814629	2817585	merged_2_2814629
2	2823528	2825107	merged_2_2823528
2	2825181	2829050	merged_2_2825181
2	2829151	2836982	merged_2_2829151
2	2874176	2877560	merged_2_2874176
2	2877671	2887538	merged_2_2877671
2	2946555	2949304	merged_2_2946555
2	2949414	2950579	merged_2_2949414
2	2950689	2951872	merged_2_2950689
2	2961513	2964606	merged_2_2961513
2	2987708	2989854	merged_2_2987708
2	3000571	3003291	merged_2_3000571
2	3003555	3004848	merged_2_3003555
2	3006859	3008582	merged_2_3006859
2	3008726	3010740	merged_2_3008726
2	3011274	3013294	merged_2_3011274
2	3013443	3016556	merged_2_3013443
2	3030185	3031960	merged_2_3030185
2	3032610	3034290	merged_2_3032610
2	3035900	3038067	merged_2_3035900
2	3077140	3081979	merged_2_3077140
2	3082126	3083945	merged_2_3082126
2	3084043	3085688	merged_2_3084043
2	3087384	3092669	merged_2_3087384
2	3097651	3105390	merged_2_3097651
2	3108440	3110727	merged_2_3108440
2	3110884	3112367	merged_2_3110884
2	3112464	3114679	merged_2_3112464
2	3115162	3116746	merged_2_3115162
2	3116848	3122314	merged_2_3116848
2	3132691	3134144	merged_2_3132691
2	3134890	3135948	merged_2_3134890
2	3136057	3137474	merged_2_3136057
2	3175516	3179624	merged_2_3175516
2	3180002	3180886	merged_2_3180002
2	3180996	3182092	merged_2_3180996
2	3219562	3219996	merged_2_3219562
2	3225687	3228718	merged_2_3225687
2	3228856	3231367	merged_2_3228856
2	3242329	3245900	merged_2_3242329
2	3246048	3249234	merged_2_3246048
2	3253201	3254689	merged_2_3253201
2	3257825	3260435	merged_2_3257825
2	3260814	3265882	merged_2_3260814
2	3303688	3315247	merged_2_3303688
2	3316649	3328528	merged_2_3316649
2	3332292	3340738	merged_2_3332292
2	3340751	3355190	merged_2_3340751
2	3355304	3360259	merged_2_3355304
2	3371105	3372700	merged_2_3371105
2	3396009	3405690	merged_2_3396009
2	3405722	3408304	merged_2_3405722
2	3408462	3414735	merged_2_3408462
2	3420736	3426912	merged_2_3420736
2	3531115	3533292	merged_2_3531115
2	3566001	3571932	merged_2_3566001
2	3572618	3575338	merged_2_3572618
2	3585052	3589091	merged_2_3585052
2	3608970	3610831	merged_2_3608970
2	3611975	3613595	merged_2_3611975
2	3613759	3614851	merged_2_3613759
2	3628861	3631755	merged_2_3628861
2	3636806	3637997	merged_2_3636806
2	3638909	3643722	merged_2_3638909
2	3684217	3685828	merged_2_3684217
2	3686302	3687406	merged_2_3686302
2	3704633	3705549	merged_2_3704633
2	3736682	3737907	merged_2_3736682
2	3749170	3750818	merged_2_3749170
2	3758795	3762481	merged_2_3758795
2	3764097	3768208	merged_2_3764097
2	3768916	3772140	merged_2_3768916
2	3795748	3798055	merged_2_3795748
2	3835600	3839974	merged_2_3835600
2	3842921	3844946	merged_2_3842921
2	3857527	3858523	merged_2_3857527
2	3866151	3870106	merged_2_3866151
2	3872883	3874304	merged_2_3872883
2	3875539	3877205	merged_2_3875539
2	3877296	3880383	merged_2_3877296
2	3896090	3898702	merged_2_3896090
2	3932653	3935087	merged_2_3932653
2	3936618	3937478	merged_2_3936618
2	3937994	3939175	merged_2_3937994
2	3949317	3953691	merged_2_3949317
2	3965054	3966042	merged_2_3965054
2	3967934	3970620	merged_2_3967934
2	3983688	3987225	merged_2_3983688
2	4006888	4008993	merged_2_4006888
2	4069742	4070876	merged_2_4069742
2	4077646	4080088	merged_2_4077646
2	4090958	4095736	merged_2_4090958
2	4120312	4122870	merged_2_4120312
2	4123185	4125126	merged_2_4123185
2	4132587	4134443	merged_2_4132587
2	4134587	4136425	merged_2_4134587
2	4152554	4158767	merged_2_4152554
2	4174337	4175566	merged_2_4174337
2	4179608	4183227	merged_2_4179608
2	4183454	4192981	merged_2_4183454
2	4198834	4205026	merged_2_4198834
2	4236087	4244689	merged_2_4236087
2	4286905	4291153	merged_2_4286905
2	4322836	4325241	merged_2_4322836
2	4325430	4325969	merged_2_4325430
2	4327871	4329965	merged_2_4327871
2	4330105	4332467	merged_2_4330105
2	4332629	4341101	merged_2_4332629
2	4356371	4358188	merged_2_4356371
2	4358289	4360583	merged_2_4358289
2	4361893	4366898	merged_2_4361893
2	4371109	4374009	merged_2_4371109
2	4382064	4385844	merged_2_4382064
2	4393482	4399938	merged_2_4393482
2	4400044	4402739	merged_2_4400044
2	4407613	4414384	merged_2_4407613
2	4426818	4429110	merged_2_4426818
2	4429773	4434096	merged_2_4429773
2	4434775	4437981	merged_2_4434775
2	4439488	4440455	merged_2_4439488
2	4450510	4453568	merged_2_4450510
2	4454885	4457599	merged_2_4454885
2	4461489	4466850	merged_2_4461489
2	4511226	4513288	merged_2_4511226
2	4516689	4522751	merged_2_4516689
2	4542935	4545725	merged_2_4542935
2	4558430	4566145	merged_2_4558430
2	4570411	4571139	merged_2_4570411
2	4572812	4579410	merged_2_4572812
2	4579521	4581274	merged_2_4579521
2	4581406	4583016	merged_2_4581406
2	4589406	4591002	merged_2_4589406
2	4592304	4593158	merged_2_4592304
2	4649916	4650885	merged_2_4649916
2	4655908	4658918	merged_2_4655908
2	4693342	4696209	merged_2_4693342
2	4726341	4728252	merged_2_4726341
2	4729406	4730352	merged_2_4729406
2	4733821	4734898	merged_2_4733821
2	4766984	4769178	merged_2_4766984
2	4777734	4779630	merged_2_4777734
2	4788608	4790666	merged_2_4788608
2	4807894	4819310	merged_2_4807894
2	4834026	4835378	merged_2_4834026
2	4835687	4836946	merged_2_4835687
2	4852924	4855294	merged_2_4852924
2	4855659	4856643	merged_2_4855659
2	4861057	4865918	merged_2_4861057
2	4867971	4869751	merged_2_4867971
2	4896920	4900340	merged_2_4896920
2	4950868	4956318	merged_2_4950868
2	4956480	4957532	merged_2_4956480
2	4957662	4960679	merged_2_4957662
2	4960864	4961970	merged_2_4960864
2	4962114	4965292	merged_2_4962114
2	4965431	4966242	merged_2_4965431
2	4966403	4967040	merged_2_4966403
2	4967114	4968779	merged_2_4967114
2	4972866	4975309	merged_2_4972866
2	4985485	4997901	merged_2_4985485
2	5021645	5022370	merged_2_5021645
2	5022497	5024180	merged_2_5022497
2	5053342	5053819	merged_2_5053342
2	5066545	5068133	merged_2_5066545
2	5077729	5084206	merged_2_5077729
2	5085074	5086266	merged_2_5085074
2	5086365	5094055	merged_2_5086365
2	5095126	5096531	merged_2_5095126
2	5098039	5099955	merged_2_5098039
2	5100963	5109314	merged_2_5100963
2	5121374	5126154	merged_2_5121374
2	5126566	5130540	merged_2_5126566
2	5160259	5161537	merged_2_5160259
2	5197744	5207525	merged_2_5197744
2	5215109	5216444	merged_2_5215109
2	5220723	5227717	merged_2_5220723
2	5228005	5238635	merged_2_5228005
2	5242054	5246392	merged_2_5242054
2	5251174	5255391	merged_2_5251174
2	5255716	5260261	merged_2_5255716
2	5260446	5266755	merged_2_5260446
2	5269714	5273478	merged_2_5269714
2	5286430	5289995	merged_2_5286430
2	5298395	5300932	merged_2_5298395
2	5301112	5313678	merged_2_5301112
2	5351890	5353569	merged_2_5351890
2	5363911	5367786	merged_2_5363911
2	5367889	5375744	merged_2_5367889
2	5378327	5384779	merged_2_5378327
2	5395979	5399961	merged_2_5395979
2	5423124	5424854	merged_2_5423124
2	5426001	5432079	merged_2_5426001
2	5434331	5436757	merged_2_5434331
2	5450825	5452398	merged_2_5450825
2	5457456	5458551	merged_2_5457456
2	5468286	5479530	merged_2_5468286
2	5566815	5570185	merged_2_5566815
2	5570738	5576148	merged_2_5570738
2	5578951	5584027	merged_2_5578951
2	5588181	5589621	merged_2_5588181
2	5589636	5590302	merged_2_5589636
2	5590490	5591565	merged_2_5590490
2	5713264	5716318	merged_2_5713264
2	5716908	5720274	merged_2_5716908
2	5735513	5737946	merged_2_5735513
2	5762976	5765928	merged_2_5762976
2	5791467	5794099	merged_2_5791467
2	5798128	5800909	merged_2_5798128
2	5806531	5815593	merged_2_5806531
2	5831093	5831535	merged_2_5831093
2	5938351	5940643	merged_2_5938351
2	5940757	5942759	merged_2_5940757
2	5943483	5948615	merged_2_5943483
2	6001577	6002291	merged_2_6001577
2	6002447	6003738	merged_2_6002447
2	6005391	6008660	merged_2_6005391
2	6043826	6047609	merged_2_6043826
2	6094898	6097663	merged_2_6094898
2	6110634	6121137	merged_2_6110634
2	6121295	6125048	merged_2_6121295
2	6228424	6234115	merged_2_6228424
2	6288155	6288560	merged_2_6288155
2	6376294	6378682	merged_2_6376294
2	6390136	6390857	merged_2_6390136
2	6486073	6491003	merged_2_6486073
2	6493851	6500264	merged_2_6493851
2	6545941	6547051	merged_2_6545941
2	6605891	6608101	merged_2_6605891
2	6700356	6706834	merged_2_6700356
2	6737036	6740459	merged_2_6737036
2	6837048	6844361	merged_2_6837048
2	6881143	6888444	merged_2_6881143
2	6901638	6903862	merged_2_6901638
2	6925953	6926800	merged_2_6925953
2	6965911	6970036	merged_2_6965911
2	6970151	6979226	merged_2_6970151
2	7005139	7006260	merged_2_7005139
2	7240438	7243187	merged_2_7240438
2	7246551	7247924	merged_2_7246551
2	7278070	7279105	merged_2_7278070
2	7420780	7421872	merged_2_7420780
2	8201568	8202357	merged_2_8201568
2	8451979	8454130	merged_2_8451979
2	9330094	9330940	merged_2_9330094
2	11160087	11161716	merged_2_11160087
2	11163862	11164272	merged_2_11163862
2	12742533	12743534	merged_2_12742533
2	12833528	12833770	merged_2_12833528
2	14417009	14418812	merged_2_14417009
2	14553572	14554201	merged_2_14553572
2	14653456	14653847	merged_2_14653456
2	16575072	16575304	merged_2_16575072
3	985805	986561	merged_3_985805
3	3478524	3479256	merged_3_3478524
3	5835134	5835798	merged_3_5835134
3	6717842	6718215	merged_3_6717842
3	7803511	7807562	merged_3_7803511
3	7851101	7851551	merged_3_7851101
3	8100978	8102903	merged_3_8100978
3	8883240	8884083	merged_3_8883240
3	8926257	8926490	merged_3_8926257
3	9739391	9740238	merged_3_9739391
3	10459504	10460134	merged_3_10459504
3	10653879	10654396	merged_3_10653879
3	10806100	10807655	merged_3_10806100
3	10937754	10938840	merged_3_10937754
3	11098474	11100318	merged_3_11098474
3	11179769	11184257	merged_3_11179769
3	11184383	11187925	merged_3_11184383
3	11224483	11232695	merged_3_11224483
3	11328635	11342998	merged_3_11328635
3	11360066	11363055	merged_3_11360066
3	11406094	11427514	merged_3_11406094
3	11430813	11436897	merged_3_11430813
3	11437011	11438563	merged_3_11437011
3	11438697	11440191	merged_3_11438697
3	11440349	11442299	merged_3_11440349
3	11442411	11444904	merged_3_11442411
3	11456119	11458790	merged_3_11456119
3	11458800	11461905	merged_3_11458800
3	11470436	11473317	merged_3_11470436
3	11479522	11482259	merged_3_11479522
3	11497070	11498014	merged_3_11497070
3	11613381	11615105	merged_3_11613381
3	11616369	11617905	merged_3_11616369
3	11618056	11621265	merged_3_11618056
3	11625334	11625665	merged_3_11625334
3	11627116	11630677	merged_3_11627116
3	11630791	11632248	merged_3_11630791
3	11632382	11639889	merged_3_11632382
3	11703050	11712146	merged_3_11703050
3	11733208	11735033	merged_3_11733208
3	11741247	11742388	merged_3_11741247
3	11760911	11761687	merged_3_11760911
3	11764195	11768042	merged_3_11764195
3	11768149	11770300	merged_3_11768149
3	11777114	11778475	merged_3_11777114
3	11779620	11780546	merged_3_11779620
3	11815454	11817292	merged_3_11815454
3	11817621	11819504	merged_3_11817621
3	11819854	11822512	merged_3_11819854
3	11878953	11884776	merged_3_11878953
3	11890262	11892370	merged_3_11890262
3	11894982	11897001	merged_3_11894982
3	11899343	11902005	merged_3_11899343
3	12008751	12013811	merged_3_12008751
3	12014598	12015634	merged_3_12014598
3	12017736	12019452	merged_3_12017736
3	12024519	12029517	merged_3_12024519
3	12033052	12041317	merged_3_12033052
3	12042778	12048417	merged_3_12042778
3	12048518	12049855	merged_3_12048518
3	12050178	12054807	merged_3_12050178
3	12066548	12070065	merged_3_12066548
3	12071049	12074270	merged_3_12071049
3	12074391	12078747	merged_3_12074391
3	12090320	12092931	merged_3_12090320
3	12130256	12132207	merged_3_12130256
3	12132317	12134554	merged_3_12132317
3	12134747	12137348	merged_3_12134747
3	12142227	12142754	merged_3_12142227
3	12161557	12164807	merged_3_12161557
3	12188762	12194170	merged_3_12188762
3	12203210	12206370	merged_3_12203210
3	12214763	12220370	merged_3_12214763
3	12220723	12224136	merged_3_12220723
3	12237067	12238242	merged_3_12237067
3	12238409	12243893	merged_3_12238409
3	12246772	12254202	merged_3_12246772
3	12255297	12259602	merged_3_12255297
3	12262531	12266191	merged_3_12262531
3	12266321	12270176	merged_3_12266321
3	12270330	12271359	merged_3_12270330
3	12275545	12276757	merged_3_12275545
3	12277644	12279626	merged_3_12277644
3	12289578	12291187	merged_3_12289578
3	12291669	12295262	merged_3_12291669
3	12304682	12307893	merged_3_12304682
3	12309541	12313501	merged_3_12309541
3	12329157	12332374	merged_3_12329157
3	12341433	12343943	merged_3_12341433
3	12345949	12347966	merged_3_12345949
3	12385932	12392926	merged_3_12385932
3	12406108	12407517	merged_3_12406108
3	12407837	12412603	merged_3_12407837
3	12444054	12446317	merged_3_12444054
3	12473436	12474501	merged_3_12473436
3	12477649	12487472	merged_3_12477649
3	12488625	12490847	merged_3_12488625
3	12515490	12518914	merged_3_12515490
3	12519017	12521163	merged_3_12519017
3	12532787	12536830	merged_3_12532787
3	12538012	12543305	merged_3_12538012
3	12549909	12552415	merged_3_12549909
3	12552578	12554605	merged_3_12552578
3	12572026	12573182	merged_3_12572026
3	12581857	12586942	merged_3_12581857
3	12602212	12606985	merged_3_12602212
3	12607034	12611211	merged_3_12607034
3	12611567	12621218	merged_3_12611567
3	12626013	12626895	merged_3_12626013
3	12627617	12630150	merged_3_12627617
3	12630216	12631767	merged_3_12630216
3	12633614	12636703	merged_3_12633614
3	12636745	12638516	merged_3_12636745
3	12638711	12639819	merged_3_12638711
3	12639933	12643614	merged_3_12639933
3	12676138	12679765	merged_3_12676138
3	12693287	12696585	merged_3_12693287
3	12704074	12705427	merged_3_12704074
3	12705973	12712045	merged_3_12705973
3	12715311	12717114	merged_3_12715311
3	12717195	12720260	merged_3_12717195
3	12720439	12721984	merged_3_12720439
3	12722116	12723527	merged_3_12722116
3	12728678	12730124	merged_3_12728678
3	12736728	12738761	merged_3_12736728
3	12778097	12781467	merged_3_12778097
3	12782021	12784088	merged_3_12782021
3	12795553	12796914	merged_3_12795553
3	12809585	12811486	merged_3_12809585
3	12820805	12823130	merged_3_12820805
3	12823946	12827666	merged_3_12823946
3	12854044	12864124	merged_3_12854044
3	12904558	12907325	merged_3_12904558
3	12908941	12911278	merged_3_12908941
3	12912560	12914204	merged_3_12912560
3	12915197	12916456	merged_3_12915197
3	12929256	12930583	merged_3_12929256
3	12947771	12953735	merged_3_12947771
3	12959353	12968483	merged_3_12959353
3	12984632	12990638	merged_3_12984632
3	13046623	13047146	merged_3_13046623
3	13071847	13080418	merged_3_13071847
3	13097933	13101465	merged_3_13097933
3	13101940	13103671	merged_3_13101940
3	13117277	13121968	merged_3_13117277
3	13125063	13128664	merged_3_13125063
3	13132555	13139295	merged_3_13132555
3	13145063	13153185	merged_3_13145063
3	13155925	13158251	merged_3_13155925
3	13158389	13162924	merged_3_13158389
3	13163027	13171756	merged_3_13163027
3	13188961	13192876	merged_3_13188961
3	13193904	13197479	merged_3_13193904
3	13199011	13200367	merged_3_13199011
3	13202582	13205110	merged_3_13202582
3	13232830	13234134	merged_3_13232830
3	13234430	13236601	merged_3_13234430
3	13262791	13264334	merged_3_13262791
3	13333110	13334334	merged_3_13333110
3	13378512	13380355	merged_3_13378512
3	13380742	13382138	merged_3_13380742
3	13382265	13384284	merged_3_13382265
3	13386229	13388444	merged_3_13386229
3	13393515	13394698	merged_3_13393515
3	13394920	13397085	merged_3_13394920
3	13402175	13404784	merged_3_13402175
3	13404933	13411532	merged_3_13404933
3	13411783	13419071	merged_3_13411783
3	13419078	13422034	merged_3_13419078
3	13422456	13427371	merged_3_13422456
3	13427415	13432824	merged_3_13427415
3	13432991	13441650	merged_3_13432991
3	13442648	13449399	merged_3_13442648
3	13449608	13452443	merged_3_13449608
3	13468098	13475616	merged_3_13468098
3	13475686	13481150	merged_3_13475686
3	13518519	13523142	merged_3_13518519
3	13551321	13553752	merged_3_13551321
3	13557995	13560178	merged_3_13557995
3	13601750	13606455	merged_3_13601750
3	13607796	13612506	merged_3_13607796
3	13613823	13619628	merged_3_13613823
3	13619722	13630220	merged_3_13619722
3	13631002	13633007	merged_3_13631002
3	13633178	13639002	merged_3_13633178
3	13643285	13652191	merged_3_13643285
3	13652975	13654852	merged_3_13652975
3	13658298	13661808	merged_3_13658298
3	13661874	13662656	merged_3_13661874
3	13801501	13805726	merged_3_13801501
3	13818383	13821002	merged_3_13818383
3	13826941	13833417	merged_3_13826941
3	13843231	13844195	merged_3_13843231
3	13872013	13876360	merged_3_13872013
3	13883887	13891191	merged_3_13883887
3	13891332	13895557	merged_3_13891332
3	13901049	13902135	merged_3_13901049
3	13902264	13906921	merged_3_13902264
3	13907129	13912654	merged_3_13907129
3	13913967	13914803	merged_3_13913967
3	13917646	13926065	merged_3_13917646
3	13926329	13931968	merged_3_13926329
3	13932231	13939545	merged_3_13932231
3	13950081	13954123	merged_3_13950081
3	13954238	13955071	merged_3_13954238
3	13959504	13959916	merged_3_13959504
3	13965101	13966380	merged_3_13965101
3	13966469	13973201	merged_3_13966469
3	13976342	13977651	merged_3_13976342
3	13988036	13988851	merged_3_13988036
3	13990538	13991570	merged_3_13990538
3	13991759	13993468	merged_3_13991759
3	13993666	13995439	merged_3_13993666
3	13996927	14007588	merged_3_13996927
3	14007691	14013469	merged_3_14007691
3	14013584	14015181	merged_3_14013584
3	14015888	14018382	merged_3_14015888
3	14026606	14031849	merged_3_14026606
3	14051712	14056984	merged_3_14051712
3	14074805	14080504	merged_3_14074805
3	14096890	14100441	merged_3_14096890
3	14113061	14115299	merged_3_14113061
3	14115375	14118487	merged_3_14115375
3	14119347	14127514	merged_3_14119347
3	14130164	14132029	merged_3_14130164
3	14141698	14143112	merged_3_14141698
3	14145756	14154632	merged_3_14145756
3	14155879	14159263	merged_3_14155879
3	14159373	14168868	merged_3_14159373
3	14204039	14205177	merged_3_14204039
3	14206564	14208947	merged_3_14206564
3	14209956	14212845	merged_3_14209956
3	14212998	14214396	merged_3_14212998
3	14223651	14225342	merged_3_14223651
3	14259535	14264450	merged_3_14259535
3	14296006	14300957	merged_3_14296006
3	14303360	14306845	merged_3_14303360
3	14330100	14334000	merged_3_14330100
3	14340676	14347727	merged_3_14340676
3	14347847	14350775	merged_3_14347847
3	14350881	14352003	merged_3_14350881
3	14370797	14371602	merged_3_14370797
3	14372464	14376927	merged_3_14372464
3	14376951	14378243	merged_3_14376951
3	14379479	14380332	merged_3_14379479
3	14387898	14389667	merged_3_14387898
3	14389777	14390710	merged_3_14389777
3	14391295	14396236	merged_3_14391295
3	14397139	14398856	merged_3_14397139
3	14406157	14413642	merged_3_14406157
3	14423177	14427577	merged_3_14423177
3	14438726	14441350	merged_3_14438726
3	14441427	14442650	merged_3_14441427
3	14442688	14444757	merged_3_14442688
3	14448953	14451793	merged_3_14448953
3	14453862	14456176	merged_3_14453862
3	14457136	14457839	merged_3_14457136
3	14457939	14459645	merged_3_14457939
3	14459705	14463549	merged_3_14459705
3	14463706	14468174	merged_3_14463706
3	14496181	14497089	merged_3_14496181
3	14498540	14504016	merged_3_14498540
3	14504067	14514916	merged_3_14504067
3	14535709	14536932	merged_3_14535709
3	14549940	14554246	merged_3_14549940
3	14555851	14560274	merged_3_14555851
3	14577568	14579534	merged_3_14577568
3	14580825	14583940	merged_3_14580825
3	14585939	14589037	merged_3_14585939
3	14590259	14591241	merged_3_14590259
3	14644819	14647220	merged_3_14644819
3	14649857	14652099	merged_3_14649857
3	14656171	14662595	merged_3_14656171
3	14676486	14682410	merged_3_14676486
3	14683051	14686290	merged_3_14683051
3	14690349	14694342	merged_3_14690349
3	14694347	14698428	merged_3_14694347
3	14707570	14715215	merged_3_14707570
3	14715268	14719150	merged_3_14715268
3	14739230	14747690	merged_3_14739230
3	14761494	14764731	merged_3_14761494
3	14770233	14773384	merged_3_14770233
3	14773470	14776806	merged_3_14773470
3	14794004	14802659	merged_3_14794004
3	14814530	14818531	merged_3_14814530
3	14818638	14824206	merged_3_14818638
3	14854315	14863965	merged_3_14854315
3	14888884	14890626	merged_3_14888884
3	14894054	14895083	merged_3_14894054
3	14898990	14901210	merged_3_14898990
3	14901321	14902781	merged_3_14901321
3	14907798	14910405	merged_3_14907798
3	14910532	14912140	merged_3_14910532
3	14912259	14915446	merged_3_14912259
3	14918657	14921872	merged_3_14918657
3	14923027	14925006	merged_3_14923027
3	14925115	14926010	merged_3_14925115
3	14948989	14950047	merged_3_14948989
3	14950265	14951233	merged_3_14950265
3	14969175	14971566	merged_3_14969175
3	14971680	14972950	merged_3_14971680
3	14974075	14975507	merged_3_14974075
3	14976556	14981166	merged_3_14976556
3	14982860	14988036	merged_3_14982860
3	14989626	14991793	merged_3_14989626
3	14991875	14992965	merged_3_14991875
3	15004481	15007234	merged_3_15004481
3	15021987	15023880	merged_3_15021987
3	15024453	15026080	merged_3_15024453
3	15031383	15048185	merged_3_15031383
3	15061230	15062554	merged_3_15061230
3	15062743	15069975	merged_3_15062743
3	15073452	15076084	merged_3_15073452
3	15076356	15079785	merged_3_15076356
3	15082617	15086526	merged_3_15082617
3	15086612	15088758	merged_3_15086612
3	15110215	15126785	merged_3_15110215
3	15127024	15128934	merged_3_15127024
3	15132549	15135287	merged_3_15132549
3	15137569	15143171	merged_3_15137569
3	15143301	15159553	merged_3_15143301
3	15159813	15162878	merged_3_15159813
3	15162976	15170887	merged_3_15162976
3	15172888	15177531	merged_3_15172888
3	15189465	15190170	merged_3_15189465
3	15250650	15262013	merged_3_15250650
3	15270729	15271951	merged_3_15270729
3	15294399	15295219	merged_3_15294399
3	15295601	15297170	merged_3_15295601
3	15300535	15301625	merged_3_15300535
3	15301732	15309986	merged_3_15301732
3	15381331	15390701	merged_3_15381331
3	15393965	15397710	merged_3_15393965
3	15397824	15401611	merged_3_15397824
3	15409197	15410527	merged_3_15409197
3	15410582	15412004	merged_3_15410582
3	15412112	15415111	merged_3_15412112
3	15415276	15418165	merged_3_15415276
3	15421779	15429360	merged_3_15421779
3	15445170	15447329	merged_3_15445170
3	15455274	15463863	merged_3_15455274
3	15463969	15466850	merged_3_15463969
3	15487158	15489725	merged_3_15487158
3	15610463	15612969	merged_3_15610463
3	15613061	15614632	merged_3_15613061
3	15618482	15623378	merged_3_15618482
3	15627793	15643388	merged_3_15627793
3	15686275	15696054	merged_3_15686275
3	15714408	15720972	merged_3_15714408
3	15728555	15734245	merged_3_15728555
3	15734307	15735131	merged_3_15734307
3	15735288	15735982	merged_3_15735288
3	15736137	15739352	merged_3_15736137
3	15903978	15904877	merged_3_15903978
3	16071608	16072965	merged_3_16071608
3	16114166	16114940	merged_3_16114166
3	16180503	16184144	merged_3_16180503
3	16259364	16259620	merged_3_16259364
3	16698269	16700775	merged_3_16698269
3	17226029	17227358	merged_3_17226029
3	17531650	17532254	merged_3_17531650
3	17640031	17640620	merged_3_17640031
3	18069078	18070673	merged_3_18069078
3	18295535	18296415	merged_3_18295535
3	22660181	22662621	merged_3_22660181
4	43908	44218	merged_4_43908
4	120575	121304	merged_4_120575
4	173353	174013	merged_4_173353
4	595061	595728	merged_4_595061
4	630638	636995	merged_4_630638
4	860861	865797	merged_4_860861
4	868769	870220	merged_4_868769
4	1090399	1091998	merged_4_1090399
4	1230322	1232896	merged_4_1230322
4	1438467	1439583	merged_4_1438467
4	1508952	1509630	merged_4_1508952
4	1585972	1586642	merged_4_1585972
4	1592838	1599363	merged_4_1592838
4	1599464	1602097	merged_4_1599464
4	1612689	1615996	merged_4_1612689
4	1617773	1627499	merged_4_1617773
4	1633478	1635010	merged_4_1633478
4	1635564	1638913	merged_4_1635564
4	1640405	1642306	merged_4_1640405
4	1649576	1652095	merged_4_1649576
4	1652247	1658410	merged_4_1652247
4	1659094	1659975	merged_4_1659094
4	1660218	1663650	merged_4_1660218
4	1663905	1666291	merged_4_1663905
4	1681599	1686597	merged_4_1681599
4	1687919	1691499	merged_4_1687919
4	1695057	1697524	merged_4_1695057
4	1697649	1698990	merged_4_1697649
4	1699102	1700076	merged_4_1699102
4	1700110	1703895	merged_4_1700110
4	1704033	1707737	merged_4_1704033
4	1707882	1716504	merged_4_1707882
4	1716564	1717549	merged_4_1716564
4	1717613	1719574	merged_4_1717613
4	1719598	1723422	merged_4_1719598
4	1723532	1725296	merged_4_1723532
4	1725364	1729289	merged_4_1725364
4	1729331	1731229	merged_4_1729331
4	1731309	1738860	merged_4_1731309
4	1738947	1740711	merged_4_1738947
4	1740847	1742003	merged_4_1740847
4	1757006	1757728	merged_4_1757006
4	1761095	1766763	merged_4_1761095
4	1771576	1771797	merged_4_1771576
4	1785389	1809864	merged_4_1785389
4	1827375	1830781	merged_4_1827375
4	1830896	1834835	merged_4_1830896
4	1834895	1841178	merged_4_1834895
4	1849042	1850119	merged_4_1849042
4	1850228	1853280	merged_4_1850228
4	1854798	1861009	merged_4_1854798
4	1864992	1866900	merged_4_1864992
4	1979866	1986934	merged_4_1979866
4	1993549	1994882	merged_4_1993549
4	2038853	2043739	merged_4_2038853
4	2044146	2054154	merged_4_2044146
4	2069749	2077729	merged_4_2069749
4	2077770	2084215	merged_4_2077770
4	2084638	2085355	merged_4_2084638
4	2093272	2097833	merged_4_2093272
4	2101380	2103301	merged_4_2101380
4	2110324	2111519	merged_4_2110324
4	2148451	2151276	merged_4_2148451
4	2244768	2258681	merged_4_2244768
4	2268626	2272888	merged_4_2268626
4	2272951	2275403	merged_4_2272951
4	2345209	2348964	merged_4_2345209
4	2409354	2411232	merged_4_2409354
4	2808463	2816357	merged_4_2808463
4	2822263	2824425	merged_4_2822263
4	2824527	2826902	merged_4_2824527
4	2831723	2836655	merged_4_2831723
4	2842475	2845389	merged_4_2842475
4	2856561	2858923	merged_4_2856561
4	2859713	2861943	merged_4_2859713
4	2861974	2866519	merged_4_2861974
4	2866527	2875401	merged_4_2866527
4	2875432	2876826	merged_4_2875432
4	2878402	2890128	merged_4_2878402
4	2890276	2893888	merged_4_2890276
4	2893981	2898427	merged_4_2893981
4	2900496	2902509	merged_4_2900496
4	2917296	2919170	merged_4_2917296
4	2971062	2974664	merged_4_2971062
4	2981770	2984549	merged_4_2981770
4	3001748	3006279	merged_4_3001748
4	3013122	3017399	merged_4_3013122
4	3017474	3022630	merged_4_3017474
4	3022756	3024908	merged_4_3022756
4	3050615	3053294	merged_4_3050615
4	3054302	3061908	merged_4_3054302
4	3063973	3066066	merged_4_3063973
4	3070952	3073429	merged_4_3070952
4	3073572	3074609	merged_4_3073572
4	3075872	3078860	merged_4_3075872
4	3079019	3080741	merged_4_3079019
4	3080835	3081802	merged_4_3080835
4	3082209	3083893	merged_4_3082209
4	3089944	3096465	merged_4_3089944
4	3106063	3109970	merged_4_3106063
4	3154654	3157228	merged_4_3154654
4	3176477	3181997	merged_4_3176477
4	3274014	3288468	merged_4_3274014
4	3302332	3304361	merged_4_3302332
4	3304488	3306145	merged_4_3304488
4	3317714	3328100	merged_4_3317714
4	3335676	3340941	merged_4_3335676
4	3341674	3346419	merged_4_3341674
4	3347768	3351143	merged_4_3347768
4	3353923	3355242	merged_4_3353923
4	3365468	3369047	merged_4_3365468
4	3372296	3375282	merged_4_3372296
4	3376976	3386104	merged_4_3376976
4	3387689	3391367	merged_4_3387689
4	3395911	3399889	merged_4_3395911
4	3399993	3402334	merged_4_3399993
4	3407507	3409009	merged_4_3407507
4	3419224	3419926	merged_4_3419224
4	3445002	3447498	merged_4_3445002
4	3449058	3450863	merged_4_3449058
4	3452460	3456520	merged_4_3452460
4	3457688	3459505	merged_4_3457688
4	3460703	3468321	merged_4_3460703
4	3468447	3473785	merged_4_3468447
4	3485301	3487967	merged_4_3485301
4	3495139	3499213	merged_4_3495139
4	3499364	3502838	merged_4_3499364
4	3503103	3506219	merged_4_3503103
4	3509644	3511969	merged_4_3509644
4	3512102	3515051	merged_4_3512102
4	3515161	3517149	merged_4_3515161
4	3518401	3519394	merged_4_3518401
4	3519977	3523120	merged_4_3519977
4	3523373	3524816	merged_4_3523373
4	3525559	3531633	merged_4_3525559
4	3531777	3534847	merged_4_3531777
4	3534987	3535938	merged_4_3534987
4	3537145	3537650	merged_4_3537145
4	3539271	3545304	merged_4_3539271
4	3547119	3554107	merged_4_3547119
4	3565478	3566981	merged_4_3565478
4	3569648	3571160	merged_4_3569648
4	3572403	3575607	merged_4_3572403
4	3575764	3577690	merged_4_3575764
4	3586823	3588576	merged_4_3586823
4	3590371	3591681	merged_4_3590371
4	3592530	3596597	merged_4_3592530
4	3615640	3617310	merged_4_3615640
4	3618637	3626287	merged_4_3618637
4	3626473	3632768	merged_4_3626473
4	3633226	3637843	merged_4_3633226
4	3637943	3640745	merged_4_3637943
4	3650241	3653888	merged_4_3650241
4	3654026	3655393	merged_4_3654026
4	3655978	3657753	merged_4_3655978
4	3658419	3659600	merged_4_3658419
4	3692441	3695084	merged_4_3692441
4	3695780	3700597	merged_4_3695780
4	3706419	3708989	merged_4_3706419
4	3709104	3710846	merged_4_3709104
4	3724921	3726181	merged_4_3724921
4	3726986	3729841	merged_4_3726986
4	3729936	3731184	merged_4_3729936
4	3731384	3732078	merged_4_3731384
4	3732931	3735292	merged_4_3732931
4	3739029	3748310	merged_4_3739029
4	3751511	3754256	merged_4_3751511
4	3762742	3764013	merged_4_3762742
4	3766781	3769453	merged_4_3766781
4	3769585	3771605	merged_4_3769585
4	3771733	3774090	merged_4_3771733
4	3774227	3777391	merged_4_3774227
4	3782890	3784130	merged_4_3782890
4	3784424	3789406	merged_4_3784424
4	3790615	3792536	merged_4_3790615
4	3795432	3811945	merged_4_3795432
4	3812208	3814570	merged_4_3812208
4	3814813	3817075	merged_4_3814813
4	3832683	3835354	merged_4_3832683
4	3835484	3835878	merged_4_3835484
4	3838890	3848661	merged_4_3838890
4	3855079	3856252	merged_4_3855079
4	3856610	3861363	merged_4_3856610
4	3861582	3868242	merged_4_3861582
4	3869454	3875619	merged_4_3869454
4	3878533	3880095	merged_4_3878533
4	3880109	3891359	merged_4_3880109
4	3902197	3905198	merged_4_3902197
4	3912360	3923318	merged_4_3912360
4	3923798	3929464	merged_4_3923798
4	3931357	3933799	merged_4_3931357
4	3959564	3965336	merged_4_3959564
4	3989421	3996566	merged_4_3989421
4	4019383	4023227	merged_4_4019383
4	4027912	4031884	merged_4_4027912
4	4038286	4043518	merged_4_4038286
4	4057315	4060116	merged_4_4057315
4	4061992	4063913	merged_4_4061992
4	4064192	4069471	merged_4_4064192
4	4089591	4093661	merged_4_4089591
4	4096785	4105382	merged_4_4096785
4	4105479	4117347	merged_4_4105479
4	4117498	4120508	merged_4_4117498
4	4149011	4151539	merged_4_4149011
4	4171498	4172985	merged_4_4171498
4	4178003	4185069	merged_4_4178003
4	4207944	4210201	merged_4_4207944
4	4218585	4220771	merged_4_4218585
4	4223918	4226646	merged_4_4223918
4	4226727	4228643	merged_4_4226727
4	4243261	4247056	merged_4_4243261
4	4272020	4275408	merged_4_4272020
4	4275476	4276294	merged_4_4275476
4	4276417	4278671	merged_4_4276417
4	4281937	4285554	merged_4_4281937
4	4308441	4309888	merged_4_4308441
4	4335657	4339411	merged_4_4335657
4	4339529	4343068	merged_4_4339529
4	4343095	4344020	merged_4_4343095
4	4344133	4346920	merged_4_4344133
4	4347416	4350403	merged_4_4347416
4	4350648	4352911	merged_4_4350648
4	4353121	4354798	merged_4_4353121
4	4355711	4358228	merged_4_4355711
4	4365380	4369282	merged_4_4365380
4	4371091	4375917	merged_4_4371091
4	4377651	4382329	merged_4_4377651
4	4382443	4392571	merged_4_4382443
4	4392661	4400250	merged_4_4392661
4	4403694	4412245	merged_4_4403694
4	4412366	4416805	merged_4_4412366
4	4416908	4419979	merged_4_4416908
4	4421702	4425456	merged_4_4421702
4	4426852	4431358	merged_4_4426852
4	4431426	4433303	merged_4_4431426
4	4433382	4434386	merged_4_4433382
4	4434511	4438041	merged_4_4434511
4	4438651	4440203	merged_4_4438651
4	4450231	4451945	merged_4_4450231
4	4452023	4453705	merged_4_4452023
4	4453857	4457278	merged_4_4453857
4	4458641	4460168	merged_4_4458641
4	4465425	4466000	merged_4_4465425
4	4501197	4505292	merged_4_4501197
4	4508262	4509660	merged_4_4508262
4	4545422	4547854	merged_4_4545422
4	4547985	4550092	merged_4_4547985
4	4554195	4557557	merged_4_4554195
4	4563287	4566052	merged_4_4563287
4	4574699	4577174	merged_4_4574699
4	4579070	4580593	merged_4_4579070
4	4582695	4584811	merged_4_4582695
4	4586818	4587964	merged_4_4586818
4	4590670	4594186	merged_4_4590670
4	4640895	4642660	merged_4_4640895
4	4643611	4643980	merged_4_4643611
4	4657056	4660525	merged_4_4657056
4	4677911	4684050	merged_4_4677911
4	4691334	4693332	merged_4_4691334
4	4722138	4726475	merged_4_4722138
4	4727605	4729708	merged_4_4727605
4	4729805	4731788	merged_4_4729805
4	4731896	4736020	merged_4_4731896
4	4737747	4741355	merged_4_4737747
4	4760897	4779260	merged_4_4760897
4	4782829	4784669	merged_4_4782829
4	4808494	4811270	merged_4_4808494
4	4843607	4845523	merged_4_4843607
4	4852718	4857548	merged_4_4852718
4	4865469	4866508	merged_4_4865469
4	4895271	4902546	merged_4_4895271
4	4916008	4920018	merged_4_4916008
4	4939774	4940964	merged_4_4939774
4	4956004	4957497	merged_4_4956004
4	4959413	4966632	merged_4_4959413
4	4970153	4971177	merged_4_4970153
4	4998816	5003471	merged_4_4998816
4	5003531	5008733	merged_4_5003531
4	5021739	5027346	merged_4_5021739
4	5044456	5058447	merged_4_5044456
4	5058626	5078291	merged_4_5058626
4	5078404	5079693	merged_4_5078404
4	5100839	5105812	merged_4_5100839
4	5125615	5135178	merged_4_5125615
4	5136401	5139748	merged_4_5136401
4	5143790	5145908	merged_4_5143790
4	5178102	5180745	merged_4_5178102
4	5202340	5208926	merged_4_5202340
4	5216433	5219078	merged_4_5216433
4	5256695	5260208	merged_4_5256695
4	5335127	5337483	merged_4_5335127
4	5361000	5361591	merged_4_5361000
4	5363129	5364270	merged_4_5363129
4	5468577	5479562	merged_4_5468577
4	5484604	5490919	merged_4_5484604
4	5504465	5509469	merged_4_5504465
4	5541367	5545808	merged_4_5541367
4	5553877	5561905	merged_4_5553877
4	5567520	5575856	merged_4_5567520
4	5612224	5613722	merged_4_5612224
4	6339000	6341659	merged_4_6339000
4	6529431	6537516	merged_4_6529431
4	6787690	6789207	merged_4_6787690
4	7040764	7041964	merged_4_7040764
4	7817956	7821947	merged_4_7817956
4	7943735	7945874	merged_4_7943735
4	8261618	8267148	merged_4_8261618
4	10870739	10871789	merged_4_10870739
4	10959299	10959872	merged_4_10959299
4	10960486	10960850	merged_4_10960486
4	11111616	11113280	merged_4_11111616
4	11844417	11846384	merged_4_11844417
4	12052243	12052935	merged_4_12052243
4	13472446	13473302	merged_4_13472446
4	13656978	13657749	merged_4_13656978
4	15922720	15923063	merged_4_15922720
5	64661	71530	merged_5_64661
5	250029	251172	merged_5_250029
5	2559855	2560261	merged_5_2559855
5	5701219	5702507	merged_5_5701219
5	5702607	5703162	merged_5_5702607
5	5800923	5802187	merged_5_5800923
5	7056769	7058584	merged_5_7056769
5	8187193	8187529	merged_5_8187193
5	8398981	8399275	merged_5_8398981
5	8769384	8770740	merged_5_8769384
5	8927830	8934398	merged_5_8927830
5	9342362	9345482	merged_5_9342362
5	9346290	9349249	merged_5_9346290
5	9749968	9753995	merged_5_9749968
5	9754468	9757680	merged_5_9754468
5	9757863	9759575	merged_5_9757863
5	9760264	9762678	merged_5_9760264
5	9923880	9932148	merged_5_9923880
5	10063498	10065850	merged_5_10063498
5	10071501	10074292	merged_5_10071501
5	10074422	10076435	merged_5_10074422
5	10080974	10083538	merged_5_10080974
5	10094237	10100868	merged_5_10094237
5	10171403	10174852	merged_5_10171403
5	10179126	10183177	merged_5_10179126
5	10203429	10206284	merged_5_10203429
5	10215939	10218015	merged_5_10215939
5	10220146	10222029	merged_5_10220146
5	10223113	10224801	merged_5_10223113
5	10226459	10231364	merged_5_10226459
5	10231607	10236480	merged_5_10231607
5	10290192	10292148	merged_5_10290192
5	10406652	10410356	merged_5_10406652
5	10415563	10420819	merged_5_10415563
5	10422900	10424969	merged_5_10422900
5	10427756	10428429	merged_5_10427756
5	10473212	10474411	merged_5_10473212
5	10474512	10477123	merged_5_10474512
5	10496966	10502888	merged_5_10496966
5	10546483	10554536	merged_5_10546483
5	10556479	10562769	merged_5_10556479
5	10562987	10569498	merged_5_10562987
5	10569604	10571686	merged_5_10569604
5	10571932	10575107	merged_5_10571932
5	10588952	10593208	merged_5_10588952
5	10604859	10605999	merged_5_10604859
5	10612335	10613655	merged_5_10612335
5	10620695	10629083	merged_5_10620695
5	10632689	10635382	merged_5_10632689
5	10660733	10664121	merged_5_10660733
5	10666565	10670455	merged_5_10666565
5	10698421	10701558	merged_5_10698421
5	10706340	10707430	merged_5_10706340
5	10727616	10735244	merged_5_10727616
5	10738424	10744399	merged_5_10738424
5	10744631	10745970	merged_5_10744631
5	10746415	10749862	merged_5_10746415
5	10749907	10750863	merged_5_10749907
5	10750989	10752854	merged_5_10750989
5	10753348	10760535	merged_5_10753348
5	10760654	10762110	merged_5_10760654
5	10762213	10763450	merged_5_10762213
5	10764149	10773416	merged_5_10764149
5	10774172	10775584	merged_5_10774172
5	10785879	10792371	merged_5_10785879
5	10814644	10819413	merged_5_10814644
5	10819549	10820625	merged_5_10819549
5	10821733	10826197	merged_5_10821733
5	10827659	10828689	merged_5_10827659
5	10829890	10836010	merged_5_10829890
5	10836199	10836848	merged_5_10836199
5	10837041	10842154	merged_5_10837041
5	10842161	10843051	merged_5_10842161
5	10843151	10844087	merged_5_10843151
5	10844182	10847872	merged_5_10844182
5	10854704	10855207	merged_5_10854704
5	10892683	10899539	merged_5_10892683
5	10899668	10900733	merged_5_10899668
5	10902076	10903834	merged_5_10902076
5	10905479	10908376	merged_5_10905479
5	10911002	10912896	merged_5_10911002
5	10913274	10914824	merged_5_10913274
5	10915086	10920262	merged_5_10915086
5	10951915	10955118	merged_5_10951915
5	10958270	10959512	merged_5_10958270
5	10960520	10963189	merged_5_10960520
5	10967760	10969422	merged_5_10967760
5	10971936	10973149	merged_5_10971936
5	10973628	10975137	merged_5_10973628
5	10975288	10976142	merged_5_10975288
5	11005940	11008735	merged_5_11005940
5	11030390	11032005	merged_5_11030390
5	11032104	11033592	merged_5_11032104
5	11034472	11038125	merged_5_11034472
5	11043250	11052181	merged_5_11043250
5	11053662	11057173	merged_5_11053662
5	11067307	11073333	merged_5_11067307
5	11076055	11076752	merged_5_11076055
5	11076775	11078287	merged_5_11076775
5	11079423	11084166	merged_5_11079423
5	11093545	11095920	merged_5_11093545
5	11096077	11099007	merged_5_11096077
5	11105829	11110099	merged_5_11105829
5	11111425	11114221	merged_5_11111425
5	11122042	11123914	merged_5_11122042
5	11124054	11133768	merged_5_11124054
5	11135573	11146854	merged_5_11135573
5	11147987	11155255	merged_5_11147987
5	11156543	11157547	merged_5_11156543
5	11158653	11159461	merged_5_11158653
5	11178770	11182493	merged_5_11178770
5	11182967	11189005	merged_5_11182967
5	11198011	11199477	merged_5_11198011
5	11199613	11202807	merged_5_11199613
5	11214235	11217907	merged_5_11214235
5	11272080	11273773	merged_5_11272080
5	11320239	11332901	merged_5_11320239
5	11338975	11346119	merged_5_11338975
5	11350597	11354457	merged_5_11350597
5	11365838	11367046	merged_5_11365838
5	11369497	11370578	merged_5_11369497
5	11397366	11404517	merged_5_11397366
5	11405828	11412505	merged_5_11405828
5	11416317	11417488	merged_5_11416317
5	11417752	11418974	merged_5_11417752
5	11419118	11421084	merged_5_11419118
5	11421226	11422819	merged_5_11421226
5	11424111	11427025	merged_5_11424111
5	11464395	11465449	merged_5_11464395
5	11465950	11468824	merged_5_11465950
5	11508954	11514012	merged_5_11508954
5	11533285	11534057	merged_5_11533285
5	11535670	11536679	merged_5_11535670
5	11555468	11556600	merged_5_11555468
5	11577332	11584360	merged_5_11577332
5	11601639	11605156	merged_5_11601639
5	11636081	11638248	merged_5_11636081
5	11638357	11640833	merged_5_11638357
5	11643444	11649518	merged_5_11643444
5	11649686	11651131	merged_5_11649686
5	11685587	11698396	merged_5_11685587
5	11744403	11747153	merged_5_11744403
5	11747407	11749717	merged_5_11747407
5	11765554	11766408	merged_5_11765554
5	11766518	11771890	merged_5_11766518
5	11773718	11779901	merged_5_11773718
5	11799761	11805649	merged_5_11799761
5	11808287	11821575	merged_5_11808287
5	11830739	11839613	merged_5_11830739
5	11839674	11844009	merged_5_11839674
5	11844072	11849281	merged_5_11844072
5	11849388	11851861	merged_5_11849388
5	11906955	11909659	merged_5_11906955
5	11916862	11920404	merged_5_11916862
5	11920635	11924190	merged_5_11920635
5	11924310	11924877	merged_5_11924310
5	11935214	11945887	merged_5_11935214
5	11979988	11984396	merged_5_11979988
5	11984859	11988917	merged_5_11984859
5	11989055	11993928	merged_5_11989055
5	12009083	12015601	merged_5_12009083
5	12017893	12024342	merged_5_12017893
5	12032212	12038058	merged_5_12032212
5	12038159	12041618	merged_5_12038159
5	12068857	12071464	merged_5_12068857
5	12102208	12111353	merged_5_12102208
5	12112712	12120542	merged_5_12112712
5	12127460	12130125	merged_5_12127460
5	12131692	12150976	merged_5_12131692
5	12155877	12158157	merged_5_12155877
5	12161668	12167690	merged_5_12161668
5	12178428	12182817	merged_5_12178428
5	12188868	12195028	merged_5_12188868
5	12195283	12199012	merged_5_12195283
5	12221541	12224949	merged_5_12221541
5	12262985	12266996	merged_5_12262985
5	12267152	12269144	merged_5_12267152
5	12272802	12274982	merged_5_12272802
5	12279835	12286078	merged_5_12279835
5	12286555	12294655	merged_5_12286555
5	12295796	12299477	merged_5_12295796
5	12339913	12345007	merged_5_12339913
5	12345988	12349343	merged_5_12345988
5	12350759	12352915	merged_5_12350759
5	12361502	12362663	merged_5_12361502
5	12365912	12366868	merged_5_12365912
5	12366914	12372036	merged_5_12366914
5	12372368	12375691	merged_5_12372368
5	12375774	12380419	merged_5_12375774
5	12392716	12393539	merged_5_12392716
5	12396096	12397364	merged_5_12396096
5	12399892	12408769	merged_5_12399892
5	12429332	12432197	merged_5_12429332
5	12444940	12446066	merged_5_12444940
5	12468985	12470589	merged_5_12468985
5	12472097	12476071	merged_5_12472097
5	12477664	12478892	merged_5_12477664
5	12483787	12486461	merged_5_12483787
5	12501530	12507929	merged_5_12501530
5	12520147	12530929	merged_5_12520147
5	12627261	12634546	merged_5_12627261
5	12639755	12647853	merged_5_12639755
5	12699372	12701661	merged_5_12699372
5	12703465	12705135	merged_5_12703465
5	12706611	12710430	merged_5_12706611
5	12710646	12717462	merged_5_12710646
5	12734371	12737282	merged_5_12734371
5	12737634	12740392	merged_5_12737634
5	12742119	12752818	merged_5_12742119
5	12752948	12758343	merged_5_12752948
5	12762613	12769812	merged_5_12762613
5	12774854	12776884	merged_5_12774854
5	12781312	12783067	merged_5_12781312
5	12812170	12816222	merged_5_12812170
5	12823029	12826274	merged_5_12823029
5	12852751	12853261	merged_5_12852751
5	12853496	12856210	merged_5_12853496
5	12865748	12870008	merged_5_12865748
5	12898257	12900527	merged_5_12898257
5	12910506	12911448	merged_5_12910506
5	12930034	12933411	merged_5_12930034
5	12947595	12952693	merged_5_12947595
5	12955266	12958398	merged_5_12955266
5	12971952	12978782	merged_5_12971952
5	12982656	12984204	merged_5_12982656
5	12984259	12990173	merged_5_12984259
5	12990927	12996058	merged_5_12990927
5	12996472	13000007	merged_5_12996472
5	13000311	13004773	merged_5_13000311
5	13011360	13023486	merged_5_13011360
5	13023598	13030789	merged_5_13023598
5	13031789	13038187	merged_5_13031789
5	13051662	13054014	merged_5_13051662
5	13054182	13058940	merged_5_13054182
5	13059534	13060735	merged_5_13059534
5	13061049	13062410	merged_5_13061049
5	13063571	13067028	merged_5_13063571
5	13067333	13067863	merged_5_13067333
5	13069416	13075060	merged_5_13069416
5	13086653	13089925	merged_5_13086653
5	13095684	13098368	merged_5_13095684
5	13156080	13170699	merged_5_13156080
5	13170803	13173955	merged_5_13170803
5	13173965	13177243	merged_5_13173965
5	13180704	13181580	merged_5_13180704
5	13181697	13189393	merged_5_13181697
5	13260825	13273855	merged_5_13260825
5	13301847	13303359	merged_5_13301847
5	13304896	13306778	merged_5_13304896
5	13308251	13310812	merged_5_13308251
5	13320254	13326334	merged_5_13320254
5	13370886	13380539	merged_5_13370886
5	13395486	13403381	merged_5_13395486
5	13404414	13408698	merged_5_13404414
5	13493494	13495488	merged_5_13493494
5	13495626	13497910	merged_5_13495626
5	13503017	13503849	merged_5_13503017
5	13504364	13506514	merged_5_13504364
5	13506671	13508734	merged_5_13506671
5	13517810	13518410	merged_5_13517810
5	13518517	13518949	merged_5_13518517
5	13535115	13539043	merged_5_13535115
5	13562839	13566398	merged_5_13562839
5	13566502	13570641	merged_5_13566502
5	13646590	13651766	merged_5_13646590
5	13680598	13682154	merged_5_13680598
5	13682540	13690981	merged_5_13682540
5	13691088	13698653	merged_5_13691088
5	13713038	13719268	merged_5_13713038
5	13811267	13815088	merged_5_13811267
5	13815371	13820934	merged_5_13815371
5	13821571	13824048	merged_5_13821571
5	13883916	13887785	merged_5_13883916
5	13974687	13977248	merged_5_13974687
5	13977609	13981583	merged_5_13977609
5	14055067	14057503	merged_5_14055067
5	14151404	14152878	merged_5_14151404
5	14156644	14161261	merged_5_14156644
5	14179220	14183458	merged_5_14179220
5	14184438	14186883	merged_5_14184438
5	14186999	14187616	merged_5_14186999
5	14318692	14319909	merged_5_14318692
5	14320317	14323451	merged_5_14320317
5	15140001	15141586	merged_5_15140001
5	15352533	15360680	merged_5_15352533
5	15361466	15362549	merged_5_15361466
5	16211268	16212697	merged_5_16211268
5	16753845	16754116	merged_5_16753845
5	17405279	17406482	merged_5_17405279
5	17833534	17834150	merged_5_17833534
5	18142069	18147002	merged_5_18142069
5	19750385	19750911	merged_5_19750385
5	19829938	19830340	merged_5_19829938
5	21161166	21162961	merged_5_21161166
5	21192902	21193307	merged_5_21192902
5	24025703	24028896	merged_5_24025703
5	25360972	25361471	merged_5_25360972
5	25668351	25668702	merged_5_25668351
Mt	3034	5732	merged_Mt_3034
Mt	12501	20314	merged_Mt_12501
Mt	37141	46339	merged_Mt_37141
Mt	67319	67405	merged_Mt_67319
Mt	114570	116136	merged_Mt_114570
Mt	132461	132868	merged_Mt_132461
Mt	145665	147404	merged_Mt_145665
Mt	149392	151929	merged_Mt_149392
Mt	152099	154501	merged_Mt_152099
Mt	154600	157839	merged_Mt_154600
Mt	183981	187674	merged_Mt_183981
Mt	195539	205209	merged_Mt_195539
Mt	209590	215655	merged_Mt_209590
Mt	215740	228986	merged_Mt_215740
Mt	242605	244455	merged_Mt_242605
Mt	263438	265020	merged_Mt_263438
Mt	265882	272793	merged_Mt_265882
Mt	275487	278401	merged_Mt_275487
Mt	280795	286258	merged_Mt_280795
Mt	306010	307536	merged_Mt_306010
Mt	307662	310409	merged_Mt_307662
Mt	310514	314750	merged_Mt_310514
Mt	314776	319178	merged_Mt_314776
Mt	319279	323581	merged_Mt_319279
Mt	324094	331177	merged_Mt_324094
Mt	338476	344092	merged_Mt_338476
Mt	347412	349011	merged_Mt_347412
Mt	352700	357833	merged_Mt_352700

## Sheet: clsy1234_Rs_down
Chr	Start	Stop	Cluster ID
1	8	1045	merged_1_8
1	17806	18807	merged_1_17806
1	44557	44996	merged_1_44557
1	55659	56713	merged_1_55659
1	76658	77598	merged_1_76658
1	238166	239487	merged_1_238166
1	255752	256287	merged_1_255752
1	257691	258756	merged_1_257691
1	291782	292768	merged_1_291782
1	372379	372754	merged_1_372379
1	423074	423366	merged_1_423074
1	423467	424334	merged_1_423467
1	431148	434116	merged_1_431148
1	499388	499694	merged_1_499388
1	499883	500258	merged_1_499883
1	500346	500723	merged_1_500346
1	512587	513213	merged_1_512587
1	540395	541104	merged_1_540395
1	549461	550924	merged_1_549461
1	634072	634575	merged_1_634072
1	639728	639795	merged_1_639728
1	641139	641203	merged_1_641139
1	670532	670980	merged_1_670532
1	696465	696836	merged_1_696465
1	697291	697520	merged_1_697291
1	758510	758860	merged_1_758510
1	758989	759243	merged_1_758989
1	759787	760525	merged_1_759787
1	780988	781205	merged_1_780988
1	781349	782265	merged_1_781349
1	792105	792552	merged_1_792105
1	822237	822419	merged_1_822237
1	888698	889310	merged_1_888698
1	889394	889621	merged_1_889394
1	944174	944457	merged_1_944174
1	958520	959260	merged_1_958520
1	1160187	1160586	merged_1_1160187
1	1184631	1185219	merged_1_1184631
1	1194295	1195459	merged_1_1194295
1	1249740	1250962	merged_1_1249740
1	1275826	1276322	merged_1_1275826
1	1276446	1276765	merged_1_1276446
1	1286725	1287027	merged_1_1286725
1	1289031	1289500	merged_1_1289031
1	1430206	1431172	merged_1_1430206
1	1441406	1444641	merged_1_1441406
1	1445092	1446456	merged_1_1445092
1	1476325	1476784	merged_1_1476325
1	1522765	1523024	merged_1_1522765
1	1523380	1523430	merged_1_1523380
1	1591842	1593468	merged_1_1591842
1	1598221	1598764	merged_1_1598221
1	1613204	1614779	merged_1_1613204
1	1617532	1618013	merged_1_1617532
1	1705943	1706125	merged_1_1705943
1	1728688	1729332	merged_1_1728688
1	1875496	1876776	merged_1_1875496
1	1881880	1882346	merged_1_1881880
1	1974922	1975626	merged_1_1974922
1	1975832	1976591	merged_1_1975832
1	2157042	2158102	merged_1_2157042
1	2233769	2234546	merged_1_2233769
1	2340093	2340585	merged_1_2340093
1	2415134	2416027	merged_1_2415134
1	2472760	2473410	merged_1_2472760
1	2531341	2534939	merged_1_2531341
1	2587138	2588408	merged_1_2587138
1	2657316	2657950	merged_1_2657316
1	2788288	2789538	merged_1_2788288
1	2789936	2798700	merged_1_2789936
1	2798795	2800784	merged_1_2798795
1	2986166	2986990	merged_1_2986166
1	2993273	2993900	merged_1_2993273
1	3023400	3024491	merged_1_3023400
1	3062015	3062099	merged_1_3062015
1	3063507	3063819	merged_1_3063507
1	3073390	3074144	merged_1_3073390
1	3251218	3251610	merged_1_3251218
1	3342938	3343261	merged_1_3342938
1	3343528	3345623	merged_1_3343528
1	3361980	3362318	merged_1_3361980
1	3412906	3413269	merged_1_3412906
1	3413558	3413927	merged_1_3413558
1	3414030	3414277	merged_1_3414030
1	3414536	3414894	merged_1_3414536
1	3427854	3428215	merged_1_3427854
1	3497642	3498373	merged_1_3497642
1	3498750	3499062	merged_1_3498750
1	3546726	3547403	merged_1_3546726
1	3547589	3547815	merged_1_3547589
1	3551552	3551700	merged_1_3551552
1	3572846	3573273	merged_1_3572846
1	3730197	3730356	merged_1_3730197
1	3762109	3762564	merged_1_3762109
1	3762701	3763084	merged_1_3762701
1	3771611	3771830	merged_1_3771611
1	3780663	3785865	merged_1_3780663
1	3825767	3827752	merged_1_3825767
1	3892042	3892465	merged_1_3892042
1	3893943	3894570	merged_1_3893943
1	3897947	3899128	merged_1_3897947
1	3919979	3920233	merged_1_3919979
1	3925568	3926022	merged_1_3925568
1	3932858	3933570	merged_1_3932858
1	3979790	3981055	merged_1_3979790
1	4061306	4062036	merged_1_4061306
1	4093135	4094552	merged_1_4093135
1	4109979	4111314	merged_1_4109979
1	4111499	4113075	merged_1_4111499
1	4209167	4209682	merged_1_4209167
1	4326327	4326691	merged_1_4326327
1	4329778	4334496	merged_1_4329778
1	4405886	4407182	merged_1_4405886
1	4407287	4409006	merged_1_4407287
1	4409092	4409904	merged_1_4409092
1	4410418	4411320	merged_1_4410418
1	4415567	4416202	merged_1_4415567
1	4439714	4440101	merged_1_4439714
1	4525019	4525579	merged_1_4525019
1	4582922	4583561	merged_1_4582922
1	4596912	4597410	merged_1_4596912
1	4619944	4621905	merged_1_4619944
1	4658154	4658529	merged_1_4658154
1	4682354	4684099	merged_1_4682354
1	4685317	4686226	merged_1_4685317
1	4705279	4705656	merged_1_4705279
1	4738414	4739603	merged_1_4738414
1	4770114	4770805	merged_1_4770114
1	4785978	4786312	merged_1_4785978
1	4786481	4786722	merged_1_4786481
1	4786818	4787303	merged_1_4786818
1	4860298	4860670	merged_1_4860298
1	4896501	4896816	merged_1_4896501
1	4966097	4967600	merged_1_4966097
1	4992576	4993357	merged_1_4992576
1	5055850	5056420	merged_1_5055850
1	5098265	5102189	merged_1_5098265
1	5171811	5172183	merged_1_5171811
1	5285059	5285420	merged_1_5285059
1	5356684	5357166	merged_1_5356684
1	5358933	5359266	merged_1_5358933
1	5378266	5378480	merged_1_5378266
1	5389623	5390022	merged_1_5389623
1	5391278	5391672	merged_1_5391278
1	5392416	5392777	merged_1_5392416
1	5436903	5437174	merged_1_5436903
1	5531254	5531922	merged_1_5531254
1	5657449	5657666	merged_1_5657449
1	5657825	5659273	merged_1_5657825
1	5679053	5682002	merged_1_5679053
1	5691648	5696793	merged_1_5691648
1	5699904	5700696	merged_1_5699904
1	5700901	5701266	merged_1_5700901
1	5701495	5702164	merged_1_5701495
1	5798691	5799613	merged_1_5798691
1	5862940	5863517	merged_1_5862940
1	5866661	5867314	merged_1_5866661
1	5899022	5899925	merged_1_5899022
1	5911648	5914601	merged_1_5911648
1	5915050	5916538	merged_1_5915050
1	5958611	5959670	merged_1_5958611
1	5965402	5967009	merged_1_5965402
1	5970346	5973392	merged_1_5970346
1	5974813	5975845	merged_1_5974813
1	6009350	6014445	merged_1_6009350
1	6074805	6074988	merged_1_6074805
1	6075106	6075500	merged_1_6075106
1	6102706	6102863	merged_1_6102706
1	6140422	6141696	merged_1_6140422
1	6156326	6158939	merged_1_6156326
1	6173303	6173646	merged_1_6173303
1	6197238	6198215	merged_1_6197238
1	6198373	6198801	merged_1_6198373
1	6210775	6212293	merged_1_6210775
1	6233764	6234273	merged_1_6233764
1	6234935	6235227	merged_1_6234935
1	6235714	6237793	merged_1_6235714
1	6262786	6263359	merged_1_6262786
1	6273443	6274646	merged_1_6273443
1	6274789	6276602	merged_1_6274789
1	6302488	6303245	merged_1_6302488
1	6379249	6380111	merged_1_6379249
1	6403078	6404011	merged_1_6403078
1	6404423	6405081	merged_1_6404423
1	6426217	6426690	merged_1_6426217
1	6454619	6456067	merged_1_6454619
1	6470279	6471150	merged_1_6470279
1	6472615	6473425	merged_1_6472615
1	6514428	6514668	merged_1_6514428
1	6515023	6515341	merged_1_6515023
1	6538269	6538833	merged_1_6538269
1	6539626	6543693	merged_1_6539626
1	6573810	6575572	merged_1_6573810
1	6587959	6588996	merged_1_6587959
1	6589079	6594233	merged_1_6589079
1	6615287	6615723	merged_1_6615287
1	6640279	6641069	merged_1_6640279
1	6657119	6660536	merged_1_6657119
1	6703998	6704865	merged_1_6703998
1	6705465	6709821	merged_1_6705465
1	6715141	6715594	merged_1_6715141
1	6717889	6718229	merged_1_6717889
1	6720687	6721069	merged_1_6720687
1	6722821	6723404	merged_1_6722821
1	6736442	6737198	merged_1_6736442
1	6742858	6744219	merged_1_6742858
1	6758496	6759933	merged_1_6758496
1	6905937	6906615	merged_1_6905937
1	7023439	7024649	merged_1_7023439
1	7035863	7036344	merged_1_7035863
1	7036481	7036705	merged_1_7036481
1	7036975	7037355	merged_1_7036975
1	7065201	7075883	merged_1_7065201
1	7077722	7078174	merged_1_7077722
1	7132575	7133007	merged_1_7132575
1	7138123	7138949	merged_1_7138123
1	7227559	7228166	merged_1_7227559
1	7241050	7241625	merged_1_7241050
1	7251779	7252218	merged_1_7251779
1	7254883	7255649	merged_1_7254883
1	7255888	7257490	merged_1_7255888
1	7281637	7281979	merged_1_7281637
1	7282050	7282358	merged_1_7282050
1	7282564	7283157	merged_1_7282564
1	7283334	7283988	merged_1_7283334
1	7313030	7313255	merged_1_7313030
1	7344271	7344585	merged_1_7344271
1	7352847	7360837	merged_1_7352847
1	7360920	7363658	merged_1_7360920
1	7364019	7365302	merged_1_7364019
1	7365683	7366009	merged_1_7365683
1	7392244	7392834	merged_1_7392244
1	7392942	7393565	merged_1_7392942
1	7394311	7394741	merged_1_7394311
1	7430221	7432444	merged_1_7430221
1	7505009	7505876	merged_1_7505009
1	7521802	7522513	merged_1_7521802
1	7541113	7541428	merged_1_7541113
1	7604744	7605197	merged_1_7604744
1	7665237	7665937	merged_1_7665237
1	7712071	7712594	merged_1_7712071
1	7714602	7715276	merged_1_7714602
1	7717227	7719641	merged_1_7717227
1	7719676	7722705	merged_1_7719676
1	7725241	7725931	merged_1_7725241
1	7745797	7747271	merged_1_7745797
1	7747359	7748351	merged_1_7747359
1	7761007	7762172	merged_1_7761007
1	7765932	7766667	merged_1_7765932
1	7783887	7784370	merged_1_7783887
1	7786928	7787879	merged_1_7786928
1	7810746	7811639	merged_1_7810746
1	7833491	7833872	merged_1_7833491
1	7834053	7834227	merged_1_7834053
1	7851813	7852498	merged_1_7851813
1	7935600	7935823	merged_1_7935600
1	7936498	7936995	merged_1_7936498
1	7959894	7961389	merged_1_7959894
1	7969552	7974394	merged_1_7969552
1	7975852	7976318	merged_1_7975852
1	7985026	7985399	merged_1_7985026
1	7985530	7986438	merged_1_7985530
1	8016208	8016603	merged_1_8016208
1	8035857	8036222	merged_1_8035857
1	8043898	8044316	merged_1_8043898
1	8115238	8116258	merged_1_8115238
1	8116450	8116827	merged_1_8116450
1	8154179	8154554	merged_1_8154179
1	8159802	8161375	merged_1_8159802
1	8169398	8170140	merged_1_8169398
1	8189872	8190676	merged_1_8189872
1	8201223	8201667	merged_1_8201223
1	8204604	8205812	merged_1_8204604
1	8235832	8236441	merged_1_8235832
1	8237558	8239514	merged_1_8237558
1	8252445	8252798	merged_1_8252445
1	8254663	8255091	merged_1_8254663
1	8266813	8267802	merged_1_8266813
1	8272365	8272766	merged_1_8272365
1	8272923	8273064	merged_1_8272923
1	8275957	8279081	merged_1_8275957
1	8282531	8283876	merged_1_8282531
1	8289272	8289670	merged_1_8289272
1	8289770	8290054	merged_1_8289770
1	8290145	8291263	merged_1_8290145
1	8319386	8320492	merged_1_8319386
1	8374843	8375254	merged_1_8374843
1	8392161	8392640	merged_1_8392161
1	8408536	8409450	merged_1_8408536
1	8453359	8461827	merged_1_8453359
1	8471858	8472128	merged_1_8471858
1	8473181	8473462	merged_1_8473181
1	8474767	8476484	merged_1_8474767
1	8488264	8489316	merged_1_8488264
1	8489429	8489717	merged_1_8489429
1	8490178	8492805	merged_1_8490178
1	8495025	8495472	merged_1_8495025
1	8515286	8515701	merged_1_8515286
1	8538515	8539053	merged_1_8538515
1	8539431	8539779	merged_1_8539431
1	8543759	8544049	merged_1_8543759
1	8576998	8578161	merged_1_8576998
1	8590797	8591652	merged_1_8590797
1	8621435	8622545	merged_1_8621435
1	8622751	8623741	merged_1_8622751
1	8643673	8644474	merged_1_8643673
1	8644654	8647554	merged_1_8644654
1	8647752	8649323	merged_1_8647752
1	8649427	8650055	merged_1_8649427
1	8656118	8656241	merged_1_8656118
1	8661214	8661451	merged_1_8661214
1	8681819	8682611	merged_1_8681819
1	8690305	8690580	merged_1_8690305
1	8690828	8691302	merged_1_8690828
1	8691602	8692069	merged_1_8691602
1	8723228	8723477	merged_1_8723228
1	8728634	8733771	merged_1_8728634
1	8741191	8741585	merged_1_8741191
1	8765478	8767592	merged_1_8765478
1	8771643	8775900	merged_1_8771643
1	8778093	8781872	merged_1_8778093
1	8785933	8794808	merged_1_8785933
1	8794918	8797150	merged_1_8794918
1	8797558	8798500	merged_1_8797558
1	8800612	8804392	merged_1_8800612
1	8808520	8812958	merged_1_8808520
1	8815000	8818800	merged_1_8815000
1	8822921	8827149	merged_1_8822921
1	8829401	8831092	merged_1_8829401
1	8831231	8833188	merged_1_8831231
1	8869423	8871112	merged_1_8869423
1	8899257	8899846	merged_1_8899257
1	8927543	8933366	merged_1_8927543
1	9001092	9001235	merged_1_9001092
1	9004763	9012137	merged_1_9004763
1	9012311	9015756	merged_1_9012311
1	9062050	9062604	merged_1_9062050
1	9077529	9077994	merged_1_9077529
1	9082620	9082957	merged_1_9082620
1	9135535	9136397	merged_1_9135535
1	9136608	9137324	merged_1_9136608
1	9137690	9138378	merged_1_9137690
1	9174272	9174726	merged_1_9174272
1	9174904	9177958	merged_1_9174904
1	9187731	9188283	merged_1_9187731
1	9188426	9189185	merged_1_9188426
1	9201522	9201754	merged_1_9201522
1	9203989	9204212	merged_1_9203989
1	9204405	9204872	merged_1_9204405
1	9204998	9205565	merged_1_9204998
1	9235938	9237233	merged_1_9235938
1	9304696	9305855	merged_1_9304696
1	9353745	9354317	merged_1_9353745
1	9357822	9358117	merged_1_9357822
1	9367397	9373862	merged_1_9367397
1	9384018	9384488	merged_1_9384018
1	9412378	9412512	merged_1_9412378
1	9418023	9418386	merged_1_9418023
1	9547859	9548628	merged_1_9547859
1	9550951	9551098	merged_1_9550951
1	9564483	9565208	merged_1_9564483
1	9572309	9573482	merged_1_9572309
1	9574157	9579317	merged_1_9574157
1	9579420	9582590	merged_1_9579420
1	9582868	9583962	merged_1_9582868
1	9585504	9586048	merged_1_9585504
1	9586867	9587685	merged_1_9586867
1	9626410	9627287	merged_1_9626410
1	9629634	9631122	merged_1_9629634
1	9676312	9691444	merged_1_9676312
1	9706256	9708748	merged_1_9706256
1	9746422	9746649	merged_1_9746422
1	9754417	9757704	merged_1_9754417
1	9762471	9762947	merged_1_9762471
1	9778245	9778649	merged_1_9778245
1	9811530	9812515	merged_1_9811530
1	9816587	9817188	merged_1_9816587
1	9817455	9817786	merged_1_9817455
1	9829243	9829617	merged_1_9829243
1	9837128	9837842	merged_1_9837128
1	9852634	9853669	merged_1_9852634
1	9862902	9863362	merged_1_9862902
1	9865303	9865497	merged_1_9865303
1	9865593	9865662	merged_1_9865593
1	9866384	9866728	merged_1_9866384
1	9883830	9884149	merged_1_9883830
1	9900712	9900968	merged_1_9900712
1	9901568	9901925	merged_1_9901568
1	9903395	9904101	merged_1_9903395
1	9908486	9909834	merged_1_9908486
1	9915195	9916630	merged_1_9915195
1	9918970	9919479	merged_1_9918970
1	9925027	9926252	merged_1_9925027
1	9939298	9939731	merged_1_9939298
1	10008322	10008837	merged_1_10008322
1	10013130	10013519	merged_1_10013130
1	10021311	10023748	merged_1_10021311
1	10060722	10060951	merged_1_10060722
1	10114669	10115389	merged_1_10114669
1	10144536	10145124	merged_1_10144536
1	10152537	10154780	merged_1_10152537
1	10155918	10156917	merged_1_10155918
1	10158914	10159633	merged_1_10158914
1	10160910	10161132	merged_1_10160910
1	10206614	10206804	merged_1_10206614
1	10206907	10207159	merged_1_10206907
1	10221041	10221303	merged_1_10221041
1	10239891	10240212	merged_1_10239891
1	10314720	10315163	merged_1_10314720
1	10315373	10315738	merged_1_10315373
1	10346972	10349531	merged_1_10346972
1	10356903	10363398	merged_1_10356903
1	10382975	10384559	merged_1_10382975
1	10421221	10421816	merged_1_10421221
1	10443939	10444203	merged_1_10443939
1	10490561	10491137	merged_1_10490561
1	10497451	10498049	merged_1_10497451
1	10506430	10507419	merged_1_10506430
1	10512731	10513033	merged_1_10512731
1	10526070	10527214	merged_1_10526070
1	10527942	10528958	merged_1_10527942
1	10531796	10534133	merged_1_10531796
1	10534239	10535027	merged_1_10534239
1	10554383	10554650	merged_1_10554383
1	10568061	10568435	merged_1_10568061
1	10568560	10569221	merged_1_10568560
1	10570043	10570442	merged_1_10570043
1	10591385	10592400	merged_1_10591385
1	10597915	10598364	merged_1_10597915
1	10602613	10604030	merged_1_10602613
1	10623815	10624372	merged_1_10623815
1	10652507	10653077	merged_1_10652507
1	10654434	10654565	merged_1_10654434
1	10696637	10701617	merged_1_10696637
1	10702544	10703140	merged_1_10702544
1	10723534	10725187	merged_1_10723534
1	10775641	10777740	merged_1_10775641
1	10801273	10801540	merged_1_10801273
1	10802435	10803449	merged_1_10802435
1	10814142	10814595	merged_1_10814142
1	10852598	10853244	merged_1_10852598
1	10866957	10867513	merged_1_10866957
1	10880730	10881112	merged_1_10880730
1	10914979	10916515	merged_1_10914979
1	10920726	10921256	merged_1_10920726
1	10922332	10923077	merged_1_10922332
1	10923459	10924291	merged_1_10923459
1	10924399	10925015	merged_1_10924399
1	10929293	10931518	merged_1_10929293
1	10931816	10932692	merged_1_10931816
1	10964536	10966318	merged_1_10964536
1	10982103	10983689	merged_1_10982103
1	11006016	11006877	merged_1_11006016
1	11019362	11019644	merged_1_11019362
1	11019939	11020772	merged_1_11019939
1	11020953	11021559	merged_1_11020953
1	11026909	11028507	merged_1_11026909
1	11032118	11032655	merged_1_11032118
1	11045128	11046279	merged_1_11045128
1	11047407	11048120	merged_1_11047407
1	11048151	11050948	merged_1_11048151
1	11051148	11051546	merged_1_11051148
1	11064557	11067189	merged_1_11064557
1	11083096	11083291	merged_1_11083096
1	11088722	11089011	merged_1_11088722
1	11089268	11090188	merged_1_11089268
1	11090397	11090764	merged_1_11090397
1	11096850	11098528	merged_1_11096850
1	11098550	11100779	merged_1_11098550
1	11102098	11104255	merged_1_11102098
1	11111097	11112190	merged_1_11111097
1	11117468	11117770	merged_1_11117468
1	11125689	11128675	merged_1_11125689
1	11128858	11129411	merged_1_11128858
1	11131590	11132454	merged_1_11131590
1	11132573	11132899	merged_1_11132573
1	11147989	11153014	merged_1_11147989
1	11174131	11174856	merged_1_11174131
1	11204320	11204861	merged_1_11204320
1	11209061	11209193	merged_1_11209061
1	11212337	11212610	merged_1_11212337
1	11228524	11228880	merged_1_11228524
1	11241519	11242190	merged_1_11241519
1	11259035	11259769	merged_1_11259035
1	11276957	11277320	merged_1_11276957
1	11286522	11287776	merged_1_11286522
1	11298386	11299450	merged_1_11298386
1	11300990	11301838	merged_1_11300990
1	11302551	11310508	merged_1_11302551
1	11314850	11315336	merged_1_11314850
1	11324904	11325424	merged_1_11324904
1	11351502	11352161	merged_1_11351502
1	11352225	11352586	merged_1_11352225
1	11378101	11378481	merged_1_11378101
1	11407716	11408675	merged_1_11407716
1	11408846	11409467	merged_1_11408846
1	11409671	11409907	merged_1_11409671
1	11410139	11410285	merged_1_11410139
1	11421103	11421566	merged_1_11421103
1	11421999	11422421	merged_1_11421999
1	11427603	11428458	merged_1_11427603
1	11440714	11441637	merged_1_11440714
1	11478926	11479782	merged_1_11478926
1	11490131	11490661	merged_1_11490131
1	11490722	11491184	merged_1_11490722
1	11492949	11493663	merged_1_11492949
1	11502979	11512764	merged_1_11502979
1	11515912	11516140	merged_1_11515912
1	11517440	11522565	merged_1_11517440
1	11525735	11526414	merged_1_11525735
1	11536603	11537169	merged_1_11536603
1	11550882	11551086	merged_1_11550882
1	11552045	11552310	merged_1_11552045
1	11585720	11586464	merged_1_11585720
1	11609731	11610683	merged_1_11609731
1	11620574	11620946	merged_1_11620574
1	11631984	11632299	merged_1_11631984
1	11636855	11637880	merged_1_11636855
1	11643072	11643730	merged_1_11643072
1	11643882	11644640	merged_1_11643882
1	11648216	11648591	merged_1_11648216
1	11649271	11649472	merged_1_11649271
1	11660974	11662359	merged_1_11660974
1	11666353	11667150	merged_1_11666353
1	11669239	11669687	merged_1_11669239
1	11686189	11687239	merged_1_11686189
1	11692219	11693588	merged_1_11692219
1	11700085	11700631	merged_1_11700085
1	11700906	11701245	merged_1_11700906
1	11701398	11701830	merged_1_11701398
1	11703687	11705190	merged_1_11703687
1	11706366	11706614	merged_1_11706366
1	11706848	11707083	merged_1_11706848
1	11707282	11707882	merged_1_11707282
1	11710589	11711552	merged_1_11710589
1	11711724	11711906	merged_1_11711724
1	11720502	11720735	merged_1_11720502
1	11733018	11733476	merged_1_11733018
1	11733583	11735007	merged_1_11733583
1	11735904	11736149	merged_1_11735904
1	11736421	11736917	merged_1_11736421
1	11737377	11737770	merged_1_11737377
1	11740520	11740939	merged_1_11740520
1	11752264	11754227	merged_1_11752264
1	11754402	11755109	merged_1_11754402
1	11783295	11783607	merged_1_11783295
1	11788203	11788503	merged_1_11788203
1	11789279	11794139	merged_1_11789279
1	11803499	11804208	merged_1_11803499
1	11805755	11806408	merged_1_11805755
1	11806537	11806806	merged_1_11806537
1	11807522	11808318	merged_1_11807522
1	11817581	11818751	merged_1_11817581
1	11822104	11822758	merged_1_11822104
1	11826223	11826784	merged_1_11826223
1	11834581	11837739	merged_1_11834581
1	11861204	11861922	merged_1_11861204
1	11879673	11881393	merged_1_11879673
1	11887050	11888252	merged_1_11887050
1	11891011	11892178	merged_1_11891011
1	11892857	11893666	merged_1_11892857
1	11893954	11897202	merged_1_11893954
1	11899052	11901756	merged_1_11899052
1	11930549	11931028	merged_1_11930549
1	11935025	11935840	merged_1_11935025
1	11957745	11959802	merged_1_11957745
1	11960671	11961180	merged_1_11960671
1	11981066	11981183	merged_1_11981066
1	11982581	11983922	merged_1_11982581
1	11984166	11985127	merged_1_11984166
1	11987708	11988442	merged_1_11987708
1	11991868	11992680	merged_1_11991868
1	12009011	12010659	merged_1_12009011
1	12012538	12012967	merged_1_12012538
1	12013123	12013458	merged_1_12013123
1	12013588	12019716	merged_1_12013588
1	12019909	12020438	merged_1_12019909
1	12021638	12023081	merged_1_12021638
1	12031687	12033378	merged_1_12031687
1	12033847	12039471	merged_1_12033847
1	12040904	12042380	merged_1_12040904
1	12050085	12050499	merged_1_12050085
1	12059872	12060525	merged_1_12059872
1	12062279	12062725	merged_1_12062279
1	12062820	12063508	merged_1_12062820
1	12070677	12071618	merged_1_12070677
1	12077539	12078283	merged_1_12077539
1	12078395	12080845	merged_1_12078395
1	12083568	12084392	merged_1_12083568
1	12097110	12098023	merged_1_12097110
1	12133111	12133481	merged_1_12133111
1	12136791	12137268	merged_1_12136791
1	12137328	12138164	merged_1_12137328
1	12138743	12143424	merged_1_12138743
1	12155152	12155406	merged_1_12155152
1	12166361	12167139	merged_1_12166361
1	12172838	12174172	merged_1_12172838
1	12174443	12177192	merged_1_12174443
1	12183376	12184113	merged_1_12183376
1	12184572	12185016	merged_1_12184572
1	12185113	12185289	merged_1_12185113
1	12214935	12215360	merged_1_12214935
1	12218556	12219014	merged_1_12218556
1	12228835	12228933	merged_1_12228835
1	12240386	12240974	merged_1_12240386
1	12246711	12248758	merged_1_12246711
1	12249026	12249563	merged_1_12249026
1	12251900	12253538	merged_1_12251900
1	12262735	12264825	merged_1_12262735
1	12277324	12277726	merged_1_12277324
1	12282930	12283153	merged_1_12282930
1	12286550	12287757	merged_1_12286550
1	12292306	12294548	merged_1_12292306
1	12294563	12295053	merged_1_12294563
1	12297412	12298806	merged_1_12297412
1	12299149	12300475	merged_1_12299149
1	12302692	12303294	merged_1_12302692
1	12310642	12311102	merged_1_12310642
1	12328084	12328579	merged_1_12328084
1	12329032	12329388	merged_1_12329032
1	12333606	12333836	merged_1_12333606
1	12336133	12336470	merged_1_12336133
1	12336596	12337903	merged_1_12336596
1	12361500	12362864	merged_1_12361500
1	12363043	12364124	merged_1_12363043
1	12365681	12366096	merged_1_12365681
1	12373299	12373698	merged_1_12373299
1	12376425	12380383	merged_1_12376425
1	12387454	12388074	merged_1_12387454
1	12389674	12390123	merged_1_12389674
1	12391374	12391723	merged_1_12391374
1	12401379	12409896	merged_1_12401379
1	12424651	12425772	merged_1_12424651
1	12434991	12435270	merged_1_12434991
1	12435380	12435564	merged_1_12435380
1	12445017	12446958	merged_1_12445017
1	12457655	12458288	merged_1_12457655
1	12466974	12469743	merged_1_12466974
1	12469837	12471947	merged_1_12469837
1	12475336	12475651	merged_1_12475336
1	12476845	12477780	merged_1_12476845
1	12482962	12483537	merged_1_12482962
1	12497806	12499296	merged_1_12497806
1	12500324	12500553	merged_1_12500324
1	12509710	12511687	merged_1_12509710
1	12512661	12514273	merged_1_12512661
1	12517270	12517731	merged_1_12517270
1	12519670	12519936	merged_1_12519670
1	12525062	12526818	merged_1_12525062
1	12527187	12527787	merged_1_12527187
1	12530113	12530551	merged_1_12530113
1	12555169	12557423	merged_1_12555169
1	12557889	12559335	merged_1_12557889
1	12562336	12562543	merged_1_12562336
1	12562746	12563036	merged_1_12562746
1	12564046	12564357	merged_1_12564046
1	12565292	12574892	merged_1_12565292
1	12576182	12576605	merged_1_12576182
1	12577472	12579467	merged_1_12577472
1	12579588	12581993	merged_1_12579588
1	12590557	12591753	merged_1_12590557
1	12591941	12593947	merged_1_12591941
1	12594531	12595789	merged_1_12594531
1	12603739	12604072	merged_1_12603739
1	12610676	12611159	merged_1_12610676
1	12618376	12618728	merged_1_12618376
1	12619183	12619543	merged_1_12619183
1	12627045	12630977	merged_1_12627045
1	12635783	12635979	merged_1_12635783
1	12636552	12636709	merged_1_12636552
1	12640693	12641047	merged_1_12640693
1	12642996	12644068	merged_1_12642996
1	12644990	12645449	merged_1_12644990
1	12646032	12646209	merged_1_12646032
1	12651126	12652580	merged_1_12651126
1	12653038	12653399	merged_1_12653038
1	12662503	12662944	merged_1_12662503
1	12664496	12674064	merged_1_12664496
1	12674134	12678285	merged_1_12674134
1	12678397	12682292	merged_1_12678397
1	12682398	12685056	merged_1_12682398
1	12688770	12689052	merged_1_12688770
1	12691377	12692937	merged_1_12691377
1	12699828	12701968	merged_1_12699828
1	12703697	12704019	merged_1_12703697
1	12712075	12731399	merged_1_12712075
1	12732080	12735381	merged_1_12732080
1	12738285	12739083	merged_1_12738285
1	12739672	12743815	merged_1_12739672
1	12760400	12761821	merged_1_12760400
1	12766838	12769016	merged_1_12766838
1	12777851	12779160	merged_1_12777851
1	12791965	12792813	merged_1_12791965
1	12795370	12796157	merged_1_12795370
1	12797417	12799479	merged_1_12797417
1	12804382	12806293	merged_1_12804382
1	12808999	12809783	merged_1_12808999
1	12811476	12813476	merged_1_12811476
1	12813578	12814297	merged_1_12813578
1	12814405	12815549	merged_1_12814405
1	12815814	12816446	merged_1_12815814
1	12818166	12819451	merged_1_12818166
1	12819638	12820724	merged_1_12819638
1	12826201	12828503	merged_1_12826201
1	12829394	12836024	merged_1_12829394
1	12836658	12839742	merged_1_12836658
1	12844805	12846861	merged_1_12844805
1	12847428	12849904	merged_1_12847428
1	12851020	12851393	merged_1_12851020
1	12854183	12854480	merged_1_12854183
1	12854685	12855586	merged_1_12854685
1	12855974	12862348	merged_1_12855974
1	12862441	12865104	merged_1_12862441
1	12865238	12867140	merged_1_12865238
1	12872175	12872504	merged_1_12872175
1	12874185	12874339	merged_1_12874185
1	12875495	12875615	merged_1_12875495
1	12887183	12888324	merged_1_12887183
1	12894615	12895654	merged_1_12894615
1	12896170	12896670	merged_1_12896170
1	12899023	12903614	merged_1_12899023
1	12904037	12904372	merged_1_12904037
1	12905235	12908528	merged_1_12905235
1	12915964	12916279	merged_1_12915964
1	12918438	12918965	merged_1_12918438
1	12921941	12924289	merged_1_12921941
1	12925766	12930774	merged_1_12925766
1	12931755	12932645	merged_1_12931755
1	12942168	12945028	merged_1_12942168
1	12949819	12951867	merged_1_12949819
1	12951996	12953231	merged_1_12951996
1	12957811	12958743	merged_1_12957811
1	12959466	12960608	merged_1_12959466
1	12980193	12980696	merged_1_12980193
1	12987453	12987968	merged_1_12987453
1	12992959	12993691	merged_1_12992959
1	12994523	12995177	merged_1_12994523
1	12995367	12995742	merged_1_12995367
1	12995788	12997177	merged_1_12995788
1	12999813	13006225	merged_1_12999813
1	13006373	13014608	merged_1_13006373
1	13015870	13016145	merged_1_13015870
1	13016881	13017480	merged_1_13016881
1	13018431	13025251	merged_1_13018431
1	13027745	13029000	merged_1_13027745
1	13030284	13030587	merged_1_13030284
1	13033807	13034323	merged_1_13033807
1	13036801	13037477	merged_1_13036801
1	13038927	13039685	merged_1_13038927
1	13042616	13043789	merged_1_13042616
1	13049652	13050124	merged_1_13049652
1	13055405	13058144	merged_1_13055405
1	13059203	13059858	merged_1_13059203
1	13060075	13060418	merged_1_13060075
1	13060527	13060903	merged_1_13060527
1	13062344	13062655	merged_1_13062344
1	13065050	13065242	merged_1_13065050
1	13065801	13066749	merged_1_13065801
1	13067822	13069238	merged_1_13067822
1	13070655	13070923	merged_1_13070655
1	13075612	13076140	merged_1_13075612
1	13079962	13080425	merged_1_13079962
1	13082447	13085924	merged_1_13082447
1	13087210	13088107	merged_1_13087210
1	13088269	13089480	merged_1_13088269
1	13097648	13098447	merged_1_13097648
1	13102209	13102835	merged_1_13102209
1	13104217	13104624	merged_1_13104217
1	13107376	13108326	merged_1_13107376
1	13108524	13110097	merged_1_13108524
1	13110138	13110862	merged_1_13110138
1	13111596	13112356	merged_1_13111596
1	13114238	13115004	merged_1_13114238
1	13119412	13119683	merged_1_13119412
1	13121305	13121947	merged_1_13121305
1	13126773	13128606	merged_1_13126773
1	13129927	13130528	merged_1_13129927
1	13131352	13133704	merged_1_13131352
1	13133762	13134659	merged_1_13133762
1	13134773	13137980	merged_1_13134773
1	13138066	13140283	merged_1_13138066
1	13143406	13144143	merged_1_13143406
1	13144254	13145031	merged_1_13144254
1	13148189	13150645	merged_1_13148189
1	13150967	13151564	merged_1_13150967
1	13151778	13154249	merged_1_13151778
1	13155714	13156470	merged_1_13155714
1	13160689	13161005	merged_1_13160689
1	13166188	13167412	merged_1_13166188
1	13170650	13171512	merged_1_13170650
1	13172890	13175299	merged_1_13172890
1	13175435	13180951	merged_1_13175435
1	13181314	13183064	merged_1_13181314
1	13183169	13190342	merged_1_13183169
1	13190883	13192568	merged_1_13190883
1	13198410	13198817	merged_1_13198410
1	13198941	13200137	merged_1_13198941
1	13212327	13213213	merged_1_13212327
1	13215115	13216155	merged_1_13215115
1	13217936	13218595	merged_1_13217936
1	13219538	13220046	merged_1_13219538
1	13230589	13234637	merged_1_13230589
1	13234762	13245621	merged_1_13234762
1	13246435	13249280	merged_1_13246435
1	13249338	13251094	merged_1_13249338
1	13256772	13257288	merged_1_13256772
1	13259090	13261196	merged_1_13259090
1	13263514	13270378	merged_1_13263514
1	13271292	13271906	merged_1_13271292
1	13272401	13276245	merged_1_13272401
1	13282136	13285869	merged_1_13282136
1	13286820	13289195	merged_1_13286820
1	13292789	13294470	merged_1_13292789
1	13294924	13297289	merged_1_13294924
1	13297404	13298264	merged_1_13297404
1	13298409	13301690	merged_1_13298409
1	13304634	13307628	merged_1_13304634
1	13307743	13312601	merged_1_13307743
1	13313517	13313938	merged_1_13313517
1	13323922	13324258	merged_1_13323922
1	13326439	13329445	merged_1_13326439
1	13329564	13330077	merged_1_13329564
1	13330368	13332234	merged_1_13330368
1	13334049	13336997	merged_1_13334049
1	13337269	13338730	merged_1_13337269
1	13338890	13339768	merged_1_13338890
1	13342330	13342952	merged_1_13342330
1	13345950	13346131	merged_1_13345950
1	13347990	13349951	merged_1_13347990
1	13354979	13355863	merged_1_13354979
1	13356907	13357668	merged_1_13356907
1	13359176	13359370	merged_1_13359176
1	13360582	13361130	merged_1_13360582
1	13377695	13378400	merged_1_13377695
1	13388021	13388494	merged_1_13388021
1	13397609	13400622	merged_1_13397609
1	13406929	13407525	merged_1_13406929
1	13407791	13408068	merged_1_13407791
1	13414006	13415393	merged_1_13414006
1	13419337	13421472	merged_1_13419337
1	13421544	13422668	merged_1_13421544
1	13424748	13425473	merged_1_13424748
1	13425628	13434275	merged_1_13425628
1	13434454	13437657	merged_1_13434454
1	13437784	13438786	merged_1_13437784
1	13439352	13440069	merged_1_13439352
1	13440170	13448497	merged_1_13440170
1	13461807	13462373	merged_1_13461807
1	13463165	13463828	merged_1_13463165
1	13465897	13466219	merged_1_13465897
1	13482046	13488333	merged_1_13482046
1	13488564	13490460	merged_1_13488564
1	13494605	13496096	merged_1_13494605
1	13499125	13500537	merged_1_13499125
1	13506838	13516874	merged_1_13506838
1	13517431	13521455	merged_1_13517431
1	13521582	13524178	merged_1_13521582
1	13524298	13525370	merged_1_13524298
1	13525463	13526803	merged_1_13525463
1	13526916	13527961	merged_1_13526916
1	13532864	13533122	merged_1_13532864
1	13544357	13545904	merged_1_13544357
1	13548146	13548511	merged_1_13548146
1	13559730	13563149	merged_1_13559730
1	13563277	13565595	merged_1_13563277
1	13566071	13566391	merged_1_13566071
1	13566938	13567457	merged_1_13566938
1	13567702	13570323	merged_1_13567702
1	13571851	13577087	merged_1_13571851
1	13577283	13580605	merged_1_13577283
1	13580640	13581726	merged_1_13580640
1	13581832	13582169	merged_1_13581832
1	13584750	13585935	merged_1_13584750
1	13586342	13586803	merged_1_13586342
1	13590874	13591353	merged_1_13590874
1	13591667	13593723	merged_1_13591667
1	13594456	13597758	merged_1_13594456
1	13598486	13600185	merged_1_13598486
1	13603902	13604596	merged_1_13603902
1	13604750	13606709	merged_1_13604750
1	13606854	13609044	merged_1_13606854
1	13610807	13613514	merged_1_13610807
1	13622157	13622862	merged_1_13622157
1	13623551	13624310	merged_1_13623551
1	13624438	13627332	merged_1_13624438
1	13630480	13633262	merged_1_13630480
1	13636501	13637961	merged_1_13636501
1	13639021	13639894	merged_1_13639021
1	13640075	13640339	merged_1_13640075
1	13643396	13647685	merged_1_13643396
1	13647823	13656101	merged_1_13647823
1	13656579	13658174	merged_1_13656579
1	13659266	13667668	merged_1_13659266
1	13674200	13674991	merged_1_13674200
1	13675180	13675869	merged_1_13675180
1	13676268	13680322	merged_1_13676268
1	13680412	13682922	merged_1_13680412
1	13687482	13687896	merged_1_13687482
1	13689253	13690886	merged_1_13689253
1	13690969	13693408	merged_1_13690969
1	13694537	13695231	merged_1_13694537
1	13704023	13706583	merged_1_13704023
1	13707551	13709680	merged_1_13707551
1	13716204	13717802	merged_1_13716204
1	13720184	13721728	merged_1_13720184
1	13724333	13725639	merged_1_13724333
1	13725749	13728391	merged_1_13725749
1	13728513	13729176	merged_1_13728513
1	13729332	13729934	merged_1_13729332
1	13730112	13731869	merged_1_13730112
1	13732555	13733389	merged_1_13732555
1	13734609	13735365	merged_1_13734609
1	13735565	13738079	merged_1_13735565
1	13738198	13739775	merged_1_13738198
1	13744287	13745036	merged_1_13744287
1	13745977	13746510	merged_1_13745977
1	13746565	13747504	merged_1_13746565
1	13747680	13748482	merged_1_13747680
1	13751151	13752871	merged_1_13751151
1	13754938	13756285	merged_1_13754938
1	13758606	13759097	merged_1_13758606
1	13761875	13762611	merged_1_13761875
1	13766925	13767377	merged_1_13766925
1	13768131	13775183	merged_1_13768131
1	13776456	13777467	merged_1_13776456
1	13777574	13781832	merged_1_13777574
1	13782087	13784242	merged_1_13782087
1	13784255	13789163	merged_1_13784255
1	13789442	13790399	merged_1_13789442
1	13790456	13792771	merged_1_13790456
1	13792909	13795818	merged_1_13792909
1	13796666	13797951	merged_1_13796666
1	13799474	13801924	merged_1_13799474
1	13802102	13803418	merged_1_13802102
1	13811190	13811504	merged_1_13811190
1	13812266	13812613	merged_1_13812266
1	13812633	13813027	merged_1_13812633
1	13818219	13824070	merged_1_13818219
1	13824218	13825849	merged_1_13824218
1	13826036	13834824	merged_1_13826036
1	13835317	13836476	merged_1_13835317
1	13837814	13838084	merged_1_13837814
1	13841407	13842361	merged_1_13841407
1	13845578	13848087	merged_1_13845578
1	13848237	13849235	merged_1_13848237
1	13849283	13852717	merged_1_13849283
1	13854146	13855837	merged_1_13854146
1	13856161	13857307	merged_1_13856161
1	13857604	13860971	merged_1_13857604
1	13861111	13870321	merged_1_13861111
1	13870613	13871970	merged_1_13870613
1	13872052	13872481	merged_1_13872052
1	13873063	13874660	merged_1_13873063
1	13874684	13875833	merged_1_13874684
1	13880032	13881671	merged_1_13880032
1	13881976	13882296	merged_1_13881976
1	13882315	13890079	merged_1_13882315
1	13890139	13891638	merged_1_13890139
1	13893730	13895385	merged_1_13893730
1	13896172	13896554	merged_1_13896172
1	13901628	13905504	merged_1_13901628
1	13906612	13908294	merged_1_13906612
1	13908501	13914682	merged_1_13908501
1	13914798	13920713	merged_1_13914798
1	13920854	13921557	merged_1_13920854
1	13922418	13926568	merged_1_13922418
1	13926686	13927411	merged_1_13926686
1	13932745	13933469	merged_1_13932745
1	13933617	13935202	merged_1_13933617
1	13937024	13938738	merged_1_13937024
1	13939323	13944189	merged_1_13939323
1	13944415	13955215	merged_1_13944415
1	13955434	13957423	merged_1_13955434
1	13958942	13960034	merged_1_13958942
1	13960056	13961245	merged_1_13960056
1	13961579	13963440	merged_1_13961579
1	13963563	13964450	merged_1_13963563
1	13966514	13968258	merged_1_13966514
1	13969515	13971026	merged_1_13969515
1	13972041	13974136	merged_1_13972041
1	13975007	13977041	merged_1_13975007
1	13977553	13980249	merged_1_13977553
1	13986606	13987365	merged_1_13986606
1	13988851	13990824	merged_1_13988851
1	13991105	13992358	merged_1_13991105
1	13993223	13995621	merged_1_13993223
1	13997490	13999339	merged_1_13997490
1	14000371	14000825	merged_1_14000371
1	14002521	14003107	merged_1_14002521
1	14004807	14006559	merged_1_14004807
1	14008186	14009003	merged_1_14008186
1	14009590	14011171	merged_1_14009590
1	14011821	14012262	merged_1_14011821
1	14012760	14013715	merged_1_14012760
1	14017930	14018833	merged_1_14017930
1	14019307	14024752	merged_1_14019307
1	14030792	14031249	merged_1_14030792
1	14031509	14034197	merged_1_14031509
1	14035224	14037124	merged_1_14035224
1	14039760	14042250	merged_1_14039760
1	14042530	14045056	merged_1_14042530
1	14048847	14051021	merged_1_14048847
1	14064880	14066018	merged_1_14064880
1	14066785	14068791	merged_1_14066785
1	14069362	14071134	merged_1_14069362
1	14071427	14072563	merged_1_14071427
1	14076295	14077156	merged_1_14076295
1	14081591	14087711	merged_1_14081591
1	14087804	14088778	merged_1_14087804
1	14088884	14090826	merged_1_14088884
1	14092304	14094764	merged_1_14092304
1	14094999	14095605	merged_1_14094999
1	14095741	14096332	merged_1_14095741
1	14096542	14097352	merged_1_14096542
1	14099597	14102919	merged_1_14099597
1	14102969	14105778	merged_1_14102969
1	14106728	14107469	merged_1_14106728
1	14114901	14117329	merged_1_14114901
1	14121494	14123068	merged_1_14121494
1	14125542	14127464	merged_1_14125542
1	14134456	14136664	merged_1_14134456
1	14137008	14138800	merged_1_14137008
1	14139204	14140391	merged_1_14139204
1	14141536	14143383	merged_1_14141536
1	14143505	14146228	merged_1_14143505
1	14146460	14146628	merged_1_14146460
1	14146735	14147202	merged_1_14146735
1	14151318	14151681	merged_1_14151318
1	14152821	14153271	merged_1_14152821
1	14154621	14156078	merged_1_14154621
1	14164063	14164936	merged_1_14164063
1	14165878	14166109	merged_1_14165878
1	14169418	14169657	merged_1_14169418
1	14178093	14178828	merged_1_14178093
1	14180776	14186400	merged_1_14180776
1	14186685	14187559	merged_1_14186685
1	14187650	14191626	merged_1_14187650
1	14191795	14195268	merged_1_14191795
1	14200739	14207051	merged_1_14200739
1	14207152	14208485	merged_1_14207152
1	14208651	14209499	merged_1_14208651
1	14210795	14211407	merged_1_14210795
1	14213835	14215099	merged_1_14213835
1	14215212	14216319	merged_1_14215212
1	14216402	14220665	merged_1_14216402
1	14220767	14223878	merged_1_14220767
1	14224375	14226709	merged_1_14224375
1	14226832	14231438	merged_1_14226832
1	14232026	14236399	merged_1_14232026
1	14237417	14239437	merged_1_14237417
1	14239590	14245302	merged_1_14239590
1	14246697	14248986	merged_1_14246697
1	14249057	14255096	merged_1_14249057
1	14256585	14257456	merged_1_14256585
1	14257653	14260720	merged_1_14257653
1	14260843	14262904	merged_1_14260843
1	14263123	14273837	merged_1_14263123
1	14273898	14277693	merged_1_14273898
1	14280061	14280912	merged_1_14280061
1	14280974	14283629	merged_1_14280974
1	14286146	14287959	merged_1_14286146
1	14296221	14296860	merged_1_14296221
1	14297482	14299025	merged_1_14297482
1	14300271	14301863	merged_1_14300271
1	14307025	14307302	merged_1_14307025
1	14308716	14309077	merged_1_14308716
1	14309278	14309666	merged_1_14309278
1	14310295	14312254	merged_1_14310295
1	14313522	14314939	merged_1_14313522
1	14315272	14318351	merged_1_14315272
1	14318548	14321121	merged_1_14318548
1	14322933	14324329	merged_1_14322933
1	14329642	14330240	merged_1_14329642
1	14330355	14330841	merged_1_14330355
1	14333982	14338547	merged_1_14333982
1	14339413	14340433	merged_1_14339413
1	14340555	14343119	merged_1_14340555
1	14344356	14347451	merged_1_14344356
1	14358507	14359497	merged_1_14358507
1	14365708	14368381	merged_1_14365708
1	14368499	14372334	merged_1_14368499
1	14372436	14373744	merged_1_14372436
1	14373814	14374553	merged_1_14373814
1	14374634	14375913	merged_1_14374634
1	14383559	14385859	merged_1_14383559
1	14386521	14388461	merged_1_14386521
1	14388598	14390277	merged_1_14388598
1	14390452	14393101	merged_1_14390452
1	14410691	14414075	merged_1_14410691
1	14414239	14418608	merged_1_14414239
1	14418714	14420206	merged_1_14418714
1	14420270	14421027	merged_1_14420270
1	14429915	14433854	merged_1_14429915
1	14434147	14439939	merged_1_14434147
1	14440200	14443804	merged_1_14440200
1	14445175	14448877	merged_1_14445175
1	14449862	14450514	merged_1_14449862
1	14450891	14461176	merged_1_14450891
1	14461209	14463164	merged_1_14461209
1	14464811	14465907	merged_1_14464811
1	14466910	14468187	merged_1_14466910
1	14468563	14470586	merged_1_14468563
1	14475610	14480131	merged_1_14475610
1	14487414	14488371	merged_1_14487414
1	14489068	14496634	merged_1_14489068
1	14497536	14499021	merged_1_14497536
1	14499130	14504980	merged_1_14499130
1	14505584	14506381	merged_1_14505584
1	14539030	14541045	merged_1_14539030
1	14583463	14585013	merged_1_14583463
1	14586600	14588802	merged_1_14586600
1	14589938	14590766	merged_1_14589938
1	14598235	14599245	merged_1_14598235
1	14600024	14602745	merged_1_14600024
1	14609922	14610637	merged_1_14609922
1	14683688	14685333	merged_1_14683688
1	14719160	14720619	merged_1_14719160
1	14720861	14722522	merged_1_14720861
1	14808404	14814018	merged_1_14808404
1	14825836	14827073	merged_1_14825836
1	14840361	14855758	merged_1_14840361
1	14856716	14856916	merged_1_14856716
1	14865739	14866904	merged_1_14865739
1	14867466	14882449	merged_1_14867466
1	14901043	14903305	merged_1_14901043
1	14903386	14904710	merged_1_14903386
1	14907617	14908135	merged_1_14907617
1	14917127	14917488	merged_1_14917127
1	14921706	14923375	merged_1_14921706
1	14926067	14927003	merged_1_14926067
1	15015907	15018306	merged_1_15015907
1	15018503	15020363	merged_1_15018503
1	15020502	15024218	merged_1_15020502
1	15024320	15025367	merged_1_15024320
1	15025486	15028781	merged_1_15025486
1	15028906	15035064	merged_1_15028906
1	15035174	15036131	merged_1_15035174
1	15036227	15044050	merged_1_15036227
1	15044192	15054407	merged_1_15044192
1	15058294	15058454	merged_1_15058294
1	15058598	15059445	merged_1_15058598
1	15060104	15061682	merged_1_15060104
1	15062973	15065049	merged_1_15062973
1	15066495	15071468	merged_1_15066495
1	15071546	15074894	merged_1_15071546
1	15075054	15077756	merged_1_15075054
1	15077976	15078970	merged_1_15077976
1	15081749	15082284	merged_1_15081749
1	15082391	15084758	merged_1_15082391
1	15136290	15136733	merged_1_15136290
1	15149860	15150721	merged_1_15149860
1	15161385	15163165	merged_1_15161385
1	15179091	15179885	merged_1_15179091
1	15180727	15184095	merged_1_15180727
1	15184550	15190199	merged_1_15184550
1	15211580	15212222	merged_1_15211580
1	15214531	15215494	merged_1_15214531
1	15383309	15384659	merged_1_15383309
1	15413933	15418256	merged_1_15413933
1	15442571	15445304	merged_1_15442571
1	15445404	15445805	merged_1_15445404
1	15446059	15446979	merged_1_15446059
1	15448217	15453088	merged_1_15448217
1	15453239	15467256	merged_1_15453239
1	15467360	15468661	merged_1_15467360
1	15469398	15471215	merged_1_15469398
1	15471274	15482540	merged_1_15471274
1	15483343	15486505	merged_1_15483343
1	15487452	15488750	merged_1_15487452
1	15488827	15496597	merged_1_15488827
1	15497434	15502598	merged_1_15497434
1	15503305	15504819	merged_1_15503305
1	15504984	15506753	merged_1_15504984
1	15506892	15509281	merged_1_15506892
1	15510000	15510400	merged_1_15510000
1	15512098	15516220	merged_1_15512098
1	15516362	15519407	merged_1_15516362
1	15521789	15522875	merged_1_15521789
1	15524915	15525912	merged_1_15524915
1	15530476	15531696	merged_1_15530476
1	15531807	15537718	merged_1_15531807
1	15538827	15550461	merged_1_15538827
1	15551286	15552730	merged_1_15551286
1	15553580	15558658	merged_1_15553580
1	15559210	15563015	merged_1_15559210
1	15563079	15566595	merged_1_15563079
1	15566727	15569886	merged_1_15566727
1	15569958	15571293	merged_1_15569958
1	15573062	15575244	merged_1_15573062
1	15575785	15579014	merged_1_15575785
1	15579946	15582225	merged_1_15579946
1	15588734	15589732	merged_1_15588734
1	15610179	15613227	merged_1_15610179
1	15615456	15616786	merged_1_15615456
1	15619897	15620721	merged_1_15619897
1	15629886	15630564	merged_1_15629886
1	15630849	15632494	merged_1_15630849
1	15632807	15634625	merged_1_15632807
1	15634750	15636216	merged_1_15634750
1	15636373	15637301	merged_1_15636373
1	15637362	15641364	merged_1_15637362
1	15644301	15650076	merged_1_15644301
1	15653517	15657011	merged_1_15653517
1	15657305	15658408	merged_1_15657305
1	15660533	15661651	merged_1_15660533
1	15661733	15663757	merged_1_15661733
1	15664846	15670236	merged_1_15664846
1	15670423	15675329	merged_1_15670423
1	15680541	15681492	merged_1_15680541
1	15682360	15683634	merged_1_15682360
1	15684213	15685771	merged_1_15684213
1	15688130	15689227	merged_1_15688130
1	15698647	15702175	merged_1_15698647
1	15703508	15704646	merged_1_15703508
1	15706891	15713801	merged_1_15706891
1	15720854	15721265	merged_1_15720854
1	15722212	15722806	merged_1_15722212
1	15724143	15725297	merged_1_15724143
1	15727611	15727772	merged_1_15727611
1	15740386	15741141	merged_1_15740386
1	15755894	15757722	merged_1_15755894
1	15757918	15758632	merged_1_15757918
1	15759603	15761544	merged_1_15759603
1	15761884	15762464	merged_1_15761884
1	15763014	15764268	merged_1_15763014
1	15764902	15766269	merged_1_15764902
1	15766865	15767877	merged_1_15766865
1	15784388	15786832	merged_1_15784388
1	15789877	15790537	merged_1_15789877
1	15799765	15800532	merged_1_15799765
1	15800683	15805593	merged_1_15800683
1	15810585	15811164	merged_1_15810585
1	15821556	15821996	merged_1_15821556
1	15824538	15829710	merged_1_15824538
1	15830276	15833483	merged_1_15830276
1	15833743	15834148	merged_1_15833743
1	15836441	15841968	merged_1_15836441
1	15842521	15845826	merged_1_15842521
1	15845957	15846534	merged_1_15845957
1	15849341	15851298	merged_1_15849341
1	15852430	15853398	merged_1_15852430
1	15855784	15856735	merged_1_15855784
1	15856875	15858413	merged_1_15856875
1	15861712	15862478	merged_1_15861712
1	15865991	15868031	merged_1_15865991
1	15868155	15871610	merged_1_15868155
1	15872658	15875560	merged_1_15872658
1	15878646	15879697	merged_1_15878646
1	15881357	15881839	merged_1_15881357
1	15884664	15887061	merged_1_15884664
1	15887891	15888810	merged_1_15887891
1	15889428	15891200	merged_1_15889428
1	15905512	15906048	merged_1_15905512
1	15907484	15908518	merged_1_15907484
1	15909019	15916681	merged_1_15909019
1	15916797	15920087	merged_1_15916797
1	15920680	15922035	merged_1_15920680
1	15925278	15925727	merged_1_15925278
1	15935357	15936022	merged_1_15935357
1	15939698	15940109	merged_1_15939698
1	15940866	15941294	merged_1_15940866
1	15941775	15943227	merged_1_15941775
1	15943399	15944863	merged_1_15943399
1	15950524	15951159	merged_1_15950524
1	15951266	15954671	merged_1_15951266
1	15956390	15958035	merged_1_15956390
1	15958235	15960025	merged_1_15958235
1	15961489	15965038	merged_1_15961489
1	15965150	15965837	merged_1_15965150
1	15966282	15968252	merged_1_15966282
1	15968426	15970133	merged_1_15968426
1	15971409	15972505	merged_1_15971409
1	15984211	15985005	merged_1_15984211
1	15988749	15990912	merged_1_15988749
1	15991464	15994306	merged_1_15991464
1	16002523	16004890	merged_1_16002523
1	16005621	16008298	merged_1_16005621
1	16011754	16022025	merged_1_16011754
1	16022769	16025927	merged_1_16022769
1	16026063	16029586	merged_1_16026063
1	16033109	16035230	merged_1_16033109
1	16035911	16036851	merged_1_16035911
1	16045870	16047085	merged_1_16045870
1	16047406	16048789	merged_1_16047406
1	16062515	16065186	merged_1_16062515
1	16065900	16067767	merged_1_16065900
1	16085192	16087249	merged_1_16085192
1	16092880	16094029	merged_1_16092880
1	16094518	16095649	merged_1_16094518
1	16096922	16101728	merged_1_16096922
1	16101860	16103125	merged_1_16101860
1	16103537	16104661	merged_1_16103537
1	16109697	16111271	merged_1_16109697
1	16113554	16114860	merged_1_16113554
1	16115919	16120981	merged_1_16115919
1	16121113	16122605	merged_1_16121113
1	16122698	16125655	merged_1_16122698
1	16133928	16134274	merged_1_16133928
1	16142134	16143572	merged_1_16142134
1	16145406	16148530	merged_1_16145406
1	16156777	16156904	merged_1_16156777
1	16163650	16164008	merged_1_16163650
1	16164611	16164981	merged_1_16164611
1	16165095	16170386	merged_1_16165095
1	16172302	16173214	merged_1_16172302
1	16173628	16175068	merged_1_16173628
1	16175494	16176000	merged_1_16175494
1	16176270	16177896	merged_1_16176270
1	16178379	16179825	merged_1_16178379
1	16182069	16182847	merged_1_16182069
1	16183432	16184575	merged_1_16183432
1	16189054	16191841	merged_1_16189054
1	16192883	16194083	merged_1_16192883
1	16194182	16195673	merged_1_16194182
1	16195956	16198347	merged_1_16195956
1	16198425	16204117	merged_1_16198425
1	16204280	16206259	merged_1_16204280
1	16208400	16210724	merged_1_16208400
1	16212087	16212641	merged_1_16212087
1	16231662	16232175	merged_1_16231662
1	16236667	16246769	merged_1_16236667
1	16246877	16253309	merged_1_16246877
1	16253903	16254240	merged_1_16253903
1	16255629	16257071	merged_1_16255629
1	16258649	16259964	merged_1_16258649
1	16260236	16260506	merged_1_16260236
1	16261571	16262665	merged_1_16261571
1	16265243	16265825	merged_1_16265243
1	16273836	16274848	merged_1_16273836
1	16279092	16280616	merged_1_16279092
1	16281458	16287476	merged_1_16281458
1	16287591	16288746	merged_1_16287591
1	16288823	16292622	merged_1_16288823
1	16293629	16294858	merged_1_16293629
1	16295222	16299317	merged_1_16295222
1	16299543	16300682	merged_1_16299543
1	16300748	16303435	merged_1_16300748
1	16304626	16305940	merged_1_16304626
1	16306202	16306951	merged_1_16306202
1	16307692	16307825	merged_1_16307692
1	16310931	16318258	merged_1_16310931
1	16318847	16321808	merged_1_16318847
1	16322335	16325518	merged_1_16322335
1	16327001	16336034	merged_1_16327001
1	16336923	16339753	merged_1_16336923
1	16339924	16340969	merged_1_16339924
1	16341076	16341475	merged_1_16341076
1	16341751	16342638	merged_1_16341751
1	16342862	16345191	merged_1_16342862
1	16345315	16345939	merged_1_16345315
1	16346087	16347287	merged_1_16346087
1	16347931	16348912	merged_1_16347931
1	16348947	16361421	merged_1_16348947
1	16361616	16362810	merged_1_16361616
1	16363010	16363739	merged_1_16363010
1	16363826	16371279	merged_1_16363826
1	16371315	16373569	merged_1_16371315
1	16373994	16386800	merged_1_16373994
1	16386889	16391009	merged_1_16386889
1	16391321	16393495	merged_1_16391321
1	16395300	16396935	merged_1_16395300
1	16397158	16398339	merged_1_16397158
1	16400315	16401097	merged_1_16400315
1	16403572	16403898	merged_1_16403572
1	16406897	16408014	merged_1_16406897
1	16413376	16414658	merged_1_16413376
1	16418446	16419098	merged_1_16418446
1	16419232	16421645	merged_1_16419232
1	16422383	16423542	merged_1_16422383
1	16430394	16430774	merged_1_16430394
1	16430881	16434271	merged_1_16430881
1	16438997	16439286	merged_1_16438997
1	16448686	16452027	merged_1_16448686
1	16452140	16454041	merged_1_16452140
1	16455042	16456382	merged_1_16455042
1	16456489	16458921	merged_1_16456489
1	16459444	16460370	merged_1_16459444
1	16462593	16463527	merged_1_16462593
1	16467424	16467863	merged_1_16467424
1	16474168	16476987	merged_1_16474168
1	16477380	16477808	merged_1_16477380
1	16477946	16478068	merged_1_16477946
1	16483143	16483369	merged_1_16483143
1	16488882	16490055	merged_1_16488882
1	16490467	16493324	merged_1_16490467
1	16494359	16496249	merged_1_16494359
1	16496379	16498825	merged_1_16496379
1	16498964	16500690	merged_1_16498964
1	16500840	16506205	merged_1_16500840
1	16507461	16532516	merged_1_16507461
1	16533642	16534540	merged_1_16533642
1	16535294	16536587	merged_1_16535294
1	16538434	16540331	merged_1_16538434
1	16540619	16542227	merged_1_16540619
1	16542388	16543594	merged_1_16542388
1	16544045	16544663	merged_1_16544045
1	16547723	16548346	merged_1_16547723
1	16550880	16554820	merged_1_16550880
1	16555300	16556528	merged_1_16555300
1	16556670	16559294	merged_1_16556670
1	16562060	16562520	merged_1_16562060
1	16564043	16564556	merged_1_16564043
1	16568852	16570509	merged_1_16568852
1	16581442	16589551	merged_1_16581442
1	16590388	16591512	merged_1_16590388
1	16591998	16592298	merged_1_16591998
1	16592509	16592716	merged_1_16592509
1	16592971	16593127	merged_1_16592971
1	16593270	16594869	merged_1_16593270
1	16595025	16596841	merged_1_16595025
1	16597925	16599013	merged_1_16597925
1	16599117	16599886	merged_1_16599117
1	16600008	16606422	merged_1_16600008
1	16606514	16612221	merged_1_16606514
1	16612345	16613725	merged_1_16612345
1	16624434	16624782	merged_1_16624434
1	16625504	16637498	merged_1_16625504
1	16641026	16641375	merged_1_16641026
1	16645712	16646309	merged_1_16645712
1	16650145	16651913	merged_1_16650145
1	16658271	16658605	merged_1_16658271
1	16659467	16664347	merged_1_16659467
1	16665992	16666851	merged_1_16665992
1	16667364	16667843	merged_1_16667364
1	16669813	16670694	merged_1_16669813
1	16671252	16673176	merged_1_16671252
1	16673266	16673535	merged_1_16673266
1	16673680	16674044	merged_1_16673680
1	16674262	16680197	merged_1_16674262
1	16680246	16684303	merged_1_16680246
1	16684972	16686591	merged_1_16684972
1	16689722	16690320	merged_1_16689722
1	16691154	16699078	merged_1_16691154
1	16700985	16701751	merged_1_16700985
1	16702629	16702884	merged_1_16702629
1	16706419	16707405	merged_1_16706419
1	16707502	16707979	merged_1_16707502
1	16709972	16710562	merged_1_16709972
1	16710954	16712168	merged_1_16710954
1	16712250	16712991	merged_1_16712250
1	16716769	16718413	merged_1_16716769
1	16721954	16722107	merged_1_16721954
1	16723270	16723879	merged_1_16723270
1	16724035	16724711	merged_1_16724035
1	16724730	16734538	merged_1_16724730
1	16737669	16738771	merged_1_16737669
1	16741634	16743070	merged_1_16741634
1	16743257	16746579	merged_1_16743257
1	16748831	16751842	merged_1_16748831
1	16752355	16752887	merged_1_16752355
1	16754492	16755302	merged_1_16754492
1	16761570	16761865	merged_1_16761570
1	16769845	16771053	merged_1_16769845
1	16773502	16773781	merged_1_16773502
1	16774118	16774658	merged_1_16774118
1	16778074	16778240	merged_1_16778074
1	16779137	16779775	merged_1_16779137
1	16790279	16792157	merged_1_16790279
1	16792291	16792616	merged_1_16792291
1	16793425	16794427	merged_1_16793425
1	16799181	16799623	merged_1_16799181
1	16807433	16808104	merged_1_16807433
1	16810675	16811028	merged_1_16810675
1	16815260	16815739	merged_1_16815260
1	16815916	16816565	merged_1_16815916
1	16822795	16823023	merged_1_16822795
1	16824972	16825365	merged_1_16824972
1	16825507	16825871	merged_1_16825507
1	16828506	16828921	merged_1_16828506
1	16840648	16842761	merged_1_16840648
1	16843245	16844078	merged_1_16843245
1	16844292	16844735	merged_1_16844292
1	16846510	16847398	merged_1_16846510
1	16853215	16858142	merged_1_16853215
1	16858516	16859191	merged_1_16858516
1	16860591	16861787	merged_1_16860591
1	16863192	16863512	merged_1_16863192
1	16863994	16864370	merged_1_16863994
1	16864900	16864976	merged_1_16864900
1	16866692	16866883	merged_1_16866692
1	16867709	16869034	merged_1_16867709
1	16870096	16871143	merged_1_16870096
1	16876807	16878496	merged_1_16876807
1	16879238	16880747	merged_1_16879238
1	16880852	16882528	merged_1_16880852
1	16882632	16887216	merged_1_16882632
1	16889284	16889665	merged_1_16889284
1	16889902	16890079	merged_1_16889902
1	16890526	16891182	merged_1_16890526
1	16892081	16892281	merged_1_16892081
1	16899347	16899827	merged_1_16899347
1	16902741	16903437	merged_1_16902741
1	16904206	16904819	merged_1_16904206
1	16905089	16905294	merged_1_16905089
1	16923223	16923276	merged_1_16923223
1	16924822	16925928	merged_1_16924822
1	16929810	16930191	merged_1_16929810
1	16936702	16936998	merged_1_16936702
1	16937887	16938153	merged_1_16937887
1	16939117	16939624	merged_1_16939117
1	16942642	16945685	merged_1_16942642
1	16945758	16948292	merged_1_16945758
1	16948410	16953716	merged_1_16948410
1	16954164	16955008	merged_1_16954164
1	16955886	16956353	merged_1_16955886
1	16956451	16960665	merged_1_16956451
1	16960837	16962608	merged_1_16960837
1	16965750	16966870	merged_1_16965750
1	16967149	16967420	merged_1_16967149
1	16967586	16967810	merged_1_16967586
1	16968083	16968370	merged_1_16968083
1	16969156	16969795	merged_1_16969156
1	16974832	16975535	merged_1_16974832
1	16984748	16986250	merged_1_16984748
1	16987172	16987894	merged_1_16987172
1	16988556	16989953	merged_1_16988556
1	16998556	16998923	merged_1_16998556
1	17004161	17005429	merged_1_17004161
1	17005506	17006482	merged_1_17005506
1	17006653	17007558	merged_1_17006653
1	17011849	17012130	merged_1_17011849
1	17015586	17015915	merged_1_17015586
1	17016387	17020869	merged_1_17016387
1	17023070	17030858	merged_1_17023070
1	17035005	17036438	merged_1_17035005
1	17036543	17038349	merged_1_17036543
1	17038714	17044898	merged_1_17038714
1	17047142	17050189	merged_1_17047142
1	17069917	17070612	merged_1_17069917
1	17071372	17074571	merged_1_17071372
1	17076751	17077395	merged_1_17076751
1	17082897	17083160	merged_1_17082897
1	17091360	17092860	merged_1_17091360
1	17094243	17095553	merged_1_17094243
1	17102202	17102532	merged_1_17102202
1	17103133	17103429	merged_1_17103133
1	17106693	17107628	merged_1_17106693
1	17108252	17108486	merged_1_17108252
1	17109813	17110962	merged_1_17109813
1	17111157	17114573	merged_1_17111157
1	17114710	17115048	merged_1_17114710
1	17116314	17116731	merged_1_17116314
1	17122202	17122382	merged_1_17122202
1	17135927	17136519	merged_1_17135927
1	17137556	17138800	merged_1_17137556
1	17139312	17140743	merged_1_17139312
1	17141041	17142317	merged_1_17141041
1	17142790	17144227	merged_1_17142790
1	17144607	17146009	merged_1_17144607
1	17151762	17152950	merged_1_17151762
1	17178548	17179255	merged_1_17178548
1	17187651	17188958	merged_1_17187651
1	17193398	17193711	merged_1_17193398
1	17193940	17195797	merged_1_17193940
1	17196033	17197986	merged_1_17196033
1	17201348	17202328	merged_1_17201348
1	17213313	17217718	merged_1_17213313
1	17228612	17230096	merged_1_17228612
1	17239557	17241308	merged_1_17239557
1	17254875	17265432	merged_1_17254875
1	17266950	17268195	merged_1_17266950
1	17274203	17274512	merged_1_17274203
1	17278423	17279601	merged_1_17278423
1	17279710	17280758	merged_1_17279710
1	17281889	17282719	merged_1_17281889
1	17288868	17289531	merged_1_17288868
1	17293254	17293661	merged_1_17293254
1	17294708	17295532	merged_1_17294708
1	17299578	17300602	merged_1_17299578
1	17305612	17306193	merged_1_17305612
1	17312136	17314216	merged_1_17312136
1	17314993	17317805	merged_1_17314993
1	17318000	17318877	merged_1_17318000
1	17323722	17325079	merged_1_17323722
1	17332432	17332769	merged_1_17332432
1	17332878	17332926	merged_1_17332878
1	17333044	17333353	merged_1_17333044
1	17335298	17335690	merged_1_17335298
1	17341157	17341502	merged_1_17341157
1	17341602	17342825	merged_1_17341602
1	17349658	17350421	merged_1_17349658
1	17360764	17364107	merged_1_17360764
1	17364999	17365935	merged_1_17364999
1	17368829	17369184	merged_1_17368829
1	17369318	17370005	merged_1_17369318
1	17381411	17382324	merged_1_17381411
1	17384207	17384653	merged_1_17384207
1	17402306	17402863	merged_1_17402306
1	17404321	17404863	merged_1_17404321
1	17405657	17405878	merged_1_17405657
1	17406089	17410084	merged_1_17406089
1	17410346	17413344	merged_1_17410346
1	17414140	17415105	merged_1_17414140
1	17415359	17416044	merged_1_17415359
1	17416119	17416314	merged_1_17416119
1	17416767	17417028	merged_1_17416767
1	17418394	17418804	merged_1_17418394
1	17430776	17431903	merged_1_17430776
1	17439309	17439656	merged_1_17439309
1	17440255	17440773	merged_1_17440255
1	17441055	17441932	merged_1_17441055
1	17447938	17448067	merged_1_17447938
1	17448376	17448868	merged_1_17448376
1	17449475	17449979	merged_1_17449475
1	17465892	17466242	merged_1_17465892
1	17489216	17491242	merged_1_17489216
1	17502058	17503644	merged_1_17502058
1	17510722	17511595	merged_1_17510722
1	17512408	17513049	merged_1_17512408
1	17514944	17515596	merged_1_17514944
1	17515632	17516276	merged_1_17515632
1	17520598	17525199	merged_1_17520598
1	17528589	17536198	merged_1_17528589
1	17542068	17545332	merged_1_17542068
1	17545742	17548300	merged_1_17545742
1	17548443	17549822	merged_1_17548443
1	17551041	17551744	merged_1_17551041
1	17551949	17552419	merged_1_17551949
1	17554184	17555402	merged_1_17554184
1	17563215	17563270	merged_1_17563215
1	17565622	17566421	merged_1_17565622
1	17570680	17572094	merged_1_17570680
1	17573374	17576401	merged_1_17573374
1	17579109	17579738	merged_1_17579109
1	17605488	17606257	merged_1_17605488
1	17607458	17607601	merged_1_17607458
1	17607931	17611956	merged_1_17607931
1	17615207	17615508	merged_1_17615207
1	17620655	17622478	merged_1_17620655
1	17624746	17627435	merged_1_17624746
1	17632376	17633041	merged_1_17632376
1	17638734	17639367	merged_1_17638734
1	17654516	17660573	merged_1_17654516
1	17664583	17665272	merged_1_17664583
1	17666010	17666342	merged_1_17666010
1	17667882	17674271	merged_1_17667882
1	17674442	17682343	merged_1_17674442
1	17685487	17686270	merged_1_17685487
1	17686479	17687403	merged_1_17686479
1	17689585	17690747	merged_1_17689585
1	17695634	17695924	merged_1_17695634
1	17709448	17710503	merged_1_17709448
1	17712681	17715501	merged_1_17712681
1	17727033	17727257	merged_1_17727033
1	17765966	17766279	merged_1_17765966
1	17812185	17813469	merged_1_17812185
1	17813489	17813978	merged_1_17813489
1	17820307	17821177	merged_1_17820307
1	17821303	17825389	merged_1_17821303
1	17831144	17831649	merged_1_17831144
1	17837843	17839042	merged_1_17837843
1	17840467	17841341	merged_1_17840467
1	17842208	17845366	merged_1_17842208
1	17845924	17846812	merged_1_17845924
1	17856098	17856551	merged_1_17856098
1	17861042	17861364	merged_1_17861042
1	17863018	17863233	merged_1_17863018
1	17873738	17874455	merged_1_17873738
1	17899047	17899284	merged_1_17899047
1	17901143	17901466	merged_1_17901143
1	17936894	17938068	merged_1_17936894
1	17938830	17939249	merged_1_17938830
1	17960975	17961910	merged_1_17960975
1	17978868	17979354	merged_1_17978868
1	17979689	17980585	merged_1_17979689
1	18002136	18007523	merged_1_18002136
1	18010009	18010412	merged_1_18010009
1	18013226	18019037	merged_1_18013226
1	18019141	18021326	merged_1_18019141
1	18029158	18029423	merged_1_18029158
1	18033551	18034150	merged_1_18033551
1	18047852	18048541	merged_1_18047852
1	18053748	18054910	merged_1_18053748
1	18055736	18056125	merged_1_18055736
1	18078444	18078901	merged_1_18078444
1	18088036	18089756	merged_1_18088036
1	18093212	18096315	merged_1_18093212
1	18110689	18111400	merged_1_18110689
1	18126441	18126959	merged_1_18126441
1	18130360	18131069	merged_1_18130360
1	18131804	18132072	merged_1_18131804
1	18155160	18157918	merged_1_18155160
1	18158280	18159076	merged_1_18158280
1	18159241	18165535	merged_1_18159241
1	18192003	18192849	merged_1_18192003
1	18211485	18211823	merged_1_18211485
1	18213803	18214693	merged_1_18213803
1	18269622	18270676	merged_1_18269622
1	18271259	18271713	merged_1_18271259
1	18271728	18272303	merged_1_18271728
1	18281574	18282787	merged_1_18281574
1	18287234	18287679	merged_1_18287234
1	18297377	18297974	merged_1_18297377
1	18300249	18300600	merged_1_18300249
1	18302013	18302676	merged_1_18302013
1	18302779	18303594	merged_1_18302779
1	18303981	18304547	merged_1_18303981
1	18320583	18321589	merged_1_18320583
1	18324686	18325742	merged_1_18324686
1	18338145	18340015	merged_1_18338145
1	18342030	18342266	merged_1_18342030
1	18380001	18381250	merged_1_18380001
1	18386394	18387656	merged_1_18386394
1	18398341	18398504	merged_1_18398341
1	18415165	18415461	merged_1_18415165
1	18424568	18424831	merged_1_18424568
1	18437143	18437514	merged_1_18437143
1	18437819	18438388	merged_1_18437819
1	18449514	18449971	merged_1_18449514
1	18456758	18457820	merged_1_18456758
1	18493519	18494088	merged_1_18493519
1	18506801	18507348	merged_1_18506801
1	18547947	18548555	merged_1_18547947
1	18551545	18551701	merged_1_18551545
1	18579659	18581840	merged_1_18579659
1	18598857	18599280	merged_1_18598857
1	18599783	18600625	merged_1_18599783
1	18605921	18606376	merged_1_18605921
1	18627177	18627393	merged_1_18627177
1	18632090	18633115	merged_1_18632090
1	18633229	18633996	merged_1_18633229
1	18640583	18641286	merged_1_18640583
1	18641385	18642542	merged_1_18641385
1	18643603	18644969	merged_1_18643603
1	18648499	18649219	merged_1_18648499
1	18657554	18658457	merged_1_18657554
1	18745196	18746620	merged_1_18745196
1	18747717	18747927	merged_1_18747717
1	18765798	18766180	merged_1_18765798
1	18766975	18767271	merged_1_18766975
1	18769602	18770059	merged_1_18769602
1	18770184	18770411	merged_1_18770184
1	18790224	18790313	merged_1_18790224
1	18790536	18790936	merged_1_18790536
1	18791275	18791775	merged_1_18791275
1	18792042	18792334	merged_1_18792042
1	18804576	18805197	merged_1_18804576
1	18806258	18807538	merged_1_18806258
1	18817146	18817797	merged_1_18817146
1	18846352	18847374	merged_1_18846352
1	18847498	18849101	merged_1_18847498
1	18851403	18853100	merged_1_18851403
1	18859110	18859833	merged_1_18859110
1	18874041	18874487	merged_1_18874041
1	18885751	18885996	merged_1_18885751
1	18887573	18888409	merged_1_18887573
1	18892599	18892964	merged_1_18892599
1	18894319	18895627	merged_1_18894319
1	18906942	18908386	merged_1_18906942
1	18948311	18948477	merged_1_18948311
1	18957285	18957591	merged_1_18957285
1	18961972	18972186	merged_1_18961972
1	18980822	18983444	merged_1_18980822
1	18989367	18989703	merged_1_18989367
1	18994615	18994972	merged_1_18994615
1	19026692	19028256	merged_1_19026692
1	19054425	19054541	merged_1_19054425
1	19054939	19055336	merged_1_19054939
1	19062396	19062932	merged_1_19062396
1	19063088	19064112	merged_1_19063088
1	19086279	19086572	merged_1_19086279
1	19145556	19145855	merged_1_19145556
1	19146821	19147296	merged_1_19146821
1	19147391	19147795	merged_1_19147391
1	19148247	19148632	merged_1_19148247
1	19172330	19173228	merged_1_19172330
1	19180321	19180403	merged_1_19180321
1	19197680	19198574	merged_1_19197680
1	19212460	19212689	merged_1_19212460
1	19219783	19220356	merged_1_19219783
1	19226234	19226931	merged_1_19226234
1	19233794	19234163	merged_1_19233794
1	19236243	19237475	merged_1_19236243
1	19246278	19246486	merged_1_19246278
1	19247857	19248823	merged_1_19247857
1	19248886	19249483	merged_1_19248886
1	19268294	19268962	merged_1_19268294
1	19283812	19284110	merged_1_19283812
1	19303781	19304229	merged_1_19303781
1	19304323	19304614	merged_1_19304323
1	19316162	19316841	merged_1_19316162
1	19319137	19320080	merged_1_19319137
1	19327762	19328117	merged_1_19327762
1	19328283	19328840	merged_1_19328283
1	19329936	19330254	merged_1_19329936
1	19336233	19345771	merged_1_19336233
1	19352708	19353555	merged_1_19352708
1	19354172	19354599	merged_1_19354172
1	19368015	19368813	merged_1_19368015
1	19372522	19373161	merged_1_19372522
1	19374545	19376862	merged_1_19374545
1	19377437	19379588	merged_1_19377437
1	19379876	19381074	merged_1_19379876
1	19388103	19388369	merged_1_19388103
1	19389414	19389898	merged_1_19389414
1	19398331	19398877	merged_1_19398331
1	19399869	19400192	merged_1_19399869
1	19403248	19403476	merged_1_19403248
1	19403871	19404619	merged_1_19403871
1	19405946	19406214	merged_1_19405946
1	19415262	19415515	merged_1_19415262
1	19424741	19425219	merged_1_19424741
1	19426531	19427102	merged_1_19426531
1	19428261	19429179	merged_1_19428261
1	19429933	19430674	merged_1_19429933
1	19465105	19465393	merged_1_19465105
1	19465651	19465927	merged_1_19465651
1	19476556	19476883	merged_1_19476556
1	19497823	19498269	merged_1_19497823
1	19576831	19578440	merged_1_19576831
1	19592849	19594015	merged_1_19592849
1	19594137	19594717	merged_1_19594137
1	19595556	19596583	merged_1_19595556
1	19596611	19599838	merged_1_19596611
1	19630723	19630876	merged_1_19630723
1	19654421	19655083	merged_1_19654421
1	19655407	19655596	merged_1_19655407
1	19665809	19666091	merged_1_19665809
1	19666212	19666269	merged_1_19666212
1	19666379	19666727	merged_1_19666379
1	19675482	19676362	merged_1_19675482
1	19676605	19677249	merged_1_19676605
1	19677434	19679072	merged_1_19677434
1	19679194	19680439	merged_1_19679194
1	19693193	19693543	merged_1_19693193
1	19704020	19704437	merged_1_19704020
1	19706201	19706949	merged_1_19706201
1	19713280	19714953	merged_1_19713280
1	19717117	19718503	merged_1_19717117
1	19722037	19723385	merged_1_19722037
1	19724967	19726119	merged_1_19724967
1	19727232	19729815	merged_1_19727232
1	19731809	19736605	merged_1_19731809
1	19741442	19742387	merged_1_19741442
1	19743624	19743901	merged_1_19743624
1	19749192	19750071	merged_1_19749192
1	19763191	19763409	merged_1_19763191
1	19767894	19768293	merged_1_19767894
1	19768572	19768905	merged_1_19768572
1	19768934	19769915	merged_1_19768934
1	19780079	19781194	merged_1_19780079
1	19798749	19798978	merged_1_19798749
1	19807867	19810070	merged_1_19807867
1	19861042	19861788	merged_1_19861042
1	19875928	19876336	merged_1_19875928
1	19909045	19909561	merged_1_19909045
1	19941293	19941562	merged_1_19941293
1	19943456	19943742	merged_1_19943456
1	19943864	19944748	merged_1_19943864
1	19962949	19964082	merged_1_19962949
1	19994210	19994509	merged_1_19994210
1	19994744	19995072	merged_1_19994744
1	19995719	19995940	merged_1_19995719
1	20024133	20024691	merged_1_20024133
1	20033137	20033794	merged_1_20033137
1	20084828	20090382	merged_1_20084828
1	20106652	20106982	merged_1_20106652
1	20112658	20113032	merged_1_20112658
1	20114024	20114438	merged_1_20114024
1	20115090	20115814	merged_1_20115090
1	20118793	20119366	merged_1_20118793
1	20125229	20125777	merged_1_20125229
1	20126589	20127282	merged_1_20126589
1	20127418	20128407	merged_1_20127418
1	20131305	20131902	merged_1_20131305
1	20166645	20166992	merged_1_20166645
1	20171912	20172399	merged_1_20171912
1	20174275	20174722	merged_1_20174275
1	20174980	20175259	merged_1_20174980
1	20194353	20194672	merged_1_20194353
1	20205313	20206020	merged_1_20205313
1	20206464	20206921	merged_1_20206464
1	20226442	20226793	merged_1_20226442
1	20272650	20273338	merged_1_20272650
1	20278534	20278719	merged_1_20278534
1	20311793	20320762	merged_1_20311793
1	20329338	20331049	merged_1_20329338
1	20333189	20334839	merged_1_20333189
1	20362865	20363291	merged_1_20362865
1	20367037	20367080	merged_1_20367037
1	20367194	20367537	merged_1_20367194
1	20399089	20399867	merged_1_20399089
1	20403385	20403640	merged_1_20403385
1	20412225	20412839	merged_1_20412225
1	20422867	20424138	merged_1_20422867
1	20432061	20432314	merged_1_20432061
1	20432830	20433828	merged_1_20432830
1	20437683	20438052	merged_1_20437683
1	20462417	20462972	merged_1_20462417
1	20475499	20477917	merged_1_20475499
1	20489645	20490217	merged_1_20489645
1	20492421	20492953	merged_1_20492421
1	20494735	20494903	merged_1_20494735
1	20498641	20498692	merged_1_20498641
1	20498804	20499403	merged_1_20498804
1	20508807	20509920	merged_1_20508807
1	20514294	20514662	merged_1_20514294
1	20520309	20520660	merged_1_20520309
1	20524917	20525191	merged_1_20524917
1	20525291	20525558	merged_1_20525291
1	20539545	20539815	merged_1_20539545
1	20540651	20541234	merged_1_20540651
1	20547951	20548278	merged_1_20547951
1	20559569	20559939	merged_1_20559569
1	20564788	20565259	merged_1_20564788
1	20568964	20569395	merged_1_20568964
1	20622191	20622930	merged_1_20622191
1	20624780	20626020	merged_1_20624780
1	20649326	20649411	merged_1_20649326
1	20671626	20671876	merged_1_20671626
1	20683160	20686121	merged_1_20683160
1	20686453	20687134	merged_1_20686453
1	20687249	20687871	merged_1_20687249
1	20696872	20697403	merged_1_20696872
1	20699606	20700316	merged_1_20699606
1	20703807	20704601	merged_1_20703807
1	20709410	20711208	merged_1_20709410
1	20734076	20734438	merged_1_20734076
1	20748129	20748327	merged_1_20748129
1	20777172	20778262	merged_1_20777172
1	20794930	20795856	merged_1_20794930
1	20815581	20816100	merged_1_20815581
1	20820115	20820382	merged_1_20820115
1	20826442	20827350	merged_1_20826442
1	20913852	20914286	merged_1_20913852
1	20914474	20914724	merged_1_20914474
1	20914839	20915235	merged_1_20914839
1	20925994	20928108	merged_1_20925994
1	20971976	20972231	merged_1_20971976
1	20972536	20972704	merged_1_20972536
1	20972912	20973231	merged_1_20972912
1	20973713	20974327	merged_1_20973713
1	20979271	20981640	merged_1_20979271
1	20982600	20982926	merged_1_20982600
1	21021017	21021240	merged_1_21021017
1	21033933	21035519	merged_1_21033933
1	21038115	21038360	merged_1_21038115
1	21053471	21054757	merged_1_21053471
1	21055018	21055306	merged_1_21055018
1	21066107	21067292	merged_1_21066107
1	21081148	21082179	merged_1_21081148
1	21105000	21105303	merged_1_21105000
1	21105638	21105867	merged_1_21105638
1	21120381	21120561	merged_1_21120381
1	21124551	21126417	merged_1_21124551
1	21127921	21128255	merged_1_21127921
1	21128534	21128936	merged_1_21128534
1	21144648	21145941	merged_1_21144648
1	21188666	21189178	merged_1_21188666
1	21210208	21211867	merged_1_21210208
1	21215599	21218182	merged_1_21215599
1	21223827	21223998	merged_1_21223827
1	21228635	21229066	merged_1_21228635
1	21230448	21230662	merged_1_21230448
1	21244224	21249227	merged_1_21244224
1	21260035	21260241	merged_1_21260035
1	21260500	21261115	merged_1_21260500
1	21334931	21336530	merged_1_21334931
1	21340238	21342740	merged_1_21340238
1	21345945	21351338	merged_1_21345945
1	21359948	21360396	merged_1_21359948
1	21365421	21365927	merged_1_21365421
1	21368664	21369302	merged_1_21368664
1	21374303	21374949	merged_1_21374303
1	21388247	21389032	merged_1_21388247
1	21389844	21390435	merged_1_21389844
1	21390635	21391818	merged_1_21390635
1	21392241	21393172	merged_1_21392241
1	21398325	21398823	merged_1_21398325
1	21399670	21400443	merged_1_21399670
1	21401359	21401850	merged_1_21401359
1	21418486	21418757	merged_1_21418486
1	21428118	21428514	merged_1_21428118
1	21428649	21429937	merged_1_21428649
1	21444015	21444335	merged_1_21444015
1	21448512	21448952	merged_1_21448512
1	21450078	21457815	merged_1_21450078
1	21462755	21463082	merged_1_21462755
1	21470036	21472412	merged_1_21470036
1	21507621	21508351	merged_1_21507621
1	21509505	21510185	merged_1_21509505
1	21514787	21515338	merged_1_21514787
1	21524883	21529883	merged_1_21524883
1	21581370	21583326	merged_1_21581370
1	21601954	21602987	merged_1_21601954
1	21607621	21610042	merged_1_21607621
1	21610445	21611309	merged_1_21610445
1	21615151	21615637	merged_1_21615151
1	21615857	21616299	merged_1_21615857
1	21628618	21629075	merged_1_21628618
1	21630505	21631275	merged_1_21630505
1	21637460	21638290	merged_1_21637460
1	21640472	21640862	merged_1_21640472
1	21672241	21672552	merged_1_21672241
1	21674923	21675916	merged_1_21674923
1	21681373	21681903	merged_1_21681373
1	21682002	21683575	merged_1_21682002
1	21710322	21710719	merged_1_21710322
1	21719502	21719942	merged_1_21719502
[truncated: 8,743 more rows]

## Sheet: pol-iv_Rs_down
Chr	Start	Stop	Cluster ID
1	8	1045	merged_1_8
1	17806	18807	merged_1_17806
1	44557	44996	merged_1_44557
1	55659	56713	merged_1_55659
1	76658	77598	merged_1_76658
1	238166	239487	merged_1_238166
1	255752	256287	merged_1_255752
1	257691	258756	merged_1_257691
1	291782	292768	merged_1_291782
1	372379	372754	merged_1_372379
1	423074	423366	merged_1_423074
1	423467	424334	merged_1_423467
1	431148	434116	merged_1_431148
1	499388	499694	merged_1_499388
1	499883	500258	merged_1_499883
1	500346	500723	merged_1_500346
1	512587	513213	merged_1_512587
1	540395	541104	merged_1_540395
1	549461	550924	merged_1_549461
1	634072	634575	merged_1_634072
1	639728	639795	merged_1_639728
1	641139	641203	merged_1_641139
1	670532	670980	merged_1_670532
1	696465	696836	merged_1_696465
1	697291	697520	merged_1_697291
1	758510	758860	merged_1_758510
1	758989	759243	merged_1_758989
1	759787	760525	merged_1_759787
1	780988	781205	merged_1_780988
1	781349	782265	merged_1_781349
1	789347	789833	merged_1_789347
1	792105	792552	merged_1_792105
1	822237	822419	merged_1_822237
1	888698	889310	merged_1_888698
1	889394	889621	merged_1_889394
1	944174	944457	merged_1_944174
1	958520	959260	merged_1_958520
1	1160187	1160586	merged_1_1160187
1	1184631	1185219	merged_1_1184631
1	1194295	1195459	merged_1_1194295
1	1249740	1250962	merged_1_1249740
1	1275826	1276322	merged_1_1275826
1	1276446	1276765	merged_1_1276446
1	1286725	1287027	merged_1_1286725
1	1289031	1289500	merged_1_1289031
1	1430206	1431172	merged_1_1430206
1	1441406	1444641	merged_1_1441406
1	1445092	1446456	merged_1_1445092
1	1476325	1476784	merged_1_1476325
1	1522765	1523024	merged_1_1522765
1	1523179	1523227	merged_1_1523179
1	1523380	1523430	merged_1_1523380
1	1591842	1593468	merged_1_1591842
1	1598221	1598764	merged_1_1598221
1	1613204	1614779	merged_1_1613204
1	1617532	1618013	merged_1_1617532
1	1705943	1706125	merged_1_1705943
1	1728688	1729332	merged_1_1728688
1	1875496	1876776	merged_1_1875496
1	1881880	1882346	merged_1_1881880
1	1974922	1975626	merged_1_1974922
1	1975832	1976591	merged_1_1975832
1	2157042	2158102	merged_1_2157042
1	2233769	2234546	merged_1_2233769
1	2340093	2340585	merged_1_2340093
1	2415134	2416027	merged_1_2415134
1	2472760	2473410	merged_1_2472760
1	2531341	2534939	merged_1_2531341
1	2587138	2588408	merged_1_2587138
1	2657316	2657950	merged_1_2657316
1	2788288	2789538	merged_1_2788288
1	2789936	2798700	merged_1_2789936
1	2798795	2800784	merged_1_2798795
1	2986166	2986990	merged_1_2986166
1	2993273	2993900	merged_1_2993273
1	3023400	3024491	merged_1_3023400
1	3062015	3062099	merged_1_3062015
1	3063507	3063819	merged_1_3063507
1	3073390	3074144	merged_1_3073390
1	3251218	3251610	merged_1_3251218
1	3342938	3343261	merged_1_3342938
1	3343528	3345623	merged_1_3343528
1	3360411	3361358	merged_1_3360411
1	3361980	3362318	merged_1_3361980
1	3412906	3413269	merged_1_3412906
1	3413558	3413927	merged_1_3413558
1	3414030	3414277	merged_1_3414030
1	3414536	3414894	merged_1_3414536
1	3427854	3428215	merged_1_3427854
1	3497642	3498373	merged_1_3497642
1	3498750	3499062	merged_1_3498750
1	3546726	3547403	merged_1_3546726
1	3547589	3547815	merged_1_3547589
1	3551552	3551700	merged_1_3551552
1	3551961	3552179	merged_1_3551961
1	3572846	3573273	merged_1_3572846
1	3730197	3730356	merged_1_3730197
1	3762109	3762564	merged_1_3762109
1	3762701	3763084	merged_1_3762701
1	3771611	3771830	merged_1_3771611
1	3780663	3785865	merged_1_3780663
1	3825767	3827752	merged_1_3825767
1	3892042	3892465	merged_1_3892042
1	3893943	3894570	merged_1_3893943
1	3897947	3899128	merged_1_3897947
1	3919979	3920233	merged_1_3919979
1	3925568	3926022	merged_1_3925568
1	3926130	3926981	merged_1_3926130
1	3932858	3933570	merged_1_3932858
1	3979790	3981055	merged_1_3979790
1	4061306	4062036	merged_1_4061306
1	4093135	4094552	merged_1_4093135
1	4109979	4111314	merged_1_4109979
1	4111499	4113075	merged_1_4111499
1	4209167	4209682	merged_1_4209167
1	4292867	4293460	merged_1_4292867
1	4326327	4326691	merged_1_4326327
1	4329778	4334496	merged_1_4329778
1	4405886	4407182	merged_1_4405886
1	4407287	4409006	merged_1_4407287
1	4409092	4409904	merged_1_4409092
1	4410418	4411320	merged_1_4410418
1	4415567	4416202	merged_1_4415567
1	4439714	4440101	merged_1_4439714
1	4493776	4494623	merged_1_4493776
1	4525019	4525579	merged_1_4525019
1	4582922	4583561	merged_1_4582922
1	4596912	4597410	merged_1_4596912
1	4619944	4621905	merged_1_4619944
1	4658154	4658529	merged_1_4658154
1	4682354	4684099	merged_1_4682354
1	4684223	4684822	merged_1_4684223
1	4685317	4686226	merged_1_4685317
1	4705279	4705656	merged_1_4705279
1	4738414	4739603	merged_1_4738414
1	4770114	4770805	merged_1_4770114
1	4785978	4786312	merged_1_4785978
1	4786481	4786722	merged_1_4786481
1	4786818	4787303	merged_1_4786818
1	4860298	4860670	merged_1_4860298
1	4896501	4896816	merged_1_4896501
1	4966097	4967600	merged_1_4966097
1	4992576	4993357	merged_1_4992576
1	5055850	5056420	merged_1_5055850
1	5098265	5102189	merged_1_5098265
1	5171811	5172183	merged_1_5171811
1	5285059	5285420	merged_1_5285059
1	5353541	5353876	merged_1_5353541
1	5356684	5357166	merged_1_5356684
1	5358933	5359266	merged_1_5358933
1	5378266	5378480	merged_1_5378266
1	5389623	5390022	merged_1_5389623
1	5391278	5391672	merged_1_5391278
1	5392416	5392777	merged_1_5392416
1	5436903	5437174	merged_1_5436903
1	5531254	5531922	merged_1_5531254
1	5657449	5657666	merged_1_5657449
1	5657825	5659273	merged_1_5657825
1	5679053	5682002	merged_1_5679053
1	5691648	5696793	merged_1_5691648
1	5699904	5700696	merged_1_5699904
1	5700901	5701266	merged_1_5700901
1	5701495	5702164	merged_1_5701495
1	5798691	5799613	merged_1_5798691
1	5862940	5863517	merged_1_5862940
1	5866661	5867314	merged_1_5866661
1	5899022	5899925	merged_1_5899022
1	5911648	5914601	merged_1_5911648
1	5915050	5916538	merged_1_5915050
1	5958611	5959670	merged_1_5958611
1	5965402	5967009	merged_1_5965402
1	5970346	5973392	merged_1_5970346
1	5974813	5975845	merged_1_5974813
1	6009350	6014445	merged_1_6009350
1	6074805	6074988	merged_1_6074805
1	6075106	6075500	merged_1_6075106
1	6102706	6102863	merged_1_6102706
1	6140422	6141696	merged_1_6140422
1	6156326	6158939	merged_1_6156326
1	6173303	6173646	merged_1_6173303
1	6197238	6198215	merged_1_6197238
1	6198373	6198801	merged_1_6198373
1	6210775	6212293	merged_1_6210775
1	6233764	6234273	merged_1_6233764
1	6234935	6235227	merged_1_6234935
1	6235714	6237793	merged_1_6235714
1	6262786	6263359	merged_1_6262786
1	6273443	6274646	merged_1_6273443
1	6274789	6276602	merged_1_6274789
1	6302488	6303245	merged_1_6302488
1	6379249	6380111	merged_1_6379249
1	6403078	6404011	merged_1_6403078
1	6404423	6405081	merged_1_6404423
1	6426217	6426690	merged_1_6426217
1	6454619	6456067	merged_1_6454619
1	6470279	6471150	merged_1_6470279
1	6472615	6473425	merged_1_6472615
1	6514428	6514668	merged_1_6514428
1	6515023	6515341	merged_1_6515023
1	6538269	6538833	merged_1_6538269
1	6539626	6543693	merged_1_6539626
1	6573810	6575572	merged_1_6573810
1	6587959	6588996	merged_1_6587959
1	6589079	6594233	merged_1_6589079
1	6615287	6615723	merged_1_6615287
1	6640279	6641069	merged_1_6640279
1	6657119	6660536	merged_1_6657119
1	6703998	6704865	merged_1_6703998
1	6705465	6709821	merged_1_6705465
1	6715141	6715594	merged_1_6715141
1	6717889	6718229	merged_1_6717889
1	6720687	6721069	merged_1_6720687
1	6722821	6723404	merged_1_6722821
1	6736442	6737198	merged_1_6736442
1	6742858	6744219	merged_1_6742858
1	6758496	6759933	merged_1_6758496
1	6770568	6770722	merged_1_6770568
1	6905937	6906615	merged_1_6905937
1	7023439	7024649	merged_1_7023439
1	7035863	7036344	merged_1_7035863
1	7036481	7036705	merged_1_7036481
1	7036975	7037355	merged_1_7036975
1	7065201	7075883	merged_1_7065201
1	7077722	7078174	merged_1_7077722
1	7132575	7133007	merged_1_7132575
1	7138123	7138949	merged_1_7138123
1	7227559	7228166	merged_1_7227559
1	7241050	7241625	merged_1_7241050
1	7251779	7252218	merged_1_7251779
1	7254883	7255649	merged_1_7254883
1	7255888	7257490	merged_1_7255888
1	7281637	7281979	merged_1_7281637
1	7282050	7282358	merged_1_7282050
1	7282564	7283157	merged_1_7282564
1	7283334	7283988	merged_1_7283334
1	7313030	7313255	merged_1_7313030
1	7344271	7344585	merged_1_7344271
1	7352847	7360837	merged_1_7352847
1	7360920	7363658	merged_1_7360920
1	7364019	7365302	merged_1_7364019
1	7365683	7366009	merged_1_7365683
1	7392244	7392834	merged_1_7392244
1	7392942	7393565	merged_1_7392942
1	7394311	7394741	merged_1_7394311
1	7430221	7432444	merged_1_7430221
1	7505009	7505876	merged_1_7505009
1	7521802	7522513	merged_1_7521802
1	7541113	7541428	merged_1_7541113
1	7604744	7605197	merged_1_7604744
1	7665237	7665937	merged_1_7665237
1	7712071	7712594	merged_1_7712071
1	7714602	7715276	merged_1_7714602
1	7717227	7719641	merged_1_7717227
1	7719676	7722705	merged_1_7719676
1	7725241	7725931	merged_1_7725241
1	7729873	7729995	merged_1_7729873
1	7745797	7747271	merged_1_7745797
1	7747359	7748351	merged_1_7747359
1	7761007	7762172	merged_1_7761007
1	7765932	7766667	merged_1_7765932
1	7783887	7784370	merged_1_7783887
1	7786928	7787879	merged_1_7786928
1	7810746	7811639	merged_1_7810746
1	7833491	7833872	merged_1_7833491
1	7834053	7834227	merged_1_7834053
1	7851813	7852498	merged_1_7851813
1	7935600	7935823	merged_1_7935600
1	7936498	7936995	merged_1_7936498
1	7959894	7961389	merged_1_7959894
1	7969552	7974394	merged_1_7969552
1	7975852	7976318	merged_1_7975852
1	7985026	7985399	merged_1_7985026
1	7985530	7986438	merged_1_7985530
1	8016208	8016603	merged_1_8016208
1	8035857	8036222	merged_1_8035857
1	8043898	8044316	merged_1_8043898
1	8052788	8054096	merged_1_8052788
1	8115238	8116258	merged_1_8115238
1	8116450	8116827	merged_1_8116450
1	8154179	8154554	merged_1_8154179
1	8159802	8161375	merged_1_8159802
1	8169398	8170140	merged_1_8169398
1	8189872	8190676	merged_1_8189872
1	8201223	8201667	merged_1_8201223
1	8204604	8205812	merged_1_8204604
1	8235832	8236441	merged_1_8235832
1	8236560	8237332	merged_1_8236560
1	8237558	8239514	merged_1_8237558
1	8252445	8252798	merged_1_8252445
1	8254663	8255091	merged_1_8254663
1	8266813	8267802	merged_1_8266813
1	8272365	8272766	merged_1_8272365
1	8272923	8273064	merged_1_8272923
1	8275957	8279081	merged_1_8275957
1	8289272	8289670	merged_1_8289272
1	8289770	8290054	merged_1_8289770
1	8290145	8291263	merged_1_8290145
1	8319386	8320492	merged_1_8319386
1	8374843	8375254	merged_1_8374843
1	8388746	8391453	merged_1_8388746
1	8392161	8392640	merged_1_8392161
1	8408536	8409450	merged_1_8408536
1	8453359	8461827	merged_1_8453359
1	8471858	8472128	merged_1_8471858
1	8473181	8473462	merged_1_8473181
1	8474767	8476484	merged_1_8474767
1	8488264	8489316	merged_1_8488264
1	8489429	8489717	merged_1_8489429
1	8490178	8492805	merged_1_8490178
1	8495025	8495472	merged_1_8495025
1	8515286	8515701	merged_1_8515286
1	8538515	8539053	merged_1_8538515
1	8539431	8539779	merged_1_8539431
1	8543759	8544049	merged_1_8543759
1	8576998	8578161	merged_1_8576998
1	8590797	8591652	merged_1_8590797
1	8621435	8622545	merged_1_8621435
1	8622751	8623741	merged_1_8622751
1	8643673	8644474	merged_1_8643673
1	8644654	8647554	merged_1_8644654
1	8647752	8649323	merged_1_8647752
1	8649427	8650055	merged_1_8649427
1	8656118	8656241	merged_1_8656118
1	8661214	8661451	merged_1_8661214
1	8681819	8682611	merged_1_8681819
1	8690305	8690580	merged_1_8690305
1	8690828	8691302	merged_1_8690828
1	8691602	8692069	merged_1_8691602
1	8723228	8723477	merged_1_8723228
1	8728634	8733771	merged_1_8728634
1	8741191	8741585	merged_1_8741191
1	8765478	8767592	merged_1_8765478
1	8771643	8775900	merged_1_8771643
1	8778093	8781872	merged_1_8778093
1	8785933	8794808	merged_1_8785933
1	8794918	8797150	merged_1_8794918
1	8797558	8798500	merged_1_8797558
1	8800612	8804392	merged_1_8800612
1	8808520	8812958	merged_1_8808520
1	8815000	8818800	merged_1_8815000
1	8822921	8827149	merged_1_8822921
1	8829401	8831092	merged_1_8829401
1	8831231	8833188	merged_1_8831231
1	8837388	8837958	merged_1_8837388
1	8869423	8871112	merged_1_8869423
1	8899257	8899846	merged_1_8899257
1	8927543	8933366	merged_1_8927543
1	9001092	9001235	merged_1_9001092
1	9004763	9012137	merged_1_9004763
1	9012311	9015756	merged_1_9012311
1	9062050	9062604	merged_1_9062050
1	9077529	9077994	merged_1_9077529
1	9082620	9082957	merged_1_9082620
1	9106047	9106485	merged_1_9106047
1	9135535	9136397	merged_1_9135535
1	9136608	9137324	merged_1_9136608
1	9137690	9138378	merged_1_9137690
1	9174272	9174726	merged_1_9174272
1	9174904	9177958	merged_1_9174904
1	9187731	9188283	merged_1_9187731
1	9188426	9189185	merged_1_9188426
1	9201522	9201754	merged_1_9201522
1	9203989	9204212	merged_1_9203989
1	9204405	9204872	merged_1_9204405
1	9204998	9205565	merged_1_9204998
1	9235938	9237233	merged_1_9235938
1	9253879	9254206	merged_1_9253879
1	9304696	9305855	merged_1_9304696
1	9353745	9354317	merged_1_9353745
1	9357822	9358117	merged_1_9357822
1	9367397	9373862	merged_1_9367397
1	9384018	9384488	merged_1_9384018
1	9412378	9412512	merged_1_9412378
1	9418023	9418386	merged_1_9418023
1	9547859	9548628	merged_1_9547859
1	9550951	9551098	merged_1_9550951
1	9564483	9565208	merged_1_9564483
1	9572309	9573482	merged_1_9572309
1	9574157	9579317	merged_1_9574157
1	9579420	9582590	merged_1_9579420
1	9582868	9583962	merged_1_9582868
1	9585504	9586048	merged_1_9585504
1	9586867	9587685	merged_1_9586867
1	9626410	9627287	merged_1_9626410
1	9629634	9631122	merged_1_9629634
1	9676312	9691444	merged_1_9676312
1	9706256	9708748	merged_1_9706256
1	9746422	9746649	merged_1_9746422
1	9754417	9757704	merged_1_9754417
1	9762471	9762947	merged_1_9762471
1	9778245	9778649	merged_1_9778245
1	9811530	9812515	merged_1_9811530
1	9816587	9817188	merged_1_9816587
1	9817455	9817786	merged_1_9817455
1	9829243	9829617	merged_1_9829243
1	9837128	9837842	merged_1_9837128
1	9852634	9853669	merged_1_9852634
1	9862902	9863362	merged_1_9862902
1	9865303	9865497	merged_1_9865303
1	9865593	9865662	merged_1_9865593
1	9866384	9866728	merged_1_9866384
1	9879602	9880009	merged_1_9879602
1	9883830	9884149	merged_1_9883830
1	9900712	9900968	merged_1_9900712
1	9901568	9901925	merged_1_9901568
1	9903395	9904101	merged_1_9903395
1	9908486	9909834	merged_1_9908486
1	9915195	9916630	merged_1_9915195
1	9918970	9919479	merged_1_9918970
1	9925027	9926252	merged_1_9925027
1	9926734	9927027	merged_1_9926734
1	9939298	9939731	merged_1_9939298
1	10008322	10008837	merged_1_10008322
1	10013130	10013519	merged_1_10013130
1	10021311	10023748	merged_1_10021311
1	10060722	10060951	merged_1_10060722
1	10114669	10115389	merged_1_10114669
1	10144536	10145124	merged_1_10144536
1	10152537	10154780	merged_1_10152537
1	10155918	10156917	merged_1_10155918
1	10158914	10159633	merged_1_10158914
1	10160910	10161132	merged_1_10160910
1	10206614	10206804	merged_1_10206614
1	10206907	10207159	merged_1_10206907
1	10221041	10221303	merged_1_10221041
1	10239891	10240212	merged_1_10239891
1	10314720	10315163	merged_1_10314720
1	10315373	10315738	merged_1_10315373
1	10346972	10349531	merged_1_10346972
1	10356903	10363398	merged_1_10356903
1	10382975	10384559	merged_1_10382975
1	10421221	10421816	merged_1_10421221
1	10443939	10444203	merged_1_10443939
1	10490561	10491137	merged_1_10490561
1	10497451	10498049	merged_1_10497451
1	10506430	10507419	merged_1_10506430
1	10512731	10513033	merged_1_10512731
1	10523564	10523802	merged_1_10523564
1	10524646	10524911	merged_1_10524646
1	10526070	10527214	merged_1_10526070
1	10527942	10528958	merged_1_10527942
1	10531796	10534133	merged_1_10531796
1	10534239	10535027	merged_1_10534239
1	10554383	10554650	merged_1_10554383
1	10568061	10568435	merged_1_10568061
1	10568560	10569221	merged_1_10568560
1	10570043	10570442	merged_1_10570043
1	10591385	10592400	merged_1_10591385
1	10597915	10598364	merged_1_10597915
1	10602613	10604030	merged_1_10602613
1	10604203	10605312	merged_1_10604203
1	10623815	10624372	merged_1_10623815
1	10652507	10653077	merged_1_10652507
1	10654434	10654565	merged_1_10654434
1	10696637	10701617	merged_1_10696637
1	10702544	10703140	merged_1_10702544
1	10723534	10725187	merged_1_10723534
1	10775641	10777740	merged_1_10775641
1	10778676	10778834	merged_1_10778676
1	10801273	10801540	merged_1_10801273
1	10802435	10803449	merged_1_10802435
1	10814142	10814595	merged_1_10814142
1	10852598	10853244	merged_1_10852598
1	10866957	10867513	merged_1_10866957
1	10880730	10881112	merged_1_10880730
1	10914979	10916515	merged_1_10914979
1	10920726	10921256	merged_1_10920726
1	10922332	10923077	merged_1_10922332
1	10923459	10924291	merged_1_10923459
1	10924399	10925015	merged_1_10924399
1	10929293	10931518	merged_1_10929293
1	10931816	10932692	merged_1_10931816
1	10964536	10966318	merged_1_10964536
1	10982103	10983689	merged_1_10982103
1	11006016	11006877	merged_1_11006016
1	11019362	11019644	merged_1_11019362
1	11019939	11020772	merged_1_11019939
1	11020953	11021559	merged_1_11020953
1	11026909	11028507	merged_1_11026909
1	11032118	11032655	merged_1_11032118
1	11045128	11046279	merged_1_11045128
1	11046381	11046934	merged_1_11046381
1	11047407	11048120	merged_1_11047407
1	11048151	11050948	merged_1_11048151
1	11051148	11051546	merged_1_11051148
1	11064557	11067189	merged_1_11064557
1	11083096	11083291	merged_1_11083096
1	11088722	11089011	merged_1_11088722
1	11089268	11090188	merged_1_11089268
1	11090397	11090764	merged_1_11090397
1	11096850	11098528	merged_1_11096850
1	11098550	11100779	merged_1_11098550
1	11102098	11104255	merged_1_11102098
1	11111097	11112190	merged_1_11111097
1	11117468	11117770	merged_1_11117468
1	11125689	11128675	merged_1_11125689
1	11128858	11129411	merged_1_11128858
1	11131590	11132454	merged_1_11131590
1	11132573	11132899	merged_1_11132573
1	11147989	11153014	merged_1_11147989
1	11174131	11174856	merged_1_11174131
1	11204320	11204861	merged_1_11204320
1	11209061	11209193	merged_1_11209061
1	11212337	11212610	merged_1_11212337
1	11228524	11228880	merged_1_11228524
1	11241519	11242190	merged_1_11241519
1	11259035	11259769	merged_1_11259035
1	11276957	11277320	merged_1_11276957
1	11286522	11287776	merged_1_11286522
1	11298386	11299450	merged_1_11298386
1	11300990	11301838	merged_1_11300990
1	11302551	11310508	merged_1_11302551
1	11314850	11315336	merged_1_11314850
1	11322755	11324091	merged_1_11322755
1	11324904	11325424	merged_1_11324904
1	11351502	11352161	merged_1_11351502
1	11352225	11352586	merged_1_11352225
1	11378101	11378481	merged_1_11378101
1	11407716	11408675	merged_1_11407716
1	11408846	11409467	merged_1_11408846
1	11409671	11409907	merged_1_11409671
1	11410139	11410285	merged_1_11410139
1	11421103	11421566	merged_1_11421103
1	11421999	11422421	merged_1_11421999
1	11427603	11428458	merged_1_11427603
1	11440714	11441637	merged_1_11440714
1	11478926	11479782	merged_1_11478926
1	11490131	11490661	merged_1_11490131
1	11490722	11491184	merged_1_11490722
1	11492949	11493663	merged_1_11492949
1	11502979	11512764	merged_1_11502979
1	11515912	11516140	merged_1_11515912
1	11517440	11522565	merged_1_11517440
1	11525735	11526414	merged_1_11525735
1	11536603	11537169	merged_1_11536603
1	11550882	11551086	merged_1_11550882
1	11552045	11552310	merged_1_11552045
1	11585720	11586464	merged_1_11585720
1	11609731	11610683	merged_1_11609731
1	11620574	11620946	merged_1_11620574
1	11631984	11632299	merged_1_11631984
1	11636855	11637880	merged_1_11636855
1	11643072	11643730	merged_1_11643072
1	11643882	11644640	merged_1_11643882
1	11648216	11648591	merged_1_11648216
1	11649271	11649472	merged_1_11649271
1	11660974	11662359	merged_1_11660974
1	11666353	11667150	merged_1_11666353
1	11669239	11669687	merged_1_11669239
1	11686189	11687239	merged_1_11686189
1	11692219	11693588	merged_1_11692219
1	11700085	11700631	merged_1_11700085
1	11700906	11701245	merged_1_11700906
1	11701398	11701830	merged_1_11701398
1	11703687	11705190	merged_1_11703687
1	11706366	11706614	merged_1_11706366
1	11706848	11707083	merged_1_11706848
1	11707282	11707882	merged_1_11707282
1	11708084	11708909	merged_1_11708084
1	11710589	11711552	merged_1_11710589
1	11711724	11711906	merged_1_11711724
1	11720502	11720735	merged_1_11720502
1	11733018	11733476	merged_1_11733018
1	11733583	11735007	merged_1_11733583
1	11735904	11736149	merged_1_11735904
1	11736421	11736917	merged_1_11736421
1	11737377	11737770	merged_1_11737377
1	11740520	11740939	merged_1_11740520
1	11752264	11754227	merged_1_11752264
1	11754402	11755109	merged_1_11754402
1	11783295	11783607	merged_1_11783295
1	11788203	11788503	merged_1_11788203
1	11789279	11794139	merged_1_11789279
1	11803499	11804208	merged_1_11803499
1	11805755	11806408	merged_1_11805755
1	11806537	11806806	merged_1_11806537
1	11807522	11808318	merged_1_11807522
1	11817581	11818751	merged_1_11817581
1	11822104	11822758	merged_1_11822104
1	11826223	11826784	merged_1_11826223
1	11834581	11837739	merged_1_11834581
1	11861204	11861922	merged_1_11861204
1	11871261	11871557	merged_1_11871261
1	11879673	11881393	merged_1_11879673
1	11887050	11888252	merged_1_11887050
1	11891011	11892178	merged_1_11891011
1	11892857	11893666	merged_1_11892857
1	11893954	11897202	merged_1_11893954
1	11899052	11901756	merged_1_11899052
1	11930549	11931028	merged_1_11930549
1	11935025	11935840	merged_1_11935025
1	11957745	11959802	merged_1_11957745
1	11960671	11961180	merged_1_11960671
1	11981066	11981183	merged_1_11981066
1	11982581	11983922	merged_1_11982581
1	11984166	11985127	merged_1_11984166
1	11987708	11988442	merged_1_11987708
1	11991868	11992680	merged_1_11991868
1	12009011	12010659	merged_1_12009011
1	12012538	12012967	merged_1_12012538
1	12013123	12013458	merged_1_12013123
1	12013588	12019716	merged_1_12013588
1	12019909	12020438	merged_1_12019909
1	12021638	12023081	merged_1_12021638
1	12031687	12033378	merged_1_12031687
1	12033847	12039471	merged_1_12033847
1	12040904	12042380	merged_1_12040904
1	12050085	12050499	merged_1_12050085
1	12059872	12060525	merged_1_12059872
1	12062279	12062725	merged_1_12062279
1	12062820	12063508	merged_1_12062820
1	12070677	12071618	merged_1_12070677
1	12077539	12078283	merged_1_12077539
1	12078395	12080845	merged_1_12078395
1	12083568	12084392	merged_1_12083568
1	12097110	12098023	merged_1_12097110
1	12130765	12132076	merged_1_12130765
1	12133111	12133481	merged_1_12133111
1	12136791	12137268	merged_1_12136791
1	12137328	12138164	merged_1_12137328
1	12138743	12143424	merged_1_12138743
1	12155152	12155406	merged_1_12155152
1	12166361	12167139	merged_1_12166361
1	12172838	12174172	merged_1_12172838
1	12174443	12177192	merged_1_12174443
1	12183376	12184113	merged_1_12183376
1	12184572	12185016	merged_1_12184572
1	12185113	12185289	merged_1_12185113
1	12214935	12215360	merged_1_12214935
1	12218556	12219014	merged_1_12218556
1	12228835	12228933	merged_1_12228835
1	12231228	12231344	merged_1_12231228
1	12240386	12240974	merged_1_12240386
1	12249026	12249563	merged_1_12249026
1	12251900	12253538	merged_1_12251900
1	12262735	12264825	merged_1_12262735
1	12277324	12277726	merged_1_12277324
1	12282930	12283153	merged_1_12282930
1	12286550	12287757	merged_1_12286550
1	12292306	12294548	merged_1_12292306
1	12294563	12295053	merged_1_12294563
1	12297412	12298806	merged_1_12297412
1	12299149	12300475	merged_1_12299149
1	12302692	12303294	merged_1_12302692
1	12310642	12311102	merged_1_12310642
1	12328084	12328579	merged_1_12328084
1	12329032	12329388	merged_1_12329032
1	12333606	12333836	merged_1_12333606
1	12336133	12336470	merged_1_12336133
1	12336596	12337903	merged_1_12336596
1	12338488	12339384	merged_1_12338488
1	12361500	12362864	merged_1_12361500
1	12363043	12364124	merged_1_12363043
1	12365681	12366096	merged_1_12365681
1	12373299	12373698	merged_1_12373299
1	12373834	12374156	merged_1_12373834
1	12376425	12380383	merged_1_12376425
1	12387454	12388074	merged_1_12387454
1	12389674	12390123	merged_1_12389674
1	12391374	12391723	merged_1_12391374
1	12401379	12409896	merged_1_12401379
1	12424651	12425772	merged_1_12424651
1	12434991	12435270	merged_1_12434991
1	12435380	12435564	merged_1_12435380
1	12445017	12446958	merged_1_12445017
1	12457655	12458288	merged_1_12457655
1	12466974	12469743	merged_1_12466974
1	12469837	12471947	merged_1_12469837
1	12475336	12475651	merged_1_12475336
1	12476845	12477780	merged_1_12476845
1	12482962	12483537	merged_1_12482962
1	12497382	12497682	merged_1_12497382
1	12497806	12499296	merged_1_12497806
1	12500324	12500553	merged_1_12500324
1	12506947	12507195	merged_1_12506947
1	12509710	12511687	merged_1_12509710
1	12512661	12514273	merged_1_12512661
1	12517270	12517731	merged_1_12517270
1	12519670	12519936	merged_1_12519670
1	12525062	12526818	merged_1_12525062
1	12527187	12527787	merged_1_12527187
1	12530113	12530551	merged_1_12530113
1	12548031	12548464	merged_1_12548031
1	12555169	12557423	merged_1_12555169
1	12562336	12562543	merged_1_12562336
1	12562746	12563036	merged_1_12562746
1	12564046	12564357	merged_1_12564046
1	12565292	12574892	merged_1_12565292
1	12576182	12576605	merged_1_12576182
1	12576795	12577290	merged_1_12576795
1	12577472	12579467	merged_1_12577472
1	12579588	12581993	merged_1_12579588
1	12590557	12591753	merged_1_12590557
1	12591941	12593947	merged_1_12591941
1	12594531	12595789	merged_1_12594531
1	12603739	12604072	merged_1_12603739
1	12610676	12611159	merged_1_12610676
1	12614807	12615580	merged_1_12614807
1	12618376	12618728	merged_1_12618376
1	12627045	12630977	merged_1_12627045
1	12635783	12635979	merged_1_12635783
1	12636552	12636709	merged_1_12636552
1	12640693	12641047	merged_1_12640693
1	12642996	12644068	merged_1_12642996
1	12644990	12645449	merged_1_12644990
1	12646032	12646209	merged_1_12646032
1	12651126	12652580	merged_1_12651126
1	12653038	12653399	merged_1_12653038
1	12662503	12662944	merged_1_12662503
1	12664496	12674064	merged_1_12664496
1	12674134	12678285	merged_1_12674134
1	12678397	12682292	merged_1_12678397
1	12682398	12685056	merged_1_12682398
1	12688770	12689052	merged_1_12688770
1	12691377	12692937	merged_1_12691377
1	12699828	12701968	merged_1_12699828
1	12703697	12704019	merged_1_12703697
1	12712075	12731399	merged_1_12712075
1	12732080	12735381	merged_1_12732080
1	12738285	12739083	merged_1_12738285
1	12739672	12743815	merged_1_12739672
1	12760400	12761821	merged_1_12760400
1	12766838	12769016	merged_1_12766838
1	12771733	12772268	merged_1_12771733
1	12777851	12779160	merged_1_12777851
1	12791965	12792813	merged_1_12791965
1	12795370	12796157	merged_1_12795370
1	12797417	12799479	merged_1_12797417
1	12804382	12806293	merged_1_12804382
1	12807746	12808979	merged_1_12807746
1	12808999	12809783	merged_1_12808999
1	12811476	12813476	merged_1_12811476
1	12813578	12814297	merged_1_12813578
1	12814405	12815549	merged_1_12814405
1	12815814	12816446	merged_1_12815814
1	12818166	12819451	merged_1_12818166
1	12819638	12820724	merged_1_12819638
1	12823711	12824508	merged_1_12823711
1	12826201	12828503	merged_1_12826201
1	12829394	12836024	merged_1_12829394
1	12836658	12839742	merged_1_12836658
1	12844805	12846861	merged_1_12844805
1	12847428	12849904	merged_1_12847428
1	12851020	12851393	merged_1_12851020
1	12854183	12854480	merged_1_12854183
1	12854685	12855586	merged_1_12854685
1	12855974	12862348	merged_1_12855974
1	12862441	12865104	merged_1_12862441
1	12865238	12867140	merged_1_12865238
1	12872175	12872504	merged_1_12872175
1	12874185	12874339	merged_1_12874185
1	12875495	12875615	merged_1_12875495
1	12875771	12876008	merged_1_12875771
1	12876148	12876408	merged_1_12876148
1	12887183	12888324	merged_1_12887183
1	12894615	12895654	merged_1_12894615
1	12896170	12896670	merged_1_12896170
1	12899023	12903614	merged_1_12899023
1	12904037	12904372	merged_1_12904037
1	12905235	12908528	merged_1_12905235
1	12915964	12916279	merged_1_12915964
1	12918438	12918965	merged_1_12918438
1	12925766	12930774	merged_1_12925766
1	12931755	12932645	merged_1_12931755
1	12942168	12945028	merged_1_12942168
1	12949819	12951867	merged_1_12949819
1	12951996	12953231	merged_1_12951996
1	12957811	12958743	merged_1_12957811
1	12959466	12960608	merged_1_12959466
1	12966403	12966891	merged_1_12966403
1	12980193	12980696	merged_1_12980193
1	12987453	12987968	merged_1_12987453
1	12992959	12993691	merged_1_12992959
1	12994523	12995177	merged_1_12994523
1	12995367	12995742	merged_1_12995367
1	12995788	12997177	merged_1_12995788
1	12997599	12998264	merged_1_12997599
1	12999813	13006225	merged_1_12999813
1	13006373	13014608	merged_1_13006373
1	13015870	13016145	merged_1_13015870
1	13016881	13017480	merged_1_13016881
1	13018431	13025251	merged_1_13018431
1	13027745	13029000	merged_1_13027745
1	13030284	13030587	merged_1_13030284
1	13033807	13034323	merged_1_13033807
1	13036801	13037477	merged_1_13036801
1	13038927	13039685	merged_1_13038927
1	13042616	13043789	merged_1_13042616
1	13049652	13050124	merged_1_13049652
1	13055405	13058144	merged_1_13055405
1	13059203	13059858	merged_1_13059203
1	13060075	13060418	merged_1_13060075
1	13060527	13060903	merged_1_13060527
1	13062344	13062655	merged_1_13062344
1	13065050	13065242	merged_1_13065050
1	13065385	13065494	merged_1_13065385
1	13065801	13066749	merged_1_13065801
1	13067822	13069238	merged_1_13067822
1	13070655	13070923	merged_1_13070655
1	13075612	13076140	merged_1_13075612
1	13079962	13080425	merged_1_13079962
1	13082447	13085924	merged_1_13082447
1	13086057	13086736	merged_1_13086057
1	13087210	13088107	merged_1_13087210
1	13088269	13089480	merged_1_13088269
1	13097648	13098447	merged_1_13097648
1	13102209	13102835	merged_1_13102209
1	13104217	13104624	merged_1_13104217
1	13107376	13108326	merged_1_13107376
1	13108524	13110097	merged_1_13108524
1	13110138	13110862	merged_1_13110138
1	13111596	13112356	merged_1_13111596
1	13114238	13115004	merged_1_13114238
1	13119412	13119683	merged_1_13119412
1	13121305	13121947	merged_1_13121305
1	13126773	13128606	merged_1_13126773
1	13129927	13130528	merged_1_13129927
1	13131352	13133704	merged_1_13131352
1	13133762	13134659	merged_1_13133762
1	13134773	13137980	merged_1_13134773
1	13138066	13140283	merged_1_13138066
1	13143406	13144143	merged_1_13143406
1	13144254	13145031	merged_1_13144254
1	13148189	13150645	merged_1_13148189
1	13150967	13151564	merged_1_13150967
1	13151778	13154249	merged_1_13151778
1	13155714	13156470	merged_1_13155714
1	13160689	13161005	merged_1_13160689
1	13166188	13167412	merged_1_13166188
1	13170650	13171512	merged_1_13170650
1	13172890	13175299	merged_1_13172890
1	13175435	13180951	merged_1_13175435
1	13181314	13183064	merged_1_13181314
1	13183169	13190342	merged_1_13183169
1	13190883	13192568	merged_1_13190883
1	13198410	13198817	merged_1_13198410
1	13198941	13200137	merged_1_13198941
1	13212327	13213213	merged_1_13212327
1	13215115	13216155	merged_1_13215115
1	13217936	13218595	merged_1_13217936
1	13219538	13220046	merged_1_13219538
1	13230589	13234637	merged_1_13230589
1	13234762	13245621	merged_1_13234762
1	13246435	13249280	merged_1_13246435
1	13249338	13251094	merged_1_13249338
1	13256772	13257288	merged_1_13256772
1	13259090	13261196	merged_1_13259090
1	13263514	13270378	merged_1_13263514
1	13271292	13271906	merged_1_13271292
1	13272401	13276245	merged_1_13272401
1	13282136	13285869	merged_1_13282136
1	13286820	13289195	merged_1_13286820
1	13291251	13292075	merged_1_13291251
1	13292789	13294470	merged_1_13292789
1	13294924	13297289	merged_1_13294924
[truncated: 10,480 more rows]

[truncated: 27 more sheets: clsy1_Ov_down, clsy2_Ov_down, clsy3_Ov_down, clsy4_Ov_down, clsy12_Ov_down, shh1_Ov_down, clsy34_Ov_down, clsy1234_Ov_down, pol-iv_Ov_down, clsy1_Fl_down, clsy2_Fl_down, clsy3_Fl_down, clsy4_Fl_down, clsy12_Fl_down, shh1_Fl_down, clsy34_Fl_down, clsy1234_Fl_down, pol-iv_Fl_down, clsy1_Lv_down, clsy2_Lv_down …]
