# Supplementary material for: The CLASSY family controls tissue-specific DNA methylation patterns in Arabidopsis
Source: Nat Commun. 2022 Jan 11;13:244. doi: 10.1038/s41467-021-27690-x (PMC8752594; doi:10.1038/s41467-021-27690-x)
Supplement: Supplementary file 14 — Supplementary Data 12. hypo DMRs and summary [file 41467_2021_27690_MOESM14_ESM.xlsx]

## Sheet: Table S12 Summary
Table S12. hypo DMRs and summary
hypo DMRs											% overlap with pol-iv DMRs
clsy1	clsy2	clsy3	clsy4	clsy1,2	shh1	clsy3,4	clsy quad	pol-iv	vs WTRs		clsy1	clsy2	clsy3	clsy4	clsy1,2	shh1	clsy3,4	clsy quad	pol-iv	vs WTRs	color key
947	1417	687	1075	1665	919	1298	3693	3357	CG < WT		0.198522	0.157375	0.342067	0.172093	0.243844	0.336235	0.183359	0.260222	1	CG < WT	0	0.5	1
444	118	25	200	1730	1732	205	6502	5421	CHG < WT		0.927928	0.457627	0.48	0.315	0.867052	0.894342	0.385366	0.659028	1	CHG < WT	0	0.5	1
5022	107	80	380	6745	7187	441	14872	14055	CHH < WT		0.981481	0.934579	0.9375	0.957895	0.970941	0.965772	0.918367	0.886565	1	CHH < WT	0	0.5	1
clsy1	clsy2	clsy3	clsy4	clsy1,2	shh1	clsy3,4	clsy quad	pol-iv	vs WTOv		clsy1	clsy2	clsy3	clsy4	clsy1,2	shh1	clsy3,4	clsy quad	pol-iv	vs WTOv	color key
1900	2498	1385	2041	2683	1520	2733	5271	4501	CG < WT		0.188947	0.156125	0.369675	0.176874	0.215058	0.298684	0.193194	0.246063	1	CG < WT	0	0.5	1
133	208	330	700	1033	722	1930	6792	7291	CHG < WT		0.729323	0.524038	0.748485	0.202857	0.806389	0.862881	0.455959	0.674764	1	CHG < WT	0	0.5	1
323	14	806	160	607	394	2780	5791	5949	CHH < WT		0.981424	1	0.988834	0.975	0.958814	0.944162	0.96223	0.9311	1	CHH < WT	0	0.5	1
clsy1	clsy2	clsy3	clsy4	clsy1,2	shh1	clsy3,4	clsy quad	pol-iv	vs WTLv		clsy1	clsy2	clsy3	clsy4	clsy1,2	shh1	clsy3,4	clsy quad	pol-iv	vs WTLv	color key
996	1354	700	1113	1714	976	1464	3550	3196	CG < WT		0.190763	0.138848	0.328571	0.163522	0.259043	0.359631	0.154372	0.314366	1	CG < WT	0	0.5	1
956	82	25	174	2443	2691	218	6109	6490	CHG < WT		0.979079	0.646341	0.6	0.321839	0.923045	0.932739	0.380734	0.82092	1	CHG < WT	0	0.5	1
8403	98	49	170	9434	9781	381	15008	15046	CHH < WT		0.987147	0.94898	0.938776	0.964706	0.97933	0.978223	0.918635	0.931503	1	CHH < WT	0	0.5	1

## Sheet: clsy1_Rs_CG_hypoDMR
Chr	Start	Stop
1	27800	27900
1	265500	265600
1	327100	327200
1	714000	714100
1	714800	714900
1	1066600	1066700
1	1116900	1117000
1	1317400	1317500
1	1370800	1370900
1	1385700	1385800
1	1555500	1555600
1	1609100	1609200
1	2044600	2044700
1	2072600	2072700
1	2209800	2209900
1	2306700	2306800
1	2508100	2508200
1	2767500	2767600
1	2833200	2833300
1	2980900	2981000
1	3006000	3006100
1	3045500	3045600
1	3149000	3149100
1	3199100	3199200
1	3281700	3281800
1	3408000	3408100
1	3409500	3409600
1	3425600	3425700
1	3573100	3573200
1	3818000	3818100
1	3968600	3968700
1	3977800	3977900
1	4032000	4032100
1	4207300	4207400
1	4320200	4320300
1	4439900	4440000
1	4455800	4455900
1	4505800	4505900
1	4736700	4736800
1	4886000	4886100
1	5185300	5185400
1	5247300	5247400
1	5676400	5676500
1	5704500	5704600
1	5708400	5708500
1	5846500	5846600
1	6045900	6046000
1	6085700	6085800
1	6371300	6371400
1	7008000	7008100
1	7157200	7157300
1	7249700	7249800
1	7249800	7249900
1	7486200	7486300
1	7567000	7567100
1	7567600	7567700
1	7635400	7635500
1	7647700	7647800
1	7862900	7863000
1	7881700	7881800
1	8067200	8067300
1	8442600	8442700
1	8443900	8444000
1	8566700	8566800
1	8581300	8581400
1	8627700	8627800
1	8760300	8760400
1	9121800	9121900
1	9166800	9166900
1	9209000	9209100
1	9343900	9344000
1	9757100	9757200
1	9766000	9766100
1	9870100	9870200
1	9947600	9947700
1	10091100	10091200
1	10101800	10101900
1	10511500	10511600
1	10833700	10833800
1	10922000	10922100
1	11253100	11253200
1	11270800	11270900
1	11407000	11407100
1	11407200	11407300
1	11540700	11540800
1	11663900	11664000
1	11812800	11812900
1	11935300	11935400
1	11939300	11939400
1	12151200	12151300
1	12195400	12195500
1	12339100	12339200
1	12430800	12430900
1	12487800	12487900
1	12521200	12521300
1	12523500	12523600
1	12588600	12588700
1	12647000	12647100
1	12743300	12743400
1	12844900	12845000
1	13025000	13025100
1	13055400	13055500
1	13098400	13098500
1	13130400	13130500
1	13130500	13130600
1	13352000	13352100
1	13468100	13468200
1	13469400	13469500
1	13547500	13547600
1	13966100	13966200
1	13966200	13966300
1	15434000	15434100
1	16658300	16658400
1	16765200	16765300
1	16797600	16797700
1	17132200	17132300
1	17147300	17147400
1	17322400	17322500
1	17335400	17335500
1	17365500	17365600
1	17365600	17365700
1	17365700	17365800
1	17440700	17440800
1	17650100	17650200
1	17772000	17772100
1	17904700	17904800
1	18045700	18045800
1	18078500	18078600
1	18078700	18078800
1	18078800	18078900
1	18140500	18140600
1	18370400	18370500
1	18372000	18372100
1	18457700	18457800
1	18472000	18472100
1	18570100	18570200
1	18570200	18570300
1	18593900	18594000
1	18608300	18608400
1	18661100	18661200
1	18714700	18714800
1	18731900	18732000
1	18759300	18759400
1	18800900	18801000
1	18888300	18888400
1	19186100	19186200
1	19354400	19354500
1	19476700	19476800
1	19703400	19703500
1	19758100	19758200
1	19815100	19815200
1	19914300	19914400
1	19919900	19920000
1	20062800	20062900
1	20106600	20106700
1	20106700	20106800
1	20106800	20106900
1	20184500	20184600
1	20351900	20352000
1	20503500	20503600
1	20512900	20513000
1	20635500	20635600
1	20663400	20663500
1	20681600	20681700
1	20724300	20724400
1	20810000	20810100
1	20880800	20880900
1	20947000	20947100
1	21067600	21067700
1	21077600	21077700
1	21163200	21163300
1	21543000	21543100
1	21548800	21548900
1	21703600	21703700
1	21964900	21965000
1	22038100	22038200
1	22046300	22046400
1	22049700	22049800
1	22117500	22117600
1	22196000	22196100
1	22259600	22259700
1	22287600	22287700
1	22353600	22353700
1	22443700	22443800
1	22830800	22830900
1	22905500	22905600
1	23094500	23094600
1	23165100	23165200
1	23208000	23208100
1	23275600	23275700
1	23406500	23406600
1	23420300	23420400
1	23523900	23524000
1	23558600	23558700
1	23605800	23605900
1	23758800	23758900
1	24066100	24066200
1	24152200	24152300
1	24161400	24161500
1	24200600	24200700
1	24365700	24365800
1	24374800	24374900
1	24379200	24379300
1	24418300	24418400
1	24420300	24420400
1	24422300	24422400
1	24517300	24517400
1	24625000	24625100
1	24660500	24660600
1	24682900	24683000
1	24683000	24683100
1	24815400	24815500
1	24888900	24889000
1	24977700	24977800
1	24982800	24982900
1	25608800	25608900
1	25825700	25825800
1	25835300	25835400
1	26056200	26056300
1	26095800	26095900
1	26140100	26140200
1	26344300	26344400
1	26347500	26347600
1	26392100	26392200
1	26713900	26714000
1	26784900	26785000
1	26828000	26828100
1	26914700	26914800
1	27029900	27030000
1	27139600	27139700
1	27369500	27369600
1	27387900	27388000
1	27418000	27418100
1	27470100	27470200
1	27932400	27932500
1	28192100	28192200
1	28479400	28479500
1	28536300	28536400
1	28618500	28618600
1	28884000	28884100
1	29666700	29666800
1	29749600	29749700
1	29817500	29817600
1	29817700	29817800
1	29950700	29950800
1	29988200	29988300
1	30075000	30075100
1	30076800	30076900
1	30106000	30106100
1	30231600	30231700
2	82300	82400
2	207200	207300
2	317800	317900
2	462500	462600
2	666600	666700
2	666700	666800
2	691500	691600
2	766400	766500
2	939300	939400
2	1002400	1002500
2	1137900	1138000
2	1162600	1162700
2	1168700	1168800
2	1533000	1533100
2	1533700	1533800
2	1858400	1858500
2	1859200	1859300
2	1871100	1871200
2	1874700	1874800
2	1919000	1919100
2	2012300	2012400
2	2082300	2082400
2	2213700	2213800
2	2283100	2283200
2	2930200	2930300
2	3517700	3517800
2	3797600	3797700
2	3797800	3797900
2	5407300	5407400
2	5421100	5421200
2	5544700	5544800
2	5653400	5653500
2	5851500	5851600
2	5851600	5851700
2	5851700	5851800
2	5873100	5873200
2	6642400	6642500
2	6712400	6712500
2	6858800	6858900
2	6933300	6933400
2	6964400	6964500
2	6964600	6964700
2	7247400	7247500
2	7249900	7250000
2	7335200	7335300
2	7439800	7439900
2	7545300	7545400
2	7649500	7649600
2	7686900	7687000
2	7699000	7699100
2	7843200	7843300
2	8034500	8034600
2	8225700	8225800
2	8226200	8226300
2	8283400	8283500
2	8403200	8403300
2	8449700	8449800
2	8568100	8568200
2	8614600	8614700
2	8758100	8758200
2	8953000	8953100
2	8958600	8958700
2	8974900	8975000
2	9056600	9056700
2	9056700	9056800
2	9067400	9067500
2	9156300	9156400
2	9218400	9218500
2	9438300	9438400
2	9459000	9459100
2	9532000	9532100
2	9548000	9548100
2	9637300	9637400
2	9911500	9911600
2	9947300	9947400
2	9947400	9947500
2	9947600	9947700
2	9998700	9998800
2	10201400	10201500
2	10223200	10223300
2	10554300	10554400
2	10554400	10554500
2	10554800	10554900
2	10554900	10555000
2	10570400	10570500
2	10619900	10620000
2	10626100	10626200
2	10627000	10627100
2	10777500	10777600
2	10800300	10800400
2	11186100	11186200
2	11187200	11187300
2	11520100	11520200
2	11538300	11538400
2	11605800	11605900
2	11736500	11736600
2	11953000	11953100
2	12044500	12044600
2	12045200	12045300
2	12126400	12126500
2	12132400	12132500
2	12335000	12335100
2	12369300	12369400
2	12627700	12627800
2	12886900	12887000
2	12887100	12887200
2	12950500	12950600
2	12984000	12984100
2	13441600	13441700
2	13457600	13457700
2	13557400	13557500
2	13557500	13557600
2	13558400	13558500
2	13597000	13597100
2	13675900	13676000
2	13919400	13919500
2	14033500	14033600
2	14101500	14101600
2	14164500	14164600
2	14185700	14185800
2	14449900	14450000
2	14504300	14504400
2	14672500	14672600
2	14766000	14766100
2	14800600	14800700
2	14873200	14873300
2	15063400	15063500
2	15260500	15260600
2	15268100	15268200
2	15431500	15431600
2	15435500	15435600
2	15604400	15604500
2	15794500	15794600
2	15854900	15855000
2	16022300	16022400
2	16022400	16022500
2	16397600	16397700
2	16513200	16513300
2	16584400	16584500
2	16616200	16616300
2	16656900	16657000
2	16752600	16752700
2	16827000	16827100
2	17287200	17287300
2	17362700	17362800
2	17362900	17363000
2	17363200	17363300
2	17363500	17363600
2	17363600	17363700
2	17377200	17377300
2	17384900	17385000
2	17575400	17575500
2	17576200	17576300
2	17802200	17802300
2	18055800	18055900
2	18056300	18056400
2	18201500	18201600
2	18421000	18421100
2	18458500	18458600
2	18542800	18542900
2	18795100	18795200
2	18824400	18824500
2	18936700	18936800
2	18969800	18969900
2	19122300	19122400
2	19552600	19552700
3	10100	10200
3	31900	32000
3	146300	146400
3	156000	156100
3	178800	178900
3	281800	281900
3	368000	368100
3	408800	408900
3	410700	410800
3	424200	424300
3	700600	700700
3	796100	796200
3	1003900	1004000
3	1196200	1196300
3	1254100	1254200
3	1284900	1285000
3	1285100	1285200
3	1413900	1414000
3	1628600	1628700
3	1742700	1742800
3	1942600	1942700
3	2027800	2027900
3	2149500	2149600
3	2262500	2262600
3	2277500	2277600
3	2278700	2278800
3	2589800	2589900
3	2591000	2591100
3	2744400	2744500
3	2780100	2780200
3	2872100	2872200
3	2899000	2899100
3	3664300	3664400
3	3664400	3664500
3	3664500	3664600
3	3664600	3664700
3	3733600	3733700
3	3916500	3916600
3	4055600	4055700
3	4073400	4073500
3	4134100	4134200
3	4168400	4168500
3	4182300	4182400
3	4197500	4197600
3	4336200	4336300
3	4954700	4954800
3	5127900	5128000
3	5228600	5228700
3	5328800	5328900
3	5367500	5367600
3	5441000	5441100
3	5523500	5523600
3	5835500	5835600
3	6067600	6067700
3	6112200	6112300
3	6131100	6131200
3	6188200	6188300
3	6311600	6311700
3	6401700	6401800
3	6470900	6471000
3	6570600	6570700
3	6740400	6740500
3	6752100	6752200
3	6752200	6752300
3	6800800	6800900
3	6801500	6801600
3	6929000	6929100
3	6938900	6939000
3	6999000	6999100
3	7073300	7073400
3	7254000	7254100
3	7332800	7332900
3	7422900	7423000
3	7429200	7429300
3	7556600	7556700
3	7578400	7578500
3	7876500	7876600
3	7955800	7955900
3	7961700	7961800
3	8135800	8135900
3	8138500	8138600
3	8138600	8138700
3	8138800	8138900
3	8162100	8162200
3	8319000	8319100
3	8353800	8353900
3	8470800	8470900
3	8518300	8518400
3	9423200	9423300
3	9459200	9459300
3	9798800	9798900
3	9970900	9971000
3	10087800	10087900
3	10134200	10134300
3	10227200	10227300
3	10264500	10264600
3	10269800	10269900
3	10317400	10317500
3	10505400	10505500
3	10980200	10980300
3	10980300	10980400
3	11078800	11078900
3	11106500	11106600
3	11281500	11281600
3	11288100	11288200
3	11288200	11288300
3	11384800	11384900
3	11641800	11641900
3	14941000	14941100
3	15181800	15181900
3	15369500	15369600
3	15650100	15650200
3	15780600	15780700
3	15843800	15843900
3	16113100	16113200
3	16129700	16129800
3	16429100	16429200
3	16437200	16437300
3	16437300	16437400
3	16537900	16538000
3	16733500	16733600
3	16772600	16772700
3	16817900	16818000
3	16859500	16859600
3	17025700	17025800
3	17039100	17039200
3	17516800	17516900
3	17677000	17677100
3	17718300	17718400
3	17718400	17718500
3	17803500	17803600
3	17826500	17826600
3	17832100	17832200
3	17917600	17917700
3	18321200	18321300
3	18328200	18328300
3	18346500	18346600
3	18370200	18370300
3	18492800	18492900
3	18582400	18582500
3	18774400	18774500
3	18957000	18957100
3	18996600	18996700
3	19034700	19034800
3	19036000	19036100
3	19050300	19050400
3	19095700	19095800
3	19111900	19112000
3	19127200	19127300
3	19150700	19150800
3	19202900	19203000
3	19357700	19357800
3	19690000	19690100
3	19863300	19863400
3	20103600	20103700
3	20127800	20127900
3	20168900	20169000
3	20263400	20263500
3	20323600	20323700
3	20626200	20626300
3	20809600	20809700
3	20835700	20835800
3	21248100	21248200
3	21351900	21352000
3	21454900	21455000
3	21725900	21726000
3	21749800	21749900
3	21813400	21813500
3	21862000	21862100
3	21914600	21914700
3	22041200	22041300
3	22157000	22157100
3	22245900	22246000
3	22292400	22292500
3	22318200	22318300
3	22330600	22330700
3	22605800	22605900
3	22728500	22728600
3	22730100	22730200
3	22797400	22797500
3	22968700	22968800
3	23273900	23274000
4	259700	259800
4	277600	277700
4	321700	321800
4	329600	329700
4	342000	342100
4	566800	566900
4	573200	573300
4	627200	627300
4	710600	710700
4	942700	942800
4	1127500	1127600
4	1131600	1131700
4	1131700	1131800
4	1132900	1133000
4	1183200	1183300
4	1364400	1364500
4	1888500	1888600
4	2017700	2017800
4	2020200	2020300
4	2023000	2023100
4	2196800	2196900
4	2260900	2261000
4	2367300	2367400
4	2449200	2449300
4	2666200	2666300
4	2743400	2743500
4	3161800	3161900
4	4702600	4702700
4	4824100	4824200
4	4866300	4866400
4	5796300	5796400
4	5930800	5930900
4	6040400	6040500
4	6040600	6040700
4	6050900	6051000
4	6118900	6119000
4	6281600	6281700
4	6281700	6281800
4	6281800	6281900
4	6281900	6282000
4	6282000	6282100
4	6282100	6282200
4	6309800	6309900
4	6541200	6541300
4	6767600	6767700
4	6783300	6783400
4	6826000	6826100
4	6879600	6879700
4	7057800	7057900
4	7131800	7131900
4	7160700	7160800
4	7466900	7467000
4	7654600	7654700
4	7909200	7909300
4	7969600	7969700
4	8087300	8087400
4	8088000	8088100
4	8088100	8088200
4	8112800	8112900
4	8183800	8183900
4	8201700	8201800
4	8282100	8282200
4	8287300	8287400
4	8498500	8498600
4	8558500	8558600
4	8772600	8772700
4	9006900	9007000
4	9117900	9118000
4	9591600	9591700
4	9598600	9598700
4	9615300	9615400
4	9719200	9719300
4	9767500	9767600
4	9866400	9866500
4	10054900	10055000
4	10055000	10055100
4	10080800	10080900
4	10084100	10084200
4	10297900	10298000
4	10620600	10620700
4	10643500	10643600
4	10662800	10662900
4	11123600	11123700
4	11204600	11204700
4	11457500	11457600
4	11512200	11512300
4	11611000	11611100
4	11950100	11950200
4	12140000	12140100
4	12168500	12168600
4	12280700	12280800
4	12439100	12439200
4	12647500	12647600
4	12817200	12817300
4	12932900	12933000
4	13373300	13373400
4	13583200	13583300
4	13896600	13896700
4	13931800	13931900
4	14035700	14035800
4	14067200	14067300
4	14085700	14085800
4	14130300	14130400
4	14143500	14143600
4	14253800	14253900
4	14273400	14273500
4	14610600	14610700
4	14703900	14704000
4	15388400	15388500
4	15619300	15619400
4	15654400	15654500
4	15747300	15747400
4	15794000	15794100
4	15894000	15894100
4	16104100	16104200
4	16149800	16149900
4	16337600	16337700
4	16403500	16403600
4	16948500	16948600
4	16966400	16966500
4	17095900	17096000
4	17219000	17219100
4	17283800	17283900
4	17327300	17327400
4	17360200	17360300
4	17413000	17413100
4	17892800	17892900
4	17993700	17993800
4	18029800	18029900
4	18090400	18090500
4	18155600	18155700
4	18310600	18310700
4	18316900	18317000
4	18346000	18346100
4	18384400	18384500
4	18561600	18561700
5	503100	503200
5	503200	503300
5	646400	646500
5	919400	919500
5	1019400	1019500
5	1126800	1126900
5	1138000	1138100
5	1358800	1358900
5	1696200	1696300
5	1801300	1801400
5	1884800	1884900
5	1956500	1956600
5	2346400	2346500
5	2643300	2643400
5	2760900	2761000
5	2901300	2901400
5	2926300	2926400
5	3130900	3131000
5	3135100	3135200
5	3222200	3222300
5	3649200	3649300
5	3655800	3655900
5	3760600	3760700
5	3803800	3803900
5	4036400	4036500
5	4259300	4259400
5	4637700	4637800
5	5050400	5050500
5	5102100	5102200
5	5189700	5189800
5	5298900	5299000
5	5330700	5330800
5	5589600	5589700
5	5698900	5699000
5	5752300	5752400
5	5988200	5988300
5	6026500	6026600
5	6109700	6109800
5	6109800	6109900
5	6262700	6262800
5	6346500	6346600
5	6565000	6565100
5	6642300	6642400
5	6707000	6707100
5	6817800	6817900
5	6890900	6891000
5	7039300	7039400
5	7095500	7095600
5	7126900	7127000
5	7214000	7214100
5	7395200	7395300
5	7671400	7671500
5	7906800	7906900
5	8226500	8226600
5	8249300	8249400
5	8268200	8268300
5	8274600	8274700
5	8275600	8275700
5	8440300	8440400
5	8440400	8440500
5	8515300	8515400
5	8595700	8595800
5	8681700	8681800
5	8826200	8826300
5	9115200	9115300
5	9147700	9147800
5	9193700	9193800
5	9319200	9319300
5	9646200	9646300
5	9669700	9669800
5	9696500	9696600
5	9818500	9818600
5	9818800	9818900
5	9818900	9819000
5	9819000	9819100
5	9829500	9829600
5	9935000	9935100
5	10027000	10027100
5	10027100	10027200
5	10031800	10031900
5	10490300	10490400
5	10631400	10631500
5	10631600	10631700
5	10683400	10683500
5	10705600	10705700
5	13481000	13481100
5	13635200	13635300
5	13895900	13896000
5	14068400	14068500
5	14104300	14104400
5	14219100	14219200
5	14268500	14268600
5	14527400	14527500
5	14538700	14538800
5	14591300	14591400
5	14701800	14701900
5	14878400	14878500
5	14878500	14878600
5	15014000	15014100
5	15038000	15038100
5	15060100	15060200
5	15136100	15136200
5	15154400	15154500
5	15154500	15154600
5	15171000	15171100
5	15245800	15245900
5	15415100	15415200
5	15468500	15468600
5	15478700	15478800
5	15598700	15598800
5	15618800	15618900
5	15724000	15724100
5	15830200	15830300
5	15948200	15948300
5	16042500	16042600
5	16107400	16107500
5	16253800	16253900
5	16354600	16354700
5	16393100	16393200
5	16461700	16461800
5	16473500	16473600
5	16538800	16538900
5	16668100	16668200
5	16727800	16727900
5	16787100	16787200
5	16877400	16877500
5	16890000	16890100
5	17008400	17008500
5	17187700	17187800
5	17216600	17216700
5	17710500	17710600
5	17720700	17720800
5	17786200	17786300
5	17835300	17835400
5	17926200	17926300
5	17948200	17948300
5	17967300	17967400
5	18180700	18180800
5	18280300	18280400
5	18497000	18497100
5	18617100	18617200
5	18737900	18738000
5	18777100	18777200
5	19084100	19084200
5	19202500	19202600
5	19335200	19335300
5	19445100	19445200
5	19511900	19512000
5	20056200	20056300
5	20464000	20464100
5	20516800	20516900
5	20745600	20745700
5	20745900	20746000
5	20826400	20826500
5	20868900	20869000
5	20898700	20898800
5	20947500	20947600
5	20976500	20976600
5	21155700	21155800
5	21222300	21222400
5	21228200	21228300
5	21313400	21313500
5	21333600	21333700
5	21394700	21394800
5	21402500	21402600
5	21550200	21550300
5	21550700	21550800
5	21636800	21636900
5	21827800	21827900
5	21950700	21950800
5	21994900	21995000
5	22035800	22035900
5	22421500	22421600
5	22433500	22433600
5	22618300	22618400
5	22804900	22805000
5	22805000	22805100
5	22826400	22826500
5	23020100	23020200
5	23586500	23586600
5	23587000	23587100
5	23613400	23613500
5	23771300	23771400
5	23917100	23917200
5	23964400	23964500
5	24061300	24061400
5	24224500	24224600
5	24228500	24228600
5	24337300	24337400
5	24628100	24628200
5	24734500	24734600
5	24880200	24880300
5	24925100	24925200
5	25001600	25001700
5	25139400	25139500
5	25163800	25163900
5	25206400	25206500
5	25206500	25206600
5	25223100	25223200
5	25393500	25393600
5	25441500	25441600
5	25557600	25557700
5	25626100	25626200
5	25758200	25758300
5	25852700	25852800
5	26037800	26037900
5	26047000	26047100
5	26059700	26059800
5	26093900	26094000
5	26153800	26153900
5	26576200	26576300
5	26825600	26825700
5	26826100	26826200

## Sheet: clsy1_Rs_CHG_hypoDMR
Chr	Start	Stop
1	44700	44800
1	1882100	1882200
1	3251400	3251500
1	3413000	3413100
1	3413100	3413200
1	3573100	3573200
1	3771000	3771100
1	4658200	4658300
1	4658300	4658400
1	4658400	4658500
1	6075400	6075500
1	6102400	6102500
1	6615400	6615500
1	6715500	6715600
1	7077900	7078000
1	7604900	7605000
1	7936600	7936700
1	8016400	8016500
1	8319600	8319700
1	8538700	8538800
1	8543900	8544000
1	9357900	9358000
1	9373600	9373700
1	9412400	9412500
1	9746500	9746600
1	9762600	9762700
1	9852800	9852900
1	10497700	10497800
1	10523600	10523700
1	11083100	11083200
1	11132700	11132800
1	11407000	11407100
1	11422200	11422300
1	11620700	11620800
1	11669300	11669400
1	11706500	11706600
1	11960900	11961000
1	12050300	12050400
1	12458200	12458300
1	13192400	13192500
1	13528800	13528900
1	13837900	13838000
1	16658300	16658400
1	17083000	17083100
1	17295400	17295500
1	17335500	17335600
1	17335600	17335700
1	17369100	17369200
1	17384400	17384500
1	17727100	17727200
1	17766200	17766300
1	17840700	17840800
1	18010300	18010400
1	18048100	18048200
1	18048200	18048300
1	18130400	18130500
1	18297600	18297700
1	18342100	18342200
1	19197900	19198000
1	19198100	19198200
1	19198200	19198300
1	19212600	19212700
1	19233900	19234000
1	19389700	19389800
1	19655500	19655600
1	19704300	19704400
1	20363000	20363100
1	20363100	20363200
1	20403500	20403600
1	20699900	20700000
1	21038200	21038300
1	22261100	22261200
1	22443700	22443800
1	22447500	22447600
1	22592700	22592800
1	22830800	22830900
1	22890500	22890600
1	22890600	22890700
1	23191000	23191100
1	23197700	23197800
1	23877200	23877300
1	23907200	23907300
1	23947000	23947100
1	24126100	24126200
1	24506500	24506600
1	24776700	24776800
1	24835800	24835900
1	25266000	25266100
1	25488100	25488200
1	26140100	26140200
1	27597400	27597500
1	27710600	27710700
1	28105500	28105600
1	28293300	28293400
1	29250100	29250200
1	29263300	29263400
2	109900	110000
2	122100	122200
2	122200	122300
2	163300	163400
2	179700	179800
2	205200	205300
2	268500	268600
2	268600	268700
2	275800	275900
2	305800	305900
2	379400	379500
2	400100	400200
2	407400	407500
2	407500	407600
2	416400	416500
2	423100	423200
2	429200	429300
2	438600	438700
2	440400	440500
2	472300	472400
2	530000	530100
2	530100	530200
2	560200	560300
2	560400	560500
2	614000	614100
2	666700	666800
2	780400	780500
2	919600	919700
2	984000	984100
2	1123900	1124000
2	1521500	1521600
2	1695900	1696000
2	1821700	1821800
2	2362500	2362600
2	2763100	2763200
2	2980100	2980200
2	4142300	4142400
2	4143400	4143500
2	4871100	4871200
2	5507500	5507600
2	5851700	5851800
2	5923300	5923400
2	6405700	6405800
2	6468600	6468700
2	6666200	6666300
2	6692200	6692300
2	6804300	6804400
2	6870700	6870800
2	6948700	6948800
2	6990100	6990200
2	7056800	7056900
2	7650900	7651000
2	7766600	7766700
2	7976300	7976400
2	8030600	8030700
2	8075000	8075100
2	8231900	8232000
2	8579100	8579200
2	8641700	8641800
2	8658100	8658200
2	9005600	9005700
2	9005800	9005900
2	9022200	9022300
2	9439400	9439500
2	9439500	9439600
2	9550400	9550500
2	9947300	9947400
2	9979000	9979100
2	10138100	10138200
2	11952900	11953000
2	12076100	12076200
2	12181500	12181600
2	12243000	12243100
2	12309900	12310000
2	12398200	12398300
2	12398300	12398400
2	12477300	12477400
2	12725500	12725600
2	14415300	14415400
2	15097700	15097800
2	15134200	15134300
2	16022300	16022400
2	16625800	16625900
2	17307700	17307800
2	17362800	17362900
2	17363200	17363300
2	17363600	17363700
2	18106900	18107000
2	18390900	18391000
2	18660200	18660300
2	19374300	19374400
3	43000	43100
3	105600	105700
3	423100	423200
3	495800	495900
3	826900	827000
3	1064200	1064300
3	1560500	1560600
3	1692600	1692700
3	1951500	1951600
3	1951600	1951700
3	2849500	2849600
3	3664400	3664500
3	4263100	4263200
3	4579600	4579700
3	4745600	4745700
3	5228500	5228600
3	5328700	5328800
3	5590700	5590800
3	5835600	5835700
3	5866400	5866500
3	7254000	7254100
3	7634800	7634900
3	7703800	7703900
3	7845300	7845400
3	8082000	8082100
3	8138600	8138700
3	8138700	8138800
3	8379800	8379900
3	8623700	8623800
3	8644500	8644600
3	8836300	8836400
3	9595500	9595600
3	9595700	9595800
3	9646500	9646600
3	9713900	9714000
3	9737000	9737100
3	10062700	10062800
3	10137000	10137100
3	10137100	10137200
3	10140700	10140800
3	10220300	10220400
3	10284200	10284300
3	10514100	10514200
3	10791100	10791200
3	10958700	10958800
3	10960800	10960900
3	11082800	11082900
3	11279400	11279500
3	11288300	11288400
3	11803000	11803100
3	11962600	11962700
3	12042700	12042800
3	15221800	15221900
3	15226000	15226100
3	15356500	15356600
3	16159600	16159700
3	16302900	16303000
3	16303000	16303100
3	16737600	16737700
3	16817900	16818000
3	17147200	17147300
3	17311000	17311100
3	17516800	17516900
3	17566800	17566900
3	18088600	18088700
3	18192800	18192900
3	18268600	18268700
3	18705300	18705400
3	18720500	18720600
3	18796200	18796300
3	18949300	18949400
3	18977100	18977200
3	19133500	19133600
3	19134500	19134600
3	19536500	19536600
3	19623300	19623400
3	19753400	19753500
3	19753900	19754000
3	20330200	20330300
3	21109300	21109400
3	21609000	21609100
3	22932000	22932100
3	23115700	23115800
4	68900	69000
4	476100	476200
4	524400	524500
4	583400	583500
4	595500	595600
4	602100	602200
4	735000	735100
4	743100	743200
4	848800	848900
4	848900	849000
4	934400	934500
4	1042000	1042100
4	1224000	1224100
4	1407600	1407700
4	1407700	1407800
4	1938800	1938900
4	2020100	2020200
4	2020200	2020300
4	2119000	2119100
4	2288700	2288800
4	2288800	2288900
4	2367300	2367400
4	2390900	2391000
4	2393700	2393800
4	2450300	2450400
4	2543000	2543100
4	2595100	2595200
4	2595200	2595300
4	2617900	2618000
4	2670100	2670200
4	5710400	5710500
4	5710500	5710600
4	6016400	6016500
4	6281600	6281700
4	6281700	6281800
4	6282000	6282100
4	6344000	6344100
4	6479600	6479700
4	6752100	6752200
4	6767600	6767700
4	6874600	6874700
4	6890500	6890600
4	7013500	7013600
4	7115200	7115300
4	7164600	7164700
4	7322700	7322800
4	7390900	7391000
4	7969600	7969700
4	8088100	8088200
4	8141800	8141900
4	8405200	8405300
4	8405300	8405400
4	8503600	8503700
4	8503700	8503800
4	9146500	9146600
4	9190200	9190300
4	9357200	9357300
4	9598500	9598600
4	10192600	10192700
4	10299600	10299700
4	10513200	10513300
4	10647300	10647400
4	10647400	10647500
4	11216600	11216700
4	11216700	11216800
4	11416000	11416100
4	12335800	12335900
4	12365500	12365600
4	12769200	12769300
4	13326100	13326200
4	14122100	14122200
4	14582400	14582500
4	15232200	15232300
4	15628400	15628500
4	15922800	15922900
4	16783200	16783300
4	17249400	17249500
4	17638200	17638300
4	17638300	17638400
4	18533400	18533500
5	486900	487000
5	582400	582500
5	1516200	1516300
5	2240200	2240300
5	2276300	2276400
5	2276400	2276500
5	2605500	2605600
5	3005900	3006000
5	3311000	3311100
5	3738400	3738500
5	4076800	4076900
5	4508200	4508300
5	5128500	5128600
5	5288400	5288500
5	5352200	5352300
5	5749200	5749300
5	6384400	6384500
5	6461200	6461300
5	6751400	6751500
5	7190500	7190600
5	7491000	7491100
5	7777200	7777300
5	7780900	7781000
5	8160700	8160800
5	8241500	8241600
5	8263000	8263100
5	8565900	8566000
5	8566000	8566100
5	8588900	8589000
5	8594200	8594300
5	8748900	8749000
5	8911200	8911300
5	9023400	9023500
5	9402800	9402900
5	9646200	9646300
5	9647500	9647600
5	9647600	9647700
5	9648300	9648400
5	9648400	9648500
5	9818500	9818600
5	9818900	9819000
5	9988200	9988300
5	13759600	13759700
5	13773900	13774000
5	14221900	14222000
5	14299000	14299100
5	14681100	14681200
5	14759900	14760000
5	14896600	14896700
5	15006600	15006700
5	15154400	15154500
5	15580800	15580900
5	15942300	15942400
5	16003500	16003600
5	16033900	16034000
5	16387900	16388000
5	16721200	16721300
5	16753800	16753900
5	16856100	16856200
5	17292800	17292900
5	17610300	17610400
5	18579600	18579700
5	18642000	18642100
5	18717700	18717800
5	18737800	18737900
5	18737900	18738000
5	18985800	18985900
5	19026400	19026500
5	19027700	19027800
5	19189300	19189400
5	19413100	19413200
5	19832500	19832600
5	19967700	19967800
5	19967800	19967900
5	20062400	20062500
5	21155800	21155900
5	21821200	21821300
5	22408800	22408900
5	22801700	22801800
5	22804900	22805000
5	23046600	23046700
5	23046700	23046800
5	24118500	24118600
5	24370800	24370900
5	24526800	24526900
5	24526900	24527000
5	24908700	24908800
5	24908900	24909000
5	24970900	24971000
5	24994200	24994300
5	25048700	25048800
5	26037500	26037600
5	26037800	26037900
5	26415400	26415500

## Sheet: clsy1_Rs_CHH_hypoDMR
Chr	Start	Stop
1	17000	17100
1	18600	18700
1	44600	44700
1	44700	44800
1	55700	55800
1	55900	56000
1	56400	56500
1	77300	77400
1	77400	77500
1	239200	239300
1	257700	257800
1	258500	258600
1	258600	258700
1	291900	292000
1	372400	372500
1	372500	372600
1	431300	431400
1	433800	433900
1	500000	500100
1	512700	512800
1	513000	513100
1	540900	541000
1	550800	550900
1	587600	587700
1	587900	588000
1	634200	634300
1	634300	634400
1	634400	634500
1	634500	634600
1	697300	697400
1	785300	785400
1	822200	822300
1	889200	889300
1	944300	944400
1	1286800	1286900
1	1430900	1431000
1	1445400	1445500
1	1522900	1523000
1	1598300	1598400
1	1613200	1613300
1	1613300	1613400
1	1614600	1614700
1	1617700	1617800
1	1705400	1705500
1	1705900	1706000
1	1706000	1706100
1	1876200	1876300
1	1876500	1876600
1	1876700	1876800
1	1881900	1882000
1	1882100	1882200
1	1882200	1882300
1	2235100	2235200
1	2335200	2335300
1	2340200	2340300
1	2340300	2340400
1	2473200	2473300
1	2587400	2587500
1	2657700	2657800
1	2657800	2657900
1	2788400	2788500
1	2800600	2800700
1	2986400	2986500
1	2986800	2986900
1	3023500	3023600
1	3023700	3023800
1	3024000	3024100
1	3024100	3024200
1	3073200	3073300
1	3250600	3250700
1	3251400	3251500
1	3342400	3342500
1	3342600	3342700
1	3343000	3343100
1	3413000	3413100
1	3413100	3413200
1	3413200	3413300
1	3413500	3413600
1	3414600	3414700
1	3414800	3414900
1	3497800	3497900
1	3498100	3498200
1	3498900	3499000
1	3546800	3546900
1	3573100	3573200
1	3762100	3762200
1	3762200	3762300
1	3762900	3763000
1	3771000	3771100
1	3771700	3771800
1	3826800	3826900
1	3892100	3892200
1	3892200	3892300
1	3892300	3892400
1	3920000	3920100
1	3920100	3920200
1	3980000	3980100
1	3980400	3980500
1	4061400	4061500
1	4061500	4061600
1	4093200	4093300
1	4093400	4093500
1	4094300	4094400
1	4209200	4209300
1	4209400	4209500
1	4209500	4209600
1	4326400	4326500
1	4326500	4326600
1	4329900	4330000
1	4334300	4334400
1	4439900	4440000
1	4525100	4525200
1	4525200	4525300
1	4525300	4525400
1	4583000	4583100
1	4583200	4583300
1	4658200	4658300
1	4658300	4658400
1	4658400	4658500
1	4686000	4686100
1	4770100	4770200
1	4770500	4770600
1	4770600	4770700
1	4773100	4773200
1	4787100	4787200
1	4860300	4860400
1	4860400	4860500
1	4896500	4896600
1	4896600	4896700
1	4896700	4896800
1	4966600	4966700
1	5056000	5056100
1	5056100	5056200
1	5056200	5056300
1	5101900	5102000
1	5102000	5102100
1	5102100	5102200
1	5171800	5171900
1	5171900	5172000
1	5172000	5172100
1	5198700	5198800
1	5285100	5285200
1	5285200	5285300
1	5285300	5285400
1	5356800	5356900
1	5357000	5357100
1	5359000	5359100
1	5359100	5359200
1	5391400	5391500
1	5391500	5391600
1	5392600	5392700
1	5531300	5531400
1	5657500	5657600
1	5657800	5657900
1	5691800	5691900
1	5798800	5798900
1	5798900	5799000
1	5862900	5863000
1	5899100	5899200
1	5899200	5899300
1	5899700	5899800
1	5899800	5899900
1	5911700	5911800
1	5965400	5965500
1	5965500	5965600
1	5966900	5967000
1	5974900	5975000
1	5975000	5975100
1	6074900	6075000
1	6075200	6075300
1	6075300	6075400
1	6075400	6075500
1	6102700	6102800
1	6102800	6102900
1	6141400	6141500
1	6156400	6156500
1	6156500	6156600
1	6158800	6158900
1	6173400	6173500
1	6173500	6173600
1	6218600	6218700
1	6219000	6219100
1	6263300	6263400
1	6273500	6273600
1	6403100	6403200
1	6403600	6403700
1	6404500	6404600
1	6404700	6404800
1	6404800	6404900
1	6405300	6405400
1	6426300	6426400
1	6426400	6426500
1	6454700	6454800
1	6455900	6456000
1	6470400	6470500
1	6473000	6473100
1	6473200	6473300
1	6640700	6640800
1	6640800	6640900
1	6641000	6641100
1	6715500	6715600
1	6717900	6718000
1	6718000	6718100
1	6720800	6720900
1	6735900	6736000
1	6737300	6737400
1	6744000	6744100
1	6744100	6744200
1	6906100	6906200
1	7023500	7023600
1	7037000	7037100
1	7077800	7077900
1	7077900	7078000
1	7132800	7132900
1	7227900	7228000
1	7228000	7228100
1	7241100	7241200
1	7241200	7241300
1	7241300	7241400
1	7241400	7241500
1	7281800	7281900
1	7344400	7344500
1	7344500	7344600
1	7365700	7365800
1	7365800	7365900
1	7365900	7366000
1	7393300	7393400
1	7394600	7394700
1	7541300	7541400
1	7604900	7605000
1	7665700	7665800
1	7715000	7715100
1	7715100	7715200
1	7717400	7717500
1	7717500	7717600
1	7717600	7717700
1	7717700	7717800
1	7722500	7722600
1	7725300	7725400
1	7761200	7761300
1	7811500	7811600
1	7833600	7833700
1	7935700	7935800
1	7936600	7936700
1	7936700	7936800
1	7975900	7976000
1	7976100	7976200
1	8016400	8016500
1	8169400	8169500
1	8190100	8190200
1	8190400	8190500
1	8201300	8201400
1	8201400	8201500
1	8239400	8239500
1	8239700	8239800
1	8252500	8252600
1	8254800	8254900
1	8272500	8272600
1	8272600	8272700
1	8272900	8273000
1	8276500	8276600
1	8277600	8277700
1	8277700	8277800
1	8289800	8289900
1	8290700	8290800
1	8291500	8291600
1	8319600	8319700
1	8319700	8319800
1	8392300	8392400
1	8409000	8409100
1	8471900	8472000
1	8472000	8472100
1	8472600	8472700
1	8495200	8495300
1	8538700	8538800
1	8538800	8538900
1	8538900	8539000
1	8543900	8544000
1	8577400	8577500
1	8578000	8578100
1	8681900	8682000
1	8682000	8682100
1	8733500	8733600
1	8798100	8798200
1	8812700	8812800
1	8927600	8927700
1	9004800	9004900
1	9077700	9077800
1	9082800	9082900
1	9136600	9136700
1	9137000	9137100
1	9174500	9174600
1	9175300	9175400
1	9204000	9204100
1	9357800	9357900
1	9357900	9358000
1	9373400	9373500
1	9373600	9373700
1	9384900	9385000
1	9412400	9412500
1	9418000	9418100
1	9551000	9551100
1	9565000	9565100
1	9572400	9572500
1	9587300	9587400
1	9587400	9587500
1	9587600	9587700
1	9626700	9626800
1	9626900	9627000
1	9691200	9691300
1	9706600	9706700
1	9746400	9746500
1	9746500	9746600
1	9754400	9754500
1	9754500	9754600
1	9755100	9755200
1	9755400	9755500
1	9755500	9755600
1	9755700	9755800
1	9755800	9755900
1	9756100	9756200
1	9756400	9756500
1	9762600	9762700
1	9762700	9762800
1	9778300	9778400
1	9778400	9778500
1	9812300	9812400
1	9817400	9817500
1	9837500	9837600
1	9852700	9852800
1	9852800	9852900
1	9862700	9862800
1	9863100	9863200
1	9866000	9866100
1	9883900	9884000
1	9884000	9884100
1	9901700	9901800
1	9915300	9915400
1	9915400	9915500
1	9916400	9916500
1	9918900	9919000
1	9939400	9939500
1	10008600	10008700
1	10013200	10013300
1	10021400	10021500
1	10021500	10021600
1	10060700	10060800
1	10060800	10060900
1	10144900	10145000
1	10152800	10152900
1	10161000	10161100
1	10161800	10161900
1	10173200	10173300
1	10206700	10206800
1	10206900	10207000
1	10221100	10221200
1	10221200	10221300
1	10239300	10239400
1	10239900	10240000
1	10349300	10349400
1	10357300	10357400
1	10363000	10363100
1	10421500	10421600
1	10444000	10444100
1	10497500	10497600
1	10497700	10497800
1	10497800	10497900
1	10506500	10506600
1	10506700	10506800
1	10507000	10507100
1	10512800	10512900
1	10512900	10513000
1	10523600	10523700
1	10524700	10524800
1	10526100	10526200
1	10534700	10534800
1	10534800	10534900
1	10568200	10568300
1	10568800	10568900
1	10568900	10569000
1	10570300	10570400
1	10592000	10592100
1	10624000	10624100
1	10624100	10624200
1	10624200	10624300
1	10654500	10654600
1	10725100	10725200
1	10801300	10801400
1	10801400	10801500
1	10802800	10802900
1	10803300	10803400
1	10814300	10814400
1	10867200	10867300
1	10867600	10867700
1	10880900	10881000
1	10924800	10924900
1	10924900	10925000
1	11032300	11032400
1	11032400	11032500
1	11051400	11051500
1	11083100	11083200
1	11088800	11088900
1	11089300	11089400
1	11111100	11111200
1	11112000	11112100
1	11117500	11117600
1	11117600	11117700
1	11129000	11129100
1	11129100	11129200
1	11132700	11132800
1	11156500	11156600
1	11174200	11174300
1	11174300	11174400
1	11204500	11204600
1	11204600	11204700
1	11212400	11212500
1	11212500	11212600
1	11259600	11259700
1	11277000	11277100
1	11286600	11286700
1	11286700	11286800
1	11298500	11298600
1	11298900	11299000
1	11301000	11301100
1	11301400	11301500
1	11301500	11301600
1	11310200	11310300
1	11378200	11378300
1	11409800	11409900
1	11421200	11421300
1	11422000	11422100
1	11422100	11422200
1	11422200	11422300
1	11479500	11479600
1	11490400	11490500
1	11493000	11493100
1	11521900	11522000
1	11536600	11536700
1	11536900	11537000
1	11537000	11537100
1	11586200	11586300
1	11620600	11620700
1	11620700	11620800
1	11632000	11632100
1	11632100	11632200
1	11644500	11644600
1	11649800	11649900
1	11661100	11661200
1	11661400	11661500
1	11666700	11666800
1	11666800	11666900
1	11706500	11706600
1	11710700	11710800
1	11711700	11711800
1	11720500	11720600
1	11732700	11732800
1	11733300	11733400
1	11736600	11736700
1	11736800	11736900
1	11737300	11737400
1	11740600	11740700
1	11740700	11740800
1	11752300	11752400
1	11804000	11804100
1	11807700	11807800
1	11807800	11807900
1	11817700	11817800
1	11818600	11818700
1	11822200	11822300
1	11822400	11822500
1	11836800	11836900
1	11930700	11930800
1	11930800	11930900
1	11935000	11935100
1	11957900	11958000
1	11958000	11958100
1	11960900	11961000
1	12009200	12009300
1	12009500	12009600
1	12012600	12012700
1	12012700	12012800
1	12050300	12050400
1	12050400	12050500
1	12059900	12060000
1	12060000	12060100
1	12062300	12062400
1	12070700	12070800
1	12080700	12080800
1	12084200	12084300
1	12133200	12133300
1	12136600	12136700
1	12137600	12137700
1	12138800	12138900
1	12138900	12139000
1	12183400	12183500
1	12183800	12183900
1	12183900	12184000
1	12215100	12215200
1	12218700	12218800
1	12218800	12218900
1	12218900	12219000
1	12228800	12228900
1	12240500	12240600
1	12264600	12264700
1	12264700	12264800
1	12272000	12272100
1	12303100	12303200
1	12333700	12333800
1	12364600	12364700
1	12366300	12366400
1	12391600	12391700
1	12435400	12435500
1	12457700	12457800
1	12458100	12458200
1	12483300	12483400
1	12517400	12517500
1	12525600	12525700
1	12527300	12527400
1	12527400	12527500
1	12530200	12530300
1	12530300	12530400
1	12564000	12564100
1	12564100	12564200
1	12594600	12594700
1	12610800	12610900
1	12618500	12618600
1	12645200	12645300
1	12646100	12646200
1	12653300	12653400
1	12662500	12662600
1	12662700	12662800
1	12691400	12691500
1	12691500	12691600
1	12692600	12692700
1	12738300	12738400
1	12738400	12738500
1	12738700	12738800
1	12761500	12761600
1	12839500	12839600
1	12851300	12851400
1	12854200	12854300
1	12866900	12867000
1	12875500	12875600
1	12894700	12894800
1	12895300	12895400
1	12895400	12895500
1	12896400	12896500
1	12916100	12916200
1	12918600	12918700
1	12918700	12918800
1	12968000	12968100
1	12980400	12980500
1	12993500	12993600
1	13027900	13028000
1	13030300	13030400
1	13030400	13030500
1	13039400	13039500
1	13039500	13039600
1	13049900	13050000
1	13050000	13050100
1	13070700	13070800
1	13075700	13075800
1	13075800	13075900
1	13114800	13114900
1	13119400	13119500
1	13126900	13127000
1	13127000	13127100
1	13148300	13148400
1	13148400	13148500
1	13151400	13151500
1	13152000	13152100
1	13152800	13152900
1	13154100	13154200
1	13156200	13156300
1	13166200	13166300
1	13171300	13171400
1	13192100	13192200
1	13192300	13192400
1	13192400	13192500
1	13192500	13192600
1	13215600	13215700
1	13220500	13220600
1	13236000	13236100
1	13346000	13346100
1	13355400	13355500
1	13356200	13356300
1	13357200	13357300
1	13357300	13357400
1	13497600	13497700
1	13544600	13544700
1	13545300	13545400
1	13640100	13640200
1	13669100	13669200
1	13671200	13671300
1	13687600	13687700
1	13811400	13811500
1	13837800	13837900
1	13837900	13838000
1	13882500	13882600
1	13896300	13896400
1	13902000	13902100
1	14000600	14000700
1	14024400	14024500
1	14024500	14024600
1	14146500	14146600
1	14146900	14147000
1	14153000	14153100
1	14164200	14164300
1	14164300	14164400
1	14164400	14164500
1	14164500	14164600
1	14165900	14166000
1	14166000	14166100
1	14169500	14169600
1	14296400	14296500
1	14299000	14299100
1	15935500	15935600
1	15935600	15935700
1	15940000	15940100
1	15984400	15984500
1	16156800	16156900
1	16258600	16258700
1	16325400	16325500
1	16400900	16401000
1	16403700	16403800
1	16418600	16418700
1	16418700	16418800
1	16418800	16418900
1	16418900	16419000
1	16478000	16478100
1	16488900	16489000
1	16538500	16538600
1	16547800	16547900
1	16559100	16559200
1	16562200	16562300
1	16562300	16562400
1	16613300	16613400
1	16624500	16624600
1	16637300	16637400
1	16645800	16645900
1	16645900	16646000
1	16658400	16658500
1	16689800	16689900
1	16707800	16707900
1	16710000	16710100
1	16711300	16711400
1	16712500	16712600
1	16722000	16722100
1	16738400	16738500
1	16742100	16742200
1	16755000	16755100
1	16773600	16773700
1	16773700	16773800
1	16774300	16774400
1	16790500	16790600
1	16790600	16790700
1	16792400	16792500
1	16793600	16793700
1	16794300	16794400
1	16810800	16810900
1	16810900	16811000
1	16815300	16815400
1	16828700	16828800
1	16859100	16859200
1	16860600	16860700
1	16870200	16870300
1	16890900	16891000
1	16902800	16902900
1	16905100	16905200
1	16923200	16923300
1	16936800	16936900
1	16936900	16937000
1	16937900	16938000
1	16938000	16938100
1	16939300	16939400
1	16966000	16966100
1	16998300	16998400
1	17006900	17007000
1	17007200	17007300
1	17007300	17007400
1	17076900	17077000
1	17077000	17077100
1	17077200	17077300
1	17083000	17083100
1	17110100	17110200
1	17122200	17122300
1	17122300	17122400
1	17143300	17143400
1	17152700	17152800
1	17152800	17152900
1	17193500	17193600
1	17201500	17201600
1	17201700	17201800
1	17201800	17201900
1	17202000	17202100
1	17229200	17229300
1	17239800	17239900
1	17239900	17240000
1	17241000	17241100
1	17267000	17267100
1	17267100	17267200
1	17267900	17268000
1	17268000	17268100
1	17274300	17274400
1	17282500	17282600
1	17282600	17282700
1	17293300	17293400
1	17295400	17295500
1	17299900	17300000
1	17300000	17300100
1	17300200	17300300
1	17300300	17300400
1	17305700	17305800
1	17333100	17333200
1	17335400	17335500
1	17335500	17335600
1	17335600	17335700
1	17341200	17341300
1	17346000	17346100
1	17350000	17350100
1	17382000	17382100
1	17382100	17382200
1	17384400	17384500
1	17418500	17418600
1	17441600	17441700
1	17441700	17441800
1	17502200	17502300
1	17507100	17507200
1	17525100	17525200
1	17536100	17536200
1	17560800	17560900
1	17560900	17561000
1	17563200	17563300
1	17572000	17572100
1	17576100	17576200
1	17605600	17605700
1	17611700	17611800
1	17615300	17615400
1	17632400	17632500
1	17632800	17632900
1	17665000	17665100
1	17666100	17666200
1	17666200	17666300
1	17682100	17682200
1	17685900	17686000
1	17689700	17689800
1	17695800	17695900
1	17710700	17710800
1	17715300	17715400
1	17727000	17727100
1	17727100	17727200
1	17766200	17766300
1	17812200	17812300
1	17820600	17820700
1	17824900	17825000
1	17831300	17831400
1	17831400	17831500
1	17831500	17831600
1	17840600	17840700
1	17840700	17840800
1	17863100	17863200
1	17863200	17863300
1	17874100	17874200
1	17874300	17874400
1	17899000	17899100
1	17901200	17901300
1	17978900	17979000
1	17979000	17979100
1	18007300	18007400
1	18010300	18010400
1	18019700	18019800
1	18022600	18022700
1	18029300	18029400
1	18048100	18048200
1	18055900	18056000
1	18056000	18056100
1	18096000	18096100
1	18110800	18110900
1	18111200	18111300
1	18111300	18111400
1	18130400	18130500
1	18131900	18132000
1	18135900	18136000
1	18136000	18136100
1	18165500	18165600
1	18211600	18211700
1	18211700	18211800
1	18213800	18213900
1	18213900	18214000
1	18214100	18214200
1	18214400	18214500
1	18214500	18214600
1	18287300	18287400
1	18297600	18297700
1	18297700	18297800
1	18320600	18320700
1	18321100	18321200
1	18325200	18325300
1	18342100	18342200
1	18380400	18380500
1	18381000	18381100
1	18386400	18386500
1	18415300	18415400
1	18437200	18437300
1	18438000	18438100
1	18450300	18450400
1	18456800	18456900
1	18457200	18457300
1	18457300	18457400
1	18493700	18493800
1	18581300	18581400
1	18598900	18599000
1	18599000	18599100
1	18606100	18606200
1	18627200	18627300
1	18640700	18640800
1	18643700	18643800
1	18746100	18746200
1	18765800	18765900
1	18767100	18767200
1	18769700	18769800
1	18790100	18790200
1	18817500	18817600
1	18888100	18888200
1	18925000	18925100
1	18931000	18931100
1	18931100	18931200
1	18971900	18972000
1	18980600	18980700
1	19055200	19055300
1	19062800	19062900
1	19063800	19063900
1	19086700	19086800
1	19145800	19145900
1	19173700	19173800
1	19180300	19180400
1	19197900	19198000
1	19198100	19198200
1	19198200	19198300
1	19212600	19212700
1	19219900	19220000
1	19220000	19220100
1	19226300	19226400
1	19226400	19226500
1	19226500	19226600
1	19233900	19234000
1	19237300	19237400
1	19247900	19248000
1	19303800	19303900
1	19304400	19304500
1	19327900	19328000
1	19354200	19354300
1	19368500	19368600
1	19368600	19368700
1	19374600	19374700
1	19380700	19380800
1	19388200	19388300
1	19389700	19389800
1	19398500	19398600
1	19403300	19403400
1	19404500	19404600
1	19415300	19415400
1	19424900	19425000
1	19428400	19428500
1	19430400	19430500
1	19430500	19430600
1	19476500	19476600
1	19498000	19498100
1	19578000	19578100
1	19655500	19655600
1	19666400	19666500
1	19693200	19693300
1	19704200	19704300
1	19704300	19704400
1	19714700	19714800
1	19714800	19714900
1	19717900	19718000
1	19736200	19736300
1	19741600	19741700
1	19768000	19768100
1	19768200	19768300
1	19768700	19768800
1	19780500	19780600
1	19780600	19780700
1	19780700	19780800
1	19781000	19781100
1	19798900	19799000
1	19861400	19861500
1	19861500	19861600
1	19888700	19888800
1	19909100	19909200
1	19909200	19909300
1	19909300	19909400
1	19941400	19941500
1	19986900	19987000
1	20024200	20024300
1	20033500	20033600
1	20106700	20106800
1	20172700	20172800
1	20194400	20194500
1	20194500	20194600
1	20194600	20194700
1	20205400	20205500
1	20205500	20205600
1	20205800	20205900
1	20206700	20206800
1	20206800	20206900
1	20208000	20208100
1	20312000	20312100
1	20362900	20363000
1	20363000	20363100
1	20363100	20363200
1	20403500	20403600
1	20412300	20412400
1	20412500	20412600
1	20432200	20432300
1	20433000	20433100
1	20437900	20438000
1	20498900	20499000
1	20499000	20499100
1	20509300	20509400
1	20513700	20513800
1	20520600	20520700
1	20525000	20525100
1	20559600	20559700
1	20560200	20560300
1	20565000	20565100
1	20569100	20569200
1	20622400	20622500
1	20622500	20622600
1	20622600	20622700
1	20622700	20622800
1	20625000	20625100
1	20683200	20683300
1	20683300	20683400
1	20697000	20697100
1	20697100	20697200
1	20699800	20699900
1	20699900	20700000
1	20700000	20700100
1	20703900	20704000
1	20704200	20704300
1	20704300	20704400
1	20734200	20734300
1	20820200	20820300
1	20823600	20823700
1	20914100	20914200
1	20914900	20915000
1	20974200	20974300
1	21021000	21021100
1	21021100	21021200
1	21035100	21035200
1	21054600	21054700
1	21081900	21082000
1	21105100	21105200
1	21107000	21107100
1	21120400	21120500
1	21120500	21120600
1	21128800	21128900
1	21144700	21144800
1	21144800	21144900
1	21145700	21145800
1	21210200	21210300
1	21211800	21211900
1	21228800	21228900
1	21228900	21229000
1	21311800	21311900
1	21342400	21342500
1	21374600	21374700
1	21388900	21389000
1	21392800	21392900
1	21428300	21428400
1	21428400	21428500
1	21428600	21428700
1	21428700	21428800
1	21448700	21448800
1	21507700	21507800
1	21507800	21507900
1	21507900	21508000
1	21508000	21508100
1	21529600	21529700
1	21529700	21529800
1	21586200	21586300
1	21602100	21602200
1	21640500	21640600
1	21640600	21640700
1	21640700	21640800
1	21675100	21675200
1	21675400	21675500
1	21683300	21683400
1	21683400	21683500
1	21732100	21732200
1	21740500	21740600
1	21741700	21741800
1	21744100	21744200
1	21745000	21745100
1	21766300	21766400
1	21823200	21823300
1	21853700	21853800
1	21872200	21872300
1	21918900	21919000
1	21947100	21947200
1	21947200	21947300
1	21957800	21957900
1	21957900	21958000
1	21976900	21977000
1	22025100	22025200
1	22042800	22042900
1	22060600	22060700
1	22085200	22085300
1	22085300	22085400
1	22089100	22089200
1	22089200	22089300
1	22089800	22089900
1	22112900	22113000
1	22162400	22162500
1	22162500	22162600
1	22163300	22163400
1	22224700	22224800
1	22231100	22231200
1	22261000	22261100
1	22261100	22261200
1	22261200	22261300
1	22443500	22443600
1	22443600	22443700
1	22443700	22443800
1	22443800	22443900
1	22447400	22447500
1	22447500	22447600
1	22459700	22459800
1	22482700	22482800
1	22482800	22482900
1	22542100	22542200
1	22542200	22542300
1	22562700	22562800
1	22563600	22563700
1	22592600	22592700
1	22592700	22592800
1	22620900	22621000
1	22693900	22694000
1	22694000	22694100
1	22694100	22694200
1	22694200	22694300
1	22699200	22699300
1	22699300	22699400
1	22732100	22732200
1	22732200	22732300
1	22732300	22732400
1	22743100	22743200
1	22751600	22751700
1	22829000	22829100
1	22829100	22829200
1	22830800	22830900
1	22835000	22835100
1	22855600	22855700
1	22872900	22873000
1	22887900	22888000
1	22889100	22889200
1	22890500	22890600
1	22890600	22890700
1	22985400	22985500
1	22991900	22992000
1	23031700	23031800
1	23068200	23068300
1	23068300	23068400
1	23096700	23096800
1	23097100	23097200
1	23125100	23125200
1	23140600	23140700
1	23152500	23152600
1	23153200	23153300
1	23160900	23161000
1	23165000	23165100
1	23174900	23175000
1	23190800	23190900
1	23190900	23191000
1	23191000	23191100
1	23197400	23197500
1	23197600	23197700
1	23197700	23197800
1	23197800	23197900
1	23214900	23215000
1	23247000	23247100
1	23247100	23247200
1	23247200	23247300
1	23280400	23280500
1	23280500	23280600
1	23280600	23280700
1	23306000	23306100
1	23321600	23321700
1	23430900	23431000
1	23477100	23477200
1	23509600	23509700
1	23521700	23521800
1	23566400	23566500
1	23566500	23566600
1	23586500	23586600
1	23586600	23586700
1	23613600	23613700
1	23614000	23614100
1	23651600	23651700
1	23723600	23723700
1	23723700	23723800
1	23723800	23723900
1	23723900	23724000
1	23749100	23749200
1	23761500	23761600
1	23875300	23875400
1	23875400	23875500
1	23876500	23876600
1	23907100	23907200
1	23907200	23907300
1	23925200	23925300
1	23946900	23947000
1	23947000	23947100
1	24126000	24126100
1	24223400	24223500
1	24241400	24241500
1	24241500	24241600
1	24250900	24251000
1	24281400	24281500
1	24317400	24317500
1	24317500	24317600
1	24350700	24350800
1	24352900	24353000
1	24356800	24356900
1	24385100	24385200
1	24462500	24462600
1	24506500	24506600
1	24532000	24532100
1	24533300	24533400
1	24553900	24554000
1	24554000	24554100
1	24593500	24593600
1	24605500	24605600
1	24645700	24645800
1	24691800	24691900
1	24745100	24745200
1	24745200	24745300
1	24745300	24745400
1	24772300	24772400
1	24776500	24776600
1	24776600	24776700
1	24776700	24776800
1	24776800	24776900
1	24831600	24831700
1	24832600	24832700
1	24835400	24835500
1	24835800	24835900
1	24838700	24838800
1	24885600	24885700
1	24894200	24894300
1	24901300	24901400
1	24917600	24917700
1	24918400	24918500
1	24918500	24918600
1	24948100	24948200
1	24948300	24948400
1	24956800	24956900
1	25005600	25005700
1	25033600	25033700
1	25033800	25033900
1	25057200	25057300
1	25095800	25095900
1	25097900	25098000
1	25159000	25159100
1	25163400	25163500
1	25247800	25247900
1	25266000	25266100
1	25266200	25266300
1	25274900	25275000
1	25275000	25275100
1	25332100	25332200
1	25332500	25332600
1	25343300	25343400
1	25343500	25343600
1	25357800	25357900
1	25489800	25489900
1	25505200	25505300
1	25536700	25536800
1	25581300	25581400
1	25609900	25610000
1	25613300	25613400
1	25613400	25613500
1	25613600	25613700
1	25639700	25639800
1	25660000	25660100
1	25722600	25722700
1	25722700	25722800
1	25728600	25728700
1	25728700	25728800
1	25730100	25730200
1	25730200	25730300
1	25751900	25752000
1	25779700	25779800
1	25780200	25780300
1	25928600	25928700
1	25973800	25973900
1	25973900	25974000
1	25976900	25977000
1	26084000	26084100
1	26084100	26084200
1	26084200	26084300
1	26140000	26140100
1	26140100	26140200
1	26169400	26169500
1	26196500	26196600
1	26307000	26307100
1	26307200	26307300
1	26335900	26336000
1	26336000	26336100
1	26343700	26343800
1	26375000	26375100
1	26510900	26511000
1	26511100	26511200
1	26551600	26551700
1	26551800	26551900
1	26551900	26552000
1	26552000	26552100
1	26583000	26583100
1	26650800	26650900
1	26722300	26722400
1	26779200	26779300
1	26880300	26880400
1	26880400	26880500
1	26881400	26881500
1	27035500	27035600
1	27240700	27240800
1	27334000	27334100
1	27440600	27440700
1	27440700	27440800
1	27597400	27597500
1	27597500	27597600
1	27603400	27603500
1	27710500	27710600
1	27710600	27710700
1	27859800	27859900
1	27860800	27860900
1	28051400	28051500
1	28051500	28051600
1	28051600	28051700
1	28105500	28105600
1	28105600	28105700
1	28105700	28105800
1	28162100	28162200
1	28188800	28188900
1	28188900	28189000
1	28189000	28189100
1	28259000	28259100
1	28259100	28259200
1	28259300	28259400
1	28286000	28286100
1	28293200	28293300
1	28293300	28293400
1	28293400	28293500
1	28312500	28312600
1	28332000	28332100
1	28332500	28332600
1	28397500	28397600
1	28471100	28471200
1	28504900	28505000
1	28526800	28526900
1	28526900	28527000
1	28527600	28527700
1	28703000	28703100
1	28703100	28703200
1	28703800	28703900
1	28731800	28731900
1	28731900	28732000
1	28732000	28732100
1	28785600	28785700
1	28789400	28789500
1	28815800	28815900
1	28891400	28891500
1	28891600	28891700
1	28891800	28891900
1	28912700	28912800
1	28912800	28912900
1	28936100	28936200
1	28936200	28936300
1	28994600	28994700
1	29078400	29078500
1	29078500	29078600
1	29078600	29078700
1	29208600	29208700
1	29244100	29244200
1	29250100	29250200
1	29263300	29263400
1	29263400	29263500
1	29263600	29263700
1	29305800	29305900
1	29312800	29312900
1	29320600	29320700
1	29472400	29472500
1	29496600	29496700
1	29577800	29577900
1	29578200	29578300
1	29611600	29611700
1	29841300	29841400
1	29940400	29940500
1	29984300	29984400
1	29984600	29984700
1	30200000	30200100
1	30200100	30200200
1	30200200	30200300
1	30200300	30200400
1	30427300	30427400
1	30427400	30427500
1	30427500	30427600
2	72700	72800
2	98500	98600
2	100000	100100
2	109900	110000
2	122100	122200
2	122200	122300
2	138900	139000
2	153200	153300
2	163300	163400
2	163400	163500
2	178400	178500
2	178500	178600
2	179700	179800
2	179900	180000
2	187400	187500
2	205200	205300
2	205400	205500
2	216400	216500
2	238400	238500
2	238500	238600
2	241900	242000
2	254300	254400
2	254400	254500
2	266200	266300
2	267900	268000
2	268500	268600
2	268600	268700
2	275100	275200
2	275200	275300
2	275800	275900
2	275900	276000
2	276800	276900
2	276900	277000
2	277000	277100
2	291500	291600
2	292800	292900
2	293200	293300
2	303300	303400
2	305800	305900
2	305900	306000
2	350300	350400
2	352900	353000
2	353000	353100
2	362500	362600
2	362600	362700
2	368400	368500
2	368500	368600
2	373100	373200
2	379400	379500
2	379500	379600
2	384600	384700
2	400100	400200
2	400200	400300
2	402700	402800
2	402800	402900
2	403000	403100
2	407300	407400
2	407400	407500
2	407500	407600
2	416300	416400
2	416400	416500
2	423000	423100
2	423100	423200
2	424800	424900
2	429200	429300
2	438600	438700
2	438700	438800
2	439700	439800
2	440400	440500
2	440500	440600
2	444900	445000
2	466000	466100
2	472300	472400
2	473900	474000
2	492500	492600
2	501300	501400
2	530000	530100
2	530100	530200
2	537600	537700
2	544100	544200
2	560200	560300
2	560300	560400
2	560400	560500
2	603500	603600
2	613900	614000
2	614000	614100
2	631000	631100
2	631100	631200
2	631200	631300
2	637100	637200
2	641200	641300
2	686400	686500
2	686900	687000
2	689100	689200
2	704300	704400
2	709400	709500
2	713300	713400
2	713700	713800
2	716000	716100
2	721300	721400
2	721900	722000
2	736700	736800
2	754300	754400
2	762500	762600
2	768500	768600
2	768600	768700
2	780400	780500
2	794400	794500
2	794500	794600
2	809000	809100
2	877700	877800
2	904300	904400
2	904400	904500
2	905300	905400
2	909700	909800
2	909800	909900
2	919500	919600
2	919600	919700
2	932500	932600
2	980100	980200
2	984000	984100
2	984100	984200
2	990800	990900
2	990900	991000
2	993300	993400
2	1017600	1017700
2	1017700	1017800
2	1019000	1019100
2	1027600	1027700
2	1038000	1038100
2	1038200	1038300
2	1038800	1038900
2	1050200	1050300
2	1050300	1050400
2	1065600	1065700
2	1065700	1065800
2	1065800	1065900
2	1075800	1075900
2	1076300	1076400
2	1078800	1078900
2	1111100	1111200
2	1123800	1123900
2	1123900	1124000
2	1124000	1124100
2	1126900	1127000
2	1127400	1127500
2	1134100	1134200
2	1160300	1160400
2	1170400	1170500
2	1260300	1260400
2	1263800	1263900
2	1263900	1264000
2	1264000	1264100
2	1272100	1272200
2	1281400	1281500
2	1333000	1333100
2	1353500	1353600
2	1362500	1362600
2	1370800	1370900
2	1384300	1384400
2	1393700	1393800
2	1404000	1404100
2	1412400	1412500
2	1414200	1414300
2	1416800	1416900
2	1441900	1442000
2	1459200	1459300
2	1460000	1460100
2	1466800	1466900
2	1468400	1468500
2	1482400	1482500
2	1505400	1505500
2	1513300	1513400
2	1521500	1521600
2	1543100	1543200
2	1562700	1562800
2	1572500	1572600
2	1572600	1572700
2	1587400	1587500
2	1587500	1587600
2	1593100	1593200
2	1593200	1593300
2	1597400	1597500
2	1602500	1602600
2	1620600	1620700
2	1636900	1637000
2	1639100	1639200
2	1642300	1642400
2	1663400	1663500
2	1678900	1679000
2	1682400	1682500
2	1684900	1685000
2	1695900	1696000
2	1701800	1701900
2	1709700	1709800
2	1711300	1711400
2	1715800	1715900
2	1715900	1716000
2	1716000	1716100
2	1727300	1727400
2	1731500	1731600
2	1779300	1779400
2	1788900	1789000
2	1792400	1792500
2	1821700	1821800
2	1821800	1821900
2	1822700	1822800
2	1822900	1823000
2	1823000	1823100
2	1824700	1824800
2	1865200	1865300
2	1890100	1890200
2	1927300	1927400
2	1937700	1937800
2	1963200	1963300
2	1968300	1968400
2	1969300	1969400
2	1982900	1983000
2	1987700	1987800
2	1990500	1990600
2	1990600	1990700
2	2017000	2017100
2	2034200	2034300
2	2035900	2036000
2	2054100	2054200
2	2058800	2058900
2	2066600	2066700
2	2082200	2082300
2	2085100	2085200
2	2086900	2087000
2	2087000	2087100
2	2141100	2141200
2	2170700	2170800
2	2178600	2178700
2	2178700	2178800
2	2197100	2197200
2	2197600	2197700
2	2197700	2197800
2	2213900	2214000
2	2217300	2217400
2	2217500	2217600
2	2233600	2233700
2	2260800	2260900
2	2260900	2261000
2	2284200	2284300
2	2284300	2284400
2	2299100	2299200
2	2318900	2319000
2	2321700	2321800
2	2336400	2336500
2	2349700	2349800
2	2362700	2362800
2	2362800	2362900
2	2591900	2592000
2	2730800	2730900
2	2744100	2744200
2	2763100	2763200
2	2843800	2843900
2	2852100	2852200
2	2980100	2980200
2	3750200	3750300
2	3985800	3985900
2	3985900	3986000
2	4018700	4018800
2	4079500	4079600
2	4143500	4143600
2	4144500	4144600
2	4145400	4145500
2	4306000	4306100
2	4306200	4306300
2	4337800	4337900
2	4338200	4338300
2	4415800	4415900
2	4476400	4476500
2	4476500	4476600
2	4526000	4526100
2	4618000	4618100
2	4758600	4758700
2	4871000	4871100
2	4871100	4871200
2	4873100	4873200
2	5018600	5018700
2	5049600	5049700
2	5052400	5052500
2	5057900	5058000
2	5081500	5081600
2	5163400	5163500
2	5542400	5542500
2	5586100	5586200
2	5598500	5598600
2	5598600	5598700
2	5606300	5606400
2	5648300	5648400
2	5656900	5657000
2	5671100	5671200
2	5684100	5684200
2	5733000	5733100
2	5765500	5765600
2	5775400	5775500
2	5788200	5788300
2	5788300	5788400
2	5841100	5841200
2	5841200	5841300
2	5861200	5861300
2	5865800	5865900
2	5905600	5905700
2	5917800	5917900
2	5917900	5918000
2	5923300	5923400
2	5924900	5925000
2	5936700	5936800
2	6004700	6004800
2	6013700	6013800
2	6016900	6017000
2	6036600	6036700
2	6059600	6059700
2	6089000	6089100
2	6089700	6089800
2	6144700	6144800
2	6179900	6180000
2	6180600	6180700
2	6186400	6186500
2	6207200	6207300
2	6215800	6215900
2	6250000	6250100
2	6250600	6250700
2	6253600	6253700
2	6274600	6274700
2	6274700	6274800
2	6288300	6288400
2	6288400	6288500
2	6288700	6288800
2	6297200	6297300
2	6383300	6383400
2	6390500	6390600
2	6391800	6391900
2	6395500	6395600
2	6402600	6402700
2	6402700	6402800
2	6405700	6405800
2	6405800	6405900
2	6405900	6406000
2	6468600	6468700
2	6468700	6468800
2	6485400	6485500
2	6493900	6494000
2	6502900	6503000
2	6513900	6514000
2	6522800	6522900
2	6523100	6523200
2	6523200	6523300
2	6524300	6524400
2	6540400	6540500
2	6540500	6540600
2	6544400	6544500
2	6545600	6545700
2	6561700	6561800
2	6566100	6566200
2	6636500	6636600
2	6665900	6666000
2	6666000	6666100
2	6666200	6666300
2	6668100	6668200
2	6668200	6668300
2	6674100	6674200
2	6678400	6678500
2	6685400	6685500
2	6692200	6692300
2	6731400	6731500
2	6731500	6731600
2	6736200	6736300
2	6778900	6779000
2	6790600	6790700
2	6790700	6790800
2	6803600	6803700
2	6826600	6826700
2	6826700	6826800
2	6870700	6870800
2	6871100	6871200
2	6877400	6877500
2	6900800	6900900
2	6900900	6901000
2	6904000	6904100
2	6922400	6922500
2	6922500	6922600
2	6926500	6926600
2	6945100	6945200
2	6945500	6945600
2	6948600	6948700
2	6948700	6948800
2	6948800	6948900
2	6953100	6953200
2	6953200	6953300
2	6953900	6954000
2	6986600	6986700
2	6990100	6990200
2	6990200	6990300
2	7019800	7019900
2	7033500	7033600
2	7043800	7043900
2	7056700	7056800
2	7056800	7056900
2	7073500	7073600
2	7080700	7080800
2	7085000	7085100
2	7091000	7091100
2	7094500	7094600
2	7150000	7150100
2	7156900	7157000
2	7161200	7161300
2	7161300	7161400
2	7178000	7178100
2	7193700	7193800
2	7206400	7206500
2	7206700	7206800
2	7207500	7207600
2	7224100	7224200
2	7224200	7224300
2	7229000	7229100
2	7238600	7238700
2	7238700	7238800
2	7243000	7243100
2	7246800	7246900
2	7257300	7257400
2	7258300	7258400
2	7278600	7278700
2	7295500	7295600
2	7327300	7327400
2	7327400	7327500
2	7348200	7348300
2	7351400	7351500
2	7370900	7371000
2	7371100	7371200
2	7371300	7371400
2	7374600	7374700
2	7418700	7418800
2	7421000	7421100
2	7439600	7439700
2	7442500	7442600
2	7496400	7496500
2	7496500	7496600
2	7503900	7504000
2	7504100	7504200
2	7536000	7536100
2	7537000	7537100
2	7538600	7538700
2	7558500	7558600
2	7581400	7581500
2	7584100	7584200
2	7616300	7616400
2	7622600	7622700
2	7632700	7632800
2	7650900	7651000
2	7720800	7720900
2	7730100	7730200
2	7730300	7730400
2	7749300	7749400
2	7766600	7766700
2	7766700	7766800
2	7813500	7813600
2	7813600	7813700
2	7814100	7814200
2	7844400	7844500
2	7875200	7875300
2	7875300	7875400
2	7883700	7883800
2	7889600	7889700
2	7889700	7889800
2	7905100	7905200
2	7907000	7907100
2	7916800	7916900
2	7919800	7919900
2	7950900	7951000
2	7960800	7960900
2	7961500	7961600
2	7962100	7962200
2	7962200	7962300
2	7963700	7963800
2	7976300	7976400
2	8009300	8009400
2	8030600	8030700
2	8030700	8030800
2	8046200	8046300
2	8061600	8061700
2	8062000	8062100
2	8075000	8075100
2	8090300	8090400
2	8090500	8090600
2	8102700	8102800
2	8103400	8103500
2	8173400	8173500
2	8181300	8181400
2	8198400	8198500
2	8200100	8200200
2	8200200	8200300
2	8201200	8201300
2	8218100	8218200
2	8231900	8232000
2	8233300	8233400
2	8302400	8302500
2	8302500	8302600
2	8332900	8333000
2	8436800	8436900
2	8455700	8455800
2	8529000	8529100
2	8535200	8535300
2	8554800	8554900
2	8569800	8569900
2	8575400	8575500
2	8578600	8578700
2	8578900	8579000
2	8579000	8579100
2	8579100	8579200
2	8627000	8627100
2	8641700	8641800
2	8641900	8642000
2	8643600	8643700
2	8658000	8658100
2	8658100	8658200
2	8667100	8667200
2	8707900	8708000
2	8815900	8816000
2	8854400	8854500
2	8883900	8884000
2	8907400	8907500
2	8907500	8907600
2	8908100	8908200
2	8911000	8911100
2	8911400	8911500
2	8914000	8914100
2	8917300	8917400
2	8939500	8939600
2	8997800	8997900
2	8998100	8998200
2	9005600	9005700
2	9005700	9005800
2	9005800	9005900
2	9022100	9022200
2	9022200	9022300
2	9039000	9039100
2	9039100	9039200
2	9039200	9039300
2	9047900	9048000
2	9048100	9048200
2	9048400	9048500
2	9048500	9048600
2	9079800	9079900
2	9079900	9080000
2	9091100	9091200
2	9091900	9092000
2	9197000	9197100
2	9197100	9197200
2	9225600	9225700
2	9289700	9289800
2	9289800	9289900
2	9315000	9315100
2	9330700	9330800
2	9339200	9339300
2	9344600	9344700
2	9344700	9344800
2	9350300	9350400
2	9350400	9350500
2	9379100	9379200
2	9382400	9382500
2	9402800	9402900
2	9432200	9432300
2	9439400	9439500
2	9439500	9439600
2	9470700	9470800
2	9470800	9470900
2	9485100	9485200
2	9496800	9496900
2	9496900	9497000
2	9518300	9518400
2	9530100	9530200
2	9550400	9550500
2	9550500	9550600
2	9550600	9550700
2	9559600	9559700
2	9559700	9559800
2	9567000	9567100
2	9584600	9584700
2	9592000	9592100
2	9612000	9612100
2	9612900	9613000
2	9635000	9635100
2	9643300	9643400
2	9644200	9644300
2	9655200	9655300
2	9655800	9655900
2	9693200	9693300
2	9713100	9713200
2	9713200	9713300
2	9713300	9713400
2	9850200	9850300
2	9859900	9860000
2	9860000	9860100
2	9891200	9891300
2	9902100	9902200
2	9922700	9922800
2	9922800	9922900
2	9947300	9947400
2	9947400	9947500
2	9975900	9976000
2	10018100	10018200
2	10018500	10018600
2	10070900	10071000
2	10138000	10138100
2	10138100	10138200
2	10194700	10194800
2	10194800	10194900
2	10194900	10195000
2	10198700	10198800
2	10239000	10239100
2	10239400	10239500
2	10240700	10240800
2	10255600	10255700
2	10255700	10255800
2	10278100	10278200
2	10289900	10290000
2	10306100	10306200
2	10306200	10306300
2	10317800	10317900
2	10390100	10390200
2	10435100	10435200
2	10436300	10436400
2	10465700	10465800
2	10467300	10467400
2	10469000	10469100
2	10470800	10470900
2	10521500	10521600
2	10550000	10550100
2	10550100	10550200
2	10558200	10558300
2	10558300	10558400
2	10562000	10562100
2	10588800	10588900
2	10590600	10590700
2	10678200	10678300
2	10678300	10678400
2	10682300	10682400
2	10683700	10683800
2	10687000	10687100
2	10748900	10749000
2	10797000	10797100
2	10837200	10837300
2	10842100	10842200
2	10880100	10880200
2	10935300	10935400
2	10996900	10997000
2	10997000	10997100
2	11014600	11014700
2	11053400	11053500
2	11058300	11058400
2	11066300	11066400
2	11066400	11066500
2	11066500	11066600
2	11164000	11164100
2	11177100	11177200
2	11177200	11177300
2	11183500	11183600
2	11266000	11266100
2	11285700	11285800
2	11286600	11286700
2	11298400	11298500
2	11315800	11315900
2	11360000	11360100
2	11360100	11360200
2	11361800	11361900
2	11367200	11367300
2	11397500	11397600
2	11397700	11397800
2	11408700	11408800
2	11408800	11408900
2	11428700	11428800
2	11461400	11461500
2	11503400	11503500
2	11503500	11503600
2	11544700	11544800
2	11549300	11549400
2	11555400	11555500
2	11619300	11619400
2	11619600	11619700
2	11623800	11623900
2	11643700	11643800
2	11739900	11740000
2	11740000	11740100
2	11740100	11740200
2	11786700	11786800
2	11787100	11787200
[truncated: 3,023 more rows]

## Sheet: clsy1_Lv_CG_hypoDMR
Chr	Start	Stop
1	27800	27900
1	164700	164800
1	165300	165400
1	236400	236500
1	339200	339300
1	379700	379800
1	381600	381700
1	714000	714100
1	714800	714900
1	958500	958600
1	1066000	1066100
1	1116900	1117000
1	1185900	1186000
1	1187200	1187300
1	1317400	1317500
1	1370800	1370900
1	1555500	1555600
1	1592500	1592600
1	1913800	1913900
1	2072600	2072700
1	2209800	2209900
1	2217700	2217800
1	2306700	2306800
1	2833200	2833300
1	3006000	3006100
1	3128700	3128800
1	3190800	3190900
1	3199100	3199200
1	3382100	3382200
1	3409500	3409600
1	3534500	3534600
1	3573100	3573200
1	3792600	3792700
1	3895600	3895700
1	3968600	3968700
1	3977800	3977900
1	4207300	4207400
1	4422100	4422200
1	4505800	4505900
1	4518900	4519000
1	4574600	4574700
1	4736700	4736800
1	4848300	4848400
1	5039600	5039700
1	5179500	5179600
1	5185300	5185400
1	5185600	5185700
1	5247300	5247400
1	5560200	5560300
1	5676400	5676500
1	5704500	5704600
1	5846500	5846600
1	5848600	5848700
1	5943800	5943900
1	6045900	6046000
1	6096800	6096900
1	6214600	6214700
1	6250900	6251000
1	6289200	6289300
1	6371300	6371400
1	6429700	6429800
1	6721500	6721600
1	7120400	7120500
1	7249700	7249800
1	7249800	7249900
1	7287800	7287900
1	7486200	7486300
1	7567000	7567100
1	7567600	7567700
1	7635400	7635500
1	7647700	7647800
1	7881700	7881800
1	8442600	8442700
1	8443900	8444000
1	8561500	8561600
1	8566700	8566800
1	8581300	8581400
1	8760300	8760400
1	9166800	9166900
1	9194900	9195000
1	9209000	9209100
1	9343900	9344000
1	9659900	9660000
1	9870100	9870200
1	10101800	10101900
1	10221200	10221300
1	10290500	10290600
1	10292200	10292300
1	10511500	10511600
1	10772600	10772700
1	10946100	10946200
1	11141800	11141900
1	11253100	11253200
1	11270800	11270900
1	11361900	11362000
1	11407000	11407100
1	11407200	11407300
1	11432300	11432400
1	11540700	11540800
1	11663900	11664000
1	11748400	11748500
1	11812800	11812900
1	11935300	11935400
1	11939300	11939400
1	12151200	12151300
1	12185100	12185200
1	12195400	12195500
1	12266300	12266400
1	12487800	12487900
1	12521200	12521300
1	12523500	12523600
1	12545400	12545500
1	12588600	12588700
1	12605800	12605900
1	12647000	12647100
1	12743300	12743400
1	12844900	12845000
1	12910100	12910200
1	13025000	13025100
1	13030300	13030400
1	13055400	13055500
1	13130400	13130500
1	13220500	13220600
1	13469400	13469500
1	13547500	13547600
1	13696300	13696400
1	13966100	13966200
1	13966200	13966300
1	16620400	16620500
1	16658300	16658400
1	16765200	16765300
1	17079200	17079300
1	17132200	17132300
1	17322400	17322500
1	17335400	17335500
1	17365500	17365600
1	17440700	17440800
1	17479600	17479700
1	17717800	17717900
1	17772000	17772100
1	17774500	17774600
1	17800800	17800900
1	17849300	17849400
1	17903100	17903200
1	18078500	18078600
1	18078700	18078800
1	18078800	18078900
1	18140500	18140600
1	18370400	18370500
1	18457700	18457800
1	18472000	18472100
1	18514300	18514400
1	18526800	18526900
1	18570100	18570200
1	18571700	18571800
1	18608300	18608400
1	18661100	18661200
1	18710400	18710500
1	18731900	18732000
1	18759300	18759400
1	18888300	18888400
1	19186100	19186200
1	19354300	19354400
1	19354400	19354500
1	19354500	19354600
1	19476700	19476800
1	19703400	19703500
1	19815100	19815200
1	19818400	19818500
1	19914300	19914400
1	19919900	19920000
1	19972600	19972700
1	20106600	20106700
1	20106700	20106800
1	20106800	20106900
1	20184500	20184600
1	20351900	20352000
1	20382800	20382900
1	20503500	20503600
1	20512900	20513000
1	20528900	20529000
1	20635500	20635600
1	20653100	20653200
1	20681600	20681700
1	20717300	20717400
1	20724300	20724400
1	20792500	20792600
1	20810000	20810100
1	20947000	20947100
1	21077600	21077700
1	21123600	21123700
1	21163200	21163300
1	21543000	21543100
1	21548800	21548900
1	21964900	21965000
1	22049700	22049800
1	22196000	22196100
1	22259600	22259700
1	22287600	22287700
1	22288600	22288700
1	22353600	22353700
1	22443700	22443800
1	22687800	22687900
1	22830800	22830900
1	22905500	22905600
1	23165100	23165200
1	23420300	23420400
1	23523900	23524000
1	23558600	23558700
1	24078800	24078900
1	24100500	24100600
1	24161400	24161500
1	24200600	24200700
1	24365700	24365800
1	24379200	24379300
1	24418300	24418400
1	24420300	24420400
1	24660500	24660600
1	24682900	24683000
1	24888900	24889000
1	24977700	24977800
1	24982800	24982900
1	25365500	25365600
1	25522600	25522700
1	25608800	25608900
1	25835300	25835400
1	26021400	26021500
1	26056200	26056300
1	26095800	26095900
1	26140100	26140200
1	26290500	26290600
1	26344400	26344500
1	26347500	26347600
1	26479600	26479700
1	26633400	26633500
1	26713900	26714000
1	26784900	26785000
1	26914700	26914800
1	27029900	27030000
1	27139600	27139700
1	27251000	27251100
1	27369500	27369600
1	27387900	27388000
1	27470100	27470200
1	27597500	27597600
1	27937400	27937500
1	27967200	27967300
1	28017800	28017900
1	28231000	28231100
1	28262200	28262300
1	28293300	28293400
1	28479400	28479500
1	28536300	28536400
1	28660600	28660700
1	28709100	28709200
1	28834200	28834300
1	28884000	28884100
1	29032800	29032900
1	29154300	29154400
1	29159700	29159800
1	29666700	29666800
1	29729300	29729400
1	29749600	29749700
1	29749700	29749800
1	29837600	29837700
1	29950700	29950800
1	29997300	29997400
1	30076800	30076900
1	30106000	30106100
1	30231600	30231700
1	30261800	30261900
2	82300	82400
2	200000	200100
2	207200	207300
2	317800	317900
2	416400	416500
2	462500	462600
2	618100	618200
2	666700	666800
2	691500	691600
2	766400	766500
2	1002400	1002500
2	1137900	1138000
2	1162600	1162700
2	1533000	1533100
2	1533700	1533800
2	1702500	1702600
2	1720900	1721000
2	1859200	1859300
2	1871100	1871200
2	1874700	1874800
2	2012300	2012400
2	2082200	2082300
2	2213800	2213900
2	2930200	2930300
2	3517700	3517800
2	3797600	3797700
2	3797800	3797900
2	5407300	5407400
2	5544700	5544800
2	5851500	5851600
2	5851600	5851700
2	5851700	5851800
2	5873100	5873200
2	6642400	6642500
2	6712400	6712500
2	6933300	6933400
2	6964400	6964500
2	6964600	6964700
2	7121500	7121600
2	7247400	7247500
2	7249900	7250000
2	7335200	7335300
2	7397200	7397300
2	7439800	7439900
2	7699000	7699100
2	7843200	7843300
2	7930300	7930400
2	7947100	7947200
2	8137100	8137200
2	8283400	8283500
2	8403200	8403300
2	8449700	8449800
2	8863700	8863800
2	8958600	8958700
2	8974900	8975000
2	9056700	9056800
2	9067400	9067500
2	9156300	9156400
2	9366400	9366500
2	9438300	9438400
2	9532000	9532100
2	9546900	9547000
2	9911500	9911600
2	9947300	9947400
2	9947400	9947500
2	10099700	10099800
2	10182800	10182900
2	10203800	10203900
2	10223200	10223300
2	10245900	10246000
2	10313500	10313600
2	10554300	10554400
2	10554800	10554900
2	10554900	10555000
2	10619900	10620000
2	10721800	10721900
2	10767100	10767200
2	10800300	10800400
2	11007800	11007900
2	11023200	11023300
2	11132500	11132600
2	11186100	11186200
2	11466400	11466500
2	11473000	11473100
2	11483700	11483800
2	11520100	11520200
2	11538300	11538400
2	11605800	11605900
2	11736500	11736600
2	11743700	11743800
2	11938300	11938400
2	11953000	11953100
2	12044500	12044600
2	12045200	12045300
2	12126400	12126500
2	12132400	12132500
2	12552000	12552100
2	12656500	12656600
2	12656700	12656800
2	12762200	12762300
2	12762300	12762400
2	12886900	12887000
2	12887100	12887200
2	12950500	12950600
2	12951700	12951800
2	13156100	13156200
2	13441600	13441700
2	13465700	13465800
2	13557500	13557600
2	13597000	13597100
2	13636500	13636600
2	13675900	13676000
2	13919400	13919500
2	13955100	13955200
2	14101500	14101600
2	14164500	14164600
2	14185700	14185800
2	14279000	14279100
2	14449900	14450000
2	14504300	14504400
2	14569900	14570000
2	14672500	14672600
2	14800600	14800700
2	14873200	14873300
2	15063400	15063500
2	15260500	15260600
2	15341400	15341500
2	15523700	15523800
2	15799500	15799600
2	15979000	15979100
2	16022300	16022400
2	16022400	16022500
2	16135800	16135900
2	16513200	16513300
2	16514500	16514600
2	16752600	16752700
2	16827000	16827100
2	16952700	16952800
2	16993400	16993500
2	17287200	17287300
2	17329400	17329500
2	17362900	17363000
2	17363200	17363300
2	17363400	17363500
2	17363500	17363600
2	17363600	17363700
2	17384900	17385000
2	17575400	17575500
2	17576200	17576300
2	17802200	17802300
2	17812800	17812900
2	18055800	18055900
2	18064800	18064900
2	18091900	18092000
2	18092000	18092100
2	18121800	18121900
2	18201500	18201600
2	18434300	18434400
2	18434400	18434500
2	18458500	18458600
2	18542800	18542900
2	18795100	18795200
2	18828500	18828600
2	18918300	18918400
2	18936700	18936800
2	18969800	18969900
2	19122300	19122400
3	31900	32000
3	86900	87000
3	146300	146400
3	156000	156100
3	178800	178900
3	281800	281900
3	368000	368100
3	408800	408900
3	550200	550300
3	700600	700700
3	796100	796200
3	827100	827200
3	1069200	1069300
3	1196200	1196300
3	1285100	1285200
3	1300000	1300100
3	1406500	1406600
3	1413900	1414000
3	1496400	1496500
3	1610700	1610800
3	1628600	1628700
3	1742700	1742800
3	1765300	1765400
3	1951500	1951600
3	2027800	2027900
3	2165600	2165700
3	2246800	2246900
3	2249800	2249900
3	2262500	2262600
3	2424300	2424400
3	2443900	2444000
3	2446900	2447000
3	2547500	2547600
3	2548000	2548100
3	2899000	2899100
3	3664300	3664400
3	3664400	3664500
3	3664500	3664600
3	3664600	3664700
3	3733600	3733700
3	3757200	3757300
3	4055600	4055700
3	4072800	4072900
3	4118500	4118600
3	4134100	4134200
3	4336200	4336300
3	4430400	4430500
3	4954700	4954800
3	5228600	5228700
3	5319100	5319200
3	5328800	5328900
3	5367500	5367600
3	5441000	5441100
3	5835500	5835600
3	6067600	6067700
3	6077200	6077300
3	6131100	6131200
3	6188200	6188300
3	6344900	6345000
3	6470900	6471000
3	6570600	6570700
3	6580300	6580400
3	6752100	6752200
3	6752200	6752300
3	6800800	6800900
3	6801500	6801600
3	6880100	6880200
3	6886400	6886500
3	6938900	6939000
3	6950100	6950200
3	7000000	7000100
3	7073300	7073400
3	7091200	7091300
3	7429200	7429300
3	7481000	7481100
3	7578400	7578500
3	7875800	7875900
3	7955800	7955900
3	7961700	7961800
3	8018000	8018100
3	8138500	8138600
3	8138600	8138700
3	8138800	8138900
3	8162100	8162200
3	8178300	8178400
3	8319000	8319100
3	8353800	8353900
3	8470800	8470900
3	8518300	8518400
3	9189700	9189800
3	9279100	9279200
3	9423200	9423300
3	9459200	9459300
3	9595500	9595600
3	9595600	9595700
3	9713900	9714000
3	9798800	9798900
3	9970900	9971000
3	10134200	10134300
3	10134800	10134900
3	10208400	10208500
3	10227200	10227300
3	10253000	10253100
3	10269800	10269900
3	10317400	10317500
3	10428100	10428200
3	10505400	10505500
3	10514200	10514300
3	10689100	10689200
3	10980200	10980300
3	10980300	10980400
3	11078800	11078900
3	11281500	11281600
3	11288100	11288200
3	11288200	11288300
3	11641800	11641900
3	12460200	12460300
3	14758800	14758900
3	14941000	14941100
3	15369500	15369600
3	15650100	15650200
3	15780600	15780700
3	15843800	15843900
3	16016500	16016600
3	16113100	16113200
3	16129700	16129800
3	16429100	16429200
3	16437200	16437300
3	16537900	16538000
3	16733500	16733600
3	16817900	16818000
3	16859500	16859600
3	16859600	16859700
3	16983700	16983800
3	17025700	17025800
3	17550000	17550100
3	17677000	17677100
3	17718300	17718400
3	17769100	17769200
3	17826500	17826600
3	18090300	18090400
3	18212900	18213000
3	18268500	18268600
3	18370200	18370300
3	18385600	18385700
3	18492800	18492900
3	18547100	18547200
3	18582400	18582500
3	18690300	18690400
3	18774400	18774500
3	18957000	18957100
3	19034700	19034800
3	19036000	19036100
3	19095700	19095800
3	19113400	19113500
3	19150700	19150800
3	19202900	19203000
3	19651500	19651600
3	19690000	19690100
3	20102500	20102600
3	20103600	20103700
3	20127800	20127900
3	20168900	20169000
3	20389600	20389700
3	20647800	20647900
3	20809600	20809700
3	20835700	20835800
3	21248100	21248200
3	21351600	21351700
3	21454900	21455000
3	21494300	21494400
3	21517800	21517900
3	21667500	21667600
3	21710600	21710700
3	21725900	21726000
3	21749800	21749900
3	21813400	21813500
3	22041200	22041300
3	22245900	22246000
3	22292400	22292500
3	22318200	22318300
3	22605800	22605900
3	22728500	22728600
3	22730100	22730200
3	22797400	22797500
3	23263700	23263800
3	23326200	23326300
4	260100	260200
4	277600	277700
4	321700	321800
4	329600	329700
4	342000	342100
4	479000	479100
4	566800	566900
4	627200	627300
4	710600	710700
4	942700	942800
4	1127500	1127600
4	1131600	1131700
4	1132900	1133000
4	1226100	1226200
4	1362300	1362400
4	1369700	1369800
4	1412100	1412200
4	1888500	1888600
4	2124700	2124800
4	2260900	2261000
4	2367300	2367400
4	2393700	2393800
4	2449200	2449300
4	2666200	2666300
4	2743400	2743500
4	2899600	2899700
4	4702600	4702700
4	4824000	4824100
4	4824100	4824200
4	4866300	4866400
4	5405900	5406000
4	5796300	5796400
4	5829600	5829700
4	5830000	5830100
4	6050900	6051000
4	6107700	6107800
4	6118900	6119000
4	6281600	6281700
4	6281700	6281800
4	6281800	6281900
4	6281900	6282000
4	6282000	6282100
4	6282100	6282200
4	6309800	6309900
4	6312800	6312900
4	6602400	6602500
4	6767600	6767700
4	6781900	6782000
4	6879600	6879700
4	7057800	7057900
4	7131800	7131900
4	7135900	7136000
4	7160700	7160800
4	7203300	7203400
4	7535200	7535300
4	7559600	7559700
4	7654600	7654700
4	7969600	7969700
4	8087300	8087400
4	8088100	8088200
4	8183800	8183900
4	8287300	8287400
4	8513100	8513200
4	8558500	8558600
4	8653600	8653700
4	9481100	9481200
4	9499800	9499900
4	9579700	9579800
4	9689400	9689500
4	9713400	9713500
4	9767500	9767600
4	9872800	9872900
4	10028200	10028300
4	10054900	10055000
4	10055000	10055100
4	10084100	10084200
4	10618700	10618800
4	10620600	10620700
4	10643500	10643600
4	10662800	10662900
4	11410400	11410500
4	11507700	11507800
4	11512200	11512300
4	11950100	11950200
4	12104800	12104900
4	12280700	12280800
4	12439100	12439200
4	12452700	12452800
4	12647500	12647600
4	12738600	12738700
4	13032700	13032800
4	13033700	13033800
4	13244100	13244200
4	13248600	13248700
4	13373300	13373400
4	13438300	13438400
4	13457600	13457700
4	13555400	13555500
4	13583200	13583300
4	13705100	13705200
4	13705200	13705300
4	13767300	13767400
4	13786200	13786300
4	13896600	13896700
4	13931800	13931900
4	14130300	14130400
4	14143500	14143600
4	14210100	14210200
4	14253800	14253900
4	14475900	14476000
4	14610600	14610700
4	14616300	14616400
4	14703900	14704000
4	15041200	15041300
4	15388400	15388500
4	15654400	15654500
4	15711100	15711200
4	15742800	15742900
4	15794000	15794100
4	15889600	15889700
4	16014000	16014100
4	16030000	16030100
4	16104100	16104200
4	16107400	16107500
4	16337600	16337700
4	16403500	16403600
4	16436200	16436300
4	16444400	16444500
4	16812700	16812800
4	16838000	16838100
4	16948500	16948600
4	16962000	16962100
4	17246900	17247000
4	17283800	17283900
4	17327300	17327400
4	17413000	17413100
4	17413100	17413200
4	17993700	17993800
4	18029800	18029900
4	18346000	18346100
4	18350200	18350300
4	18534600	18534700
5	189900	190000
5	549100	549200
5	613700	613800
5	646400	646500
5	1138000	1138100
5	1315500	1315600
5	1389500	1389600
5	1691700	1691800
5	1696000	1696100
5	1696200	1696300
5	1801300	1801400
5	1875100	1875200
5	1956500	1956600
5	2053200	2053300
5	2402400	2402500
5	2637000	2637100
5	2760900	2761000
5	2818800	2818900
5	2878100	2878200
5	2926300	2926400
5	3069000	3069100
5	3135100	3135200
5	3222200	3222300
5	3559200	3559300
5	3585200	3585300
5	3631300	3631400
5	3649200	3649300
5	3655800	3655900
5	3685800	3685900
5	3803800	3803900
5	3809900	3810000
5	4036000	4036100
5	4257100	4257200
5	4259300	4259400
5	4503200	4503300
5	4596200	4596300
5	4637700	4637800
5	4654200	4654300
5	5050400	5050500
5	5089700	5089800
5	5102100	5102200
5	5114700	5114800
5	5160100	5160200
5	5330700	5330800
5	5381500	5381600
5	5461800	5461900
5	5588900	5589000
5	5589600	5589700
5	5672400	5672500
5	5698900	5699000
5	5749200	5749300
5	5752300	5752400
5	5988200	5988300
5	6024900	6025000
5	6109800	6109900
5	6262700	6262800
5	6346500	6346600
5	6370900	6371000
5	6580800	6580900
5	6817800	6817900
5	6890900	6891000
5	6970900	6971000
5	7095500	7095600
5	7126000	7126100
5	7126900	7127000
5	7214000	7214100
5	7285800	7285900
5	7395200	7395300
5	7584600	7584700
5	7671400	7671500
5	7732200	7732300
5	7906800	7906900
5	8249300	8249400
5	8268200	8268300
5	8274600	8274700
5	8275600	8275700
5	8341300	8341400
5	8462500	8462600
5	8515300	8515400
5	8595700	8595800
5	8645500	8645600
5	8681700	8681800
5	8826200	8826300
5	9049800	9049900
5	9115200	9115300
5	9147700	9147800
5	9193700	9193800
5	9319200	9319300
5	9556900	9557000
5	9669700	9669800
5	9696500	9696600
5	9818500	9818600
5	9818800	9818900
5	9818900	9819000
5	9819000	9819100
5	10027000	10027100
5	10027100	10027200
5	10191400	10191500
5	10631400	10631500
5	10705600	10705700
5	12551200	12551300
5	13105200	13105300
5	13477500	13477600
5	13481000	13481100
5	13635200	13635300
5	13675200	13675300
5	13923800	13923900
5	14007400	14007500
5	14104300	14104400
5	14219100	14219200
5	14527400	14527500
5	14591300	14591400
5	14618500	14618600
5	14878500	14878600
5	15060100	15060200
5	15136100	15136200
5	15154400	15154500
5	15154500	15154600
5	15171000	15171100
5	15245800	15245900
5	15468500	15468600
5	15478700	15478800
5	15598700	15598800
5	15830200	15830300
5	16027800	16027900
5	16393100	16393200
5	16405200	16405300
5	16461700	16461800
5	16538800	16538900
5	16640200	16640300
5	16727800	16727900
5	16787100	16787200
5	16956800	16956900
5	16986100	16986200
5	17008400	17008500
5	17139600	17139700
5	17187700	17187800
5	17387600	17387700
5	17710500	17710600
5	17720700	17720800
5	17764200	17764300
5	17786200	17786300
5	17835300	17835400
5	17926200	17926300
5	17948200	17948300
5	18180700	18180800
5	18400100	18400200
5	18497000	18497100
5	18617100	18617200
5	18685200	18685300
5	18737900	18738000
5	18777100	18777200
5	19202500	19202600
5	19335200	19335300
5	19445100	19445200
5	19511900	19512000
5	19551200	19551300
5	19857500	19857600
5	19902000	19902100
5	20040400	20040500
5	20056200	20056300
5	20380500	20380600
5	20745900	20746000
5	20826400	20826500
5	20865200	20865300
5	20868900	20869000
5	20947500	20947600
5	20976500	20976600
5	21005000	21005100
5	21155700	21155800
5	21222300	21222400
5	21277600	21277700
5	21313400	21313500
5	21333600	21333700
5	21374900	21375000
5	21402500	21402600
5	21550700	21550800
5	21636800	21636900
5	21699800	21699900
5	21827800	21827900
5	22035800	22035900
5	22131400	22131500
5	22199300	22199400
5	22275900	22276000
5	22361800	22361900
5	22421500	22421600
5	22433500	22433600
5	22568700	22568800
5	22592100	22592200
5	22618300	22618400
5	22628800	22628900
5	22629600	22629700
5	22804900	22805000
5	22805000	22805100
5	22961100	22961200
5	23082400	23082500
5	23547800	23547900
5	23586500	23586600
5	23587000	23587100
5	23613400	23613500
5	23917100	23917200
5	23964400	23964500
5	24061300	24061400
5	24079700	24079800
5	24079800	24079900
5	24591600	24591700
5	24628100	24628200
5	24734500	24734600
5	24880200	24880300
5	25131100	25131200
5	25150600	25150700
5	25163800	25163900
5	25206500	25206600
5	25223100	25223200
5	25393500	25393600
5	25466700	25466800
5	25557600	25557700
5	25595400	25595500
5	25626100	25626200
5	25758200	25758300
5	25883300	25883400
5	25959300	25959400
5	26037800	26037900
5	26047000	26047100
5	26153800	26153900
5	26155100	26155200
5	26656500	26656600
5	26825600	26825700
5	26826100	26826200

## Sheet: clsy1_Lv_CHG_hypoDMR
Chr	Start	Stop
1	44600	44700
1	44700	44800
1	56400	56500
1	258500	258600
1	431300	431400
1	540400	540500
1	587700	587800
1	889200	889300
1	1430900	1431000
1	1592500	1592600
1	1882100	1882200
1	2473200	2473300
1	3251400	3251500
1	3342400	3342500
1	3413000	3413100
1	3413100	3413200
1	3497700	3497800
1	3573100	3573200
1	3771000	3771100
1	4061400	4061500
1	4583000	4583100
1	4658200	4658300
1	4658300	4658400
1	4658400	4658500
1	5391500	5391600
1	5392500	5392600
1	5531300	5531400
1	5531700	5531800
1	5531800	5531900
1	5701900	5702000
1	5911800	5911900
1	6102400	6102500
1	6426300	6426400
1	6641000	6641100
1	6715500	6715600
1	7077900	7078000
1	7241200	7241300
1	7251900	7252000
1	7344400	7344500
1	7393300	7393400
1	7604900	7605000
1	7936600	7936700
1	8016500	8016600
1	8190500	8190600
1	8272400	8272500
1	8538700	8538800
1	8543900	8544000
1	9174400	9174500
1	9204000	9204100
1	9357900	9358000
1	9412400	9412500
1	9626900	9627000
1	9762600	9762700
1	9762700	9762800
1	9852700	9852800
1	9852800	9852900
1	10013200	10013300
1	10221200	10221300
1	10497700	10497800
1	10523600	10523700
1	10814300	10814400
1	11083100	11083200
1	11088800	11088900
1	11132700	11132800
1	11407000	11407100
1	11422200	11422300
1	11611500	11611600
1	11620700	11620800
1	11644400	11644500
1	11754900	11755000
1	11804000	11804100
1	11822300	11822400
1	11822400	11822500
1	11930600	11930700
1	11960900	11961000
1	12050300	12050400
1	12183400	12183500
1	12183500	12183600
1	12240500	12240600
1	12303000	12303100
1	12458200	12458300
1	12594700	12594800
1	12636600	12636700
1	12640800	12640900
1	12866800	12866900
1	12873600	12873700
1	12895000	12895100
1	12993100	12993200
1	13030300	13030400
1	13039400	13039500
1	13130300	13130400
1	13154100	13154200
1	13192400	13192500
1	13528800	13528900
1	13837900	13838000
1	14165900	14166000
1	15935700	15935800
1	16262500	16262600
1	16403700	16403800
1	16562300	16562400
1	16624500	16624600
1	16637300	16637400
1	16658300	16658400
1	16707600	16707700
1	16773600	16773700
1	16792400	16792500
1	16810900	16811000
1	16966000	16966100
1	17076900	17077000
1	17122200	17122300
1	17152700	17152800
1	17267000	17267100
1	17295400	17295500
1	17335500	17335600
1	17335600	17335700
1	17369100	17369200
1	17384400	17384500
1	17576100	17576200
1	17605500	17605600
1	17606100	17606200
1	17632400	17632500
1	17666200	17666300
1	17689600	17689700
1	17727100	17727200
1	17840700	17840800
1	17863100	17863200
1	17979000	17979100
1	18010300	18010400
1	18048100	18048200
1	18048200	18048300
1	18130400	18130500
1	18211600	18211700
1	18297600	18297700
1	18325100	18325200
1	18342100	18342200
1	18759200	18759300
1	18765800	18765900
1	18769700	18769800
1	19180300	19180400
1	19212600	19212700
1	19327200	19327300
1	19388300	19388400
1	19389700	19389800
1	19430500	19430600
1	19655500	19655600
1	19666600	19666700
1	19714700	19714800
1	19780900	19781000
1	20024200	20024300
1	20172000	20172100
1	20175100	20175200
1	20206700	20206800
1	20206800	20206900
1	20208000	20208100
1	20363000	20363100
1	20403500	20403600
1	20433000	20433100
1	20513600	20513700
1	20683300	20683400
1	20699900	20700000
1	20703900	20704000
1	20734100	20734200
1	20734200	20734300
1	21038200	21038300
1	21428100	21428200
1	21448600	21448700
1	21509700	21509800
1	21766400	21766500
1	22162500	22162600
1	22261100	22261200
1	22443600	22443700
1	22443700	22443800
1	22447500	22447600
1	22592700	22592800
1	22743100	22743200
1	22830800	22830900
1	22872300	22872400
1	22890500	22890600
1	22890600	22890700
1	23068300	23068400
1	23153200	23153300
1	23160900	23161000
1	23191000	23191100
1	23197600	23197700
1	23197700	23197800
1	23321600	23321700
1	23907100	23907200
1	23947000	23947100
1	24126000	24126100
1	24126100	24126200
1	24350700	24350800
1	24352900	24353000
1	24506500	24506600
1	24646000	24646100
1	24718500	24718600
1	24776700	24776800
1	24835800	24835900
1	24901300	24901400
1	25266000	25266100
1	25488100	25488200
1	25489800	25489900
1	25609900	25610000
1	26140100	26140200
1	26374500	26374600
1	26374600	26374700
1	26552100	26552200
1	27035500	27035600
1	27597400	27597500
1	27597500	27597600
1	27710500	27710600
1	27710600	27710700
1	28105500	28105600
1	28105600	28105700
1	28105700	28105800
1	28293300	28293400
1	28592700	28592800
1	28912700	28912800
1	29250100	29250200
1	29263300	29263400
1	29496500	29496600
1	29496600	29496700
2	70700	70800
2	100000	100100
2	122100	122200
2	122200	122300
2	153200	153300
2	163300	163400
2	163400	163500
2	179700	179800
2	179800	179900
2	187400	187500
2	205200	205300
2	254300	254400
2	268500	268600
2	268600	268700
2	275200	275300
2	305800	305900
2	362500	362600
2	368500	368600
2	379400	379500
2	400100	400200
2	407400	407500
2	407500	407600
2	416400	416500
2	423100	423200
2	429200	429300
2	438700	438800
2	440400	440500
2	444900	445000
2	449800	449900
2	466000	466100
2	472300	472400
2	502000	502100
2	530000	530100
2	560400	560500
2	614000	614100
2	641200	641300
2	641300	641400
2	666700	666800
2	710000	710100
2	762500	762600
2	780400	780500
2	811500	811600
2	873100	873200
2	919600	919700
2	984000	984100
2	984200	984300
2	993400	993500
2	1017600	1017700
2	1019000	1019100
2	1027600	1027700
2	1050200	1050300
2	1075800	1075900
2	1123900	1124000
2	1260400	1260500
2	1393700	1393800
2	1521500	1521600
2	1522900	1523000
2	1562700	1562800
2	1695900	1696000
2	1821700	1821800
2	1823100	1823200
2	1937700	1937800
2	1990500	1990600
2	2087000	2087100
2	2318900	2319000
2	2362800	2362900
2	2763100	2763200
2	2980100	2980200
2	4143400	4143500
2	4145400	4145500
2	4742600	4742700
2	4805100	4805200
2	4871100	4871200
2	5542400	5542500
2	5598400	5598500
2	5872300	5872400
2	5923200	5923300
2	5923300	5923400
2	5923400	5923500
2	6013700	6013800
2	6163500	6163600
2	6208400	6208500
2	6405700	6405800
2	6468600	6468700
2	6469700	6469800
2	6522800	6522900
2	6523100	6523200
2	6540500	6540600
2	6544400	6544500
2	6566100	6566200
2	6665900	6666000
2	6666000	6666100
2	6692200	6692300
2	6790600	6790700
2	6826600	6826700
2	6870700	6870800
2	6892200	6892300
2	6946500	6946600
2	6948700	6948800
2	6964400	6964500
2	6990100	6990200
2	7019800	7019900
2	7056700	7056800
2	7056800	7056900
2	7073100	7073200
2	7073300	7073400
2	7224200	7224300
2	7229000	7229100
2	7238600	7238700
2	7327400	7327500
2	7581400	7581500
2	7595300	7595400
2	7650900	7651000
2	7749300	7749400
2	7766600	7766700
2	7889700	7889800
2	7976300	7976400
2	8030600	8030700
2	8075000	8075100
2	8198400	8198500
2	8231900	8232000
2	8455700	8455800
2	8579100	8579200
2	8641700	8641800
2	8658100	8658200
2	8658200	8658300
2	8707900	8708000
2	8855200	8855300
2	8908000	8908100
2	8939500	8939600
2	9005600	9005700
2	9005800	9005900
2	9022200	9022300
2	9079900	9080000
2	9228600	9228700
2	9289700	9289800
2	9339200	9339300
2	9439300	9439400
2	9439400	9439500
2	9439500	9439600
2	9470800	9470900
2	9550400	9550500
2	9692200	9692300
2	9742400	9742500
2	9947300	9947400
2	9979000	9979100
2	10138100	10138200
2	10239000	10239100
2	10306100	10306200
2	10558200	10558300
2	10588700	10588800
2	10935300	10935400
2	11298400	11298500
2	11360000	11360100
2	11408800	11408900
2	11428700	11428800
2	11559200	11559300
2	11597800	11597900
2	11740000	11740100
2	11920900	11921000
2	11952900	11953000
2	11953000	11953100
2	12076100	12076200
2	12174100	12174200
2	12309900	12310000
2	12398200	12398300
2	12398300	12398400
2	12477300	12477400
2	12780900	12781000
2	12886200	12886300
2	13310500	13310600
2	13793700	13793800
2	13879600	13879700
2	14290700	14290800
2	14311600	14311700
2	14415300	14415400
2	14572700	14572800
2	14596700	14596800
2	14653600	14653700
2	15097700	15097800
2	15097800	15097900
2	15190500	15190600
2	15190600	15190700
2	15567900	15568000
2	15821500	15821600
2	16022100	16022200
2	16022300	16022400
2	16022500	16022600
2	16030100	16030200
2	16467100	16467200
2	16625800	16625900
2	16665000	16665100
2	16952700	16952800
2	17307700	17307800
2	17362800	17362900
2	17363200	17363300
2	17363600	17363700
2	18091900	18092000
2	18093100	18093200
2	18093200	18093300
2	18106900	18107000
2	18353700	18353800
2	18387900	18388000
2	18660200	18660300
2	18702600	18702700
2	18803600	18803700
2	18957800	18957900
2	19374300	19374400
2	19623100	19623200
3	43000	43100
3	132600	132700
3	423100	423200
3	495800	495900
3	557900	558000
3	826900	827000
3	827000	827100
3	873400	873500
3	873500	873600
3	1064200	1064300
3	1560500	1560600
3	1951500	1951600
3	1951600	1951700
3	2849500	2849600
3	3204700	3204800
3	3280600	3280700
3	3538900	3539000
3	3587200	3587300
3	3664400	3664500
3	4263100	4263200
3	4288900	4289000
3	4494100	4494200
3	4579600	4579700
3	4585200	4585300
3	4745600	4745700
3	5228500	5228600
3	5328700	5328800
3	5590700	5590800
3	7318500	7318600
3	7319200	7319300
3	7634700	7634800
3	7634800	7634900
3	7644000	7644100
3	7644100	7644200
3	7658900	7659000
3	7659400	7659500
3	7703800	7703900
3	7772800	7772900
3	7845300	7845400
3	8082000	8082100
3	8082100	8082200
3	8138700	8138800
3	8209500	8209600
3	8329400	8329500
3	8332200	8332300
3	8345500	8345600
3	8379800	8379900
3	8565000	8565100
3	8623600	8623700
3	8623700	8623800
3	8644500	8644600
3	8645400	8645500
3	8836300	8836400
3	8926400	8926500
3	8945000	8945100
3	8985800	8985900
3	9197600	9197700
3	9197700	9197800
3	9383700	9383800
3	9595400	9595500
3	9595500	9595600
3	9595600	9595700
3	9595700	9595800
3	9646500	9646600
3	9646600	9646700
3	9699100	9699200
3	9713900	9714000
3	9737000	9737100
3	9737100	9737200
3	9737200	9737300
3	9860500	9860600
3	9890900	9891000
3	9977100	9977200
3	10062700	10062800
3	10137000	10137100
3	10137100	10137200
3	10140700	10140800
3	10190800	10190900
3	10220300	10220400
3	10284200	10284300
3	10314100	10314200
3	10514100	10514200
3	10514200	10514300
3	10652300	10652400
3	10653400	10653500
3	10781400	10781500
3	10781900	10782000
3	10869700	10869800
3	10899100	10899200
3	10902200	10902300
3	10908000	10908100
3	10950400	10950500
3	10960800	10960900
3	10991000	10991100
3	11082800	11082900
3	11083100	11083200
3	11132200	11132300
3	11162700	11162800
3	11162800	11162900
3	11205100	11205200
3	11279400	11279500
3	11288300	11288400
3	11539800	11539900
3	11585000	11585100
3	11803000	11803100
3	11904900	11905000
3	12140800	12140900
3	14311600	14311700
3	15091400	15091500
3	15221800	15221900
3	15226000	15226100
3	15356500	15356600
3	15437300	15437400
3	15780700	15780800
3	15796100	15796200
3	15796200	15796300
3	15904600	15904700
3	15915900	15916000
3	15916100	15916200
3	15989200	15989300
3	16011300	16011400
3	16052300	16052400
3	16285400	16285500
3	16293500	16293600
3	16302800	16302900
3	16302900	16303000
3	16303000	16303100
3	16395700	16395800
3	16395800	16395900
3	16405200	16405300
3	16420400	16420500
3	16445700	16445800
3	16512700	16512800
3	16512800	16512900
3	16539500	16539600
3	16732300	16732400
3	16737600	16737700
3	16817900	16818000
3	16826400	16826500
3	17050100	17050200
3	17147200	17147300
3	17147400	17147500
3	17178400	17178500
3	17311000	17311100
3	17516800	17516900
3	17566700	17566800
3	17566800	17566900
3	17658700	17658800
3	17731000	17731100
3	17778000	17778100
3	17928600	17928700
3	18029100	18029200
3	18062600	18062700
3	18069400	18069500
3	18088600	18088700
3	18192800	18192900
3	18268400	18268500
3	18268600	18268700
3	18271200	18271300
3	18561100	18561200
3	18705300	18705400
3	18720500	18720600
3	18758100	18758200
3	18796200	18796300
3	18861000	18861100
3	18977100	18977200
3	19088800	19088900
3	19133500	19133600
3	19536500	19536600
3	19648100	19648200
3	19753900	19754000
3	20330300	20330400
3	20349500	20349600
3	20349700	20349800
3	20660200	20660300
3	20660400	20660500
3	20930400	20930500
3	20991000	20991100
3	21109200	21109300
3	21109300	21109400
3	21436300	21436400
3	22260600	22260700
3	22370300	22370400
3	22932000	22932100
3	23115700	23115800
4	68900	69000
4	144800	144900
4	185200	185300
4	417400	417500
4	476100	476200
4	555400	555500
4	583400	583500
4	602100	602200
4	698800	698900
4	735000	735100
4	743100	743200
4	848800	848900
4	848900	849000
4	918400	918500
4	934400	934500
4	959100	959200
4	1042000	1042100
4	1224000	1224100
4	1224100	1224200
4	1270700	1270800
4	1287900	1288000
4	1338100	1338200
4	1407600	1407700
4	1407700	1407800
4	1488500	1488600
4	1507100	1507200
4	1507900	1508000
4	1568500	1568600
4	1757100	1757200
4	1776000	1776100
4	1938800	1938900
4	2019400	2019500
4	2020100	2020200
4	2020200	2020300
4	2119000	2119100
4	2261700	2261800
4	2288700	2288800
4	2288800	2288900
4	2323000	2323100
4	2332900	2333000
4	2367300	2367400
4	2393700	2393800
4	2450300	2450400
4	2468000	2468100
4	2532100	2532200
4	2543000	2543100
4	2595100	2595200
4	2595200	2595300
4	2670100	2670200
4	2755700	2755800
4	4643700	4643800
4	5317900	5318000
4	5650300	5650400
4	5710400	5710500
4	5710500	5710600
4	5846900	5847000
4	6016400	6016500
4	6199900	6200000
4	6281600	6281700
4	6281700	6281800
4	6282000	6282100
4	6340200	6340300
4	6344000	6344100
4	6427100	6427200
4	6479600	6479700
4	6549000	6549100
4	6719000	6719100
4	6752100	6752200
4	6752200	6752300
4	6793900	6794000
4	6794000	6794100
4	6874600	6874700
4	6890500	6890600
4	7150000	7150100
4	7150100	7150200
4	7164600	7164700
4	7322700	7322800
4	7345900	7346000
4	7346000	7346100
4	7353400	7353500
4	7669600	7669700
4	7830100	7830200
4	7923400	7923500
4	7923500	7923600
4	7969600	7969700
4	8088100	8088200
4	8207900	8208000
4	8345600	8345700
4	8405200	8405300
4	8503500	8503600
4	8503600	8503700
4	8503700	8503800
4	8633400	8633500
4	8858800	8858900
4	9357200	9357300
4	9429400	9429500
4	9598500	9598600
4	9904100	9904200
4	10178800	10178900
4	10189700	10189800
4	10192600	10192700
4	10299600	10299700
4	10351300	10351400
4	10351400	10351500
4	10513200	10513300
4	10647300	10647400
4	10647400	10647500
4	10647500	10647600
4	10648300	10648400
4	10649100	10649200
4	10792600	10792700
4	10871600	10871700
4	10904800	10904900
4	10904900	10905000
4	11000800	11000900
4	11216600	11216700
4	11216700	11216800
4	11416000	11416100
4	11765100	11765200
4	12052400	12052500
4	12115600	12115700
4	12335800	12335900
4	12365500	12365600
4	13231100	13231200
4	13326100	13326200
4	14122100	14122200
4	14122200	14122300
4	14122300	14122400
4	14250000	14250100
4	14546500	14546600
4	14582300	14582400
4	15066700	15066800
4	15628400	15628500
4	15922800	15922900
4	15924000	15924100
4	16054500	16054600
4	16201100	16201200
4	16520600	16520700
4	16572200	16572300
4	16572900	16573000
4	16573100	16573200
4	16729200	16729300
4	16783200	16783300
4	17249400	17249500
4	17249500	17249600
4	17502100	17502200
4	17638200	17638300
4	17638300	17638400
4	17837600	17837700
4	18202000	18202100
5	56800	56900
5	91100	91200
5	91200	91300
5	250200	250300
5	349800	349900
5	486900	487000
5	491900	492000
5	582400	582500
5	661100	661200
5	706900	707000
5	765900	766000
5	1516200	1516300
5	2240100	2240200
5	2240200	2240300
5	2276300	2276400
5	2276400	2276500
5	2605500	2605600
5	2689100	2689200
5	3311000	3311100
5	3311100	3311200
5	3688600	3688700
5	3738400	3738500
5	4076800	4076900
5	4508100	4508200
5	4508200	4508300
5	5114700	5114800
5	5128500	5128600
5	5352200	5352300
5	5749200	5749300
5	5786200	5786300
5	5801300	5801400
5	6072600	6072700
5	6384400	6384500
5	6420300	6420400
5	6461200	6461300
5	6751400	6751500
5	6906700	6906800
5	7190300	7190400
5	7190400	7190500
5	7190500	7190600
5	7261200	7261300
5	7272600	7272700
5	7328700	7328800
5	7491000	7491100
5	7777300	7777400
5	7780800	7780900
5	7780900	7781000
5	7829200	7829300
5	8160700	8160800
5	8177600	8177700
5	8215900	8216000
5	8234100	8234200
5	8241400	8241500
5	8241500	8241600
5	8290700	8290800
5	8565900	8566000
5	8588900	8589000
5	8589000	8589100
5	8594200	8594300
5	8802900	8803000
5	9020400	9020500
5	9022700	9022800
5	9023300	9023400
5	9023400	9023500
5	9096000	9096100
5	9248800	9248900
5	9284300	9284400
5	9298800	9298900
5	9402800	9402900
5	9422500	9422600
5	9422600	9422700
5	9646200	9646300
5	9647500	9647600
5	9647600	9647700
5	9648300	9648400
5	9648400	9648500
5	9704800	9704900
5	9718900	9719000
5	9719000	9719100
5	9818500	9818600
5	9818900	9819000
5	9877700	9877800
5	9877800	9877900
5	9978600	9978700
5	9988100	9988200
5	9988200	9988300
5	10029400	10029500
5	10368400	10368500
5	10458700	10458800
5	10798600	10798700
5	12553100	12553200
5	13735200	13735300
5	13759600	13759700
5	13759700	13759800
5	13773900	13774000
5	13855200	13855300
5	14107800	14107900
5	14760000	14760100
5	14771500	14771600
5	14776500	14776600
5	14808600	14808700
5	15006600	15006700
5	15012300	15012400
5	15253500	15253600
5	15385600	15385700
5	15429500	15429600
5	15580800	15580900
5	15779000	15779100
5	15882700	15882800
5	15942300	15942400
5	15946000	15946100
5	16003500	16003600
5	16387900	16388000
5	16721200	16721300
5	16721900	16722000
5	16753800	16753900
5	16826500	16826600
5	16856100	16856200
5	16864400	16864500
5	16908100	16908200
5	16914400	16914500
5	17043400	17043500
5	17175200	17175300
5	17267500	17267600
5	17292800	17292900
5	17324400	17324500
5	17358600	17358700
5	17520400	17520500
5	17520900	17521000
5	17781800	17781900
5	17885900	17886000
5	17976400	17976500
5	18147800	18147900
5	18642000	18642100
5	18717700	18717800
5	18737800	18737900
5	18737900	18738000
5	18902100	18902200
5	18985700	18985800
5	18985800	18985900
5	19026400	19026500
5	19189300	19189400
5	19413100	19413200
5	19465100	19465200
5	19743600	19743700
5	19830100	19830200
5	19832500	19832600
5	19870900	19871000
5	19952500	19952600
5	19967700	19967800
5	19967800	19967900
5	20089700	20089800
5	20250000	20250100
5	20275100	20275200
5	20275200	20275300
5	20295100	20295200
5	20527700	20527800
5	20557500	20557600
5	20670000	20670100
5	20773000	20773100
5	20773100	20773200
5	21155800	21155900
5	21305800	21305900
5	21423800	21423900
5	21821200	21821300
5	22272100	22272200
5	22408700	22408800
5	22408800	22408900
5	22534900	22535000
5	22804900	22805000
5	23046600	23046700
5	23046700	23046800
5	23046800	23046900
5	23166500	23166600
5	23418100	23418200
5	23592700	23592800
5	24314400	24314500
5	24370800	24370900
5	24475300	24475400
5	24526900	24527000
5	24908700	24908800
5	24908800	24908900
5	24908900	24909000
5	24970900	24971000
5	24994200	24994300
5	25048700	25048800
5	26037500	26037600
5	26037800	26037900
5	26289500	26289600
5	26415400	26415500
ChrMt	312600	312700

## Sheet: clsy1_Lv_CHH_hypoDMR
Chr	Start	Stop
1	0	100
1	100	200
1	800	900
1	17000	17100
1	18600	18700
1	18700	18800
1	44600	44700
1	44700	44800
1	44800	44900
1	55700	55800
1	56400	56500
1	56500	56600
1	77200	77300
1	77400	77500
1	238300	238400
1	239200	239300
1	256100	256200
1	257700	257800
1	258600	258700
1	291900	292000
1	372400	372500
1	372500	372600
1	431300	431400
1	432000	432100
1	433700	433800
1	500000	500100
1	500400	500500
1	512700	512800
1	512900	513000
1	513000	513100
1	513100	513200
1	540400	540500
1	540600	540700
1	540700	540800
1	540800	540900
1	540900	541000
1	549600	549700
1	549700	549800
1	550800	550900
1	587700	587800
1	587900	588000
1	634200	634300
1	634300	634400
1	634400	634500
1	634500	634600
1	639700	639800
1	641100	641200
1	670700	670800
1	696500	696600
1	697300	697400
1	785300	785400
1	791700	791800
1	792400	792500
1	822200	822300
1	822300	822400
1	888900	889000
1	889100	889200
1	889200	889300
1	889400	889500
1	944300	944400
1	1160200	1160300
1	1184900	1185000
1	1185000	1185100
1	1185100	1185200
1	1194900	1195000
1	1195000	1195100
1	1249700	1249800
1	1276100	1276200
1	1276500	1276600
1	1286800	1286900
1	1286900	1287000
1	1289200	1289300
1	1289400	1289500
1	1430300	1430400
1	1430900	1431000
1	1444500	1444600
1	1445300	1445400
1	1445400	1445500
1	1445600	1445700
1	1476500	1476600
1	1476600	1476700
1	1522800	1522900
1	1522900	1523000
1	1592500	1592600
1	1598300	1598400
1	1613200	1613300
1	1613300	1613400
1	1614600	1614700
1	1617700	1617800
1	1705400	1705500
1	1728700	1728800
1	1728900	1729000
1	1729100	1729200
1	1876300	1876400
1	1876400	1876500
1	1876600	1876700
1	1876700	1876800
1	1881900	1882000
1	1882100	1882200
1	1882200	1882300
1	1975100	1975200
1	2233800	2233900
1	2235100	2235200
1	2335200	2335300
1	2340100	2340200
1	2340200	2340300
1	2340300	2340400
1	2415800	2415900
1	2473200	2473300
1	2587700	2587800
1	2587800	2587900
1	2588100	2588200
1	2588300	2588400
1	2657600	2657700
1	2657700	2657800
1	2657800	2657900
1	2800600	2800700
1	2986400	2986500
1	2986800	2986900
1	3023500	3023600
1	3023700	3023800
1	3024100	3024200
1	3024200	3024300
1	3062000	3062100
1	3073200	3073300
1	3073300	3073400
1	3073400	3073500
1	3073600	3073700
1	3073700	3073800
1	3074900	3075000
1	3250600	3250700
1	3251400	3251500
1	3342400	3342500
1	3342600	3342700
1	3360600	3360700
1	3362000	3362100
1	3412900	3413000
1	3413000	3413100
1	3413100	3413200
1	3413200	3413300
1	3413500	3413600
1	3414700	3414800
1	3427800	3427900
1	3427900	3428000
1	3497700	3497800
1	3497900	3498000
1	3498100	3498200
1	3498900	3499000
1	3547700	3547800
1	3573000	3573100
1	3573100	3573200
1	3762100	3762200
1	3762200	3762300
1	3762900	3763000
1	3771000	3771100
1	3771700	3771800
1	3826800	3826900
1	3892100	3892200
1	3892200	3892300
1	3892300	3892400
1	3910500	3910600
1	3920000	3920100
1	3920100	3920200
1	3933100	3933200
1	3933400	3933500
1	4061400	4061500
1	4061500	4061600
1	4061600	4061700
1	4093200	4093300
1	4093300	4093400
1	4093400	4093500
1	4093500	4093600
1	4094300	4094400
1	4094400	4094500
1	4110100	4110200
1	4112000	4112100
1	4209200	4209300
1	4209400	4209500
1	4209500	4209600
1	4326400	4326500
1	4326500	4326600
1	4329900	4330000
1	4334300	4334400
1	4334400	4334500
1	4406000	4406100
1	4406100	4406200
1	4411000	4411100
1	4415900	4416000
1	4439900	4440000
1	4525100	4525200
1	4525200	4525300
1	4525300	4525400
1	4583000	4583100
1	4583200	4583300
1	4658200	4658300
1	4658300	4658400
1	4658400	4658500
1	4770100	4770200
1	4770200	4770300
1	4770300	4770400
1	4770500	4770600
1	4773100	4773200
1	4787100	4787200
1	4787200	4787300
1	4860300	4860400
1	4860400	4860500
1	4896500	4896600
1	4896600	4896700
1	4896700	4896800
1	4966600	4966700
1	4966800	4966900
1	5056000	5056100
1	5056100	5056200
1	5056200	5056300
1	5101900	5102000
1	5171800	5171900
1	5171900	5172000
1	5172000	5172100
1	5198600	5198700
1	5198700	5198800
1	5198800	5198900
1	5285100	5285200
1	5285200	5285300
1	5285300	5285400
1	5356800	5356900
1	5356900	5357000
1	5357000	5357100
1	5359000	5359100
1	5359100	5359200
1	5391400	5391500
1	5391500	5391600
1	5392500	5392600
1	5392600	5392700
1	5437100	5437200
1	5437700	5437800
1	5531300	5531400
1	5531500	5531600
1	5531700	5531800
1	5531800	5531900
1	5657500	5657600
1	5657800	5657900
1	5657900	5658000
1	5659100	5659200
1	5691800	5691900
1	5700100	5700200
1	5701400	5701500
1	5701600	5701700
1	5701900	5702000
1	5798800	5798900
1	5798900	5799000
1	5799000	5799100
1	5799400	5799500
1	5862900	5863000
1	5899100	5899200
1	5899400	5899500
1	5899700	5899800
1	5899800	5899900
1	5911700	5911800
1	5916400	5916500
1	5916500	5916600
1	5958800	5958900
1	5965400	5965500
1	5965500	5965600
1	5966900	5967000
1	5974900	5975000
1	5975000	5975100
1	6074900	6075000
1	6075200	6075300
1	6075300	6075400
1	6075400	6075500
1	6102700	6102800
1	6102800	6102900
1	6141500	6141600
1	6156400	6156500
1	6156500	6156600
1	6173400	6173500
1	6173500	6173600
1	6198300	6198400
1	6210900	6211000
1	6218600	6218700
1	6219000	6219100
1	6219100	6219200
1	6233900	6234000
1	6234000	6234100
1	6234100	6234200
1	6263300	6263400
1	6273600	6273700
1	6403100	6403200
1	6403200	6403300
1	6403500	6403600
1	6403600	6403700
1	6404500	6404600
1	6404800	6404900
1	6405300	6405400
1	6426300	6426400
1	6426400	6426500
1	6454600	6454700
1	6454700	6454800
1	6455900	6456000
1	6470400	6470500
1	6471000	6471100
1	6473000	6473100
1	6473200	6473300
1	6515000	6515100
1	6515100	6515200
1	6515200	6515300
1	6574700	6574800
1	6640700	6640800
1	6640800	6640900
1	6640900	6641000
1	6641000	6641100
1	6660300	6660400
1	6704200	6704300
1	6707200	6707300
1	6709600	6709700
1	6715500	6715600
1	6717900	6718000
1	6718000	6718100
1	6720800	6720900
1	6735800	6735900
1	6735900	6736000
1	6736700	6736800
1	6737200	6737300
1	6737300	6737400
1	6743000	6743100
1	6744000	6744100
1	6744100	6744200
1	6759500	6759600
1	6759600	6759700
1	6906100	6906200
1	6906400	6906500
1	7036400	7036500
1	7077900	7078000
1	7132700	7132800
1	7132800	7132900
1	7227900	7228000
1	7228000	7228100
1	7241100	7241200
1	7241200	7241300
1	7241300	7241400
1	7241400	7241500
1	7251800	7251900
1	7251900	7252000
1	7257100	7257200
1	7281700	7281800
1	7281800	7281900
1	7282100	7282200
1	7313000	7313100
1	7344400	7344500
1	7344500	7344600
1	7352900	7353000
1	7365700	7365800
1	7365800	7365900
1	7365900	7366000
1	7392200	7392300
1	7392300	7392400
1	7393200	7393300
1	7393300	7393400
1	7394600	7394700
1	7505100	7505200
1	7522300	7522400
1	7541300	7541400
1	7604900	7605000
1	7605000	7605100
1	7665700	7665800
1	7712200	7712300
1	7715000	7715100
1	7715100	7715200
1	7717400	7717500
1	7717500	7717600
1	7717600	7717700
1	7717700	7717800
1	7717800	7717900
1	7722400	7722500
1	7722500	7722600
1	7725400	7725500
1	7761100	7761200
1	7761200	7761300
1	7761300	7761400
1	7761400	7761500
1	7783900	7784000
1	7833500	7833600
1	7833600	7833700
1	7833900	7834000
1	7834000	7834100
1	7834100	7834200
1	7935700	7935800
1	7936600	7936700
1	7936700	7936800
1	7936800	7936900
1	7975800	7975900
1	7975900	7976000
1	7976100	7976200
1	7976200	7976300
1	7976500	7976600
1	7985100	7985200
1	8016400	8016500
1	8016500	8016600
1	8036000	8036100
1	8114700	8114800
1	8154200	8154300
1	8169400	8169500
1	8169500	8169600
1	8169900	8170000
1	8190000	8190100
1	8190100	8190200
1	8190500	8190600
1	8201300	8201400
1	8201400	8201500
1	8205400	8205500
1	8236300	8236400
1	8236400	8236500
1	8252500	8252600
1	8254800	8254900
1	8254900	8255000
1	8267400	8267500
1	8272400	8272500
1	8272500	8272600
1	8272600	8272700
1	8272900	8273000
1	8276500	8276600
1	8277400	8277500
1	8277600	8277700
1	8289800	8289900
1	8290500	8290600
1	8319600	8319700
1	8319700	8319800
1	8320400	8320500
1	8392200	8392300
1	8392300	8392400
1	8409000	8409100
1	8453400	8453500
1	8471900	8472000
1	8472000	8472100
1	8472600	8472700
1	8473300	8473400
1	8473400	8473500
1	8475100	8475200
1	8488400	8488500
1	8490300	8490400
1	8495200	8495300
1	8538700	8538800
1	8538800	8538900
1	8538900	8539000
1	8539700	8539800
1	8543900	8544000
1	8622800	8622900
1	8622900	8623000
1	8623500	8623600
1	8656100	8656200
1	8681900	8682000
1	8682000	8682100
1	8733400	8733500
1	8733500	8733600
1	8798000	8798100
1	8798100	8798200
1	8798200	8798300
1	8812700	8812800
1	8869600	8869700
1	8869700	8869800
1	8869800	8869900
1	8870500	8870600
1	8870600	8870700
1	8927600	8927700
1	8927700	8927800
1	9004800	9004900
1	9077600	9077700
1	9082800	9082900
1	9136100	9136200
1	9136600	9136700
1	9137000	9137100
1	9138200	9138300
1	9174500	9174600
1	9175200	9175300
1	9175300	9175400
1	9177500	9177600
1	9177700	9177800
1	9204000	9204100
1	9304700	9304800
1	9304800	9304900
1	9304900	9305000
1	9305400	9305500
1	9335500	9335600
1	9357800	9357900
1	9357900	9358000
1	9367400	9367500
1	9373400	9373500
1	9373500	9373600
1	9373600	9373700
1	9384900	9385000
1	9385000	9385100
1	9412400	9412500
1	9418000	9418100
1	9418900	9419000
1	9549600	9549700
1	9551000	9551100
1	9565000	9565100
1	9572500	9572600
1	9587300	9587400
1	9587400	9587500
1	9626700	9626800
1	9626800	9626900
1	9626900	9627000
1	9676500	9676600
1	9691200	9691300
1	9706300	9706400
1	9706400	9706500
1	9706600	9706700
1	9708100	9708200
1	9708400	9708500
1	9746400	9746500
1	9746500	9746600
1	9754400	9754500
1	9754500	9754600
1	9754800	9754900
1	9755100	9755200
1	9755200	9755300
1	9755400	9755500
1	9755700	9755800
1	9755800	9755900
1	9756100	9756200
1	9756400	9756500
1	9762600	9762700
1	9762700	9762800
1	9778300	9778400
1	9778400	9778500
1	9811800	9811900
1	9812300	9812400
1	9817400	9817500
1	9817600	9817700
1	9818100	9818200
1	9836500	9836600
1	9837500	9837600
1	9852700	9852800
1	9852800	9852900
1	9854300	9854400
1	9854400	9854500
1	9862700	9862800
1	9863100	9863200
1	9867300	9867400
1	9883900	9884000
1	9884000	9884100
1	9901700	9901800
1	9915300	9915400
1	9915400	9915500
1	9916300	9916400
1	9916400	9916500
1	9918500	9918600
1	9926000	9926100
1	9939300	9939400
1	9939400	9939500
1	9939500	9939600
1	10008600	10008700
1	10013200	10013300
1	10013300	10013400
1	10021800	10021900
1	10021900	10022000
1	10060700	10060800
1	10060800	10060900
1	10114800	10114900
1	10144900	10145000
1	10152700	10152800
1	10152800	10152900
1	10156600	10156700
1	10156700	10156800
1	10160900	10161000
1	10161000	10161100
1	10173200	10173300
1	10206700	10206800
1	10206900	10207000
1	10221100	10221200
1	10221200	10221300
1	10239300	10239400
1	10239900	10240000
1	10347100	10347200
1	10349200	10349300
1	10349300	10349400
1	10357000	10357100
1	10357300	10357400
1	10362900	10363000
1	10421400	10421500
1	10421500	10421600
1	10444000	10444100
1	10497500	10497600
1	10497700	10497800
1	10497800	10497900
1	10506600	10506700
1	10506700	10506800
1	10506800	10506900
1	10506900	10507000
1	10507000	10507100
1	10507200	10507300
1	10512700	10512800
1	10512800	10512900
1	10512900	10513000
1	10523600	10523700
1	10524700	10524800
1	10526100	10526200
1	10527000	10527100
1	10529600	10529700
1	10534700	10534800
1	10554500	10554600
1	10568200	10568300
1	10568800	10568900
1	10568900	10569000
1	10569100	10569200
1	10570200	10570300
1	10570300	10570400
1	10591400	10591500
1	10591900	10592000
1	10597600	10597700
1	10623900	10624000
1	10624000	10624100
1	10624100	10624200
1	10624200	10624300
1	10652500	10652600
1	10652600	10652700
1	10652700	10652800
1	10652800	10652900
1	10654400	10654500
1	10654500	10654600
1	10666100	10666200
1	10696700	10696800
1	10696800	10696900
1	10701400	10701500
1	10702600	10702700
1	10702700	10702800
1	10703000	10703100
1	10725100	10725200
1	10801300	10801400
1	10801400	10801500
1	10802400	10802500
1	10802500	10802600
1	10802600	10802700
1	10803000	10803100
1	10803200	10803300
1	10803300	10803400
1	10814300	10814400
1	10814400	10814500
1	10853100	10853200
1	10867200	10867300
1	10867300	10867400
1	10867400	10867500
1	10867600	10867700
1	10880900	10881000
1	10915100	10915200
1	10922400	10922500
1	10924700	10924800
1	10924800	10924900
1	10924900	10925000
1	10931400	10931500
1	11006100	11006200
1	11032300	11032400
1	11032400	11032500
1	11051300	11051400
1	11051400	11051500
1	11083100	11083200
1	11088800	11088900
1	11090500	11090600
1	11111100	11111200
1	11112000	11112100
1	11117500	11117600
1	11117600	11117700
1	11129000	11129100
1	11129100	11129200
1	11129200	11129300
1	11131600	11131700
1	11132700	11132800
1	11174200	11174300
1	11174300	11174400
1	11204500	11204600
1	11204600	11204700
1	11212400	11212500
1	11212500	11212600
1	11259100	11259200
1	11259200	11259300
1	11277000	11277100
1	11286600	11286700
1	11287500	11287600
1	11298500	11298600
1	11298900	11299000
1	11299100	11299200
1	11299400	11299500
1	11301000	11301100
1	11301100	11301200
1	11301200	11301300
1	11301400	11301500
1	11301500	11301600
1	11310200	11310300
1	11351500	11351600
1	11351900	11352000
1	11352300	11352400
1	11378200	11378300
1	11409200	11409300
1	11409800	11409900
1	11421200	11421300
1	11422000	11422100
1	11422100	11422200
1	11422200	11422300
1	11427700	11427800
1	11428300	11428400
1	11490400	11490500
1	11493300	11493400
1	11493400	11493500
1	11521900	11522000
1	11522200	11522300
1	11536600	11536700
1	11536900	11537000
1	11537000	11537100
1	11550900	11551000
1	11586000	11586100
1	11586200	11586300
1	11620600	11620700
1	11620700	11620800
1	11632000	11632100
1	11632100	11632200
1	11637000	11637100
1	11644300	11644400
1	11644400	11644500
1	11644500	11644600
1	11649800	11649900
1	11649900	11650000
1	11661100	11661200
1	11661400	11661500
1	11662200	11662300
1	11666400	11666500
1	11666700	11666800
1	11666800	11666900
1	11667000	11667100
1	11669300	11669400
1	11700400	11700500
1	11706500	11706600
1	11706900	11707000
1	11710600	11710700
1	11711700	11711800
1	11711800	11711900
1	11720500	11720600
1	11721400	11721500
1	11722200	11722300
1	11722300	11722400
1	11732600	11732700
1	11732800	11732900
1	11733200	11733300
1	11733300	11733400
1	11736600	11736700
1	11737300	11737400
1	11740600	11740700
1	11740700	11740800
1	11752300	11752400
1	11754700	11754800
1	11754900	11755000
1	11782500	11782600
1	11783000	11783100
1	11788300	11788400
1	11803500	11803600
1	11803600	11803700
1	11803700	11803800
1	11804000	11804100
1	11805000	11805100
1	11805200	11805300
1	11805800	11805900
1	11806600	11806700
1	11807600	11807700
1	11807700	11807800
1	11807800	11807900
1	11817700	11817800
1	11818600	11818700
1	11822200	11822300
1	11822400	11822500
1	11826300	11826400
1	11826600	11826700
1	11834600	11834700
1	11834700	11834800
1	11859900	11860000
1	11861700	11861800
1	11930600	11930700
1	11930700	11930800
1	11930800	11930900
1	11935000	11935100
1	11935100	11935200
1	11957900	11958000
1	11960900	11961000
1	11987800	11987900
1	11988200	11988300
1	11992600	11992700
1	12009400	12009500
1	12009500	12009600
1	12012600	12012700
1	12012700	12012800
1	12012800	12012900
1	12012900	12013000
1	12013200	12013300
1	12050300	12050400
1	12050400	12050500
1	12059900	12060000
1	12060000	12060100
1	12062300	12062400
1	12070700	12070800
1	12080700	12080800
1	12084200	12084300
1	12097500	12097600
1	12133200	12133300
1	12133300	12133400
1	12136600	12136700
1	12136800	12136900
1	12137600	12137700
1	12138800	12138900
1	12143100	12143200
1	12183400	12183500
1	12183500	12183600
1	12183800	12183900
1	12183900	12184000
1	12184700	12184800
1	12185200	12185300
1	12215100	12215200
1	12218700	12218800
1	12218800	12218900
1	12218900	12219000
1	12228800	12228900
1	12240500	12240600
1	12249200	12249300
1	12264600	12264700
1	12264700	12264800
1	12277500	12277600
1	12286600	12286700
1	12286700	12286800
1	12286800	12286900
1	12302900	12303000
1	12303000	12303100
1	12303100	12303200
1	12310700	12310800
1	12325600	12325700
1	12329100	12329200
1	12333700	12333800
1	12336700	12336800
1	12365200	12365300
1	12387600	12387700
1	12387700	12387800
1	12391600	12391700
1	12435200	12435300
1	12435400	12435500
1	12457700	12457800
1	12458100	12458200
1	12458200	12458300
1	12468000	12468100
1	12483100	12483200
1	12483200	12483300
1	12483300	12483400
1	12517400	12517500
1	12517500	12517600
1	12525100	12525200
1	12525600	12525700
1	12530200	12530300
1	12530300	12530400
1	12564000	12564100
1	12564100	12564200
1	12593700	12593800
1	12594600	12594700
1	12594700	12594800
1	12594900	12595000
1	12603700	12603800
1	12603800	12603900
1	12610800	12610900
1	12618500	12618600
1	12636600	12636700
1	12640700	12640800
1	12645200	12645300
1	12646100	12646200
1	12651200	12651300
1	12662500	12662600
1	12662700	12662800
1	12662800	12662900
1	12688800	12688900
1	12691500	12691600
1	12692300	12692400
1	12692400	12692500
1	12692600	12692700
1	12738300	12738400
1	12738700	12738800
1	12738800	12738900
1	12839500	12839600
1	12845900	12846000
1	12846000	12846100
1	12846500	12846600
1	12851300	12851400
1	12854200	12854300
1	12866800	12866900
1	12866900	12867000
1	12873600	12873700
1	12888100	12888200
1	12894700	12894800
1	12894800	12894900
1	12895000	12895100
1	12895300	12895400
1	12895400	12895500
1	12896400	12896500
1	12916100	12916200
1	12918600	12918700
1	12918700	12918800
1	12958500	12958600
1	12976100	12976200
1	12980400	12980500
1	12993500	12993600
1	13027900	13028000
1	13030300	13030400
1	13030400	13030500
1	13037100	13037200
1	13037200	13037300
1	13038900	13039000
1	13039400	13039500
1	13039500	13039600
1	13043300	13043400
1	13049900	13050000
1	13050000	13050100
1	13057200	13057300
1	13059700	13059800
1	13067900	13068000
1	13070600	13070700
1	13070700	13070800
1	13075700	13075800
1	13075800	13075900
1	13088200	13088300
1	13104300	13104400
1	13104400	13104500
1	13114800	13114900
1	13114900	13115000
1	13119400	13119500
1	13119500	13119600
1	13126900	13127000
1	13127000	13127100
1	13127200	13127300
1	13128400	13128500
1	13130000	13130100
1	13130100	13130200
1	13130200	13130300
1	13148300	13148400
1	13148400	13148500
1	13148800	13148900
1	13150300	13150400
1	13151900	13152000
1	13152700	13152800
1	13152800	13152900
1	13154100	13154200
1	13156100	13156200
1	13156200	13156300
1	13165000	13165100
1	13165300	13165400
1	13166300	13166400
1	13171300	13171400
1	13192100	13192200
1	13192300	13192400
1	13192400	13192500
1	13192500	13192600
1	13215500	13215600
1	13216100	13216200
1	13219900	13220000
1	13220000	13220100
1	13220400	13220500
1	13220500	13220600
1	13236100	13236200
1	13257000	13257100
1	13260700	13260800
1	13323900	13324000
1	13324000	13324100
1	13355300	13355400
1	13355400	13355500
1	13356200	13356300
1	13357100	13357200
1	13357200	13357300
1	13357300	13357400
1	13359200	13359300
1	13497600	13497700
1	13528800	13528900
1	13544100	13544200
1	13545400	13545500
1	13549600	13549700
1	13582100	13582200
1	13584900	13585000
1	13591100	13591200
1	13591700	13591800
1	13639800	13639900
1	13667100	13667200
1	13668200	13668300
1	13669100	13669200
1	13671200	13671300
1	13684500	13684600
1	13684600	13684700
1	13686800	13686900
1	13687600	13687700
1	13812400	13812500
1	13837800	13837900
1	13837900	13838000
1	13852400	13852500
1	13882500	13882600
1	13896300	13896400
1	13902100	13902200
1	14000600	14000700
1	14002700	14002800
1	14005600	14005700
1	14024400	14024500
1	14024500	14024600
1	14030800	14030900
1	14146500	14146600
1	14146900	14147000
1	14147000	14147100
1	14153000	14153100
1	14164200	14164300
1	14164300	14164400
1	14164400	14164500
1	14164500	14164600
1	14165900	14166000
1	14166000	14166100
1	14169500	14169600
1	14286400	14286500
1	14286500	14286600
1	14288100	14288200
1	14296400	14296500
1	14296500	14296600
1	14297200	14297300
1	14297700	14297800
1	14298800	14298900
1	14298900	14299000
1	14305100	14305200
1	14307100	14307200
1	14435500	14435600
1	15890700	15890800
1	15925500	15925600
1	15935500	15935600
1	15935600	15935700
1	15935700	15935800
1	15940000	15940100
1	15984400	15984500
1	16125200	16125300
1	16142500	16142600
1	16231900	16232000
1	16252700	16252800
1	16252800	16252900
1	16262500	16262600
1	16325400	16325500
1	16400500	16400600
1	16400600	16400700
1	16403600	16403700
1	16403700	16403800
1	16418600	16418700
1	16418700	16418800
1	16418800	16418900
1	16418900	16419000
1	16421100	16421200
1	16467600	16467700
1	16477900	16478000
1	16478000	16478100
1	16483200	16483300
1	16488900	16489000
1	16538500	16538600
1	16547800	16547900
1	16548000	16548100
1	16562200	16562300
1	16562300	16562400
1	16613300	16613400
1	16624500	16624600
1	16624600	16624700
1	16625700	16625800
1	16637300	16637400
1	16641100	16641200
1	16641200	16641300
1	16645800	16645900
1	16645900	16646000
1	16658300	16658400
1	16658400	16658500
1	16706600	16706700
1	16707100	16707200
1	16707600	16707700
1	16707800	16707900
1	16710000	16710100
1	16710200	16710300
1	16711300	16711400
1	16712500	16712600
1	16722000	16722100
1	16737800	16737900
1	16738400	16738500
1	16755000	16755100
1	16773600	16773700
1	16773700	16773800
1	16774300	16774400
1	16774400	16774500
1	16790500	16790600
1	16790600	16790700
1	16792100	16792200
1	16792400	16792500
1	16793600	16793700
1	16794300	16794400
1	16806900	16807000
1	16807900	16808000
1	16810800	16810900
1	16810900	16811000
1	16825700	16825800
1	16828600	16828700
1	16828700	16828800
1	16841000	16841100
1	16859100	16859200
1	16860600	16860700
1	16864900	16865000
1	16866800	16866900
1	16877100	16877200
1	16878000	16878100
1	16889300	16889400
1	16890900	16891000
1	16892100	16892200
1	16899500	16899600
1	16899600	16899700
1	16902800	16902900
1	16904500	16904600
1	16904600	16904700
1	16905700	16905800
1	16923200	16923300
1	16936200	16936300
1	16936800	16936900
1	16936900	16937000
1	16937900	16938000
1	16938000	16938100
1	16939100	16939200
1	16939200	16939300
1	16942800	16942900
1	16965800	16965900
1	16966000	16966100
1	16968100	16968200
1	16975200	16975300
1	16999000	16999100
1	17006900	17007000
1	17007000	17007100
1	17007200	17007300
1	17007300	17007400
1	17011900	17012000
1	17035000	17035100
1	17035100	17035200
1	17069900	17070000
1	17070000	17070100
1	17076900	17077000
1	17077000	17077100
1	17077200	17077300
1	17083000	17083100
1	17091700	17091800
1	17092300	17092400
1	17102300	17102400
1	17116400	17116500
1	17122200	17122300
1	17151800	17151900
1	17152700	17152800
1	17152800	17152900
1	17179000	17179100
1	17193500	17193600
1	17193600	17193700
1	17201500	17201600
1	17201600	17201700
1	17201900	17202000
1	17202000	17202100
1	17229200	17229300
1	17239800	17239900
1	17239900	17240000
1	17241000	17241100
1	17267000	17267100
1	17267100	17267200
1	17267200	17267300
1	17268000	17268100
1	17268100	17268200
1	17274300	17274400
1	17282400	17282500
1	17282500	17282600
1	17282600	17282700
1	17289200	17289300
1	17289400	17289500
1	17293300	17293400
1	17295300	17295400
1	17295400	17295500
1	17295500	17295600
1	17299900	17300000
1	17300200	17300300
1	17300300	17300400
1	17305700	17305800
1	17324800	17324900
1	17332400	17332500
1	17332600	17332700
1	17333100	17333200
1	17335400	17335500
1	17335500	17335600
1	17335600	17335700
1	17341200	17341300
1	17345100	17345200
1	17346000	17346100
1	17350000	17350100
1	17369000	17369100
1	17369100	17369200
1	17382000	17382100
1	17382100	17382200
1	17384300	17384400
1	17384400	17384500
1	17418400	17418500
1	17418500	17418600
1	17440400	17440500
1	17441500	17441600
1	17441600	17441700
1	17441700	17441800
1	17449800	17449900
1	17466000	17466100
1	17491000	17491100
1	17502200	17502300
1	17502300	17502400
1	17502500	17502600
1	17525000	17525100
1	17551200	17551300
1	17551500	17551600
1	17560800	17560900
1	17560900	17561000
1	17563200	17563300
1	17563800	17563900
1	17572000	17572100
1	17573400	17573500
1	17576100	17576200
1	17605500	17605600
1	17605600	17605700
1	17607500	17607600
1	17611800	17611900
1	17615300	17615400
1	17632400	17632500
1	17632500	17632600
1	17632600	17632700
1	17632700	17632800
1	17639300	17639400
1	17665000	17665100
1	17666100	17666200
1	17666200	17666300
1	17682100	17682200
1	17686500	17686600
1	17689700	17689800
1	17695800	17695900
1	17709500	17709600
1	17709600	17709700
1	17710700	17710800
1	17715300	17715400
1	17727000	17727100
1	17727100	17727200
1	17727200	17727300
1	17727600	17727700
1	17766200	17766300
1	17812200	17812300
1	17812300	17812400
1	17820500	17820600
1	17820600	17820700
1	17831300	17831400
1	17831400	17831500
1	17831500	17831600
1	17840600	17840700
1	17840700	17840800
1	17840800	17840900
1	17863100	17863200
1	17863200	17863300
1	17873800	17873900
1	17874100	17874200
1	17874300	17874400
1	17899000	17899100
1	17929400	17929500
1	17937200	17937300
1	17937900	17938000
1	17978900	17979000
1	17979000	17979100
1	18007100	18007200
1	18007300	18007400
1	18010300	18010400
1	18019700	18019800
1	18022600	18022700
1	18029300	18029400
1	18033800	18033900
1	18033900	18034000
1	18048100	18048200
1	18048200	18048300
1	18055900	18056000
1	18056000	18056100
1	18078700	18078800
1	18088200	18088300
1	18096000	18096100
1	18110800	18110900
1	18111000	18111100
1	18111200	18111300
1	18111300	18111400
1	18126600	18126700
1	18126900	18127000
1	18130400	18130500
1	18130500	18130600
1	18131900	18132000
1	18135900	18136000
1	18136000	18136100
1	18164400	18164500
1	18165400	18165500
1	18211600	18211700
1	18211700	18211800
1	18213800	18213900
1	18214100	18214200
1	18214400	18214500
1	18214500	18214600
1	18269700	18269800
1	18270300	18270400
1	18270400	18270500
1	18270900	18271000
1	18272000	18272100
1	18287300	18287400
1	18287400	18287500
1	18297500	18297600
1	18297600	18297700
1	18297700	18297800
1	18304400	18304500
1	18304500	18304600
1	18320600	18320700
1	18320700	18320800
1	18320800	18320900
1	18320900	18321000
1	18321000	18321100
1	18321100	18321200
1	18321300	18321400
1	18325100	18325200
1	18325200	18325300
1	18342100	18342200
1	18381000	18381100
1	18387400	18387500
1	18415300	18415400
1	18437200	18437300
1	18438000	18438100
1	18449700	18449800
1	18450300	18450400
1	18456800	18456900
1	18457300	18457400
1	18493600	18493700
1	18493700	18493800
1	18507500	18507600
1	18548100	18548200
1	18548300	18548400
1	18551600	18551700
1	18553500	18553600
1	18581300	18581400
1	18598900	18599000
1	18599000	18599100
1	18599100	18599200
1	18606100	18606200
1	18627000	18627100
1	18627200	18627300
1	18632100	18632200
1	18632200	18632300
1	18632800	18632900
1	18632900	18633000
1	18640700	18640800
1	18643700	18643800
1	18745200	18745300
1	18765800	18765900
1	18765900	18766000
1	18766000	18766100
1	18767100	18767200
1	18769700	18769800
1	18790700	18790800
1	18804600	18804700
1	18804800	18804900
1	18805000	18805100
1	18817500	18817600
1	18859300	18859400
1	18887800	18887900
1	18888000	18888100
1	18888100	18888200
1	18895100	18895200
1	18925000	18925100
1	18930800	18930900
1	18931000	18931100
1	18931100	18931200
1	18948300	18948400
1	18955600	18955700
1	18981300	18981400
1	18989500	18989600
1	19027700	19027800
1	19027800	19027900
1	19054400	19054500
1	19085800	19085900
1	19086400	19086500
1	19086700	19086800
1	19145700	19145800
1	19171900	19172000
1	19172900	19173000
1	19173000	19173100
1	19173700	19173800
1	19180300	19180400
1	19197900	19198000
1	19198000	19198100
1	19198100	19198200
1	19198200	19198300
1	19212500	19212600
1	19212600	19212700
1	19219900	19220000
1	19220000	19220100
1	19226300	19226400
1	19226400	19226500
1	19226500	19226600
1	19233900	19234000
1	19235700	19235800
1	19235800	19235900
1	19236600	19236700
1	19237300	19237400
1	19246300	19246400
1	19247900	19248000
1	19249000	19249100
1	19249100	19249200
1	19249300	19249400
1	19292700	19292800
1	19303800	19303900
1	19304000	19304100
1	19304400	19304500
1	19327200	19327300
1	19327900	19328000
1	19328200	19328300
1	19328400	19328500
1	19336300	19336400
1	19345500	19345600
1	19352800	19352900
1	19352900	19353000
1	19353300	19353400
1	19353400	19353500
1	19354200	19354300
1	19354300	19354400
1	19368600	19368700
1	19374600	19374700
1	19380700	19380800
1	19388200	19388300
1	19389700	19389800
1	19389800	19389900
1	19398500	19398600
1	19403400	19403500
1	19404500	19404600
1	19406000	19406100
1	19415200	19415300
1	19415300	19415400
1	19424900	19425000
1	19426500	19426600
1	19426900	19427000
1	19428400	19428500
1	19429000	19429100
1	19430100	19430200
1	19430300	19430400
1	19430400	19430500
1	19430500	19430600
1	19476500	19476600
1	19498000	19498100
1	19577100	19577200
1	19578000	19578100
1	19593700	19593800
1	19593800	19593900
1	19594500	19594600
1	19655500	19655600
1	19665900	19666000
1	19666600	19666700
1	19693200	19693300
1	19704300	19704400
1	19714700	19714800
1	19714800	19714900
1	19718400	19718500
1	19724700	19724800
1	19729300	19729400
1	19736200	19736300
1	19741500	19741600
1	19741900	19742000
1	19742000	19742100
1	19742100	19742200
1	19749300	19749400
1	19763000	19763100
1	19763300	19763400
1	19763500	19763600
1	19769000	19769100
1	19780300	19780400
1	19780400	19780500
1	19780600	19780700
1	19780700	19780800
1	19780800	19780900
1	19780900	19781000
1	19781000	19781100
1	19798900	19799000
1	19861400	19861500
1	19861500	19861600
1	19888700	19888800
1	19909100	19909200
1	19909200	19909300
1	19909300	19909400
1	19933400	19933500
1	19941400	19941500
1	19944400	19944500
1	19945300	19945400
1	19986900	19987000
1	19993700	19993800
1	19994300	19994400
1	19995700	19995800
1	20024200	20024300
1	20024300	20024400
1	20024400	20024500
1	20033500	20033600
1	20033600	20033700
1	20106700	20106800
1	20106800	20106900
1	20154200	20154300
1	20154300	20154400
1	20167500	20167600
1	20172000	20172100
1	20172700	20172800
1	20175100	20175200
1	20194400	20194500
1	20194500	20194600
1	20194600	20194700
1	20205400	20205500
1	20205500	20205600
1	20205600	20205700
1	20205800	20205900
1	20206700	20206800
1	20206800	20206900
1	20208000	20208100
1	20208100	20208200
1	20208300	20208400
1	20226600	20226700
1	20278100	20278200
1	20311900	20312000
1	20312000	20312100
1	20329400	20329500
1	20362900	20363000
1	20363000	20363100
1	20363100	20363200
1	20367300	20367400
1	20367400	20367500
1	20403500	20403600
1	20412300	20412400
1	20412400	20412500
1	20412500	20412600
1	20432200	20432300
1	20433000	20433100
1	20433100	20433200
1	20437900	20438000
1	20494800	20494900
1	20498900	20499000
1	20499000	20499100
1	20499100	20499200
1	20509300	20509400
1	20513600	20513700
1	20513700	20513800
1	20514300	20514400
1	20514500	20514600
1	20520300	20520400
1	20520400	20520500
1	20520500	20520600
1	20520600	20520700
1	20525000	20525100
1	20525300	20525400
1	20525500	20525600
1	20548100	20548200
1	20559600	20559700
1	20560200	20560300
1	20565000	20565100
1	20569100	20569200
1	20622400	20622500
1	20622500	20622600
1	20622700	20622800
1	20622800	20622900
1	20624800	20624900
1	20624900	20625000
1	20625000	20625100
1	20671800	20671900
1	20683200	20683300
1	20683300	20683400
1	20697000	20697100
1	20697100	20697200
1	20697200	20697300
1	20699700	20699800
1	20699800	20699900
1	20699900	20700000
1	20700000	20700100
1	20703900	20704000
1	20711000	20711100
1	20711100	20711200
1	20734100	20734200
1	20734200	20734300
1	20748100	20748200
1	20820100	20820200
1	20820200	20820300
1	20820300	20820400
1	20823600	20823700
1	20827200	20827300
1	20914100	20914200
1	20914200	20914300
1	20914900	20915000
1	20915000	20915100
1	20980700	20980800
1	21021000	21021100
1	21021100	21021200
1	21034500	21034600
1	21038200	21038300
1	21042300	21042400
1	21054600	21054700
1	21055100	21055200
1	21066900	21067000
1	21120400	21120500
1	21120500	21120600
1	21124700	21124800
1	21128700	21128800
1	21128800	21128900
1	21144700	21144800
1	21144800	21144900
1	21145700	21145800
1	21210200	21210300
1	21210300	21210400
1	21211200	21211300
1	21211600	21211700
1	21211700	21211800
1	21211800	21211900
1	21228800	21228900
1	21228900	21229000
1	21233400	21233500
1	21311800	21311900
1	21336100	21336200
1	21336400	21336500
1	21341500	21341600
1	21342400	21342500
1	21342500	21342600
1	21388900	21389000
1	21392700	21392800
1	21392800	21392900
1	21418500	21418600
1	21418600	21418700
1	21428100	21428200
1	21428200	21428300
1	21428300	21428400
1	21428400	21428500
1	21428600	21428700
1	21428700	21428800
1	21439000	21439100
1	21439100	21439200
1	21448600	21448700
1	21448700	21448800
1	21448800	21448900
1	21462800	21462900
1	21470400	21470500
1	21472100	21472200
1	21507700	21507800
1	21507800	21507900
1	21507900	21508000
1	21508000	21508100
1	21509800	21509900
1	21510000	21510100
1	21525000	21525100
1	21525100	21525200
1	21529500	21529600
1	21529600	21529700
1	21529700	21529800
1	21602100	21602200
1	21616100	21616200
1	21628800	21628900
1	21637900	21638000
1	21640500	21640600
1	21640600	21640700
1	21640700	21640800
1	21675100	21675200
1	21681500	21681600
1	21683300	21683400
1	21683400	21683500
1	21732000	21732100
1	21739000	21739100
1	21739100	21739200
1	21739300	21739400
1	21739500	21739600
1	21739600	21739700
1	21740500	21740600
1	21741600	21741700
1	21741700	21741800
1	21744100	21744200
1	21745000	21745100
1	21766300	21766400
1	21766400	21766500
1	21823100	21823200
1	21823200	21823300
1	21853700	21853800
1	21858000	21858100
1	21858100	21858200
1	21872200	21872300
1	21873400	21873500
1	21873800	21873900
1	21918900	21919000
1	21947100	21947200
1	21947200	21947300
1	21957800	21957900
1	21957900	21958000
1	21976900	21977000
1	21991200	21991300
1	21991300	21991400
1	22025000	22025100
1	22042800	22042900
1	22043300	22043400
1	22059000	22059100
1	22060600	22060700
1	22067600	22067700
1	22067700	22067800
1	22084900	22085000
1	22085200	22085300
1	22085300	22085400
1	22089100	22089200
1	22089200	22089300
1	22089700	22089800
1	22089800	22089900
1	22105400	22105500
1	22112000	22112100
1	22112100	22112200
1	22112700	22112800
1	22112900	22113000
1	22129500	22129600
1	22162400	22162500
1	22162500	22162600
1	22183100	22183200
1	22207200	22207300
1	22224600	22224700
1	22224700	22224800
1	22224800	22224900
1	22226600	22226700
1	22231000	22231100
1	22261000	22261100
1	22261100	22261200
1	22261200	22261300
1	22261300	22261400
1	22261400	22261500
1	22443500	22443600
1	22443600	22443700
1	22443700	22443800
1	22443800	22443900
1	22447400	22447500
1	22447500	22447600
1	22459600	22459700
1	22459700	22459800
1	22482700	22482800
1	22482800	22482900
1	22512900	22513000
1	22542100	22542200
1	22542200	22542300
1	22563000	22563100
1	22563400	22563500
1	22563500	22563600
1	22563600	22563700
1	22592600	22592700
1	22592700	22592800
1	22593100	22593200
1	22618400	22618500
1	22620900	22621000
1	22627400	22627500
1	22693900	22694000
1	22694000	22694100
1	22699200	22699300
1	22699300	22699400
1	22732000	22732100
1	22732100	22732200
1	22732300	22732400
1	22737000	22737100
1	22743100	22743200
1	22751600	22751700
1	22751700	22751800
1	22777500	22777600
1	22828600	22828700
1	22828900	22829000
1	22829000	22829100
1	22829100	22829200
1	22829200	22829300
1	22830800	22830900
1	22835000	22835100
1	22844900	22845000
1	22855600	22855700
1	22872200	22872300
1	22872300	22872400
1	22873700	22873800
1	22887900	22888000
1	22888200	22888300
1	22889500	22889600
1	22890500	22890600
1	22890600	22890700
1	22985300	22985400
1	22985400	22985500
1	22985500	22985600
1	22992700	22992800
1	23031700	23031800
1	23033400	23033500
1	23068200	23068300
1	23068300	23068400
1	23068400	23068500
1	23097100	23097200
1	23125100	23125200
1	23125500	23125600
1	23125600	23125700
1	23140600	23140700
1	23149800	23149900
1	23152500	23152600
1	23152600	23152700
1	23152700	23152800
1	23152900	23153000
1	23153200	23153300
1	23160900	23161000
1	23165000	23165100
1	23190800	23190900
1	23190900	23191000
1	23191000	23191100
1	23197400	23197500
1	23197500	23197600
1	23197600	23197700
1	23197700	23197800
1	23197800	23197900
1	23213600	23213700
1	23240300	23240400
1	23246900	23247000
1	23247000	23247100
1	23247100	23247200
1	23247200	23247300
1	23280400	23280500
1	23280500	23280600
1	23280600	23280700
1	23295700	23295800
1	23297200	23297300
1	23306000	23306100
1	23321500	23321600
1	23321600	23321700
1	23424100	23424200
1	23430900	23431000
1	23431000	23431100
1	23477100	23477200
1	23509600	23509700
1	23510000	23510100
1	23510500	23510600
1	23519500	23519600
1	23521700	23521800
1	23553900	23554000
1	23554300	23554400
1	23554400	23554500
1	23566300	23566400
1	23566400	23566500
1	23566500	23566600
1	23586500	23586600
1	23586600	23586700
1	23613600	23613700
1	23613700	23613800
1	23613800	23613900
1	23613900	23614000
1	23614000	23614100
1	23651600	23651700
1	23710100	23710200
1	23710200	23710300
1	23711200	23711300
1	23711300	23711400
1	23723600	23723700
1	23723700	23723800
1	23723800	23723900
1	23723900	23724000
1	23749100	23749200
1	23761500	23761600
1	23856400	23856500
1	23861900	23862000
1	23875300	23875400
1	23875400	23875500
1	23877200	23877300
1	23907100	23907200
1	23907200	23907300
1	23925200	23925300
1	23940700	23940800
1	23940800	23940900
1	23940900	23941000
1	23946900	23947000
1	23947000	23947100
1	24012400	24012500
1	24027200	24027300
1	24101400	24101500
1	24101600	24101700
1	24126000	24126100
1	24126100	24126200
1	24223400	24223500
1	24241300	24241400
1	24241400	24241500
1	24241500	24241600
1	24250900	24251000
1	24281400	24281500
1	24291200	24291300
1	24317400	24317500
1	24317500	24317600
1	24337900	24338000
1	24338000	24338100
1	24350700	24350800
1	24350800	24350900
1	24352900	24353000
1	24356800	24356900
1	24360900	24361000
1	24385100	24385200
1	24462500	24462600
1	24468000	24468100
1	24488100	24488200
1	24488200	24488300
1	24506500	24506600
1	24508200	24508300
1	24532000	24532100
1	24532100	24532200
1	24553900	24554000
1	24554000	24554100
1	24577200	24577300
1	24577300	24577400
1	24577400	24577500
1	24593500	24593600
1	24645500	24645600
1	24645600	24645700
1	24645700	24645800
1	24646000	24646100
1	24691800	24691900
1	24705000	24705100
1	24705100	24705200
1	24705800	24705900
1	24705900	24706000
1	24718400	24718500
1	24718500	24718600
1	24745100	24745200
1	24745200	24745300
1	24745300	24745400
1	24772900	24773000
1	24776500	24776600
1	24776600	24776700
1	24776800	24776900
1	24832600	24832700
1	24835800	24835900
1	24838700	24838800
1	24838800	24838900
1	24885600	24885700
1	24894200	24894300
1	24897500	24897600
1	24901300	24901400
1	24907600	24907700
1	24908400	24908500
1	24908500	24908600
1	24917600	24917700
1	24917700	24917800
1	24918400	24918500
1	24918500	24918600
1	24948100	24948200
1	24948200	24948300
1	24948300	24948400
1	24956800	24956900
1	24956900	24957000
1	25005600	25005700
1	25033600	25033700
1	25033700	25033800
1	25033800	25033900
1	25057000	25057100
1	25057100	25057200
1	25057200	25057300
1	25095800	25095900
1	25096800	25096900
1	25099000	25099100
1	25122200	25122300
1	25159000	25159100
1	25163400	25163500
1	25247800	25247900
1	25266000	25266100
1	25266200	25266300
1	25274900	25275000
1	25332100	25332200
1	25332200	25332300
1	25332500	25332600
1	25343300	25343400
1	25343500	25343600
1	25357800	25357900
1	25358100	25358200
1	25400500	25400600
1	25400600	25400700
1	25401200	25401300
1	25401400	25401500
1	25489800	25489900
1	25505200	25505300
1	25536700	25536800
1	25609900	25610000
1	25610000	25610100
1	25613300	25613400
1	25613600	25613700
1	25660000	25660100
1	25660100	25660200
1	25660200	25660300
1	25675900	25676000
1	25696500	25696600
1	25722600	25722700
1	25728600	25728700
1	25728700	25728800
1	25730100	25730200
1	25730200	25730300
1	25751900	25752000
1	25779700	25779800
1	25779900	25780000
1	25853500	25853600
1	25896500	25896600
1	25896600	25896700
1	25928400	25928500
1	25928500	25928600
1	25928600	25928700
1	25962600	25962700
1	25973800	25973900
1	25973900	25974000
[truncated: 6,404 more rows]

## Sheet: clsy1_Ov_CG_hypoDMR
Chr	Start	Stop
1	6500	6600
1	27800	27900
1	164700	164800
1	165300	165400
1	236400	236500
1	296700	296800
1	307000	307100
1	327100	327200
1	339200	339300
1	349800	349900
1	379700	379800
1	381600	381700
1	714000	714100
1	714800	714900
1	825500	825600
1	840100	840200
1	958500	958600
1	1066000	1066100
1	1066600	1066700
1	1116900	1117000
1	1185900	1186000
1	1187200	1187300
1	1200400	1200500
1	1317400	1317500
1	1328000	1328100
1	1328500	1328600
1	1370800	1370900
1	1385700	1385800
1	1451800	1451900
1	1555500	1555600
1	1592400	1592500
1	1592500	1592600
1	1609100	1609200
1	1679800	1679900
1	1805600	1805700
1	1972200	1972300
1	1980800	1980900
1	2017100	2017200
1	2044600	2044700
1	2069800	2069900
1	2072600	2072700
1	2136500	2136600
1	2209800	2209900
1	2217700	2217800
1	2271300	2271400
1	2306700	2306800
1	2307100	2307200
1	2350600	2350700
1	2425300	2425400
1	2449700	2449800
1	2508100	2508200
1	2526800	2526900
1	2673100	2673200
1	2687700	2687800
1	2731900	2732000
1	2767500	2767600
1	2844400	2844500
1	2954300	2954400
1	2978000	2978100
1	3006000	3006100
1	3045500	3045600
1	3149000	3149100
1	3164900	3165000
1	3190800	3190900
1	3196400	3196500
1	3199100	3199200
1	3245900	3246000
1	3281700	3281800
1	3382100	3382200
1	3408000	3408100
1	3425600	3425700
1	3534500	3534600
1	3573100	3573200
1	3792600	3792700
1	3818000	3818100
1	3968600	3968700
1	3977800	3977900
1	3992100	3992200
1	4032000	4032100
1	4037400	4037500
1	4207300	4207400
1	4267300	4267400
1	4422100	4422200
1	4439900	4440000
1	4448300	4448400
1	4455800	4455900
1	4505800	4505900
1	4518900	4519000
1	4728200	4728300
1	4736700	4736800
1	4744100	4744200
1	4823000	4823100
1	4834600	4834700
1	4870400	4870500
1	4886000	4886100
1	5029100	5029200
1	5039600	5039700
1	5179500	5179600
1	5185300	5185400
1	5185600	5185700
1	5247300	5247400
1	5313100	5313200
1	5482500	5482600
1	5549100	5549200
1	5704500	5704600
1	5708400	5708500
1	5846500	5846600
1	5848600	5848700
1	6045900	6046000
1	6067700	6067800
1	6085700	6085800
1	6096800	6096900
1	6123400	6123500
1	6214600	6214700
1	6250900	6251000
1	6279500	6279600
1	6371300	6371400
1	6371400	6371500
1	6372500	6372600
1	6429700	6429800
1	6530000	6530100
1	6686600	6686700
1	6721500	6721600
1	6729800	6729900
1	6748900	6749000
1	6888600	6888700
1	6901300	6901400
1	7008000	7008100
1	7120400	7120500
1	7123200	7123300
1	7138300	7138400
1	7144800	7144900
1	7157000	7157100
1	7165400	7165500
1	7205100	7205200
1	7247200	7247300
1	7249700	7249800
1	7249800	7249900
1	7287800	7287900
1	7308800	7308900
1	7373600	7373700
1	7486200	7486300
1	7566700	7566800
1	7567000	7567100
1	7567600	7567700
1	7590100	7590200
1	7614900	7615000
1	7635400	7635500
1	7647700	7647800
1	7750500	7750600
1	7862900	7863000
1	7881700	7881800
1	7904200	7904300
1	8067200	8067300
1	8218500	8218600
1	8442600	8442700
1	8443900	8444000
1	8561500	8561600
1	8566700	8566800
1	8581300	8581400
1	8604800	8604900
1	8760300	8760400
1	8847100	8847200
1	8956400	8956500
1	9051600	9051700
1	9121800	9121900
1	9127000	9127100
1	9127300	9127400
1	9166800	9166900
1	9194900	9195000
1	9209000	9209100
1	9343900	9344000
1	9398200	9398300
1	9559800	9559900
1	9585500	9585600
1	9643700	9643800
1	9659900	9660000
1	9757100	9757200
1	9766000	9766100
1	9870100	9870200
1	9947600	9947700
1	10091100	10091200
1	10101800	10101900
1	10149300	10149400
1	10211200	10211300
1	10290500	10290600
1	10292200	10292300
1	10511500	10511600
1	10745500	10745600
1	10772600	10772700
1	10781400	10781500
1	10833700	10833800
1	10888900	10889000
1	10946100	10946200
1	11055800	11055900
1	11141800	11141900
1	11253100	11253200
1	11270800	11270900
1	11375700	11375800
1	11407000	11407100
1	11407200	11407300
1	11407300	11407400
1	11432300	11432400
1	11516100	11516200
1	11540700	11540800
1	11631900	11632000
1	11652100	11652200
1	11663900	11664000
1	11788400	11788500
1	11812800	11812900
1	11921900	11922000
1	11935300	11935400
1	11939300	11939400
1	12151200	12151300
1	12195400	12195500
1	12207700	12207800
1	12242700	12242800
1	12266300	12266400
1	12281700	12281800
1	12339100	12339200
1	12398000	12398100
1	12430800	12430900
1	12521200	12521300
1	12523500	12523600
1	12545400	12545500
1	12588600	12588700
1	12605800	12605900
1	12647000	12647100
1	12743300	12743400
1	12842200	12842300
1	12844900	12845000
1	12891600	12891700
1	12910100	12910200
1	12915200	12915300
1	12989800	12989900
1	13025000	13025100
1	13055400	13055500
1	13097300	13097400
1	13099200	13099300
1	13130400	13130500
1	13130500	13130600
1	13253700	13253800
1	13352000	13352100
1	13468100	13468200
1	13469400	13469500
1	13546500	13546600
1	13547500	13547600
1	13966100	13966200
1	13966200	13966300
1	15896600	15896700
1	16470100	16470200
1	16620400	16620500
1	16658300	16658400
1	16765200	16765300
1	16781900	16782000
1	16797600	16797700
1	16972500	16972600
1	16995200	16995300
1	17079200	17079300
1	17100800	17100900
1	17132200	17132300
1	17295200	17295300
1	17320700	17320800
1	17322400	17322500
1	17335400	17335500
1	17365500	17365600
1	17365600	17365700
1	17365700	17365800
1	17425800	17425900
1	17440700	17440800
1	17479600	17479700
1	17624300	17624400
1	17640300	17640400
1	17650100	17650200
1	17717800	17717900
1	17724200	17724300
1	17726000	17726100
1	17772000	17772100
1	17774500	17774600
1	17776200	17776300
1	17795000	17795100
1	17809600	17809700
1	17836100	17836200
1	17849300	17849400
1	17903100	17903200
1	17904700	17904800
1	17923200	17923300
1	17994400	17994500
1	18045700	18045800
1	18065800	18065900
1	18078500	18078600
1	18078700	18078800
1	18078800	18078900
1	18140500	18140600
1	18202300	18202400
1	18202800	18202900
1	18372000	18372100
1	18457700	18457800
1	18472000	18472100
1	18514300	18514400
1	18553600	18553700
1	18570100	18570200
1	18570200	18570300
1	18571700	18571800
1	18585700	18585800
1	18608100	18608200
1	18608300	18608400
1	18653100	18653200
1	18661100	18661200
1	18710400	18710500
1	18714700	18714800
1	18731900	18732000
1	18759300	18759400
1	18800900	18801000
1	19168300	19168400
1	19186100	19186200
1	19354300	19354400
1	19354400	19354500
1	19354500	19354600
1	19476700	19476800
1	19569700	19569800
1	19609100	19609200
1	19703400	19703500
1	19758100	19758200
1	19815100	19815200
1	19899500	19899600
1	19904200	19904300
1	19904400	19904500
1	19914300	19914400
1	19919900	19920000
1	20054600	20054700
1	20062800	20062900
1	20106700	20106800
1	20106800	20106900
1	20184500	20184600
1	20203600	20203700
1	20222900	20223000
1	20351900	20352000
1	20382800	20382900
1	20424000	20424100
1	20497400	20497500
1	20503500	20503600
1	20512900	20513000
1	20623600	20623700
1	20635500	20635600
1	20653100	20653200
1	20675600	20675700
1	20681600	20681700
1	20705700	20705800
1	20717300	20717400
1	20724300	20724400
1	20740000	20740100
1	20792500	20792600
1	20810000	20810100
1	20833300	20833400
1	20854500	20854600
1	20854600	20854700
1	20988400	20988500
1	21077600	21077700
1	21163200	21163300
1	21213000	21213100
1	21438100	21438200
1	21521700	21521800
1	21543000	21543100
1	21548800	21548900
1	21697300	21697400
1	21703600	21703700
1	21885300	21885400
1	21897100	21897200
1	21964900	21965000
1	22038000	22038100
1	22046300	22046400
1	22049700	22049800
1	22117500	22117600
1	22174600	22174700
1	22196000	22196100
1	22259600	22259700
1	22287600	22287700
1	22288600	22288700
1	22309600	22309700
1	22353600	22353700
1	22484900	22485000
1	22675800	22675900
1	22676700	22676800
1	22687800	22687900
1	22830800	22830900
1	22905500	22905600
1	22996100	22996200
1	23033000	23033100
1	23091000	23091100
1	23094500	23094600
1	23165100	23165200
1	23275600	23275700
1	23325100	23325200
1	23406500	23406600
1	23420300	23420400
1	23523900	23524000
1	23558600	23558700
1	23605800	23605900
1	23841500	23841600
1	24066100	24066200
1	24071500	24071600
1	24078800	24078900
1	24100500	24100600
1	24138500	24138600
1	24152200	24152300
1	24161400	24161500
1	24200600	24200700
1	24310500	24310600
1	24374800	24374900
1	24379200	24379300
1	24418300	24418400
1	24420300	24420400
1	24422300	24422400
1	24477200	24477300
1	24517300	24517400
1	24541000	24541100
1	24625000	24625100
1	24660500	24660600
1	24682900	24683000
1	24683000	24683100
1	24888900	24889000
1	24948900	24949000
1	24982800	24982900
1	25071900	25072000
1	25108900	25109000
1	25192100	25192200
1	25210300	25210400
1	25322300	25322400
1	25365500	25365600
1	25373000	25373100
1	25512000	25512100
1	25522600	25522700
1	25608800	25608900
1	25676800	25676900
1	25825700	25825800
1	25835300	25835400
1	25937600	25937700
1	26017900	26018000
1	26021400	26021500
1	26056200	26056300
1	26095800	26095900
1	26102600	26102700
1	26271800	26271900
1	26290500	26290600
1	26344300	26344400
1	26347500	26347600
1	26392100	26392200
1	26410600	26410700
1	26431500	26431600
1	26479600	26479700
1	26614900	26615000
1	26633400	26633500
1	26689600	26689700
1	26707200	26707300
1	26713700	26713800
1	26713900	26714000
1	26716000	26716100
1	26784900	26785000
1	26828000	26828100
1	26861700	26861800
1	26914700	26914800
1	27029900	27030000
1	27139600	27139700
1	27251000	27251100
1	27369500	27369600
1	27387900	27388000
1	27411200	27411300
1	27418000	27418100
1	27470100	27470200
1	27471400	27471500
1	27471700	27471800
1	27697500	27697600
1	27921300	27921400
1	27926500	27926600
1	27932400	27932500
1	27932600	27932700
1	27937300	27937400
1	27937400	27937500
1	27967200	27967300
1	28026400	28026500
1	28124300	28124400
1	28192100	28192200
1	28231000	28231100
1	28262200	28262300
1	28479400	28479500
1	28479800	28479900
1	28536300	28536400
1	28584300	28584400
1	28618500	28618600
1	28660600	28660700
1	28660900	28661000
1	28709100	28709200
1	28884000	28884100
1	28945500	28945600
1	29032800	29032900
1	29145200	29145300
1	29153600	29153700
1	29154300	29154400
1	29666700	29666800
1	29729300	29729400
1	29749600	29749700
1	29749700	29749800
1	29793800	29793900
1	29817400	29817500
1	29817500	29817600
1	29817600	29817700
1	29817700	29817800
1	29837600	29837700
1	29849700	29849800
1	29929700	29929800
1	29950500	29950600
1	29950700	29950800
1	29969000	29969100
1	29988200	29988300
1	29997300	29997400
1	30025500	30025600
1	30059500	30059600
1	30075000	30075100
1	30076800	30076900
1	30106000	30106100
1	30207200	30207300
1	30231600	30231700
1	30248200	30248300
2	26600	26700
2	82300	82400
2	157300	157400
2	173700	173800
2	207200	207300
2	317800	317900
2	357900	358000
2	462500	462600
2	483700	483800
2	616300	616400
2	666700	666800
2	691500	691600
2	693800	693900
2	766400	766500
2	772400	772500
2	901700	901800
2	939300	939400
2	984200	984300
2	984300	984400
2	1002400	1002500
2	1137900	1138000
2	1162600	1162700
2	1170600	1170700
2	1450600	1450700
2	1533000	1533100
2	1533700	1533800
2	1535700	1535800
2	1590700	1590800
2	1683000	1683100
2	1859200	1859300
2	1871100	1871200
2	1874600	1874700
2	1874700	1874800
2	1919000	1919100
2	2012300	2012400
2	2082100	2082200
2	2082300	2082400
2	2173200	2173300
2	2183000	2183100
2	2213700	2213800
2	2213800	2213900
2	2283100	2283200
2	2295600	2295700
2	2315700	2315800
2	2930200	2930300
2	3517700	3517800
2	3716900	3717000
2	3797600	3797700
2	3797800	3797900
2	4142200	4142300
2	4142300	4142400
2	4308200	4308300
2	4451700	4451800
2	4746200	4746300
2	5407300	5407400
2	5421100	5421200
2	5539100	5539200
2	5544700	5544800
2	5547000	5547100
2	5630000	5630100
2	5653400	5653500
2	5751500	5751600
2	5851500	5851600
2	5851600	5851700
2	5851700	5851800
2	5873000	5873100
2	5873100	5873200
2	5914700	5914800
2	5933000	5933100
2	6245700	6245800
2	6481300	6481400
2	6642400	6642500
2	6712400	6712500
2	6762400	6762500
2	6858800	6858900
2	6878400	6878500
2	6918900	6919000
2	6933300	6933400
2	6964400	6964500
2	6964600	6964700
2	6982100	6982200
2	7106200	7106300
2	7121400	7121500
2	7121500	7121600
2	7167600	7167700
2	7335200	7335300
2	7344100	7344200
2	7439800	7439900
2	7464500	7464600
2	7465700	7465800
2	7649500	7649600
2	7665400	7665500
2	7686900	7687000
2	7699000	7699100
2	7725400	7725500
2	7830900	7831000
2	7848600	7848700
2	7892300	7892400
2	7930300	7930400
2	7947100	7947200
2	8034500	8034600
2	8075000	8075100
2	8161300	8161400
2	8225700	8225800
2	8283400	8283500
2	8403200	8403300
2	8449700	8449800
2	8463200	8463300
2	8568100	8568200
2	8614600	8614700
2	8758100	8758200
2	8793500	8793600
2	8863700	8863800
2	8953000	8953100
2	8958600	8958700
2	8974900	8975000
2	9026600	9026700
2	9056700	9056800
2	9067400	9067500
2	9094100	9094200
2	9156300	9156400
2	9341800	9341900
2	9366400	9366500
2	9438300	9438400
2	9452800	9452900
2	9459000	9459100
2	9464700	9464800
2	9532000	9532100
2	9544000	9544100
2	9548000	9548100
2	9588700	9588800
2	9625400	9625500
2	9666100	9666200
2	9911500	9911600
2	9947300	9947400
2	9947400	9947500
2	9947600	9947700
2	9998700	9998800
2	10053900	10054000
2	10099700	10099800
2	10169500	10169600
2	10173300	10173400
2	10182800	10182900
2	10203800	10203900
2	10223200	10223300
2	10233700	10233800
2	10245900	10246000
2	10313500	10313600
2	10478400	10478500
2	10554300	10554400
2	10554400	10554500
2	10554800	10554900
2	10554900	10555000
2	10570300	10570400
2	10570400	10570500
2	10570500	10570600
2	10619900	10620000
2	10626100	10626200
2	10627000	10627100
2	10627800	10627900
2	10721800	10721900
2	10777500	10777600
2	10800300	10800400
2	11104100	11104200
2	11132500	11132600
2	11166900	11167000
2	11186100	11186200
2	11187200	11187300
2	11209400	11209500
2	11402400	11402500
2	11425300	11425400
2	11463300	11463400
2	11466400	11466500
2	11473000	11473100
2	11483700	11483800
2	11520100	11520200
2	11538300	11538400
2	11605800	11605900
2	11736500	11736600
2	11743700	11743800
2	11953000	11953100
2	12009900	12010000
2	12044500	12044600
2	12126400	12126500
2	12132400	12132500
2	12335000	12335100
2	12369300	12369400
2	12491600	12491700
2	12552000	12552100
2	12627700	12627800
2	12656500	12656600
2	12656700	12656800
2	12762200	12762300
2	12762300	12762400
2	12884500	12884600
2	12886900	12887000
2	12887100	12887200
2	12950500	12950600
2	12951700	12951800
2	12983500	12983600
2	13099700	13099800
2	13121300	13121400
2	13124800	13124900
2	13156100	13156200
2	13330100	13330200
2	13441600	13441700
2	13457600	13457700
2	13465700	13465800
2	13548700	13548800
2	13557400	13557500
2	13557500	13557600
2	13563000	13563100
2	13597000	13597100
2	13636500	13636600
2	13896600	13896700
2	13935400	13935500
2	13955100	13955200
2	14014400	14014500
2	14033500	14033600
2	14069700	14069800
2	14087100	14087200
2	14101500	14101600
2	14152800	14152900
2	14164500	14164600
2	14185700	14185800
2	14185800	14185900
2	14235800	14235900
2	14279000	14279100
2	14449900	14450000
2	14504300	14504400
2	14505400	14505500
2	14527300	14527400
2	14672500	14672600
2	14728900	14729000
2	14800600	14800700
2	14870200	14870300
2	14873200	14873300
2	14998300	14998400
2	15063400	15063500
2	15205700	15205800
2	15260500	15260600
2	15294500	15294600
2	15394400	15394500
2	15431500	15431600
2	15435500	15435600
2	15523700	15523800
2	15660500	15660600
2	15762700	15762800
2	15854900	15855000
2	15862900	15863000
2	16022300	16022400
2	16022400	16022500
2	16135800	16135900
2	16385100	16385200
2	16422300	16422400
2	16513200	16513300
2	16514500	16514600
2	16616200	16616300
2	16656900	16657000
2	16676800	16676900
2	16752600	16752700
2	16827000	16827100
2	16993400	16993500
2	17010900	17011000
2	17034400	17034500
2	17088300	17088400
2	17287200	17287300
2	17329400	17329500
2	17362600	17362700
2	17362700	17362800
2	17362900	17363000
2	17363200	17363300
2	17384900	17385000
2	17453600	17453700
2	17575400	17575500
2	17576200	17576300
2	17706700	17706800
2	17713600	17713700
2	17875700	17875800
2	18056300	18056400
2	18064800	18064900
2	18102600	18102700
2	18102700	18102800
2	18121800	18121900
2	18201500	18201600
2	18421000	18421100
2	18434300	18434400
2	18458500	18458600
2	18542800	18542900
2	18795100	18795200
2	18824400	18824500
2	18828500	18828600
2	18897300	18897400
2	18918300	18918400
2	18936700	18936800
2	18969800	18969900
2	19085500	19085600
2	19122300	19122400
2	19458500	19458600
2	19552600	19552700
2	19589500	19589600
2	19590300	19590400
2	19653000	19653100
2	19656500	19656600
3	10100	10200
3	31900	32000
3	39800	39900
3	86900	87000
3	95600	95700
3	146300	146400
3	156000	156100
3	158000	158100
3	178800	178900
3	338800	338900
3	368000	368100
3	408800	408900
3	424200	424300
3	550200	550300
3	700600	700700
3	796100	796200
3	797300	797400
3	826900	827000
3	827100	827200
3	859700	859800
3	922300	922400
3	924800	924900
3	933000	933100
3	971600	971700
3	1003900	1004000
3	1196200	1196300
3	1244800	1244900
3	1254100	1254200
3	1284900	1285000
3	1285100	1285200
3	1406500	1406600
3	1413900	1414000
3	1472700	1472800
3	1496400	1496500
3	1628600	1628700
3	1765300	1765400
3	1942600	1942700
3	2014700	2014800
3	2071600	2071700
3	2121300	2121400
3	2149500	2149600
3	2165600	2165700
3	2249800	2249900
3	2262500	2262600
3	2265500	2265600
3	2277500	2277600
3	2278700	2278800
3	2322400	2322500
3	2359300	2359400
3	2424300	2424400
3	2427000	2427100
3	2439100	2439200
3	2443900	2444000
3	2446900	2447000
3	2493300	2493400
3	2547500	2547600
3	2548000	2548100
3	2589800	2589900
3	2591000	2591100
3	2619500	2619600
3	2624900	2625000
3	2744400	2744500
3	2780100	2780200
3	2872100	2872200
3	2899000	2899100
3	2935600	2935700
3	3151100	3151200
3	3664300	3664400
3	3664400	3664500
3	3664500	3664600
3	3664600	3664700
3	3681600	3681700
3	3685700	3685800
3	3733600	3733700
3	3734500	3734600
3	3757200	3757300
3	3800300	3800400
3	3901000	3901100
3	3916500	3916600
3	4055600	4055700
3	4072800	4072900
3	4134100	4134200
3	4153100	4153200
3	4182300	4182400
3	4308500	4308600
3	4336200	4336300
3	4413400	4413500
3	4487100	4487200
3	4494300	4494400
3	4513400	4513500
3	4598400	4598500
3	4719600	4719700
3	4760800	4760900
3	4784800	4784900
3	4823700	4823800
3	4855600	4855700
3	4900300	4900400
3	4934900	4935000
3	4954600	4954700
3	4954700	4954800
3	5014300	5014400
3	5146000	5146100
3	5228600	5228700
3	5319100	5319200
3	5344000	5344100
3	5441000	5441100
3	5466600	5466700
3	5523500	5523600
3	5672300	5672400
3	5712600	5712700
3	5724300	5724400
3	5835500	5835600
3	5966700	5966800
3	6067600	6067700
3	6077200	6077300
3	6112200	6112300
3	6131100	6131200
3	6186300	6186400
3	6188200	6188300
3	6311600	6311700
3	6366000	6366100
3	6401700	6401800
3	6470900	6471000
3	6570600	6570700
3	6580300	6580400
3	6667200	6667300
3	6740400	6740500
3	6752100	6752200
3	6752200	6752300
3	6769500	6769600
3	6800800	6800900
3	6801500	6801600
3	6862200	6862300
3	6877900	6878000
3	6880100	6880200
3	6886400	6886500
3	6929000	6929100
3	6938900	6939000
3	6950100	6950200
3	6999000	6999100
3	7000000	7000100
3	7016900	7017000
3	7073300	7073400
3	7079800	7079900
3	7091200	7091300
3	7183200	7183300
3	7253900	7254000
3	7254000	7254100
3	7332800	7332900
3	7429200	7429300
3	7481000	7481100
3	7519200	7519300
3	7556600	7556700
3	7578400	7578500
3	7704000	7704100
3	7704100	7704200
3	7714400	7714500
3	7719500	7719600
3	7875800	7875900
3	7876500	7876600
3	7955800	7955900
3	7961700	7961800
3	8018000	8018100
3	8135800	8135900
3	8138500	8138600
3	8138600	8138700
3	8138800	8138900
3	8162100	8162200
3	8178300	8178400
3	8211400	8211500
3	8319000	8319100
3	8353800	8353900
3	8470800	8470900
3	8518300	8518400
3	9040900	9041000
3	9060300	9060400
3	9279100	9279200
3	9296300	9296400
3	9423200	9423300
3	9459200	9459300
3	9798800	9798900
3	9830900	9831000
3	9851900	9852000
3	9970900	9971000
3	10022300	10022400
3	10087800	10087900
3	10134200	10134300
3	10134800	10134900
3	10156300	10156400
3	10227200	10227300
3	10253000	10253100
3	10264400	10264500
3	10264500	10264600
3	10317400	10317500
3	10350300	10350400
3	10428100	10428200
3	10505400	10505500
3	10689100	10689200
3	10782000	10782100
3	10798100	10798200
3	10798400	10798500
3	10900100	10900200
3	10964800	10964900
3	10980200	10980300
3	10980300	10980400
3	11078800	11078900
3	11106500	11106600
3	11281500	11281600
3	11288100	11288200
3	11288200	11288300
3	11384800	11384900
3	11641800	11641900
3	11753700	11753800
3	11754400	11754500
3	12042500	12042600
3	13487100	13487200
3	13665700	13665800
3	14323000	14323100
3	14333900	14334000
3	14941000	14941100
3	15181800	15181900
3	15193800	15193900
3	15198000	15198100
3	15278400	15278500
3	15369500	15369600
3	15647900	15648000
3	15780600	15780700
3	15843800	15843900
3	16016500	16016600
3	16113100	16113200
3	16129700	16129800
3	16429100	16429200
3	16437300	16437400
3	16537900	16538000
3	16733500	16733600
3	16772000	16772100
3	16772400	16772500
3	16772600	16772700
3	16859500	16859600
3	16859600	16859700
3	16872700	16872800
3	16983700	16983800
3	17025700	17025800
3	17039100	17039200
3	17207900	17208000
3	17214500	17214600
3	17351900	17352000
3	17550000	17550100
3	17638500	17638600
3	17677000	17677100
3	17718300	17718400
3	17718400	17718500
3	17735200	17735300
3	17745300	17745400
3	17769100	17769200
3	17803500	17803600
3	17832100	17832200
3	17870000	17870100
3	17917600	17917700
3	18036000	18036100
3	18090300	18090400
3	18185700	18185800
3	18212900	18213000
3	18321200	18321300
3	18328200	18328300
3	18346500	18346600
3	18370200	18370300
3	18385600	18385700
3	18449600	18449700
3	18492800	18492900
3	18582400	18582500
3	18690300	18690400
3	18699600	18699700
3	18714400	18714500
3	18774400	18774500
3	18957000	18957100
3	18957400	18957500
3	18998900	18999000
3	19036000	19036100
3	19050300	19050400
3	19095700	19095800
3	19101500	19101600
3	19111900	19112000
3	19113400	19113500
3	19127200	19127300
3	19150700	19150800
3	19202900	19203000
3	19207400	19207500
3	19226400	19226500
3	19234700	19234800
3	19339800	19339900
3	19357700	19357800
3	19384000	19384100
3	19610200	19610300
3	19651500	19651600
3	19690000	19690100
3	19785200	19785300
3	19834600	19834700
3	19848300	19848400
3	19863300	19863400
3	20054100	20054200
3	20102500	20102600
3	20127800	20127900
3	20127900	20128000
3	20168900	20169000
3	20226400	20226500
3	20263400	20263500
3	20323600	20323700
3	20389600	20389700
3	20449900	20450000
3	20626200	20626300
3	20647800	20647900
3	20702200	20702300
3	20809600	20809700
3	20812400	20812500
3	20835700	20835800
3	20873200	20873300
3	20919100	20919200
3	20962800	20962900
3	21197300	21197400
3	21248100	21248200
3	21351600	21351700
3	21351900	21352000
3	21450600	21450700
3	21454900	21455000
3	21494300	21494400
3	21667500	21667600
3	21710600	21710700
3	21725900	21726000
3	21749800	21749900
3	21764500	21764600
3	21813400	21813500
3	21862000	21862100
3	21914600	21914700
3	21935900	21936000
3	21958100	21958200
3	21961400	21961500
3	22041200	22041300
3	22068100	22068200
3	22245900	22246000
3	22266400	22266500
3	22318200	22318300
3	22330600	22330700
3	22600500	22600600
3	22605800	22605900
3	22728500	22728600
3	22730100	22730200
3	22754500	22754600
3	22797400	22797500
3	22833100	22833200
3	22968700	22968800
3	23063600	23063700
3	23263700	23263800
3	23273900	23274000
3	23326200	23326300
3	23330700	23330800
3	23358200	23358300
4	69800	69900
4	82600	82700
4	98800	98900
4	195100	195200
4	259700	259800
4	260100	260200
4	277600	277700
4	293900	294000
4	321700	321800
4	329600	329700
4	479000	479100
4	566800	566900
4	573200	573300
4	576300	576400
4	627200	627300
4	647400	647500
4	661500	661600
4	710600	710700
4	839300	839400
4	942700	942800
4	974000	974100
4	998200	998300
4	1127500	1127600
4	1131600	1131700
4	1131700	1131800
4	1132900	1133000
4	1149500	1149600
4	1168400	1168500
4	1181400	1181500
4	1183200	1183300
4	1226100	1226200
4	1320300	1320400
4	1362300	1362400
4	1364400	1364500
4	1369700	1369800
4	1371500	1371600
4	1513200	1513300
4	1582900	1583000
4	1807000	1807100
4	1888500	1888600
4	2020200	2020300
4	2023000	2023100
4	2260900	2261000
4	2345400	2345500
4	2449200	2449300
4	2657600	2657700
4	2666200	2666300
4	2743400	2743500
4	2766200	2766300
4	2819500	2819600
4	2995100	2995200
4	3161800	3161900
4	4702600	4702700
4	4824000	4824100
4	4824100	4824200
4	4866300	4866400
4	4886200	4886300
4	5379700	5379800
4	5405900	5406000
4	5445400	5445500
4	5714800	5714900
4	5796300	5796400
4	5829600	5829700
4	5830000	5830100
4	5930800	5930900
4	6019300	6019400
4	6040600	6040700
4	6050900	6051000
4	6107700	6107800
4	6118900	6119000
4	6281600	6281700
4	6281700	6281800
4	6281800	6281900
4	6281900	6282000
4	6282000	6282100
4	6282100	6282200
4	6309800	6309900
4	6446800	6446900
4	6541200	6541300
4	6602400	6602500
4	6608900	6609000
4	6703500	6703600
4	6767600	6767700
4	6781900	6782000
4	6783300	6783400
4	6828100	6828200
4	6959500	6959600
4	6968300	6968400
4	6997300	6997400
4	7000700	7000800
4	7057800	7057900
4	7115100	7115200
4	7131800	7131900
4	7135900	7136000
4	7160700	7160800
4	7184700	7184800
4	7466900	7467000
4	7523200	7523300
4	7535200	7535300
4	7538200	7538300
4	7559600	7559700
4	7650900	7651000
4	7654600	7654700
4	7909200	7909300
4	7969600	7969700
4	8040200	8040300
4	8040300	8040400
4	8087300	8087400
4	8088100	8088200
4	8112800	8112900
4	8155300	8155400
4	8183800	8183900
4	8197600	8197700
4	8201700	8201800
4	8259100	8259200
4	8282100	8282200
4	8355400	8355500
4	8363400	8363500
4	8498500	8498600
4	8513100	8513200
4	8549300	8549400
4	8552900	8553000
4	8558500	8558600
4	8653600	8653700
4	8769300	8769400
4	9006900	9007000
4	9122200	9122300
4	9166200	9166300
4	9248200	9248300
4	9248700	9248800
4	9285700	9285800
4	9387300	9387400
4	9455300	9455400
4	9481100	9481200
4	9499800	9499900
4	9579700	9579800
4	9598600	9598700
4	9610500	9610600
4	9615300	9615400
4	9620800	9620900
4	9683200	9683300
4	9711900	9712000
4	9713400	9713500
4	9719200	9719300
4	9767500	9767600
4	10028200	10028300
4	10054900	10055000
4	10055000	10055100
4	10080800	10080900
4	10084100	10084200
4	10266600	10266700
4	10297900	10298000
4	10312100	10312200
4	10618700	10618800
4	10620600	10620700
4	10643500	10643600
4	10662800	10662900
4	10696700	10696800
4	10807200	10807300
4	10963000	10963100
4	11123600	11123700
4	11204600	11204700
4	11279700	11279800
4	11410400	11410500
4	11447800	11447900
4	11457500	11457600
4	11507700	11507800
4	11512200	11512300
4	11611000	11611100
4	11950100	11950200
4	11992900	11993000
4	12076200	12076300
4	12097600	12097700
4	12104800	12104900
4	12106100	12106200
4	12140000	12140100
4	12168500	12168600
4	12280700	12280800
4	12439100	12439200
4	12452700	12452800
4	12519300	12519400
4	12544700	12544800
4	12647500	12647600
4	12691300	12691400
4	12705800	12705900
4	12738600	12738700
4	12817200	12817300
4	12932900	12933000
4	13032700	13032800
4	13033700	13033800
4	13244100	13244200
4	13310100	13310200
4	13373300	13373400
4	13386500	13386600
4	13455500	13455600
4	13552600	13552700
4	13555400	13555500
4	13579700	13579800
4	13583200	13583300
4	13617800	13617900
4	13691000	13691100
4	13767300	13767400
4	13786200	13786300
4	13843300	13843400
4	13896600	13896700
4	13898300	13898400
4	13931800	13931900
4	14035700	14035800
4	14067200	14067300
4	14085700	14085800
4	14130300	14130400
4	14143500	14143600
4	14178000	14178100
4	14210100	14210200
4	14253800	14253900
4	14315400	14315500
4	14610600	14610700
4	14616300	14616400
4	14628300	14628400
4	14703900	14704000
4	14710700	14710800
4	14720700	14720800
4	14747500	14747600
4	14966200	14966300
4	15041200	15041300
4	15143900	15144000
4	15149800	15149900
4	15163000	15163100
4	15281000	15281100
4	15388400	15388500
4	15550300	15550400
4	15619300	15619400
4	15654400	15654500
4	15662000	15662100
4	15711100	15711200
4	15732700	15732800
4	15742800	15742900
4	15747300	15747400
4	15794000	15794100
4	15889600	15889700
4	15894000	15894100
4	15894700	15894800
4	16030000	16030100
4	16104100	16104200
4	16108900	16109000
4	16149800	16149900
4	16291500	16291600
4	16337600	16337700
4	16403500	16403600
4	16436200	16436300
4	16444400	16444500
4	16503700	16503800
4	16560800	16560900
4	16725300	16725400
4	16811600	16811700
4	16812700	16812800
4	16858500	16858600
4	16966400	16966500
4	16974400	16974500
4	16990900	16991000
4	17038000	17038100
4	17072600	17072700
4	17095900	17096000
4	17213600	17213700
4	17327300	17327400
4	17360200	17360300
4	17413100	17413200
4	17456800	17456900
4	17509000	17509100
4	17663600	17663700
4	17829500	17829600
4	17892800	17892900
4	17993700	17993800
4	18002400	18002500
4	18029700	18029800
4	18029800	18029900
4	18090400	18090500
4	18241400	18241500
4	18261600	18261700
4	18310600	18310700
4	18316900	18317000
4	18346000	18346100
4	18350200	18350300
4	18534600	18534700
4	18561600	18561700
5	215300	215400
5	362300	362400
5	365400	365500
5	439600	439700
5	503100	503200
5	503200	503300
5	549100	549200
5	617200	617300
5	646400	646500
5	846200	846300
5	919400	919500
5	1019400	1019500
5	1038700	1038800
5	1126800	1126900
5	1138000	1138100
5	1260600	1260700
5	1315500	1315600
5	1328000	1328100
5	1358800	1358900
5	1389500	1389600
5	1513000	1513100
5	1628400	1628500
5	1642800	1642900
5	1680800	1680900
5	1691700	1691800
5	1696000	1696100
5	1696200	1696300
5	1801300	1801400
5	1850200	1850300
5	1875100	1875200
5	1884800	1884900
5	1956500	1956600
5	2053200	2053300
5	2346400	2346500
5	2367200	2367300
5	2637000	2637100
5	2643300	2643400
5	2722300	2722400
5	2760900	2761000
5	2818800	2818900
5	2878100	2878200
5	2901300	2901400
5	2926300	2926400
5	3069000	3069100
5	3130900	3131000
5	3135100	3135200
5	3222200	3222300
5	3559200	3559300
5	3570200	3570300
5	3585200	3585300
5	3631300	3631400
5	3649200	3649300
5	3655800	3655900
5	3685800	3685900
5	3760600	3760700
5	3803800	3803900
5	3809900	3810000
5	4011200	4011300
5	4036000	4036100
5	4205000	4205100
5	4259300	4259400
5	4340000	4340100
5	4376900	4377000
5	4433800	4433900
5	4503200	4503300
5	4569100	4569200
5	4586500	4586600
5	4596200	4596300
5	4627500	4627600
5	4637700	4637800
5	4654200	4654300
5	4663200	4663300
5	4713200	4713300
5	4927000	4927100
5	4968800	4968900
5	5023200	5023300
5	5050400	5050500
5	5089700	5089800
5	5102100	5102200
5	5189700	5189800
5	5247900	5248000
5	5298900	5299000
5	5330700	5330800
5	5381500	5381600
5	5461800	5461900
5	5588900	5589000
5	5589600	5589700
5	5672400	5672500
5	5698900	5699000
5	5752300	5752400
5	5774100	5774200
5	5840500	5840600
5	5958800	5958900
5	5968500	5968600
5	5988200	5988300
5	6024900	6025000
5	6026500	6026600
5	6109700	6109800
5	6109800	6109900
5	6278600	6278700
5	6346500	6346600
5	6370900	6371000
5	6520100	6520200
5	6565000	6565100
5	6580800	6580900
5	6642300	6642400
5	6707000	6707100
5	6817800	6817900
5	6889100	6889200
5	6970900	6971000
5	7019700	7019800
5	7039300	7039400
5	7095500	7095600
5	7124300	7124400
5	7126000	7126100
5	7126900	7127000
5	7185100	7185200
5	7204600	7204700
5	7208200	7208300
5	7214000	7214100
5	7285800	7285900
5	7363300	7363400
5	7395200	7395300
5	7447900	7448000
5	7567200	7567300
5	7584600	7584700
5	7732200	7732300
5	7773400	7773500
5	7872800	7872900
5	7906800	7906900
5	8055300	8055400
5	8226500	8226600
5	8239500	8239600
5	8249300	8249400
5	8268200	8268300
5	8274600	8274700
5	8275600	8275700
5	8276100	8276200
5	8308800	8308900
5	8341300	8341400
5	8440300	8440400
5	8440400	8440500
5	8462500	8462600
5	8515300	8515400
5	8519300	8519400
5	8595700	8595800
5	8645500	8645600
5	8650200	8650300
5	8681700	8681800
5	8851700	8851800
5	8868500	8868600
5	8974500	8974600
5	8981300	8981400
5	9115200	9115300
5	9147700	9147800
5	9193700	9193800
5	9319200	9319300
5	9439400	9439500
5	9510500	9510600
5	9539500	9539600
5	9633900	9634000
5	9646100	9646200
5	9646200	9646300
5	9669700	9669800
5	9681700	9681800
5	9696500	9696600
5	9816600	9816700
5	9818800	9818900
5	9818900	9819000
5	9819000	9819100
5	9819100	9819200
5	9829500	9829600
5	9842200	9842300
5	9864200	9864300
5	9935000	9935100
5	9988300	9988400
5	10027000	10027100
5	10027100	10027200
5	10031700	10031800
5	10031800	10031900
5	10191400	10191500
5	10490300	10490400
5	10631400	10631500
5	10631600	10631700
5	10648000	10648100
5	10705600	10705700
5	13105200	13105300
5	13481000	13481100
5	13596900	13597000
5	13635200	13635300
5	13895900	13896000
5	13923800	13923900
5	14008600	14008700
5	14068400	14068500
5	14089000	14089100
5	14104300	14104400
5	14113000	14113100
5	14219100	14219200
5	14222900	14223000
5	14268500	14268600
5	14306500	14306600
5	14527400	14527500
5	14538700	14538800
5	14591300	14591400
5	14618500	14618600
5	14620800	14620900
5	14621400	14621500
5	14878500	14878600
5	14954900	14955000
5	15014000	15014100
5	15038000	15038100
5	15060100	15060200
5	15136100	15136200
5	15154400	15154500
5	15154500	15154600
5	15171000	15171100
5	15245800	15245900
5	15321700	15321800
5	15407100	15407200
5	15415100	15415200
5	15468500	15468600
5	15474500	15474600
5	15478700	15478800
5	15598700	15598800
5	15618800	15618900
5	15724000	15724100
5	15750100	15750200
5	15830200	15830300
5	15830300	15830400
5	15890700	15890800
5	15975300	15975400
5	16027800	16027900
5	16107400	16107500
5	16253800	16253900
5	16374300	16374400
5	16380800	16380900
5	16393100	16393200
5	16410000	16410100
5	16461700	16461800
5	16473500	16473600
5	16501800	16501900
5	16538800	16538900
5	16553000	16553100
5	16553700	16553800
5	16640200	16640300
5	16668100	16668200
5	16670900	16671000
5	16727800	16727900
5	16787100	16787200
5	16850800	16850900
5	16877400	16877500
5	16956800	16956900
5	16986100	16986200
5	17187700	17187800
5	17216600	17216700
5	17269900	17270000
5	17383100	17383200
5	17387600	17387700
5	17456000	17456100
5	17614800	17614900
5	17688000	17688100
5	17699700	17699800
5	17710500	17710600
5	17720700	17720800
5	17835300	17835400
5	17891600	17891700
5	17926200	17926300
5	17934200	17934300
5	17948200	17948300
5	17967300	17967400
5	18061400	18061500
5	18180700	18180800
5	18254300	18254400
5	18257200	18257300
5	18280300	18280400
5	18399800	18399900
5	18400100	18400200
5	18431700	18431800
5	18497000	18497100
5	18617100	18617200
5	18685200	18685300
5	18719800	18719900
5	18737900	18738000
5	18777100	18777200
5	19026500	19026600
5	19202500	19202600
5	19239100	19239200
5	19335200	19335300
5	19348900	19349000
5	19445100	19445200
5	19471800	19471900
5	19511900	19512000
5	19514000	19514100
5	19551200	19551300
5	19851300	19851400
5	19902000	19902100
5	19926500	19926600
5	20040400	20040500
5	20045200	20045300
5	20056200	20056300
5	20102100	20102200
5	20181200	20181300
5	20198700	20198800
5	20207400	20207500
5	20207500	20207600
5	20243100	20243200
5	20380500	20380600
5	20464000	20464100
5	20516800	20516900
5	20745900	20746000
5	20807100	20807200
5	20826400	20826500
5	20842400	20842500
5	20865200	20865300
5	20868900	20869000
5	20898700	20898800
5	20947500	20947600
5	20973900	20974000
5	20976500	20976600
5	20981400	20981500
5	21005000	21005100
5	21074100	21074200
5	21132600	21132700
5	21155700	21155800
5	21222300	21222400
5	21228200	21228300
5	21277600	21277700
5	21313400	21313500
5	21394700	21394800
5	21402500	21402600
5	21470900	21471000
5	21510900	21511000
5	21512500	21512600
5	21550200	21550300
5	21550700	21550800
5	21623900	21624000
5	21636800	21636900
5	21827800	21827900
5	21912300	21912400
5	21922800	21922900
5	21950700	21950800
5	21994900	21995000
5	22035800	22035900
5	22039700	22039800
5	22131400	22131500
5	22186800	22186900
5	22199300	22199400
5	22265800	22265900
5	22275900	22276000
5	22319000	22319100
5	22361800	22361900
5	22421500	22421600
5	22433500	22433600
5	22568700	22568800
5	22592100	22592200
5	22618300	22618400
5	22628800	22628900
5	22804900	22805000
5	22805000	22805100
5	22961100	22961200
5	22986500	22986600
5	23020100	23020200
5	23082400	23082500
5	23106800	23106900
5	23182900	23183000
5	23265300	23265400
5	23547800	23547900
5	23565400	23565500
5	23586500	23586600
5	23587000	23587100
5	23613400	23613500
5	23711700	23711800
5	23771300	23771400
5	23828000	23828100
5	23917100	23917200
5	23953200	23953300
5	23964400	23964500
5	24061300	24061400
5	24074400	24074500
5	24079800	24079900
5	24224500	24224600
5	24228500	24228600
5	24253500	24253600
5	24337300	24337400
5	24357500	24357600
5	24526900	24527000
5	24591600	24591700
5	24599200	24599300
5	24628100	24628200
5	24734500	24734600
5	24880200	24880300
5	24920300	24920400
5	24925100	24925200
5	25001600	25001700
5	25131100	25131200
5	25139400	25139500
5	25150600	25150700
5	25163800	25163900
5	25206400	25206500
5	25206500	25206600
5	25223100	25223200
5	25272600	25272700
5	25393500	25393600
5	25441500	25441600
5	25466700	25466800
5	25557600	25557700
5	25579500	25579600
5	25595400	25595500
5	25626100	25626200
5	25719600	25719700
5	25758200	25758300
5	25759400	25759500
5	25883300	25883400
5	25959300	25959400
5	26005500	26005600
5	26037800	26037900
5	26047000	26047100
5	26059700	26059800
5	26093900	26094000
5	26153800	26153900
5	26155100	26155200
5	26201800	26201900
5	26305400	26305500
5	26514300	26514400
5	26576200	26576300
5	26619100	26619200
5	26656500	26656600
5	26825600	26825700
5	26826100	26826200
5	26885000	26885100

## Sheet: clsy1_Ov_CHG_hypoDMR
Chr	Start	Stop
1	1592400	1592500
1	1592500	1592600
1	1592600	1592700
1	3573100	3573200
1	4658200	4658300
1	4658300	4658400
1	6302600	6302700
1	7138300	7138400
1	7241200	7241300
1	8538700	8538800
1	10814300	10814400
1	11407000	11407100
1	11407300	11407400
1	12339000	12339100
1	13966200	13966300
1	16658300	16658400
1	17335500	17335600
1	17365500	17365600
1	17365700	17365800
1	17511100	17511200
1	18048100	18048200
1	18048200	18048300
1	18078800	18078900
1	18342100	18342200
1	20172800	20172900
1	24776700	24776800
1	25266000	25266100
1	26713800	26713900
1	26713900	26714000
2	109900	110000
2	122100	122200
2	122200	122300
2	984000	984100
2	1695900	1696000
2	2082300	2082400
2	3517900	3518000
2	4142300	4142400
2	5851600	5851700
2	5851700	5851800
2	6964400	6964500
2	8075000	8075100
2	8568000	8568100
2	9439400	9439500
2	9947300	9947400
2	9979000	9979100
2	10570200	10570300
2	10570300	10570400
2	10570400	10570500
2	10570500	10570600
2	11952900	11953000
2	12887100	12887200
2	16022300	16022400
2	16022400	16022500
2	17307700	17307800
2	17362800	17362900
2	17362900	17363000
2	17363200	17363300
3	826900	827000
3	1284100	1284200
3	1284900	1285000
3	1285100	1285200
3	3664400	3664500
3	3665100	3665200
3	4112300	4112400
3	4745600	4745700
3	5835600	5835700
3	7254000	7254100
3	7703800	7703900
3	7704100	7704200
3	8138600	8138700
3	8138700	8138800
3	8138800	8138900
3	8836300	8836400
3	10062700	10062800
3	10220300	10220400
3	10690200	10690300
3	11288300	11288400
3	15780700	15780800
3	15916300	15916400
3	18268600	18268700
3	19520700	19520800
3	20809500	20809600
3	20809600	20809700
3	21609100	21609200
4	1224000	1224100
4	1407700	1407800
4	2020100	2020200
4	2020200	2020300
4	2595100	2595200
4	2803800	2803900
4	4824100	4824200
4	5710500	5710600
4	6281600	6281700
4	6281700	6281800
4	6282000	6282100
4	6647400	6647500
4	6752100	6752200
4	7115200	7115300
4	7969600	7969700
4	8088100	8088200
4	10266500	10266600
4	10513200	10513300
4	14582200	14582300
4	15628200	15628300
4	15628400	15628500
4	15923800	15923900
4	17413100	17413200
5	486900	487000
5	5749200	5749300
5	6751400	6751500
5	7039300	7039400
5	8440300	8440400
5	9647500	9647600
5	9818900	9819000
5	9819000	9819100
5	9819100	9819200
5	9988200	9988300
5	10031300	10031400
5	10031500	10031600
5	10031700	10031800
5	13759600	13759700
5	15154400	15154500
5	15528100	15528200
5	18737800	18737900
5	18737900	18738000
5	18859100	18859200
5	19026500	19026600
5	21155800	21155900
5	21821200	21821300
5	22618300	22618400
5	24526800	24526900
5	24994200	24994300
5	26037500	26037600

## Sheet: clsy1_Ov_CHH_hypoDMR
Chr	Start	Stop
1	44700	44800
1	431300	431400
1	634200	634300
1	1160200	1160300
1	4525300	4525400
1	4637100	4637200
1	4637200	4637300
1	4658200	4658300
1	4658300	4658400
1	4896600	4896700
1	4896700	4896800
1	5391400	5391500
1	5392600	5392700
1	5974900	5975000
1	6426300	6426400
1	6715500	6715600
1	7241100	7241200
1	7365800	7365900
1	7365900	7366000
1	9004800	9004900
1	9357900	9358000
1	9884000	9884100
1	10580100	10580200
1	10814300	10814400
1	10880900	10881000
1	11129100	11129200
1	11422100	11422200
1	12218700	12218800
1	12302900	12303000
1	12365200	12365300
1	16624500	16624600
1	17335500	17335600
1	17560800	17560900
1	17840700	17840800
1	18048100	18048200
1	18297600	18297700
1	18342100	18342200
1	18493700	18493800
1	18766500	18766600
1	18931100	18931200
1	19180300	19180400
1	19198100	19198200
1	19336300	19336400
1	19353400	19353500
1	19354200	19354300
1	19742000	19742100
1	19861400	19861500
1	20362900	20363000
1	20363000	20363100
1	20699900	20700000
1	21507800	21507900
1	21507900	21508000
1	21529600	21529700
1	21529700	21529800
1	21616100	21616200
1	21640700	21640800
1	22224700	22224800
1	22261100	22261200
1	22890600	22890700
1	23068300	23068400
1	23247000	23247100
1	23280400	23280500
1	23651600	23651700
1	23723900	23724000
1	24250900	24251000
1	24605500	24605600
1	24776600	24776700
1	24948200	24948300
1	26140000	26140100
1	26140100	26140200
1	26307000	26307100
1	26722300	26722400
1	27440600	27440700
1	27860700	27860800
1	28293400	28293500
1	28731900	28732000
1	29078400	29078500
1	29263300	29263400
1	30200200	30200300
1	30200300	30200400
2	122100	122200
2	205200	205300
2	240900	241000
2	305800	305900
2	530000	530100
2	631000	631100
2	631100	631200
2	1050200	1050300
2	1123800	1123900
2	1642300	1642400
2	2232300	2232400
2	6036600	6036700
2	6250500	6250600
2	6250600	6250700
2	7073500	7073600
2	7148400	7148500
2	7766600	7766700
2	7976300	7976400
2	8009400	8009500
2	8009500	8009600
2	8075000	8075100
2	8218000	8218100
2	8579100	8579200
2	8911100	8911200
2	9439400	9439500
2	9947300	9947400
2	9947400	9947500
2	9947500	9947600
2	10194900	10195000
2	10306200	10306300
2	10570100	10570200
2	10570200	10570300
2	10570300	10570400
2	10570400	10570500
2	11177100	11177200
2	11177200	11177300
2	11623800	11623900
2	11739900	11740000
2	12725500	12725600
2	13300300	13300400
2	13404500	13404600
2	14363700	14363800
2	14363800	14363900
2	14415300	14415400
2	14595000	14595100
2	15448900	15449000
2	16798600	16798700
2	17205900	17206000
2	17307700	17307800
2	17993000	17993100
2	18092000	18092100
2	18387900	18388000
2	18390900	18391000
2	18393400	18393500
2	18396000	18396100
2	18803600	18803700
3	42800	42900
3	43000	43100
3	1284100	1284200
3	1951500	1951600
3	1951600	1951700
3	2799100	2799200
3	3538100	3538200
3	3664400	3664500
3	3664500	3664600
3	3664600	3664700
3	3873800	3873900
3	4263100	4263200
3	4263200	4263300
3	4494300	4494400
3	4579600	4579700
3	4745500	4745600
3	4745600	4745700
3	4745700	4745800
3	7093900	7094000
3	7094000	7094100
3	7194100	7194200
3	7318500	7318600
3	7659400	7659500
3	7703800	7703900
3	8082100	8082200
3	8138700	8138800
3	9540500	9540600
3	9702900	9703000
3	9781400	9781500
3	9848300	9848400
3	10082700	10082800
3	10140700	10140800
3	10514200	10514300
3	10517600	10517700
3	10517700	10517800
3	10517800	10517900
3	10708600	10708700
3	11313600	11313700
3	12659500	12659600
3	15221800	15221900
3	15225400	15225500
3	15740300	15740400
3	15780600	15780700
3	15780700	15780800
3	15915900	15916000
3	16052400	16052500
3	16187600	16187700
3	16193200	16193300
3	16193300	16193400
3	16204900	16205000
3	16205000	16205100
3	16205100	16205200
3	16787600	16787700
3	17495600	17495700
3	17656300	17656400
3	17656400	17656500
3	17656500	17656600
3	18268600	18268700
3	18431400	18431500
3	18561200	18561300
3	18569500	18569600
3	18873700	18873800
3	19520700	19520800
3	19622200	19622300
3	20144000	20144100
3	20144100	20144200
3	20629700	20629800
3	20629800	20629900
3	20991000	20991100
3	21026500	21026600
3	22076400	22076500
3	22370600	22370700
3	22932100	22932200
3	23108900	23109000
4	41700	41800
4	77000	77100
4	77300	77400
4	77500	77600
4	371500	371600
4	425400	425500
4	434200	434300
4	434300	434400
4	602100	602200
4	728300	728400
4	728400	728500
4	795200	795300
4	1366000	1366100
4	1488400	1488500
4	2617900	2618000
4	5497500	5497600
4	6203800	6203900
4	6752000	6752100
4	6752100	6752200
4	6794000	6794100
4	6874500	6874600
4	6874600	6874700
4	7390900	7391000
4	8326800	8326900
4	8326900	8327000
4	8802800	8802900
4	8958000	8958100
4	9320400	9320500
4	9903900	9904000
4	10266600	10266700
4	10716700	10716800
4	10716800	10716900
4	11963500	11963600
4	11963600	11963700
4	11963700	11963800
4	12769100	12769200
4	14045600	14045700
4	14122200	14122300
4	14122300	14122400
4	14546500	14546600
4	14582400	14582500
4	15922800	15922900
4	15924000	15924100
4	17249400	17249500
4	17502000	17502100
4	17637400	17637500
4	18532400	18532500
4	18533500	18533600
4	18533600	18533700
5	56700	56800
5	394600	394700
5	1457500	1457600
5	1518800	1518900
5	1518900	1519000
5	2240200	2240300
5	3549900	3550000
5	3738400	3738500
5	4776100	4776200
5	4780900	4781000
5	4970300	4970400
5	5111400	5111500
5	5625200	5625300
5	5749200	5749300
5	5749300	5749400
5	6398300	6398400
5	6461200	6461300
5	7190400	7190500
5	7473300	7473400
5	8160600	8160700
5	8290700	8290800
5	8896300	8896400
5	10029400	10029500
5	10855800	10855900
5	11614800	11614900
5	14240200	14240300
5	14299000	14299100
5	14776500	14776600
5	15006600	15006700
5	15253300	15253400
5	15779100	15779200
5	15841000	15841100
5	16681500	16681600
5	16908100	16908200
5	16914400	16914500
5	17085500	17085600
5	17543300	17543400
5	17610300	17610400
5	18239100	18239200
5	18239200	18239300
5	18570900	18571000
5	18737800	18737900
5	18737900	18738000
5	19027700	19027800
5	19726400	19726500
5	19998200	19998300
5	20277200	20277300
5	21155700	21155800
5	21668100	21668200
5	21796200	21796300
5	21821200	21821300
5	22408700	22408800
5	22408800	22408900
5	22801900	22802000
5	23024600	23024700
5	23662500	23662600
5	24118500	24118600
5	24153700	24153800
5	24370800	24370900
5	24820100	24820200
5	24966500	24966600
5	24966600	24966700
5	25178800	25178900
5	26464800	26464900

[truncated: 72 more sheets: clsy2_Rs_CG_hypoDMR, clsy2_Rs_CHG_hypoDMR, clsy2_Rs_CHH_hypoDMR, clsy2_Lv_CG_hypoDMR, clsy2_Lv_CHG_hypoDMR, clsy2_Lv_CHH_hypoDMR, clsy2_Ov_CG_hypoDMR, clsy2_Ov_CHG_hypoDMR, clsy2_Ov_CHH_hypoDMR, clsy3_Rs_CG_hypoDMR, clsy3_Rs_CHG_hypoDMR, clsy3_Rs_CHH_hypoDMR, clsy3_Lv_CG_hypoDMR, clsy3_Lv_CHG_hypoDMR, clsy3_Lv_CHH_hypoDMR, clsy3_Ov_CG_hypoDMR, clsy3_Ov_CHG_hypoDMR, clsy3_Ov_CHH_hypoDMR, clsy4_Rs_CG_hypoDMR, clsy4_Rs_CHG_hypoDMR …]
