# Supplementary material for: The CLASSY family controls tissue-specific DNA methylation patterns in Arabidopsis
Source: Nat Commun. 2022 Jan 11;13:244. doi: 10.1038/s41467-021-27690-x (PMC8752594; doi:10.1038/s41467-021-27690-x)
Supplement: Supplementary file 15 — Supplementary Data 13. Summary of ChIP-seq data [file 41467_2021_27690_MOESM15_ESM.xlsx]

## Sheet: Table S13
Table S13. Summary of ChIP-seq data#
Genotype_ChIP condition	Tissue	Raw readsa	Unmapped readsb	Ratio1	Uniquely mapped readsb	Ratio2	excluded, multi-mapped readsb	Ratio3
Col_input	flower buds (stage 12 and younger)	20760684	310048	0.0149344	17219108	0.829409	3231528	0.155656
Col_IP	flower buds (stage 12 and younger)	26261983	479868	0.0182723	21635925	0.82385	4146190	0.157878
CLSY3-3xFLAG_IP	flower buds (stage 12 and younger)	25738836	557482	0.0216592	21119935	0.820547	4061419	0.157793
# Pol-IV ChIPseq data is from Zhou et al. 2018 PMCID: PMC6317521 and also used flower buds (stage 12 and younger).
a Total reads from HiSeq2500.
b Reads aligned to the TAIR10 genome using bowtie (-m 1 -v 2 --all --best --strata).
1-3 Percent of unmapped, uniquely mapped, or multimapped reads, resepectively.
