# Supplementary material for: The CLASSY family controls tissue-specific DNA methylation patterns in Arabidopsis
Source: Nat Commun. 2022 Jan 11;13:244. doi: 10.1038/s41467-021-27690-x (PMC8752594; doi:10.1038/s41467-021-27690-x)
Supplement: Supplementary file 17 — Supplementary Data 15. Primers table [file 41467_2021_27690_MOESM17_ESM.xlsx]

## Sheet: Table S15
Table S15. Primers used in this study.
Constructs#	Primer IDs	Seqences (5'>3')	Product Description	Product Size
proCLSY1::GUS	JL115 forward	GGGGACAACTTTGTATAGAAAAGTTGCCGTACCTTTTCCATCCTTCTCTGAA	proCLSY1	2,785 bp
	JL116 reverse	GGGGACTGCTTTTTTGTACAAACTTGCTTTTTTCTTTCCCTTCAAGATCAC
proCLSY2+5'UTR::GUS	JL117 forward	GGGGACAACTTTGTATAGAAAAGTTGCCATGAGCTTGTTCATTGAGAGTGAC	proCLSY2+5'UTR	1,902 bp
	JL655 reverse	GGGGACTGCTTTTTTGTACAAACTTGCATTTTTTTATAACTTTTGGGCCAAT
proCLSY3+5'UTR::GUS	JL119* forward	GGGGACAACTTTGTATAGAAAAGTTGCCAAAGGTTTTTGATTTTAAATTGGGA	proCLSY3+5'UTR	1,746 bp
	JL658 reverse	GGGGACTGCTTTTTTGTACAAACTTGCTAAAGCAAACACAAAGATCTGAAAA
proCLSY4::GUS	JL109 forward	GGGGACAACTTTGTATAGAAAAGTTGCCGAAATCGGAAGAAAAGAGCTAAAA	proCLSY4	1,885 bp
	JL110 reverse	GGGGACTGCTTTTTTGTACAAACTTGCGGCTGAAGAGAGAAATCGAAAA
proCLSY1::3xFLAG-CLSY1	JL653 forward	GGGGACAGCTTTCTTGTACAAAGTGGCCATGAAGAGAAAGCATTACTTTGAGTTT	CLSY1 ORF+3'UTR	4,288 bp
	JL654 reverse	GGGGACAACTTTGTATAATAAAGTTGCCACAAACTTATGATACAGGATTAGTTT
proCLSY2+5'UTR::3xFLAG-CLSY2	JL656 forward	GGGGACAGCTTTCTTGTACAAAGTGGCCATGAAGAAAAGAGGTTTCTACAATTTG	CLSY2 ORF+3'UTR	4,483 bp
	JL657 reverse	GGGGACAACTTTGTATAATAAAGTTGCAATTTTGTCGATATATTTCACATTATTAG
proCLSY2+5'UTR::CLSY2-3xFLAG	JL664 forward	GGGGACAAGTTTGTACAAAAAAGCAGGCTCCATGAAGAAAAGAGGTTTCTACAATTTG	CLSY2 ORF-stop codon	4,249 bp
	JL665 reverse	GGGGACCACTTTGTACAAGAAAGCTGGGTCCCCTGTTGAAGCCTTCTCAT
proCLSY3+5'UTR::3xFLAG-CLSY3	JP659 forward	GGGGACAGCTTTCTTGTACAAAGTGGCCATGGAGTGTATTGGGAAGAGAGTG	CLSY3 ORF+3'UTR	4,594 bp
	JP660 reverse	GGGGACAACTTTGTATAATAAAGTTGCACATGAAACATTTTGCTAGATAAGTT
proCLSY3+5'UTR::CLSY3-3xFLAG	JP8035* forward	CACCATCGCTCGCACCAATAATA	proCLSY3+5'UTR::CLSY3 ORF-stop codon	6,047 bp
	JP8036 reverse	TGGCATAAGTATGCTGAAA
proCLSY4::CLSY4-3xFLAG	JL111 forward	GGGGACAAGTTTGTACAAAAAAGCAGGCTCCATGGATATGACTAGTTGTGTTGCTAGA	CLSY4 ORF-stop codon	3,635 bp
	JL112 reverse	GGGGACCACTTTGTACAAGAAAGCTGGGTCGAAGAAGCTGGTATTCATGTCAGA
# note, CLSY1 and CLSY4 lack an annotated 5'UTR.
* note, JL119 is 94bp upstream of JP8035
Loci	Primer IDs	Seqences (5'>3')	Product Size
site 75	JL4030 forward	GAGAAGAAGAAGTGTGAGCG	449 bp
	JL4031 reverse	CCTCAAGGCAAATAGGAGTC
site 61	JL4008 forward	CAAGAGATGACAAGTACTAC	380 bp
	JL4009 reverse	TCTTGGTCCAATAGACAACC
site 32	JL3913 forward	GCACATTCGACGAGTTTGAA	265 bp
	JL3914 reverse	GTTTTTATGTCGGTCTGATTGG
actin	JL3980 forward	GTAGAAGAAAATGGCTGATG	226 bp
	JL3981 reverse	ATCATCCCCAGCAAAACCAG
`
