# Supplementary material for: The CLASSY family controls tissue-specific DNA methylation patterns in Arabidopsis
Source: Nat Commun. 2022 Jan 11;13:244. doi: 10.1038/s41467-021-27690-x (PMC8752594; doi:10.1038/s41467-021-27690-x)
Supplement: Supplementary file 18 — Supplementary Data 16. custom .gtf file [file 41467_2021_27690_MOESM18_ESM.zip]

Archive with 1 entries (1 files):
- Araport11_GFF3_genes_transposons.201606_wTE2exon_wTCONS.gtf
