# Supplementary material for: The CLASSY family controls tissue-specific DNA methylation patterns in Arabidopsis
Source: Nat Commun. 2022 Jan 11;13:244. doi: 10.1038/s41467-021-27690-x (PMC8752594; doi:10.1038/s41467-021-27690-x)
Supplement: Supplementary file 18 — Supplementary Data 16. custom .gtf file [file 41467_2021_27690_MOESM18_ESM.zip › Araport11_GFF3_genes_transposons.201606_wTE2exon_wTCONS.gtf]

1	Araport11	5UTR	3631	3759	.	+	.	transcript_id "AT1G01010.1"; gene_id "AT1G01010"
1	Araport11	exon	3631	3913	.	+	.	transcript_id "AT1G01010.1"; gene_id "AT1G01010"
1	Araport11	start_codon	3760	3762	.	+	.	transcript_id "AT1G01010.1"; gene_id "AT1G01010"
1	Araport11	CDS	3760	3913	.	+	0	transcript_id "AT1G01010.1"; gene_id "AT1G01010"
1	Araport11	exon	3996	4276	.	+	.	transcript_id "AT1G01010.1"; gene_id "AT1G01010"
1	Araport11	CDS	3996	4276	.	+	2	transcript_id "AT1G01010.1"; gene_id "AT1G01010"
1	Araport11	exon	4486	4605	.	+	.	transcript_id "AT1G01010.1"; gene_id "AT1G01010"
1	Araport11	CDS	4486	4605	.	+	0	transcript_id "AT1G01010.1"; gene_id "AT1G01010"
1	Araport11	exon	4706	5095	.	+	.	transcript_id "AT1G01010.1"; gene_id "AT1G01010"
1	Araport11	CDS	4706	5095	.	+	0	transcript_id "AT1G01010.1"; gene_id "AT1G01010"
1	Araport11	exon	5174	5326	.	+	.	transcript_id "AT1G01010.1"; gene_id "AT1G01010"
1	Araport11	CDS	5174	5326	.	+	0	transcript_id "AT1G01010.1"; gene_id "AT1G01010"
1	Araport11	CDS	5439	5630	.	+	0	transcript_id "AT1G01010.1"; gene_id "AT1G01010"
1	Araport11	exon	5439	5899	.	+	.	transcript_id "AT1G01010.1"; gene_id "AT1G01010"
1	Araport11	stop_codon	5628	5630	.	+	.	transcript_id "AT1G01010.1"; gene_id "AT1G01010"
1	Araport11	3UTR	5631	5899	.	+	.	transcript_id "AT1G01010.1"; gene_id "AT1G01010"
1	Araport11	exon	6788	7069	.	-	.	transcript_id "AT1G01020.2"; gene_id "AT1G01020"
1	Araport11	3UTR	6788	7069	.	-	.	transcript_id "AT1G01020.2"; gene_id "AT1G01020"
1	Araport11	3UTR	7157	7314	.	-	.	transcript_id "AT1G01020.2"; gene_id "AT1G01020"
1	Araport11	exon	7157	7450	.	-	.	transcript_id "AT1G01020.2"; gene_id "AT1G01020"
1	Araport11	CDS	7315	7450	.	-	1	transcript_id "AT1G01020.2"; gene_id "AT1G01020"
1	Araport11	start_codon	7448	7450	.	-	.	transcript_id "AT1G01020.2"; gene_id "AT1G01020"
1	Araport11	exon	7564	7649	.	-	.	transcript_id "AT1G01020.2"; gene_id "AT1G01020"
1	Araport11	CDS	7564	7649	.	-	0	transcript_id "AT1G01020.2"; gene_id "AT1G01020"
1	Araport11	exon	7762	7835	.	-	.	transcript_id "AT1G01020.2"; gene_id "AT1G01020"
1	Araport11	CDS	7762	7835	.	-	2	transcript_id "AT1G01020.2"; gene_id "AT1G01020"
1	Araport11	exon	7942	7987	.	-	.	transcript_id "AT1G01020.2"; gene_id "AT1G01020"
1	Araport11	CDS	7942	7987	.	-	0	transcript_id "AT1G01020.2"; gene_id "AT1G01020"
1	Araport11	exon	8236	8325	.	-	.	transcript_id "AT1G01020.2"; gene_id "AT1G01020"
1	Araport11	CDS	8236	8325	.	-	0	transcript_id "AT1G01020.2"; gene_id "AT1G01020"
1	Araport11	exon	8417	8464	.	-	.	transcript_id "AT1G01020.2"; gene_id "AT1G01020"
1	Araport11	CDS	8417	8464	.	-	0	transcript_id "AT1G01020.2"; gene_id "AT1G01020"
1	Araport11	stop_codon	8571	8573	.	-	.	transcript_id "AT1G01020.2"; gene_id "AT1G01020"
1	Araport11	CDS	8571	8666	.	-	0	transcript_id "AT1G01020.2"; gene_id "AT1G01020"
1	Araport11	exon	8571	8737	.	-	.	transcript_id "AT1G01020.2"; gene_id "AT1G01020"
1	Araport11	5UTR	8667	8737	.	-	.	transcript_id "AT1G01020.2"; gene_id "AT1G01020"
1	Araport11	exon	6788	7069	.	-	.	transcript_id "AT1G01020.6"; gene_id "AT1G01020"
1	Araport11	3UTR	6788	7069	.	-	.	transcript_id "AT1G01020.6"; gene_id "AT1G01020"
1	Araport11	3UTR	7157	7314	.	-	.	transcript_id "AT1G01020.6"; gene_id "AT1G01020"
1	Araport11	exon	7157	7450	.	-	.	transcript_id "AT1G01020.6"; gene_id "AT1G01020"
1	Araport11	CDS	7315	7450	.	-	1	transcript_id "AT1G01020.6"; gene_id "AT1G01020"
1	Araport11	start_codon	7448	7450	.	-	.	transcript_id "AT1G01020.6"; gene_id "AT1G01020"
1	Araport11	exon	7564	7649	.	-	.	transcript_id "AT1G01020.6"; gene_id "AT1G01020"
1	Araport11	CDS	7564	7649	.	-	0	transcript_id "AT1G01020.6"; gene_id "AT1G01020"
1	Araport11	exon	8236	8325	.	-	.	transcript_id "AT1G01020.6"; gene_id "AT1G01020"
1	Araport11	CDS	8236	8325	.	-	0	transcript_id "AT1G01020.6"; gene_id "AT1G01020"
1	Araport11	stop_codon	8417	8419	.	-	.	transcript_id "AT1G01020.6"; gene_id "AT1G01020"
1	Araport11	CDS	8417	8419	.	-	0	transcript_id "AT1G01020.6"; gene_id "AT1G01020"
1	Araport11	exon	8417	8464	.	-	.	transcript_id "AT1G01020.6"; gene_id "AT1G01020"
1	Araport11	5UTR	8420	8464	.	-	.	transcript_id "AT1G01020.6"; gene_id "AT1G01020"
1	Araport11	exon	8594	8737	.	-	.	transcript_id "AT1G01020.6"; gene_id "AT1G01020"
1	Araport11	5UTR	8594	8737	.	-	.	transcript_id "AT1G01020.6"; gene_id "AT1G01020"
1	Araport11	3UTR	6788	6914	.	-	.	transcript_id "AT1G01020.1"; gene_id "AT1G01020"
1	Araport11	exon	6788	7069	.	-	.	transcript_id "AT1G01020.1"; gene_id "AT1G01020"
1	Araport11	CDS	6915	7069	.	-	2	transcript_id "AT1G01020.1"; gene_id "AT1G01020"
1	Araport11	start_codon	7067	7069	.	-	.	transcript_id "AT1G01020.1"; gene_id "AT1G01020"
1	Araport11	exon	7157	7232	.	-	.	transcript_id "AT1G01020.1"; gene_id "AT1G01020"
1	Araport11	CDS	7157	7232	.	-	0	transcript_id "AT1G01020.1"; gene_id "AT1G01020"
1	Araport11	exon	7384	7450	.	-	.	transcript_id "AT1G01020.1"; gene_id "AT1G01020"
1	Araport11	CDS	7384	7450	.	-	1	transcript_id "AT1G01020.1"; gene_id "AT1G01020"
1	Araport11	exon	7564	7649	.	-	.	transcript_id "AT1G01020.1"; gene_id "AT1G01020"
1	Araport11	CDS	7564	7649	.	-	0	transcript_id "AT1G01020.1"; gene_id "AT1G01020"
1	Araport11	exon	7762	7835	.	-	.	transcript_id "AT1G01020.1"; gene_id "AT1G01020"
1	Araport11	CDS	7762	7835	.	-	2	transcript_id "AT1G01020.1"; gene_id "AT1G01020"
1	Araport11	exon	7942	7987	.	-	.	transcript_id "AT1G01020.1"; gene_id "AT1G01020"
1	Araport11	CDS	7942	7987	.	-	0	transcript_id "AT1G01020.1"; gene_id "AT1G01020"
1	Araport11	exon	8236	8325	.	-	.	transcript_id "AT1G01020.1"; gene_id "AT1G01020"
1	Araport11	CDS	8236	8325	.	-	0	transcript_id "AT1G01020.1"; gene_id "AT1G01020"
1	Araport11	exon	8417	8464	.	-	.	transcript_id "AT1G01020.1"; gene_id "AT1G01020"
1	Araport11	CDS	8417	8464	.	-	0	transcript_id "AT1G01020.1"; gene_id "AT1G01020"
1	Araport11	stop_codon	8571	8573	.	-	.	transcript_id "AT1G01020.1"; gene_id "AT1G01020"
1	Araport11	CDS	8571	8666	.	-	0	transcript_id "AT1G01020.1"; gene_id "AT1G01020"
1	Araport11	exon	8571	9130	.	-	.	transcript_id "AT1G01020.1"; gene_id "AT1G01020"
1	Araport11	5UTR	8667	9130	.	-	.	transcript_id "AT1G01020.1"; gene_id "AT1G01020"
1	Araport11	3UTR	6788	6914	.	-	.	transcript_id "AT1G01020.4"; gene_id "AT1G01020"
1	Araport11	exon	6788	7069	.	-	.	transcript_id "AT1G01020.4"; gene_id "AT1G01020"
1	Araport11	CDS	6915	7069	.	-	2	transcript_id "AT1G01020.4"; gene_id "AT1G01020"
1	Araport11	start_codon	7067	7069	.	-	.	transcript_id "AT1G01020.4"; gene_id "AT1G01020"
1	Araport11	exon	7157	7232	.	-	.	transcript_id "AT1G01020.4"; gene_id "AT1G01020"
1	Araport11	CDS	7157	7232	.	-	0	transcript_id "AT1G01020.4"; gene_id "AT1G01020"
1	Araport11	exon	7384	7450	.	-	.	transcript_id "AT1G01020.4"; gene_id "AT1G01020"
1	Araport11	CDS	7384	7450	.	-	1	transcript_id "AT1G01020.4"; gene_id "AT1G01020"
1	Araport11	exon	7564	7649	.	-	.	transcript_id "AT1G01020.4"; gene_id "AT1G01020"
1	Araport11	CDS	7564	7649	.	-	0	transcript_id "AT1G01020.4"; gene_id "AT1G01020"
1	Araport11	exon	7762	7835	.	-	.	transcript_id "AT1G01020.4"; gene_id "AT1G01020"
1	Araport11	CDS	7762	7835	.	-	2	transcript_id "AT1G01020.4"; gene_id "AT1G01020"
1	Araport11	exon	7942	7987	.	-	.	transcript_id "AT1G01020.4"; gene_id "AT1G01020"
1	Araport11	CDS	7942	7987	.	-	0	transcript_id "AT1G01020.4"; gene_id "AT1G01020"
1	Araport11	stop_codon	8236	8238	.	-	.	transcript_id "AT1G01020.4"; gene_id "AT1G01020"
1	Araport11	CDS	8236	8442	.	-	0	transcript_id "AT1G01020.4"; gene_id "AT1G01020"
1	Araport11	exon	8236	8464	.	-	.	transcript_id "AT1G01020.4"; gene_id "AT1G01020"
1	Araport11	5UTR	8443	8464	.	-	.	transcript_id "AT1G01020.4"; gene_id "AT1G01020"
1	Araport11	exon	8594	9130	.	-	.	transcript_id "AT1G01020.4"; gene_id "AT1G01020"
1	Araport11	5UTR	8594	9130	.	-	.	transcript_id "AT1G01020.4"; gene_id "AT1G01020"
1	Araport11	3UTR	6788	6914	.	-	.	transcript_id "AT1G01020.5"; gene_id "AT1G01020"
1	Araport11	exon	6788	7069	.	-	.	transcript_id "AT1G01020.5"; gene_id "AT1G01020"
1	Araport11	CDS	6915	7069	.	-	2	transcript_id "AT1G01020.5"; gene_id "AT1G01020"
1	Araport11	start_codon	7067	7069	.	-	.	transcript_id "AT1G01020.5"; gene_id "AT1G01020"
1	Araport11	exon	7157	7232	.	-	.	transcript_id "AT1G01020.5"; gene_id "AT1G01020"
1	Araport11	CDS	7157	7232	.	-	0	transcript_id "AT1G01020.5"; gene_id "AT1G01020"
1	Araport11	exon	7384	7450	.	-	.	transcript_id "AT1G01020.5"; gene_id "AT1G01020"
1	Araport11	CDS	7384	7450	.	-	1	transcript_id "AT1G01020.5"; gene_id "AT1G01020"
1	Araport11	exon	7564	7649	.	-	.	transcript_id "AT1G01020.5"; gene_id "AT1G01020"
1	Araport11	CDS	7564	7649	.	-	0	transcript_id "AT1G01020.5"; gene_id "AT1G01020"
1	Araport11	exon	7762	7835	.	-	.	transcript_id "AT1G01020.5"; gene_id "AT1G01020"
1	Araport11	CDS	7762	7835	.	-	2	transcript_id "AT1G01020.5"; gene_id "AT1G01020"
1	Araport11	exon	7942	7987	.	-	.	transcript_id "AT1G01020.5"; gene_id "AT1G01020"
1	Araport11	CDS	7942	7987	.	-	0	transcript_id "AT1G01020.5"; gene_id "AT1G01020"
1	Araport11	exon	8236	8325	.	-	.	transcript_id "AT1G01020.5"; gene_id "AT1G01020"
1	Araport11	CDS	8236	8325	.	-	0	transcript_id "AT1G01020.5"; gene_id "AT1G01020"
1	Araport11	stop_codon	8417	8419	.	-	.	transcript_id "AT1G01020.5"; gene_id "AT1G01020"
1	Araport11	CDS	8417	8419	.	-	0	transcript_id "AT1G01020.5"; gene_id "AT1G01020"
1	Araport11	exon	8417	8464	.	-	.	transcript_id "AT1G01020.5"; gene_id "AT1G01020"
1	Araport11	5UTR	8420	8464	.	-	.	transcript_id "AT1G01020.5"; gene_id "AT1G01020"
1	Araport11	exon	8594	9130	.	-	.	transcript_id "AT1G01020.5"; gene_id "AT1G01020"
1	Araport11	5UTR	8594	9130	.	-	.	transcript_id "AT1G01020.5"; gene_id "AT1G01020"
1	Araport11	3UTR	6788	6914	.	-	.	transcript_id "AT1G01020.3"; gene_id "AT1G01020"
1	Araport11	exon	6788	7069	.	-	.	transcript_id "AT1G01020.3"; gene_id "AT1G01020"
1	Araport11	CDS	6915	7069	.	-	2	transcript_id "AT1G01020.3"; gene_id "AT1G01020"
1	Araport11	start_codon	7067	7069	.	-	.	transcript_id "AT1G01020.3"; gene_id "AT1G01020"
1	Araport11	exon	7157	7232	.	-	.	transcript_id "AT1G01020.3"; gene_id "AT1G01020"
1	Araport11	CDS	7157	7232	.	-	0	transcript_id "AT1G01020.3"; gene_id "AT1G01020"
1	Araport11	exon	7384	7450	.	-	.	transcript_id "AT1G01020.3"; gene_id "AT1G01020"
1	Araport11	CDS	7384	7450	.	-	1	transcript_id "AT1G01020.3"; gene_id "AT1G01020"
1	Araport11	exon	7564	7649	.	-	.	transcript_id "AT1G01020.3"; gene_id "AT1G01020"
1	Araport11	CDS	7564	7649	.	-	0	transcript_id "AT1G01020.3"; gene_id "AT1G01020"
1	Araport11	exon	7762	7835	.	-	.	transcript_id "AT1G01020.3"; gene_id "AT1G01020"
1	Araport11	CDS	7762	7835	.	-	2	transcript_id "AT1G01020.3"; gene_id "AT1G01020"
1	Araport11	exon	7942	7987	.	-	.	transcript_id "AT1G01020.3"; gene_id "AT1G01020"
1	Araport11	CDS	7942	7987	.	-	0	transcript_id "AT1G01020.3"; gene_id "AT1G01020"
1	Araport11	stop_codon	8236	8238	.	-	.	transcript_id "AT1G01020.3"; gene_id "AT1G01020"
1	Araport11	CDS	8236	8442	.	-	0	transcript_id "AT1G01020.3"; gene_id "AT1G01020"
1	Araport11	exon	8236	8464	.	-	.	transcript_id "AT1G01020.3"; gene_id "AT1G01020"
1	Araport11	5UTR	8443	8464	.	-	.	transcript_id "AT1G01020.3"; gene_id "AT1G01020"
1	Araport11	exon	8571	9130	.	-	.	transcript_id "AT1G01020.3"; gene_id "AT1G01020"
1	Araport11	5UTR	8571	9130	.	-	.	transcript_id "AT1G01020.3"; gene_id "AT1G01020"
1	Araport11	exon	11101	11372	.	+	.	transcript_id "AT1G03987.1"; gene_id "AT1G03987"
1	Araport11	3UTR	11649	11863	.	-	.	transcript_id "AT1G01030.2"; gene_id "AT1G01030"
1	Araport11	exon	11649	12354	.	-	.	transcript_id "AT1G01030.2"; gene_id "AT1G01030"
1	Araport11	CDS	11864	12354	.	-	2	transcript_id "AT1G01030.2"; gene_id "AT1G01030"
1	Araport11	start_codon	12352	12354	.	-	.	transcript_id "AT1G01030.2"; gene_id "AT1G01030"
1	Araport11	stop_codon	12424	12426	.	-	.	transcript_id "AT1G01030.2"; gene_id "AT1G01030"
1	Araport11	CDS	12424	12940	.	-	0	transcript_id "AT1G01030.2"; gene_id "AT1G01030"
1	Araport11	exon	12424	13173	.	-	.	transcript_id "AT1G01030.2"; gene_id "AT1G01030"
1	Araport11	5UTR	12941	13173	.	-	.	transcript_id "AT1G01030.2"; gene_id "AT1G01030"
1	Araport11	exon	13335	13714	.	-	.	transcript_id "AT1G01030.2"; gene_id "AT1G01030"
1	Araport11	5UTR	13335	13714	.	-	.	transcript_id "AT1G01030.2"; gene_id "AT1G01030"
1	Araport11	3UTR	11649	11863	.	-	.	transcript_id "AT1G01030.1"; gene_id "AT1G01030"
1	Araport11	exon	11649	13173	.	-	.	transcript_id "AT1G01030.1"; gene_id "AT1G01030"
1	Araport11	stop_codon	11864	11866	.	-	.	transcript_id "AT1G01030.1"; gene_id "AT1G01030"
1	Araport11	CDS	11864	12940	.	-	0	transcript_id "AT1G01030.1"; gene_id "AT1G01030"
1	Araport11	start_codon	12938	12940	.	-	.	transcript_id "AT1G01030.1"; gene_id "AT1G01030"
1	Araport11	5UTR	12941	13173	.	-	.	transcript_id "AT1G01030.1"; gene_id "AT1G01030"
1	Araport11	exon	13335	13714	.	-	.	transcript_id "AT1G01030.1"; gene_id "AT1G01030"
1	Araport11	5UTR	13335	13714	.	-	.	transcript_id "AT1G01030.1"; gene_id "AT1G01030"
1	Araport11	5UTR	23121	23518	.	+	.	transcript_id "AT1G01040.1"; gene_id "AT1G01040"
1	Araport11	exon	23121	24451	.	+	.	transcript_id "AT1G01040.1"; gene_id "AT1G01040"
1	Araport11	start_codon	23519	23521	.	+	.	transcript_id "AT1G01040.1"; gene_id "AT1G01040"
1	Araport11	CDS	23519	24451	.	+	0	transcript_id "AT1G01040.1"; gene_id "AT1G01040"
1	Araport11	exon	24542	24655	.	+	.	transcript_id "AT1G01040.1"; gene_id "AT1G01040"
1	Araport11	CDS	24542	24655	.	+	0	transcript_id "AT1G01040.1"; gene_id "AT1G01040"
1	Araport11	exon	24752	24962	.	+	.	transcript_id "AT1G01040.1"; gene_id "AT1G01040"
1	Araport11	CDS	24752	24962	.	+	0	transcript_id "AT1G01040.1"; gene_id "AT1G01040"
1	Araport11	exon	25041	25435	.	+	.	transcript_id "AT1G01040.1"; gene_id "AT1G01040"
1	Araport11	CDS	25041	25435	.	+	2	transcript_id "AT1G01040.1"; gene_id "AT1G01040"
1	Araport11	exon	25524	25743	.	+	.	transcript_id "AT1G01040.1"; gene_id "AT1G01040"
1	Araport11	CDS	25524	25743	.	+	0	transcript_id "AT1G01040.1"; gene_id "AT1G01040"
1	Araport11	exon	25825	25997	.	+	.	transcript_id "AT1G01040.1"; gene_id "AT1G01040"
1	Araport11	CDS	25825	25997	.	+	2	transcript_id "AT1G01040.1"; gene_id "AT1G01040"
1	Araport11	exon	26081	26203	.	+	.	transcript_id "AT1G01040.1"; gene_id "AT1G01040"
1	Araport11	CDS	26081	26203	.	+	0	transcript_id "AT1G01040.1"; gene_id "AT1G01040"
1	Araport11	exon	26292	26452	.	+	.	transcript_id "AT1G01040.1"; gene_id "AT1G01040"
1	Araport11	CDS	26292	26452	.	+	0	transcript_id "AT1G01040.1"; gene_id "AT1G01040"
1	Araport11	exon	26543	26776	.	+	.	transcript_id "AT1G01040.1"; gene_id "AT1G01040"
1	Araport11	CDS	26543	26776	.	+	1	transcript_id "AT1G01040.1"; gene_id "AT1G01040"
1	Araport11	exon	26862	27012	.	+	.	transcript_id "AT1G01040.1"; gene_id "AT1G01040"
1	Araport11	CDS	26862	27012	.	+	1	transcript_id "AT1G01040.1"; gene_id "AT1G01040"
1	Araport11	exon	27099	27281	.	+	.	transcript_id "AT1G01040.1"; gene_id "AT1G01040"
1	Araport11	CDS	27099	27281	.	+	0	transcript_id "AT1G01040.1"; gene_id "AT1G01040"
1	Araport11	exon	27372	27533	.	+	.	transcript_id "AT1G01040.1"; gene_id "AT1G01040"
1	Araport11	CDS	27372	27533	.	+	0	transcript_id "AT1G01040.1"; gene_id "AT1G01040"
1	Araport11	exon	27618	27713	.	+	.	transcript_id "AT1G01040.1"; gene_id "AT1G01040"
1	Araport11	CDS	27618	27713	.	+	0	transcript_id "AT1G01040.1"; gene_id "AT1G01040"
1	Araport11	exon	27803	28431	.	+	.	transcript_id "AT1G01040.1"; gene_id "AT1G01040"
1	Araport11	CDS	27803	28431	.	+	0	transcript_id "AT1G01040.1"; gene_id "AT1G01040"
1	Araport11	exon	28708	28805	.	+	.	transcript_id "AT1G01040.1"; gene_id "AT1G01040"
1	Araport11	CDS	28708	28805	.	+	1	transcript_id "AT1G01040.1"; gene_id "AT1G01040"
1	Araport11	exon	28890	29080	.	+	.	transcript_id "AT1G01040.1"; gene_id "AT1G01040"
1	Araport11	CDS	28890	29080	.	+	2	transcript_id "AT1G01040.1"; gene_id "AT1G01040"
1	Araport11	exon	29160	30065	.	+	.	transcript_id "AT1G01040.1"; gene_id "AT1G01040"
1	Araport11	CDS	29160	30065	.	+	0	transcript_id "AT1G01040.1"; gene_id "AT1G01040"
1	Araport11	exon	30147	30311	.	+	.	transcript_id "AT1G01040.1"; gene_id "AT1G01040"
1	Araport11	CDS	30147	30311	.	+	0	transcript_id "AT1G01040.1"; gene_id "AT1G01040"
1	Araport11	exon	30410	30816	.	+	.	transcript_id "AT1G01040.1"; gene_id "AT1G01040"
1	Araport11	CDS	30410	30816	.	+	0	transcript_id "AT1G01040.1"; gene_id "AT1G01040"
1	Araport11	CDS	30902	31079	.	+	1	transcript_id "AT1G01040.1"; gene_id "AT1G01040"
1	Araport11	exon	30902	31227	.	+	.	transcript_id "AT1G01040.1"; gene_id "AT1G01040"
1	Araport11	stop_codon	31077	31079	.	+	.	transcript_id "AT1G01040.1"; gene_id "AT1G01040"
1	Araport11	3UTR	31080	31227	.	+	.	transcript_id "AT1G01040.1"; gene_id "AT1G01040"
1	Araport11	5UTR	23416	23518	.	+	.	transcript_id "AT1G01040.2"; gene_id "AT1G01040"
1	Araport11	exon	23416	24451	.	+	.	transcript_id "AT1G01040.2"; gene_id "AT1G01040"
1	Araport11	start_codon	23519	23521	.	+	.	transcript_id "AT1G01040.2"; gene_id "AT1G01040"
1	Araport11	CDS	23519	24451	.	+	0	transcript_id "AT1G01040.2"; gene_id "AT1G01040"
1	Araport11	exon	24542	24655	.	+	.	transcript_id "AT1G01040.2"; gene_id "AT1G01040"
1	Araport11	CDS	24542	24655	.	+	0	transcript_id "AT1G01040.2"; gene_id "AT1G01040"
1	Araport11	exon	24752	24962	.	+	.	transcript_id "AT1G01040.2"; gene_id "AT1G01040"
1	Araport11	CDS	24752	24962	.	+	0	transcript_id "AT1G01040.2"; gene_id "AT1G01040"
1	Araport11	exon	25041	25435	.	+	.	transcript_id "AT1G01040.2"; gene_id "AT1G01040"
1	Araport11	CDS	25041	25435	.	+	2	transcript_id "AT1G01040.2"; gene_id "AT1G01040"
1	Araport11	exon	25524	25743	.	+	.	transcript_id "AT1G01040.2"; gene_id "AT1G01040"
1	Araport11	CDS	25524	25743	.	+	0	transcript_id "AT1G01040.2"; gene_id "AT1G01040"
1	Araport11	exon	25825	25997	.	+	.	transcript_id "AT1G01040.2"; gene_id "AT1G01040"
1	Araport11	CDS	25825	25997	.	+	2	transcript_id "AT1G01040.2"; gene_id "AT1G01040"
1	Araport11	exon	26081	26203	.	+	.	transcript_id "AT1G01040.2"; gene_id "AT1G01040"
1	Araport11	CDS	26081	26203	.	+	0	transcript_id "AT1G01040.2"; gene_id "AT1G01040"
1	Araport11	exon	26292	26452	.	+	.	transcript_id "AT1G01040.2"; gene_id "AT1G01040"
1	Araport11	CDS	26292	26452	.	+	0	transcript_id "AT1G01040.2"; gene_id "AT1G01040"
1	Araport11	exon	26543	26776	.	+	.	transcript_id "AT1G01040.2"; gene_id "AT1G01040"
1	Araport11	CDS	26543	26776	.	+	1	transcript_id "AT1G01040.2"; gene_id "AT1G01040"
1	Araport11	exon	26862	27012	.	+	.	transcript_id "AT1G01040.2"; gene_id "AT1G01040"
1	Araport11	CDS	26862	27012	.	+	1	transcript_id "AT1G01040.2"; gene_id "AT1G01040"
1	Araport11	exon	27099	27281	.	+	.	transcript_id "AT1G01040.2"; gene_id "AT1G01040"
1	Araport11	CDS	27099	27281	.	+	0	transcript_id "AT1G01040.2"; gene_id "AT1G01040"
1	Araport11	exon	27372	27536	.	+	.	transcript_id "AT1G01040.2"; gene_id "AT1G01040"
1	Araport11	CDS	27372	27536	.	+	0	transcript_id "AT1G01040.2"; gene_id "AT1G01040"
1	Araport11	exon	27618	27713	.	+	.	transcript_id "AT1G01040.2"; gene_id "AT1G01040"
1	Araport11	CDS	27618	27713	.	+	0	transcript_id "AT1G01040.2"; gene_id "AT1G01040"
1	Araport11	exon	27803	28431	.	+	.	transcript_id "AT1G01040.2"; gene_id "AT1G01040"
1	Araport11	CDS	27803	28431	.	+	0	transcript_id "AT1G01040.2"; gene_id "AT1G01040"
1	Araport11	exon	28708	28805	.	+	.	transcript_id "AT1G01040.2"; gene_id "AT1G01040"
1	Araport11	CDS	28708	28805	.	+	1	transcript_id "AT1G01040.2"; gene_id "AT1G01040"
1	Araport11	exon	28890	29080	.	+	.	transcript_id "AT1G01040.2"; gene_id "AT1G01040"
1	Araport11	CDS	28890	29080	.	+	2	transcript_id "AT1G01040.2"; gene_id "AT1G01040"
1	Araport11	exon	29160	30065	.	+	.	transcript_id "AT1G01040.2"; gene_id "AT1G01040"
1	Araport11	CDS	29160	30065	.	+	0	transcript_id "AT1G01040.2"; gene_id "AT1G01040"
1	Araport11	exon	30147	30311	.	+	.	transcript_id "AT1G01040.2"; gene_id "AT1G01040"
1	Araport11	CDS	30147	30311	.	+	0	transcript_id "AT1G01040.2"; gene_id "AT1G01040"
1	Araport11	exon	30410	30816	.	+	.	transcript_id "AT1G01040.2"; gene_id "AT1G01040"
1	Araport11	CDS	30410	30816	.	+	0	transcript_id "AT1G01040.2"; gene_id "AT1G01040"
1	Araport11	CDS	30902	31079	.	+	1	transcript_id "AT1G01040.2"; gene_id "AT1G01040"
1	Araport11	exon	30902	31120	.	+	.	transcript_id "AT1G01040.2"; gene_id "AT1G01040"
1	Araport11	stop_codon	31077	31079	.	+	.	transcript_id "AT1G01040.2"; gene_id "AT1G01040"
1	Araport11	3UTR	31080	31120	.	+	.	transcript_id "AT1G01040.2"; gene_id "AT1G01040"
1	Araport11	exon	23312	24099	.	-	.	transcript_id "AT1G03993.1"; gene_id "AT1G03993"
1	Araport11	3UTR	31170	31381	.	-	.	transcript_id "AT1G01050.1"; gene_id "AT1G01050"
1	Araport11	exon	31170	31424	.	-	.	transcript_id "AT1G01050.1"; gene_id "AT1G01050"
1	Araport11	CDS	31382	31424	.	-	1	transcript_id "AT1G01050.1"; gene_id "AT1G01050"
1	Araport11	start_codon	31422	31424	.	-	.	transcript_id "AT1G01050.1"; gene_id "AT1G01050"
1	Araport11	exon	31521	31602	.	-	.	transcript_id "AT1G01050.1"; gene_id "AT1G01050"
1	Araport11	CDS	31521	31602	.	-	2	transcript_id "AT1G01050.1"; gene_id "AT1G01050"
1	Araport11	exon	31693	31813	.	-	.	transcript_id "AT1G01050.1"; gene_id "AT1G01050"
1	Araport11	CDS	31693	31813	.	-	0	transcript_id "AT1G01050.1"; gene_id "AT1G01050"
1	Araport11	exon	31933	31998	.	-	.	transcript_id "AT1G01050.1"; gene_id "AT1G01050"
1	Araport11	CDS	31933	31998	.	-	0	transcript_id "AT1G01050.1"; gene_id "AT1G01050"
1	Araport11	exon	32088	32195	.	-	.	transcript_id "AT1G01050.1"; gene_id "AT1G01050"
1	Araport11	CDS	32088	32195	.	-	0	transcript_id "AT1G01050.1"; gene_id "AT1G01050"
1	Araport11	exon	32282	32347	.	-	.	transcript_id "AT1G01050.1"; gene_id "AT1G01050"
1	Araport11	CDS	32282	32347	.	-	0	transcript_id "AT1G01050.1"; gene_id "AT1G01050"
1	Araport11	exon	32431	32459	.	-	.	transcript_id "AT1G01050.1"; gene_id "AT1G01050"
1	Araport11	CDS	32431	32459	.	-	2	transcript_id "AT1G01050.1"; gene_id "AT1G01050"
1	Araport11	stop_codon	32547	32549	.	-	.	transcript_id "AT1G01050.1"; gene_id "AT1G01050"
1	Araport11	exon	32547	32670	.	-	.	transcript_id "AT1G01050.1"; gene_id "AT1G01050"
1	Araport11	CDS	32547	32670	.	-	0	transcript_id "AT1G01050.1"; gene_id "AT1G01050"
1	Araport11	exon	33029	33171	.	-	.	transcript_id "AT1G01050.1"; gene_id "AT1G01050"
1	Araport11	5UTR	33029	33171	.	-	.	transcript_id "AT1G01050.1"; gene_id "AT1G01050"
1	Araport11	exon	31382	31424	.	-	.	transcript_id "AT1G01050.2"; gene_id "AT1G01050"
1	Araport11	CDS	31382	31424	.	-	1	transcript_id "AT1G01050.2"; gene_id "AT1G01050"
1	Araport11	start_codon	31422	31424	.	-	.	transcript_id "AT1G01050.2"; gene_id "AT1G01050"
1	Araport11	exon	31521	31602	.	-	.	transcript_id "AT1G01050.2"; gene_id "AT1G01050"
1	Araport11	CDS	31521	31602	.	-	2	transcript_id "AT1G01050.2"; gene_id "AT1G01050"
1	Araport11	exon	31693	31813	.	-	.	transcript_id "AT1G01050.2"; gene_id "AT1G01050"
1	Araport11	CDS	31693	31813	.	-	0	transcript_id "AT1G01050.2"; gene_id "AT1G01050"
1	Araport11	exon	31933	31998	.	-	.	transcript_id "AT1G01050.2"; gene_id "AT1G01050"
1	Araport11	CDS	31933	31998	.	-	0	transcript_id "AT1G01050.2"; gene_id "AT1G01050"
1	Araport11	exon	32088	32195	.	-	.	transcript_id "AT1G01050.2"; gene_id "AT1G01050"
1	Araport11	CDS	32088	32195	.	-	0	transcript_id "AT1G01050.2"; gene_id "AT1G01050"
1	Araport11	exon	32282	32347	.	-	.	transcript_id "AT1G01050.2"; gene_id "AT1G01050"
1	Araport11	CDS	32282	32347	.	-	0	transcript_id "AT1G01050.2"; gene_id "AT1G01050"
1	Araport11	exon	32431	32459	.	-	.	transcript_id "AT1G01050.2"; gene_id "AT1G01050"
1	Araport11	CDS	32431	32459	.	-	2	transcript_id "AT1G01050.2"; gene_id "AT1G01050"
1	Araport11	stop_codon	32547	32549	.	-	.	transcript_id "AT1G01050.2"; gene_id "AT1G01050"
1	Araport11	exon	32547	32670	.	-	.	transcript_id "AT1G01050.2"; gene_id "AT1G01050"
1	Araport11	CDS	32547	32670	.	-	0	transcript_id "AT1G01050.2"; gene_id "AT1G01050"
1	Araport11	exon	32839	33009	.	-	.	transcript_id "AT1G01050.2"; gene_id "AT1G01050"
1	Araport11	5UTR	32839	33009	.	-	.	transcript_id "AT1G01050.2"; gene_id "AT1G01050"
1	Araport11	exon	32727	33009	.	+	.	transcript_id "AT1G03997.1"; gene_id "AT1G03997"
1	Araport11	exon	33365	33589	.	-	.	transcript_id "AT1G01060.6"; gene_id "AT1G01060"
1	Araport11	3UTR	33365	33589	.	-	.	transcript_id "AT1G01060.6"; gene_id "AT1G01060"
1	Araport11	3UTR	33981	33991	.	-	.	transcript_id "AT1G01060.6"; gene_id "AT1G01060"
1	Araport11	exon	33981	34327	.	-	.	transcript_id "AT1G01060.6"; gene_id "AT1G01060"
1	Araport11	CDS	33992	34327	.	-	0	transcript_id "AT1G01060.6"; gene_id "AT1G01060"
1	Araport11	start_codon	34325	34327	.	-	.	transcript_id "AT1G01060.6"; gene_id "AT1G01060"
1	Araport11	exon	34401	35474	.	-	.	transcript_id "AT1G01060.6"; gene_id "AT1G01060"
1	Araport11	CDS	34401	35474	.	-	0	transcript_id "AT1G01060.6"; gene_id "AT1G01060"
1	Araport11	exon	35567	35647	.	-	.	transcript_id "AT1G01060.6"; gene_id "AT1G01060"
1	Araport11	CDS	35567	35647	.	-	0	transcript_id "AT1G01060.6"; gene_id "AT1G01060"
1	Araport11	exon	35730	35999	.	-	.	transcript_id "AT1G01060.6"; gene_id "AT1G01060"
1	Araport11	CDS	35730	35999	.	-	0	transcript_id "AT1G01060.6"; gene_id "AT1G01060"
1	Araport11	exon	36090	36171	.	-	.	transcript_id "AT1G01060.6"; gene_id "AT1G01060"
1	Araport11	CDS	36090	36171	.	-	1	transcript_id "AT1G01060.6"; gene_id "AT1G01060"
1	Araport11	exon	36624	36685	.	-	.	transcript_id "AT1G01060.6"; gene_id "AT1G01060"
1	Araport11	CDS	36624	36685	.	-	0	transcript_id "AT1G01060.6"; gene_id "AT1G01060"
1	Araport11	stop_codon	36810	36812	.	-	.	transcript_id "AT1G01060.6"; gene_id "AT1G01060"
1	Araport11	CDS	36810	36836	.	-	0	transcript_id "AT1G01060.6"; gene_id "AT1G01060"
1	Araport11	exon	36810	36921	.	-	.	transcript_id "AT1G01060.6"; gene_id "AT1G01060"
1	Araport11	5UTR	36837	36921	.	-	.	transcript_id "AT1G01060.6"; gene_id "AT1G01060"
1	Araport11	exon	37023	37203	.	-	.	transcript_id "AT1G01060.6"; gene_id "AT1G01060"
1	Araport11	5UTR	37023	37203	.	-	.	transcript_id "AT1G01060.6"; gene_id "AT1G01060"
1	Araport11	exon	37373	37871	.	-	.	transcript_id "AT1G01060.6"; gene_id "AT1G01060"
1	Araport11	5UTR	37373	37871	.	-	.	transcript_id "AT1G01060.6"; gene_id "AT1G01060"
1	Araport11	exon	33379	33589	.	-	.	transcript_id "AT1G01060.3"; gene_id "AT1G01060"
1	Araport11	3UTR	33379	33589	.	-	.	transcript_id "AT1G01060.3"; gene_id "AT1G01060"
1	Araport11	3UTR	33981	33991	.	-	.	transcript_id "AT1G01060.3"; gene_id "AT1G01060"
1	Araport11	exon	33981	34327	.	-	.	transcript_id "AT1G01060.3"; gene_id "AT1G01060"
1	Araport11	CDS	33992	34327	.	-	0	transcript_id "AT1G01060.3"; gene_id "AT1G01060"
1	Araport11	start_codon	34325	34327	.	-	.	transcript_id "AT1G01060.3"; gene_id "AT1G01060"
1	Araport11	exon	34401	35474	.	-	.	transcript_id "AT1G01060.3"; gene_id "AT1G01060"
1	Araport11	CDS	34401	35474	.	-	0	transcript_id "AT1G01060.3"; gene_id "AT1G01060"
1	Araport11	exon	35567	35647	.	-	.	transcript_id "AT1G01060.3"; gene_id "AT1G01060"
1	Araport11	CDS	35567	35647	.	-	0	transcript_id "AT1G01060.3"; gene_id "AT1G01060"
1	Araport11	exon	35730	35963	.	-	.	transcript_id "AT1G01060.3"; gene_id "AT1G01060"
1	Araport11	CDS	35730	35963	.	-	0	transcript_id "AT1G01060.3"; gene_id "AT1G01060"
1	Araport11	exon	36624	36685	.	-	.	transcript_id "AT1G01060.3"; gene_id "AT1G01060"
1	Araport11	CDS	36624	36685	.	-	2	transcript_id "AT1G01060.3"; gene_id "AT1G01060"
1	Araport11	exon	36810	36921	.	-	.	transcript_id "AT1G01060.3"; gene_id "AT1G01060"
1	Araport11	CDS	36810	36921	.	-	0	transcript_id "AT1G01060.3"; gene_id "AT1G01060"
1	Araport11	stop_codon	37023	37025	.	-	.	transcript_id "AT1G01060.3"; gene_id "AT1G01060"
1	Araport11	CDS	37023	37061	.	-	0	transcript_id "AT1G01060.3"; gene_id "AT1G01060"
1	Araport11	exon	37023	37203	.	-	.	transcript_id "AT1G01060.3"; gene_id "AT1G01060"
1	Araport11	5UTR	37062	37203	.	-	.	transcript_id "AT1G01060.3"; gene_id "AT1G01060"
1	Araport11	exon	37373	37398	.	-	.	transcript_id "AT1G01060.3"; gene_id "AT1G01060"
1	Araport11	5UTR	37373	37398	.	-	.	transcript_id "AT1G01060.3"; gene_id "AT1G01060"
1	Araport11	exon	37569	37757	.	-	.	transcript_id "AT1G01060.3"; gene_id "AT1G01060"
1	Araport11	5UTR	37569	37757	.	-	.	transcript_id "AT1G01060.3"; gene_id "AT1G01060"
1	Araport11	3UTR	33662	33991	.	-	.	transcript_id "AT1G01060.1"; gene_id "AT1G01060"
1	Araport11	exon	33662	34327	.	-	.	transcript_id "AT1G01060.1"; gene_id "AT1G01060"
1	Araport11	CDS	33992	34327	.	-	0	transcript_id "AT1G01060.1"; gene_id "AT1G01060"
1	Araport11	start_codon	34325	34327	.	-	.	transcript_id "AT1G01060.1"; gene_id "AT1G01060"
1	Araport11	exon	34401	35474	.	-	.	transcript_id "AT1G01060.1"; gene_id "AT1G01060"
1	Araport11	CDS	34401	35474	.	-	0	transcript_id "AT1G01060.1"; gene_id "AT1G01060"
1	Araport11	exon	35567	35647	.	-	.	transcript_id "AT1G01060.1"; gene_id "AT1G01060"
1	Araport11	CDS	35567	35647	.	-	0	transcript_id "AT1G01060.1"; gene_id "AT1G01060"
1	Araport11	exon	35730	35963	.	-	.	transcript_id "AT1G01060.1"; gene_id "AT1G01060"
1	Araport11	CDS	35730	35963	.	-	0	transcript_id "AT1G01060.1"; gene_id "AT1G01060"
1	Araport11	exon	36624	36685	.	-	.	transcript_id "AT1G01060.1"; gene_id "AT1G01060"
1	Araport11	CDS	36624	36685	.	-	2	transcript_id "AT1G01060.1"; gene_id "AT1G01060"
1	Araport11	exon	36810	36921	.	-	.	transcript_id "AT1G01060.1"; gene_id "AT1G01060"
1	Araport11	CDS	36810	36921	.	-	0	transcript_id "AT1G01060.1"; gene_id "AT1G01060"
1	Araport11	stop_codon	37023	37025	.	-	.	transcript_id "AT1G01060.1"; gene_id "AT1G01060"
1	Araport11	CDS	37023	37061	.	-	0	transcript_id "AT1G01060.1"; gene_id "AT1G01060"
1	Araport11	exon	37023	37203	.	-	.	transcript_id "AT1G01060.1"; gene_id "AT1G01060"
1	Araport11	5UTR	37062	37203	.	-	.	transcript_id "AT1G01060.1"; gene_id "AT1G01060"
1	Araport11	exon	37373	37398	.	-	.	transcript_id "AT1G01060.1"; gene_id "AT1G01060"
1	Araport11	5UTR	37373	37398	.	-	.	transcript_id "AT1G01060.1"; gene_id "AT1G01060"
1	Araport11	exon	37569	37840	.	-	.	transcript_id "AT1G01060.1"; gene_id "AT1G01060"
1	Araport11	5UTR	37569	37840	.	-	.	transcript_id "AT1G01060.1"; gene_id "AT1G01060"
1	Araport11	3UTR	33662	33991	.	-	.	transcript_id "AT1G01060.7"; gene_id "AT1G01060"
1	Araport11	exon	33662	34327	.	-	.	transcript_id "AT1G01060.7"; gene_id "AT1G01060"
1	Araport11	CDS	33992	34327	.	-	0	transcript_id "AT1G01060.7"; gene_id "AT1G01060"
1	Araport11	start_codon	34325	34327	.	-	.	transcript_id "AT1G01060.7"; gene_id "AT1G01060"
1	Araport11	exon	34401	35474	.	-	.	transcript_id "AT1G01060.7"; gene_id "AT1G01060"
1	Araport11	CDS	34401	35474	.	-	0	transcript_id "AT1G01060.7"; gene_id "AT1G01060"
1	Araport11	exon	35567	35647	.	-	.	transcript_id "AT1G01060.7"; gene_id "AT1G01060"
1	Araport11	CDS	35567	35647	.	-	0	transcript_id "AT1G01060.7"; gene_id "AT1G01060"
1	Araport11	exon	35730	35963	.	-	.	transcript_id "AT1G01060.7"; gene_id "AT1G01060"
1	Araport11	CDS	35730	35963	.	-	0	transcript_id "AT1G01060.7"; gene_id "AT1G01060"
1	Araport11	exon	36624	36685	.	-	.	transcript_id "AT1G01060.7"; gene_id "AT1G01060"
1	Araport11	CDS	36624	36685	.	-	2	transcript_id "AT1G01060.7"; gene_id "AT1G01060"
1	Araport11	exon	36810	36921	.	-	.	transcript_id "AT1G01060.7"; gene_id "AT1G01060"
1	Araport11	CDS	36810	36921	.	-	0	transcript_id "AT1G01060.7"; gene_id "AT1G01060"
1	Araport11	stop_codon	37023	37025	.	-	.	transcript_id "AT1G01060.7"; gene_id "AT1G01060"
1	Araport11	CDS	37023	37061	.	-	0	transcript_id "AT1G01060.7"; gene_id "AT1G01060"
1	Araport11	exon	37023	37398	.	-	.	transcript_id "AT1G01060.7"; gene_id "AT1G01060"
1	Araport11	5UTR	37062	37398	.	-	.	transcript_id "AT1G01060.7"; gene_id "AT1G01060"
1	Araport11	exon	37569	37871	.	-	.	transcript_id "AT1G01060.7"; gene_id "AT1G01060"
1	Araport11	5UTR	37569	37871	.	-	.	transcript_id "AT1G01060.7"; gene_id "AT1G01060"
1	Araport11	3UTR	33666	33991	.	-	.	transcript_id "AT1G01060.2"; gene_id "AT1G01060"
1	Araport11	exon	33666	34327	.	-	.	transcript_id "AT1G01060.2"; gene_id "AT1G01060"
1	Araport11	CDS	33992	34327	.	-	0	transcript_id "AT1G01060.2"; gene_id "AT1G01060"
1	Araport11	start_codon	34325	34327	.	-	.	transcript_id "AT1G01060.2"; gene_id "AT1G01060"
1	Araport11	exon	34401	35474	.	-	.	transcript_id "AT1G01060.2"; gene_id "AT1G01060"
1	Araport11	CDS	34401	35474	.	-	0	transcript_id "AT1G01060.2"; gene_id "AT1G01060"
1	Araport11	exon	35567	35647	.	-	.	transcript_id "AT1G01060.2"; gene_id "AT1G01060"
1	Araport11	CDS	35567	35647	.	-	0	transcript_id "AT1G01060.2"; gene_id "AT1G01060"
1	Araport11	exon	35730	35963	.	-	.	transcript_id "AT1G01060.2"; gene_id "AT1G01060"
1	Araport11	CDS	35730	35963	.	-	0	transcript_id "AT1G01060.2"; gene_id "AT1G01060"
1	Araport11	exon	36624	36685	.	-	.	transcript_id "AT1G01060.2"; gene_id "AT1G01060"
1	Araport11	CDS	36624	36685	.	-	2	transcript_id "AT1G01060.2"; gene_id "AT1G01060"
1	Araport11	exon	36810	36921	.	-	.	transcript_id "AT1G01060.2"; gene_id "AT1G01060"
1	Araport11	CDS	36810	36921	.	-	0	transcript_id "AT1G01060.2"; gene_id "AT1G01060"
1	Araport11	stop_codon	37023	37025	.	-	.	transcript_id "AT1G01060.2"; gene_id "AT1G01060"
1	Araport11	CDS	37023	37061	.	-	0	transcript_id "AT1G01060.2"; gene_id "AT1G01060"
1	Araport11	exon	37023	37203	.	-	.	transcript_id "AT1G01060.2"; gene_id "AT1G01060"
1	Araport11	5UTR	37062	37203	.	-	.	transcript_id "AT1G01060.2"; gene_id "AT1G01060"
1	Araport11	exon	37373	37780	.	-	.	transcript_id "AT1G01060.2"; gene_id "AT1G01060"
1	Araport11	5UTR	37373	37780	.	-	.	transcript_id "AT1G01060.2"; gene_id "AT1G01060"
1	Araport11	3UTR	33666	33991	.	-	.	transcript_id "AT1G01060.4"; gene_id "AT1G01060"
1	Araport11	exon	33666	34327	.	-	.	transcript_id "AT1G01060.4"; gene_id "AT1G01060"
1	Araport11	CDS	33992	34327	.	-	0	transcript_id "AT1G01060.4"; gene_id "AT1G01060"
1	Araport11	start_codon	34325	34327	.	-	.	transcript_id "AT1G01060.4"; gene_id "AT1G01060"
1	Araport11	exon	34401	35471	.	-	.	transcript_id "AT1G01060.4"; gene_id "AT1G01060"
1	Araport11	CDS	34401	35471	.	-	0	transcript_id "AT1G01060.4"; gene_id "AT1G01060"
1	Araport11	exon	35567	35647	.	-	.	transcript_id "AT1G01060.4"; gene_id "AT1G01060"
1	Araport11	CDS	35567	35647	.	-	0	transcript_id "AT1G01060.4"; gene_id "AT1G01060"
1	Araport11	exon	35730	35963	.	-	.	transcript_id "AT1G01060.4"; gene_id "AT1G01060"
1	Araport11	CDS	35730	35963	.	-	0	transcript_id "AT1G01060.4"; gene_id "AT1G01060"
1	Araport11	exon	36624	36685	.	-	.	transcript_id "AT1G01060.4"; gene_id "AT1G01060"
1	Araport11	CDS	36624	36685	.	-	2	transcript_id "AT1G01060.4"; gene_id "AT1G01060"
1	Araport11	exon	36810	36921	.	-	.	transcript_id "AT1G01060.4"; gene_id "AT1G01060"
1	Araport11	CDS	36810	36921	.	-	0	transcript_id "AT1G01060.4"; gene_id "AT1G01060"
1	Araport11	stop_codon	37023	37025	.	-	.	transcript_id "AT1G01060.4"; gene_id "AT1G01060"
1	Araport11	CDS	37023	37061	.	-	0	transcript_id "AT1G01060.4"; gene_id "AT1G01060"
1	Araport11	exon	37023	37203	.	-	.	transcript_id "AT1G01060.4"; gene_id "AT1G01060"
1	Araport11	5UTR	37062	37203	.	-	.	transcript_id "AT1G01060.4"; gene_id "AT1G01060"
1	Araport11	exon	37373	37398	.	-	.	transcript_id "AT1G01060.4"; gene_id "AT1G01060"
1	Araport11	5UTR	37373	37398	.	-	.	transcript_id "AT1G01060.4"; gene_id "AT1G01060"
1	Araport11	exon	37569	37780	.	-	.	transcript_id "AT1G01060.4"; gene_id "AT1G01060"
1	Araport11	5UTR	37569	37780	.	-	.	transcript_id "AT1G01060.4"; gene_id "AT1G01060"
1	Araport11	3UTR	33967	33991	.	-	.	transcript_id "AT1G01060.8"; gene_id "AT1G01060"
1	Araport11	exon	33967	34327	.	-	.	transcript_id "AT1G01060.8"; gene_id "AT1G01060"
1	Araport11	CDS	33992	34327	.	-	0	transcript_id "AT1G01060.8"; gene_id "AT1G01060"
1	Araport11	start_codon	34325	34327	.	-	.	transcript_id "AT1G01060.8"; gene_id "AT1G01060"
1	Araport11	exon	34401	35474	.	-	.	transcript_id "AT1G01060.8"; gene_id "AT1G01060"
1	Araport11	CDS	34401	35474	.	-	0	transcript_id "AT1G01060.8"; gene_id "AT1G01060"
1	Araport11	exon	35567	35647	.	-	.	transcript_id "AT1G01060.8"; gene_id "AT1G01060"
1	Araport11	CDS	35567	35647	.	-	0	transcript_id "AT1G01060.8"; gene_id "AT1G01060"
1	Araport11	exon	35730	35963	.	-	.	transcript_id "AT1G01060.8"; gene_id "AT1G01060"
1	Araport11	CDS	35730	35963	.	-	0	transcript_id "AT1G01060.8"; gene_id "AT1G01060"
1	Araport11	exon	36624	36685	.	-	.	transcript_id "AT1G01060.8"; gene_id "AT1G01060"
1	Araport11	CDS	36624	36685	.	-	2	transcript_id "AT1G01060.8"; gene_id "AT1G01060"
1	Araport11	exon	36810	36921	.	-	.	transcript_id "AT1G01060.8"; gene_id "AT1G01060"
1	Araport11	CDS	36810	36921	.	-	0	transcript_id "AT1G01060.8"; gene_id "AT1G01060"
1	Araport11	stop_codon	37023	37025	.	-	.	transcript_id "AT1G01060.8"; gene_id "AT1G01060"
1	Araport11	CDS	37023	37061	.	-	0	transcript_id "AT1G01060.8"; gene_id "AT1G01060"
1	Araport11	exon	37023	37230	.	-	.	transcript_id "AT1G01060.8"; gene_id "AT1G01060"
1	Araport11	5UTR	37062	37230	.	-	.	transcript_id "AT1G01060.8"; gene_id "AT1G01060"
1	Araport11	3UTR	33967	33991	.	-	.	transcript_id "AT1G01060.5"; gene_id "AT1G01060"
1	Araport11	exon	33967	34327	.	-	.	transcript_id "AT1G01060.5"; gene_id "AT1G01060"
1	Araport11	CDS	33992	34327	.	-	0	transcript_id "AT1G01060.5"; gene_id "AT1G01060"
1	Araport11	start_codon	34325	34327	.	-	.	transcript_id "AT1G01060.5"; gene_id "AT1G01060"
1	Araport11	exon	34401	35474	.	-	.	transcript_id "AT1G01060.5"; gene_id "AT1G01060"
1	Araport11	CDS	34401	35474	.	-	0	transcript_id "AT1G01060.5"; gene_id "AT1G01060"
1	Araport11	exon	35567	35647	.	-	.	transcript_id "AT1G01060.5"; gene_id "AT1G01060"
1	Araport11	CDS	35567	35647	.	-	0	transcript_id "AT1G01060.5"; gene_id "AT1G01060"
1	Araport11	exon	35730	35999	.	-	.	transcript_id "AT1G01060.5"; gene_id "AT1G01060"
1	Araport11	CDS	35730	35999	.	-	0	transcript_id "AT1G01060.5"; gene_id "AT1G01060"
1	Araport11	exon	36090	36171	.	-	.	transcript_id "AT1G01060.5"; gene_id "AT1G01060"
1	Araport11	CDS	36090	36171	.	-	1	transcript_id "AT1G01060.5"; gene_id "AT1G01060"
1	Araport11	exon	36624	36685	.	-	.	transcript_id "AT1G01060.5"; gene_id "AT1G01060"
1	Araport11	CDS	36624	36685	.	-	0	transcript_id "AT1G01060.5"; gene_id "AT1G01060"
1	Araport11	stop_codon	36810	36812	.	-	.	transcript_id "AT1G01060.5"; gene_id "AT1G01060"
1	Araport11	CDS	36810	36836	.	-	0	transcript_id "AT1G01060.5"; gene_id "AT1G01060"
1	Araport11	exon	36810	36921	.	-	.	transcript_id "AT1G01060.5"; gene_id "AT1G01060"
1	Araport11	5UTR	36837	36921	.	-	.	transcript_id "AT1G01060.5"; gene_id "AT1G01060"
1	Araport11	exon	37023	37203	.	-	.	transcript_id "AT1G01060.5"; gene_id "AT1G01060"
1	Araport11	5UTR	37023	37203	.	-	.	transcript_id "AT1G01060.5"; gene_id "AT1G01060"
1	Araport11	exon	37373	37871	.	-	.	transcript_id "AT1G01060.5"; gene_id "AT1G01060"
1	Araport11	5UTR	37373	37871	.	-	.	transcript_id "AT1G01060.5"; gene_id "AT1G01060"
1	Araport11	3UTR	38444	38897	.	-	.	transcript_id "AT1G01070.1"; gene_id "AT1G01070"
1	Araport11	exon	38444	39054	.	-	.	transcript_id "AT1G01070.1"; gene_id "AT1G01070"
1	Araport11	CDS	38898	39054	.	-	1	transcript_id "AT1G01070.1"; gene_id "AT1G01070"
1	Araport11	start_codon	39052	39054	.	-	.	transcript_id "AT1G01070.1"; gene_id "AT1G01070"
1	Araport11	exon	39136	39287	.	-	.	transcript_id "AT1G01070.1"; gene_id "AT1G01070"
1	Araport11	CDS	39136	39287	.	-	0	transcript_id "AT1G01070.1"; gene_id "AT1G01070"
1	Araport11	exon	39409	39814	.	-	.	transcript_id "AT1G01070.1"; gene_id "AT1G01070"
1	Araport11	CDS	39409	39814	.	-	1	transcript_id "AT1G01070.1"; gene_id "AT1G01070"
1	Araport11	exon	40213	40329	.	-	.	transcript_id "AT1G01070.1"; gene_id "AT1G01070"
1	Araport11	CDS	40213	40329	.	-	1	transcript_id "AT1G01070.1"; gene_id "AT1G01070"
1	Araport11	exon	40473	40535	.	-	.	transcript_id "AT1G01070.1"; gene_id "AT1G01070"
1	Araport11	CDS	40473	40535	.	-	1	transcript_id "AT1G01070.1"; gene_id "AT1G01070"
1	Araport11	stop_codon	40675	40677	.	-	.	transcript_id "AT1G01070.1"; gene_id "AT1G01070"
1	Araport11	CDS	40675	40877	.	-	0	transcript_id "AT1G01070.1"; gene_id "AT1G01070"
1	Araport11	exon	40675	41017	.	-	.	transcript_id "AT1G01070.1"; gene_id "AT1G01070"
1	Araport11	5UTR	40878	41017	.	-	.	transcript_id "AT1G01070.1"; gene_id "AT1G01070"
1	Araport11	3UTR	38752	38897	.	-	.	transcript_id "AT1G01070.2"; gene_id "AT1G01070"
1	Araport11	exon	38752	39054	.	-	.	transcript_id "AT1G01070.2"; gene_id "AT1G01070"
1	Araport11	CDS	38898	39054	.	-	1	transcript_id "AT1G01070.2"; gene_id "AT1G01070"
1	Araport11	start_codon	39052	39054	.	-	.	transcript_id "AT1G01070.2"; gene_id "AT1G01070"
1	Araport11	exon	39136	39287	.	-	.	transcript_id "AT1G01070.2"; gene_id "AT1G01070"
1	Araport11	CDS	39136	39287	.	-	0	transcript_id "AT1G01070.2"; gene_id "AT1G01070"
1	Araport11	exon	39409	39814	.	-	.	transcript_id "AT1G01070.2"; gene_id "AT1G01070"
1	Araport11	CDS	39409	39814	.	-	1	transcript_id "AT1G01070.2"; gene_id "AT1G01070"
1	Araport11	exon	40213	40329	.	-	.	transcript_id "AT1G01070.2"; gene_id "AT1G01070"
1	Araport11	CDS	40213	40329	.	-	1	transcript_id "AT1G01070.2"; gene_id "AT1G01070"
1	Araport11	stop_codon	40473	40475	.	-	.	transcript_id "AT1G01070.2"; gene_id "AT1G01070"
1	Araport11	CDS	40473	40597	.	-	0	transcript_id "AT1G01070.2"; gene_id "AT1G01070"
1	Araport11	exon	40473	40945	.	-	.	transcript_id "AT1G01070.2"; gene_id "AT1G01070"
1	Araport11	5UTR	40598	40945	.	-	.	transcript_id "AT1G01070.2"; gene_id "AT1G01070"
1	Araport11	exon	43087	43295	.	-	.	transcript_id "AT1G04003.1"; gene_id "AT1G04003"
1	Araport11	3UTR	44970	45502	.	-	.	transcript_id "AT1G01080.1"; gene_id "AT1G01080"
1	Araport11	exon	44970	45559	.	-	.	transcript_id "AT1G01080.1"; gene_id "AT1G01080"
1	Araport11	CDS	45503	45559	.	-	0	transcript_id "AT1G01080.1"; gene_id "AT1G01080"
1	Araport11	start_codon	45557	45559	.	-	.	transcript_id "AT1G01080.1"; gene_id "AT1G01080"
1	Araport11	exon	45646	45954	.	-	.	transcript_id "AT1G01080.1"; gene_id "AT1G01080"
1	Araport11	CDS	45646	45954	.	-	0	transcript_id "AT1G01080.1"; gene_id "AT1G01080"
1	Araport11	exon	46044	46145	.	-	.	transcript_id "AT1G01080.1"; gene_id "AT1G01080"
1	Araport11	CDS	46044	46145	.	-	0	transcript_id "AT1G01080.1"; gene_id "AT1G01080"
1	Araport11	stop_codon	46376	46378	.	-	.	transcript_id "AT1G01080.1"; gene_id "AT1G01080"
1	Araport11	CDS	46376	46789	.	-	0	transcript_id "AT1G01080.1"; gene_id "AT1G01080"
1	Araport11	exon	46376	47059	.	-	.	transcript_id "AT1G01080.1"; gene_id "AT1G01080"
1	Araport11	5UTR	46790	47059	.	-	.	transcript_id "AT1G01080.1"; gene_id "AT1G01080"
1	Araport11	3UTR	44970	45609	.	-	.	transcript_id "AT1G01080.3"; gene_id "AT1G01080"
1	Araport11	exon	44970	45954	.	-	.	transcript_id "AT1G01080.3"; gene_id "AT1G01080"
1	Araport11	CDS	45610	45954	.	-	0	transcript_id "AT1G01080.3"; gene_id "AT1G01080"
1	Araport11	start_codon	45952	45954	.	-	.	transcript_id "AT1G01080.3"; gene_id "AT1G01080"
1	Araport11	exon	46044	46145	.	-	.	transcript_id "AT1G01080.3"; gene_id "AT1G01080"
1	Araport11	CDS	46044	46145	.	-	0	transcript_id "AT1G01080.3"; gene_id "AT1G01080"
1	Araport11	stop_codon	46376	46378	.	-	.	transcript_id "AT1G01080.3"; gene_id "AT1G01080"
1	Araport11	CDS	46376	46789	.	-	0	transcript_id "AT1G01080.3"; gene_id "AT1G01080"
1	Araport11	exon	46376	47059	.	-	.	transcript_id "AT1G01080.3"; gene_id "AT1G01080"
1	Araport11	5UTR	46790	47059	.	-	.	transcript_id "AT1G01080.3"; gene_id "AT1G01080"
1	Araport11	3UTR	45296	45502	.	-	.	transcript_id "AT1G01080.2"; gene_id "AT1G01080"
1	Araport11	exon	45296	45559	.	-	.	transcript_id "AT1G01080.2"; gene_id "AT1G01080"
1	Araport11	CDS	45503	45559	.	-	0	transcript_id "AT1G01080.2"; gene_id "AT1G01080"
1	Araport11	start_codon	45557	45559	.	-	.	transcript_id "AT1G01080.2"; gene_id "AT1G01080"
1	Araport11	exon	45646	45954	.	-	.	transcript_id "AT1G01080.2"; gene_id "AT1G01080"
1	Araport11	CDS	45646	45954	.	-	0	transcript_id "AT1G01080.2"; gene_id "AT1G01080"
1	Araport11	exon	46044	46145	.	-	.	transcript_id "AT1G01080.2"; gene_id "AT1G01080"
1	Araport11	CDS	46044	46145	.	-	0	transcript_id "AT1G01080.2"; gene_id "AT1G01080"
1	Araport11	stop_codon	46373	46375	.	-	.	transcript_id "AT1G01080.2"; gene_id "AT1G01080"
1	Araport11	CDS	46373	46789	.	-	0	transcript_id "AT1G01080.2"; gene_id "AT1G01080"
1	Araport11	exon	46373	47019	.	-	.	transcript_id "AT1G01080.2"; gene_id "AT1G01080"
1	Araport11	5UTR	46790	47019	.	-	.	transcript_id "AT1G01080.2"; gene_id "AT1G01080"
1	Araport11	3UTR	47234	47704	.	-	.	transcript_id "AT1G01090.1"; gene_id "AT1G01090"
1	Araport11	exon	47234	47982	.	-	.	transcript_id "AT1G01090.1"; gene_id "AT1G01090"
1	Araport11	CDS	47705	47982	.	-	2	transcript_id "AT1G01090.1"; gene_id "AT1G01090"
1	Araport11	start_codon	47980	47982	.	-	.	transcript_id "AT1G01090.1"; gene_id "AT1G01090"
1	Araport11	exon	48075	48852	.	-	.	transcript_id "AT1G01090.1"; gene_id "AT1G01090"
1	Araport11	CDS	48075	48852	.	-	0	transcript_id "AT1G01090.1"; gene_id "AT1G01090"
1	Araport11	stop_codon	48936	48938	.	-	.	transcript_id "AT1G01090.1"; gene_id "AT1G01090"
1	Araport11	CDS	48936	49166	.	-	0	transcript_id "AT1G01090.1"; gene_id "AT1G01090"
1	Araport11	exon	48936	49304	.	-	.	transcript_id "AT1G01090.1"; gene_id "AT1G01090"
1	Araport11	5UTR	49167	49304	.	-	.	transcript_id "AT1G01090.1"; gene_id "AT1G01090"
1	Araport11	3UTR	49909	50283	.	-	.	transcript_id "AT1G01100.2"; gene_id "AT1G01100"
1	Araport11	exon	49909	50337	.	-	.	transcript_id "AT1G01100.2"; gene_id "AT1G01100"
1	Araport11	CDS	50284	50337	.	-	0	transcript_id "AT1G01100.2"; gene_id "AT1G01100"
1	Araport11	start_codon	50335	50337	.	-	.	transcript_id "AT1G01100.2"; gene_id "AT1G01100"
1	Araport11	exon	50419	50631	.	-	.	transcript_id "AT1G01100.2"; gene_id "AT1G01100"
1	Araport11	CDS	50419	50631	.	-	0	transcript_id "AT1G01100.2"; gene_id "AT1G01100"
1	Araport11	stop_codon	50883	50885	.	-	.	transcript_id "AT1G01100.2"; gene_id "AT1G01100"
1	Araport11	CDS	50883	50954	.	-	0	transcript_id "AT1G01100.2"; gene_id "AT1G01100"
1	Araport11	exon	50883	50963	.	-	.	transcript_id "AT1G01100.2"; gene_id "AT1G01100"
1	Araport11	5UTR	50955	50963	.	-	.	transcript_id "AT1G01100.2"; gene_id "AT1G01100"
1	Araport11	exon	51126	51210	.	-	.	transcript_id "AT1G01100.2"; gene_id "AT1G01100"
1	Araport11	5UTR	51126	51210	.	-	.	transcript_id "AT1G01100.2"; gene_id "AT1G01100"
1	Araport11	3UTR	50090	50283	.	-	.	transcript_id "AT1G01100.1"; gene_id "AT1G01100"
1	Araport11	exon	50090	50337	.	-	.	transcript_id "AT1G01100.1"; gene_id "AT1G01100"
1	Araport11	CDS	50284	50337	.	-	0	transcript_id "AT1G01100.1"; gene_id "AT1G01100"
1	Araport11	start_codon	50335	50337	.	-	.	transcript_id "AT1G01100.1"; gene_id "AT1G01100"
1	Araport11	exon	50419	50631	.	-	.	transcript_id "AT1G01100.1"; gene_id "AT1G01100"
1	Araport11	CDS	50419	50631	.	-	0	transcript_id "AT1G01100.1"; gene_id "AT1G01100"
1	Araport11	stop_codon	50883	50885	.	-	.	transcript_id "AT1G01100.1"; gene_id "AT1G01100"
1	Araport11	CDS	50883	50954	.	-	0	transcript_id "AT1G01100.1"; gene_id "AT1G01100"
1	Araport11	exon	50883	50963	.	-	.	transcript_id "AT1G01100.1"; gene_id "AT1G01100"
1	Araport11	5UTR	50955	50963	.	-	.	transcript_id "AT1G01100.1"; gene_id "AT1G01100"
1	Araport11	exon	51064	51108	.	-	.	transcript_id "AT1G01100.1"; gene_id "AT1G01100"
1	Araport11	5UTR	51064	51108	.	-	.	transcript_id "AT1G01100.1"; gene_id "AT1G01100"
1	Araport11	3UTR	50090	50283	.	-	.	transcript_id "AT1G01100.4"; gene_id "AT1G01100"
1	Araport11	exon	50090	50337	.	-	.	transcript_id "AT1G01100.4"; gene_id "AT1G01100"
1	Araport11	CDS	50284	50337	.	-	0	transcript_id "AT1G01100.4"; gene_id "AT1G01100"
1	Araport11	start_codon	50335	50337	.	-	.	transcript_id "AT1G01100.4"; gene_id "AT1G01100"
1	Araport11	exon	50419	50631	.	-	.	transcript_id "AT1G01100.4"; gene_id "AT1G01100"
1	Araport11	CDS	50419	50631	.	-	0	transcript_id "AT1G01100.4"; gene_id "AT1G01100"
1	Araport11	stop_codon	50883	50885	.	-	.	transcript_id "AT1G01100.4"; gene_id "AT1G01100"
1	Araport11	CDS	50883	50954	.	-	0	transcript_id "AT1G01100.4"; gene_id "AT1G01100"
1	Araport11	exon	50883	50963	.	-	.	transcript_id "AT1G01100.4"; gene_id "AT1G01100"
1	Araport11	5UTR	50955	50963	.	-	.	transcript_id "AT1G01100.4"; gene_id "AT1G01100"
1	Araport11	exon	51123	51187	.	-	.	transcript_id "AT1G01100.4"; gene_id "AT1G01100"
1	Araport11	5UTR	51123	51187	.	-	.	transcript_id "AT1G01100.4"; gene_id "AT1G01100"
1	Araport11	3UTR	50090	50283	.	-	.	transcript_id "AT1G01100.3"; gene_id "AT1G01100"
1	Araport11	exon	50090	50337	.	-	.	transcript_id "AT1G01100.3"; gene_id "AT1G01100"
1	Araport11	CDS	50284	50337	.	-	0	transcript_id "AT1G01100.3"; gene_id "AT1G01100"
1	Araport11	start_codon	50335	50337	.	-	.	transcript_id "AT1G01100.3"; gene_id "AT1G01100"
1	Araport11	exon	50419	50447	.	-	.	transcript_id "AT1G01100.3"; gene_id "AT1G01100"
1	Araport11	CDS	50419	50447	.	-	2	transcript_id "AT1G01100.3"; gene_id "AT1G01100"
1	Araport11	exon	50496	50631	.	-	.	transcript_id "AT1G01100.3"; gene_id "AT1G01100"
1	Araport11	CDS	50496	50631	.	-	0	transcript_id "AT1G01100.3"; gene_id "AT1G01100"
1	Araport11	stop_codon	50883	50885	.	-	.	transcript_id "AT1G01100.3"; gene_id "AT1G01100"
1	Araport11	CDS	50883	50954	.	-	0	transcript_id "AT1G01100.3"; gene_id "AT1G01100"
1	Araport11	exon	50883	50963	.	-	.	transcript_id "AT1G01100.3"; gene_id "AT1G01100"
1	Araport11	5UTR	50955	50963	.	-	.	transcript_id "AT1G01100.3"; gene_id "AT1G01100"
1	Araport11	exon	51126	51197	.	-	.	transcript_id "AT1G01100.3"; gene_id "AT1G01100"
1	Araport11	5UTR	51126	51197	.	-	.	transcript_id "AT1G01100.3"; gene_id "AT1G01100"
1	Araport11	5UTR	51953	52238	.	+	.	transcript_id "AT1G01110.2"; gene_id "AT1G01110"
1	Araport11	exon	51953	52346	.	+	.	transcript_id "AT1G01110.2"; gene_id "AT1G01110"
1	Araport11	start_codon	52239	52241	.	+	.	transcript_id "AT1G01110.2"; gene_id "AT1G01110"
1	Araport11	CDS	52239	52346	.	+	0	transcript_id "AT1G01110.2"; gene_id "AT1G01110"
1	Araport11	exon	52434	52730	.	+	.	transcript_id "AT1G01110.2"; gene_id "AT1G01110"
1	Araport11	CDS	52434	52730	.	+	0	transcript_id "AT1G01110.2"; gene_id "AT1G01110"
1	Araport11	exon	52938	53183	.	+	.	transcript_id "AT1G01110.2"; gene_id "AT1G01110"
1	Araport11	CDS	52938	53183	.	+	0	transcript_id "AT1G01110.2"; gene_id "AT1G01110"
1	Araport11	exon	53484	53624	.	+	.	transcript_id "AT1G01110.2"; gene_id "AT1G01110"
1	Araport11	CDS	53484	53624	.	+	0	transcript_id "AT1G01110.2"; gene_id "AT1G01110"
1	Araport11	CDS	53703	54494	.	+	0	transcript_id "AT1G01110.2"; gene_id "AT1G01110"
1	Araport11	exon	53703	54737	.	+	.	transcript_id "AT1G01110.2"; gene_id "AT1G01110"
1	Araport11	stop_codon	54492	54494	.	+	.	transcript_id "AT1G01110.2"; gene_id "AT1G01110"
1	Araport11	3UTR	54495	54737	.	+	.	transcript_id "AT1G01110.2"; gene_id "AT1G01110"
1	Araport11	exon	52061	52730	.	+	.	transcript_id "AT1G01110.1"; gene_id "AT1G01110"
1	Araport11	5UTR	52061	52730	.	+	.	transcript_id "AT1G01110.1"; gene_id "AT1G01110"
1	Araport11	5UTR	52938	53021	.	+	.	transcript_id "AT1G01110.1"; gene_id "AT1G01110"
1	Araport11	exon	52938	53183	.	+	.	transcript_id "AT1G01110.1"; gene_id "AT1G01110"
1	Araport11	start_codon	53022	53024	.	+	.	transcript_id "AT1G01110.1"; gene_id "AT1G01110"
1	Araport11	CDS	53022	53183	.	+	0	transcript_id "AT1G01110.1"; gene_id "AT1G01110"
1	Araport11	exon	53484	53624	.	+	.	transcript_id "AT1G01110.1"; gene_id "AT1G01110"
1	Araport11	CDS	53484	53624	.	+	0	transcript_id "AT1G01110.1"; gene_id "AT1G01110"
1	Araport11	CDS	53703	54494	.	+	0	transcript_id "AT1G01110.1"; gene_id "AT1G01110"
1	Araport11	exon	53703	54689	.	+	.	transcript_id "AT1G01110.1"; gene_id "AT1G01110"
1	Araport11	stop_codon	54492	54494	.	+	.	transcript_id "AT1G01110.1"; gene_id "AT1G01110"
1	Araport11	3UTR	54495	54689	.	+	.	transcript_id "AT1G01110.1"; gene_id "AT1G01110"
1	Araport11	3UTR	57164	57391	.	-	.	transcript_id "AT1G01120.1"; gene_id "AT1G01120"
1	Araport11	exon	57164	59215	.	-	.	transcript_id "AT1G01120.1"; gene_id "AT1G01120"
1	Araport11	stop_codon	57392	57394	.	-	.	transcript_id "AT1G01120.1"; gene_id "AT1G01120"
1	Araport11	CDS	57392	58978	.	-	0	transcript_id "AT1G01120.1"; gene_id "AT1G01120"
1	Araport11	start_codon	58976	58978	.	-	.	transcript_id "AT1G01120.1"; gene_id "AT1G01120"
1	Araport11	5UTR	58979	59215	.	-	.	transcript_id "AT1G01120.1"; gene_id "AT1G01120"
1	Araport11	exon	61905	61949	.	-	.	transcript_id "AT1G01130.1"; gene_id "AT1G01130"
1	Araport11	CDS	61905	61949	.	-	0	transcript_id "AT1G01130.1"; gene_id "AT1G01130"
1	Araport11	3UTR	61905	61949	.	-	.	transcript_id "AT1G01130.1"; gene_id "AT1G01130"
1	Araport11	start_codon	61947	61949	.	-	.	transcript_id "AT1G01130.1"; gene_id "AT1G01130"
1	Araport11	exon	62050	62124	.	-	.	transcript_id "AT1G01130.1"; gene_id "AT1G01130"
1	Araport11	5UTR	62050	62124	.	-	.	transcript_id "AT1G01130.1"; gene_id "AT1G01130"
1	Araport11	CDS	62050	62124	.	-	0	transcript_id "AT1G01130.1"; gene_id "AT1G01130"
1	Araport11	3UTR	62050	62124	.	-	.	transcript_id "AT1G01130.1"; gene_id "AT1G01130"
1	Araport11	stop_codon	63557	63559	.	-	.	transcript_id "AT1G01130.1"; gene_id "AT1G01130"
1	Araport11	exon	63557	63811	.	-	.	transcript_id "AT1G01130.1"; gene_id "AT1G01130"
1	Araport11	5UTR	63557	63811	.	-	.	transcript_id "AT1G01130.1"; gene_id "AT1G01130"
1	Araport11	CDS	63557	63811	.	-	0	transcript_id "AT1G01130.1"; gene_id "AT1G01130"
1	Araport11	3UTR	64166	64397	.	-	.	transcript_id "AT1G01140.1"; gene_id "AT1G01140"
1	Araport11	exon	64166	64475	.	-	.	transcript_id "AT1G01140.1"; gene_id "AT1G01140"
1	Araport11	CDS	64398	64475	.	-	0	transcript_id "AT1G01140.1"; gene_id "AT1G01140"
1	Araport11	start_codon	64473	64475	.	-	.	transcript_id "AT1G01140.1"; gene_id "AT1G01140"
1	Araport11	exon	64582	64656	.	-	.	transcript_id "AT1G01140.1"; gene_id "AT1G01140"
1	Araport11	CDS	64582	64656	.	-	0	transcript_id "AT1G01140.1"; gene_id "AT1G01140"
1	Araport11	exon	64751	64807	.	-	.	transcript_id "AT1G01140.1"; gene_id "AT1G01140"
1	Araport11	CDS	64751	64807	.	-	0	transcript_id "AT1G01140.1"; gene_id "AT1G01140"
1	Araport11	exon	64901	65017	.	-	.	transcript_id "AT1G01140.1"; gene_id "AT1G01140"
1	Araport11	CDS	64901	65017	.	-	0	transcript_id "AT1G01140.1"; gene_id "AT1G01140"
1	Araport11	exon	65110	65217	.	-	.	transcript_id "AT1G01140.1"; gene_id "AT1G01140"
1	Araport11	CDS	65110	65217	.	-	0	transcript_id "AT1G01140.1"; gene_id "AT1G01140"
1	Araport11	exon	65331	65456	.	-	.	transcript_id "AT1G01140.1"; gene_id "AT1G01140"
1	Araport11	CDS	65331	65456	.	-	0	transcript_id "AT1G01140.1"; gene_id "AT1G01140"
1	Araport11	exon	65563	65652	.	-	.	transcript_id "AT1G01140.1"; gene_id "AT1G01140"
1	Araport11	CDS	65563	65652	.	-	0	transcript_id "AT1G01140.1"; gene_id "AT1G01140"
1	Araport11	exon	65739	65864	.	-	.	transcript_id "AT1G01140.1"; gene_id "AT1G01140"
1	Araport11	CDS	65739	65864	.	-	0	transcript_id "AT1G01140.1"; gene_id "AT1G01140"
1	Araport11	exon	66107	66160	.	-	.	transcript_id "AT1G01140.1"; gene_id "AT1G01140"
1	Araport11	CDS	66107	66160	.	-	0	transcript_id "AT1G01140.1"; gene_id "AT1G01140"
1	Araport11	exon	66262	66342	.	-	.	transcript_id "AT1G01140.1"; gene_id "AT1G01140"
1	Araport11	CDS	66262	66342	.	-	0	transcript_id "AT1G01140.1"; gene_id "AT1G01140"
1	Araport11	exon	66450	66557	.	-	.	transcript_id "AT1G01140.1"; gene_id "AT1G01140"
1	Araport11	CDS	66450	66557	.	-	0	transcript_id "AT1G01140.1"; gene_id "AT1G01140"
1	Araport11	exon	66678	66749	.	-	.	transcript_id "AT1G01140.1"; gene_id "AT1G01140"
1	Araport11	CDS	66678	66749	.	-	0	transcript_id "AT1G01140.1"; gene_id "AT1G01140"
1	Araport11	exon	66835	66897	.	-	.	transcript_id "AT1G01140.1"; gene_id "AT1G01140"
1	Araport11	CDS	66835	66897	.	-	0	transcript_id "AT1G01140.1"; gene_id "AT1G01140"
1	Araport11	stop_codon	67324	67326	.	-	.	transcript_id "AT1G01140.1"; gene_id "AT1G01140"
1	Araport11	CDS	67324	67512	.	-	0	transcript_id "AT1G01140.1"; gene_id "AT1G01140"
1	Araport11	exon	67324	67774	.	-	.	transcript_id "AT1G01140.1"; gene_id "AT1G01140"
1	Araport11	5UTR	67513	67774	.	-	.	transcript_id "AT1G01140.1"; gene_id "AT1G01140"
1	Araport11	3UTR	64167	64397	.	-	.	transcript_id "AT1G01140.2"; gene_id "AT1G01140"
1	Araport11	exon	64167	64475	.	-	.	transcript_id "AT1G01140.2"; gene_id "AT1G01140"
1	Araport11	CDS	64398	64475	.	-	0	transcript_id "AT1G01140.2"; gene_id "AT1G01140"
1	Araport11	start_codon	64473	64475	.	-	.	transcript_id "AT1G01140.2"; gene_id "AT1G01140"
1	Araport11	exon	64582	64656	.	-	.	transcript_id "AT1G01140.2"; gene_id "AT1G01140"
1	Araport11	CDS	64582	64656	.	-	0	transcript_id "AT1G01140.2"; gene_id "AT1G01140"
1	Araport11	exon	64751	64807	.	-	.	transcript_id "AT1G01140.2"; gene_id "AT1G01140"
1	Araport11	CDS	64751	64807	.	-	0	transcript_id "AT1G01140.2"; gene_id "AT1G01140"
1	Araport11	exon	64901	65017	.	-	.	transcript_id "AT1G01140.2"; gene_id "AT1G01140"
1	Araport11	CDS	64901	65017	.	-	0	transcript_id "AT1G01140.2"; gene_id "AT1G01140"
1	Araport11	exon	65110	65217	.	-	.	transcript_id "AT1G01140.2"; gene_id "AT1G01140"
1	Araport11	CDS	65110	65217	.	-	0	transcript_id "AT1G01140.2"; gene_id "AT1G01140"
1	Araport11	exon	65331	65456	.	-	.	transcript_id "AT1G01140.2"; gene_id "AT1G01140"
1	Araport11	CDS	65331	65456	.	-	0	transcript_id "AT1G01140.2"; gene_id "AT1G01140"
1	Araport11	exon	65563	65652	.	-	.	transcript_id "AT1G01140.2"; gene_id "AT1G01140"
1	Araport11	CDS	65563	65652	.	-	0	transcript_id "AT1G01140.2"; gene_id "AT1G01140"
1	Araport11	exon	65733	65864	.	-	.	transcript_id "AT1G01140.2"; gene_id "AT1G01140"
1	Araport11	CDS	65733	65864	.	-	0	transcript_id "AT1G01140.2"; gene_id "AT1G01140"
1	Araport11	exon	66107	66160	.	-	.	transcript_id "AT1G01140.2"; gene_id "AT1G01140"
1	Araport11	CDS	66107	66160	.	-	0	transcript_id "AT1G01140.2"; gene_id "AT1G01140"
1	Araport11	exon	66262	66342	.	-	.	transcript_id "AT1G01140.2"; gene_id "AT1G01140"
1	Araport11	CDS	66262	66342	.	-	0	transcript_id "AT1G01140.2"; gene_id "AT1G01140"
1	Araport11	exon	66450	66557	.	-	.	transcript_id "AT1G01140.2"; gene_id "AT1G01140"
1	Araport11	CDS	66450	66557	.	-	0	transcript_id "AT1G01140.2"; gene_id "AT1G01140"
1	Araport11	exon	66678	66749	.	-	.	transcript_id "AT1G01140.2"; gene_id "AT1G01140"
1	Araport11	CDS	66678	66749	.	-	0	transcript_id "AT1G01140.2"; gene_id "AT1G01140"
1	Araport11	exon	66835	66897	.	-	.	transcript_id "AT1G01140.2"; gene_id "AT1G01140"
1	Araport11	CDS	66835	66897	.	-	0	transcript_id "AT1G01140.2"; gene_id "AT1G01140"
1	Araport11	stop_codon	67324	67326	.	-	.	transcript_id "AT1G01140.2"; gene_id "AT1G01140"
1	Araport11	CDS	67324	67512	.	-	0	transcript_id "AT1G01140.2"; gene_id "AT1G01140"
1	Araport11	exon	67324	67625	.	-	.	transcript_id "AT1G01140.2"; gene_id "AT1G01140"
1	Araport11	5UTR	67513	67625	.	-	.	transcript_id "AT1G01140.2"; gene_id "AT1G01140"
1	Araport11	3UTR	64167	64397	.	-	.	transcript_id "AT1G01140.3"; gene_id "AT1G01140"
1	Araport11	exon	64167	64475	.	-	.	transcript_id "AT1G01140.3"; gene_id "AT1G01140"
1	Araport11	CDS	64398	64475	.	-	0	transcript_id "AT1G01140.3"; gene_id "AT1G01140"
1	Araport11	start_codon	64473	64475	.	-	.	transcript_id "AT1G01140.3"; gene_id "AT1G01140"
1	Araport11	exon	64570	64656	.	-	.	transcript_id "AT1G01140.3"; gene_id "AT1G01140"
1	Araport11	CDS	64570	64656	.	-	0	transcript_id "AT1G01140.3"; gene_id "AT1G01140"
1	Araport11	exon	64751	64807	.	-	.	transcript_id "AT1G01140.3"; gene_id "AT1G01140"
1	Araport11	CDS	64751	64807	.	-	0	transcript_id "AT1G01140.3"; gene_id "AT1G01140"
1	Araport11	exon	64901	65017	.	-	.	transcript_id "AT1G01140.3"; gene_id "AT1G01140"
1	Araport11	CDS	64901	65017	.	-	0	transcript_id "AT1G01140.3"; gene_id "AT1G01140"
1	Araport11	exon	65110	65217	.	-	.	transcript_id "AT1G01140.3"; gene_id "AT1G01140"
1	Araport11	CDS	65110	65217	.	-	0	transcript_id "AT1G01140.3"; gene_id "AT1G01140"
1	Araport11	exon	65331	65456	.	-	.	transcript_id "AT1G01140.3"; gene_id "AT1G01140"
1	Araport11	CDS	65331	65456	.	-	0	transcript_id "AT1G01140.3"; gene_id "AT1G01140"
1	Araport11	exon	65563	65652	.	-	.	transcript_id "AT1G01140.3"; gene_id "AT1G01140"
1	Araport11	CDS	65563	65652	.	-	0	transcript_id "AT1G01140.3"; gene_id "AT1G01140"
1	Araport11	exon	65739	65864	.	-	.	transcript_id "AT1G01140.3"; gene_id "AT1G01140"
1	Araport11	CDS	65739	65864	.	-	0	transcript_id "AT1G01140.3"; gene_id "AT1G01140"
1	Araport11	exon	66107	66160	.	-	.	transcript_id "AT1G01140.3"; gene_id "AT1G01140"
1	Araport11	CDS	66107	66160	.	-	0	transcript_id "AT1G01140.3"; gene_id "AT1G01140"
1	Araport11	exon	66262	66342	.	-	.	transcript_id "AT1G01140.3"; gene_id "AT1G01140"
1	Araport11	CDS	66262	66342	.	-	0	transcript_id "AT1G01140.3"; gene_id "AT1G01140"
1	Araport11	exon	66450	66557	.	-	.	transcript_id "AT1G01140.3"; gene_id "AT1G01140"
1	Araport11	CDS	66450	66557	.	-	0	transcript_id "AT1G01140.3"; gene_id "AT1G01140"
1	Araport11	exon	66678	66749	.	-	.	transcript_id "AT1G01140.3"; gene_id "AT1G01140"
1	Araport11	CDS	66678	66749	.	-	0	transcript_id "AT1G01140.3"; gene_id "AT1G01140"
1	Araport11	exon	66835	66897	.	-	.	transcript_id "AT1G01140.3"; gene_id "AT1G01140"
1	Araport11	CDS	66835	66897	.	-	0	transcript_id "AT1G01140.3"; gene_id "AT1G01140"
1	Araport11	stop_codon	67324	67326	.	-	.	transcript_id "AT1G01140.3"; gene_id "AT1G01140"
1	Araport11	CDS	67324	67512	.	-	0	transcript_id "AT1G01140.3"; gene_id "AT1G01140"
1	Araport11	exon	67324	67625	.	-	.	transcript_id "AT1G01140.3"; gene_id "AT1G01140"
1	Araport11	5UTR	67513	67625	.	-	.	transcript_id "AT1G01140.3"; gene_id "AT1G01140"
1	Araport11	3UTR	69911	70114	.	-	.	transcript_id "AT1G01150.1"; gene_id "AT1G01150"
1	Araport11	exon	69911	70285	.	-	.	transcript_id "AT1G01150.1"; gene_id "AT1G01150"
1	Araport11	CDS	70115	70285	.	-	0	transcript_id "AT1G01150.1"; gene_id "AT1G01150"
1	Araport11	start_codon	70283	70285	.	-	.	transcript_id "AT1G01150.1"; gene_id "AT1G01150"
1	Araport11	exon	70840	70968	.	-	.	transcript_id "AT1G01150.1"; gene_id "AT1G01150"
1	Araport11	CDS	70840	70968	.	-	0	transcript_id "AT1G01150.1"; gene_id "AT1G01150"
1	Araport11	exon	71041	71721	.	-	.	transcript_id "AT1G01150.1"; gene_id "AT1G01150"
1	Araport11	CDS	71041	71721	.	-	0	transcript_id "AT1G01150.1"; gene_id "AT1G01150"
1	Araport11	stop_codon	71942	71944	.	-	.	transcript_id "AT1G01150.1"; gene_id "AT1G01150"
1	Araport11	CDS	71942	71998	.	-	0	transcript_id "AT1G01150.1"; gene_id "AT1G01150"
1	Araport11	exon	71942	72138	.	-	.	transcript_id "AT1G01150.1"; gene_id "AT1G01150"
1	Araport11	5UTR	71999	72138	.	-	.	transcript_id "AT1G01150.1"; gene_id "AT1G01150"
1	Araport11	3UTR	70035	70114	.	-	.	transcript_id "AT1G01150.2"; gene_id "AT1G01150"
1	Araport11	exon	70035	70233	.	-	.	transcript_id "AT1G01150.2"; gene_id "AT1G01150"
1	Araport11	CDS	70115	70233	.	-	2	transcript_id "AT1G01150.2"; gene_id "AT1G01150"
1	Araport11	start_codon	70231	70233	.	-	.	transcript_id "AT1G01150.2"; gene_id "AT1G01150"
1	Araport11	exon	70896	70968	.	-	.	transcript_id "AT1G01150.2"; gene_id "AT1G01150"
1	Araport11	CDS	70896	70968	.	-	0	transcript_id "AT1G01150.2"; gene_id "AT1G01150"
1	Araport11	exon	71041	71721	.	-	.	transcript_id "AT1G01150.2"; gene_id "AT1G01150"
1	Araport11	CDS	71041	71721	.	-	0	transcript_id "AT1G01150.2"; gene_id "AT1G01150"
1	Araport11	stop_codon	71942	71944	.	-	.	transcript_id "AT1G01150.2"; gene_id "AT1G01150"
1	Araport11	CDS	71942	71998	.	-	0	transcript_id "AT1G01150.2"; gene_id "AT1G01150"
1	Araport11	exon	71942	72138	.	-	.	transcript_id "AT1G01150.2"; gene_id "AT1G01150"
1	Araport11	5UTR	71999	72138	.	-	.	transcript_id "AT1G01150.2"; gene_id "AT1G01150"
1	Araport11	3UTR	70619	70827	.	-	.	transcript_id "AT1G01150.3"; gene_id "AT1G01150"
1	Araport11	exon	70619	70968	.	-	.	transcript_id "AT1G01150.3"; gene_id "AT1G01150"
1	Araport11	CDS	70828	70968	.	-	0	transcript_id "AT1G01150.3"; gene_id "AT1G01150"
1	Araport11	start_codon	70966	70968	.	-	.	transcript_id "AT1G01150.3"; gene_id "AT1G01150"
1	Araport11	exon	71041	71721	.	-	.	transcript_id "AT1G01150.3"; gene_id "AT1G01150"
1	Araport11	CDS	71041	71721	.	-	0	transcript_id "AT1G01150.3"; gene_id "AT1G01150"
1	Araport11	stop_codon	71942	71944	.	-	.	transcript_id "AT1G01150.3"; gene_id "AT1G01150"
1	Araport11	CDS	71942	71998	.	-	0	transcript_id "AT1G01150.3"; gene_id "AT1G01150"
1	Araport11	exon	71942	72138	.	-	.	transcript_id "AT1G01150.3"; gene_id "AT1G01150"
1	Araport11	5UTR	71999	72138	.	-	.	transcript_id "AT1G01150.3"; gene_id "AT1G01150"
1	Araport11	5UTR	72339	72582	.	+	.	transcript_id "AT1G01160.1"; gene_id "AT1G01160"
1	Araport11	exon	72339	72669	.	+	.	transcript_id "AT1G01160.1"; gene_id "AT1G01160"
1	Araport11	start_codon	72583	72585	.	+	.	transcript_id "AT1G01160.1"; gene_id "AT1G01160"
1	Araport11	CDS	72583	72669	.	+	0	transcript_id "AT1G01160.1"; gene_id "AT1G01160"
1	Araport11	exon	73087	73163	.	+	.	transcript_id "AT1G01160.1"; gene_id "AT1G01160"
1	Araport11	CDS	73087	73163	.	+	0	transcript_id "AT1G01160.1"; gene_id "AT1G01160"
1	Araport11	exon	73287	73395	.	+	.	transcript_id "AT1G01160.1"; gene_id "AT1G01160"
1	Araport11	CDS	73287	73395	.	+	1	transcript_id "AT1G01160.1"; gene_id "AT1G01160"
1	Araport11	exon	73488	73740	.	+	.	transcript_id "AT1G01160.1"; gene_id "AT1G01160"
1	Araport11	CDS	73488	73740	.	+	0	transcript_id "AT1G01160.1"; gene_id "AT1G01160"
1	Araport11	CDS	73822	73883	.	+	2	transcript_id "AT1G01160.1"; gene_id "AT1G01160"
1	Araport11	exon	73822	74096	.	+	.	transcript_id "AT1G01160.1"; gene_id "AT1G01160"
1	Araport11	stop_codon	73881	73883	.	+	.	transcript_id "AT1G01160.1"; gene_id "AT1G01160"
1	Araport11	3UTR	73884	74096	.	+	.	transcript_id "AT1G01160.1"; gene_id "AT1G01160"
1	Araport11	5UTR	72357	72582	.	+	.	transcript_id "AT1G01160.2"; gene_id "AT1G01160"
1	Araport11	exon	72357	72669	.	+	.	transcript_id "AT1G01160.2"; gene_id "AT1G01160"
1	Araport11	start_codon	72583	72585	.	+	.	transcript_id "AT1G01160.2"; gene_id "AT1G01160"
1	Araport11	CDS	72583	72669	.	+	0	transcript_id "AT1G01160.2"; gene_id "AT1G01160"
1	Araport11	exon	72915	73016	.	+	.	transcript_id "AT1G01160.2"; gene_id "AT1G01160"
1	Araport11	CDS	72915	73016	.	+	0	transcript_id "AT1G01160.2"; gene_id "AT1G01160"
1	Araport11	exon	73087	73163	.	+	.	transcript_id "AT1G01160.2"; gene_id "AT1G01160"
1	Araport11	CDS	73087	73163	.	+	0	transcript_id "AT1G01160.2"; gene_id "AT1G01160"
1	Araport11	exon	73287	73395	.	+	.	transcript_id "AT1G01160.2"; gene_id "AT1G01160"
1	Araport11	CDS	73287	73395	.	+	1	transcript_id "AT1G01160.2"; gene_id "AT1G01160"
1	Araport11	exon	73488	73740	.	+	.	transcript_id "AT1G01160.2"; gene_id "AT1G01160"
1	Araport11	CDS	73488	73740	.	+	0	transcript_id "AT1G01160.2"; gene_id "AT1G01160"
1	Araport11	CDS	73822	73883	.	+	2	transcript_id "AT1G01160.2"; gene_id "AT1G01160"
1	Araport11	exon	73822	74096	.	+	.	transcript_id "AT1G01160.2"; gene_id "AT1G01160"
1	Araport11	stop_codon	73881	73883	.	+	.	transcript_id "AT1G01160.2"; gene_id "AT1G01160"
1	Araport11	3UTR	73884	74096	.	+	.	transcript_id "AT1G01160.2"; gene_id "AT1G01160"
1	Araport11	exon	72646	73108	.	-	.	transcript_id "AT1G04007.1"; gene_id "AT1G04007"
1	Araport11	3UTR	73931	74104	.	-	.	transcript_id "AT1G01170.2"; gene_id "AT1G01170"
1	Araport11	exon	73931	74250	.	-	.	transcript_id "AT1G01170.2"; gene_id "AT1G01170"
1	Araport11	CDS	74105	74250	.	-	2	transcript_id "AT1G01170.2"; gene_id "AT1G01170"
1	Araport11	start_codon	74248	74250	.	-	.	transcript_id "AT1G01170.2"; gene_id "AT1G01170"
1	Araport11	stop_codon	74338	74340	.	-	.	transcript_id "AT1G01170.2"; gene_id "AT1G01170"
1	Araport11	CDS	74338	74443	.	-	0	transcript_id "AT1G01170.2"; gene_id "AT1G01170"
1	Araport11	exon	74338	74449	.	-	.	transcript_id "AT1G01170.2"; gene_id "AT1G01170"
1	Araport11	5UTR	74444	74449	.	-	.	transcript_id "AT1G01170.2"; gene_id "AT1G01170"
1	Araport11	exon	74661	74731	.	-	.	transcript_id "AT1G01170.2"; gene_id "AT1G01170"
1	Araport11	5UTR	74661	74731	.	-	.	transcript_id "AT1G01170.2"; gene_id "AT1G01170"
1	Araport11	3UTR	73931	74104	.	-	.	transcript_id "AT1G01170.1"; gene_id "AT1G01170"
1	Araport11	exon	73931	74250	.	-	.	transcript_id "AT1G01170.1"; gene_id "AT1G01170"
1	Araport11	CDS	74105	74250	.	-	2	transcript_id "AT1G01170.1"; gene_id "AT1G01170"
1	Araport11	start_codon	74248	74250	.	-	.	transcript_id "AT1G01170.1"; gene_id "AT1G01170"
1	Araport11	stop_codon	74338	74340	.	-	.	transcript_id "AT1G01170.1"; gene_id "AT1G01170"
1	Araport11	CDS	74338	74443	.	-	0	transcript_id "AT1G01170.1"; gene_id "AT1G01170"
1	Araport11	exon	74338	74455	.	-	.	transcript_id "AT1G01170.1"; gene_id "AT1G01170"
1	Araport11	5UTR	74444	74455	.	-	.	transcript_id "AT1G01170.1"; gene_id "AT1G01170"
1	Araport11	exon	74661	74737	.	-	.	transcript_id "AT1G01170.1"; gene_id "AT1G01170"
1	Araport11	5UTR	74661	74737	.	-	.	transcript_id "AT1G01170.1"; gene_id "AT1G01170"
1	Araport11	exon	74435	74683	.	+	.	transcript_id "AT1G04013.1"; gene_id "AT1G04013"
1	Araport11	5UTR	75390	75632	.	+	.	transcript_id "AT1G01180.1"; gene_id "AT1G01180"
1	Araport11	exon	75390	76845	.	+	.	transcript_id "AT1G01180.1"; gene_id "AT1G01180"
1	Araport11	start_codon	75633	75635	.	+	.	transcript_id "AT1G01180.1"; gene_id "AT1G01180"
1	Araport11	CDS	75633	76556	.	+	0	transcript_id "AT1G01180.1"; gene_id "AT1G01180"
1	Araport11	stop_codon	76554	76556	.	+	.	transcript_id "AT1G01180.1"; gene_id "AT1G01180"
1	Araport11	3UTR	76557	76845	.	+	.	transcript_id "AT1G01180.1"; gene_id "AT1G01180"
1	Araport11	3UTR	82984	83044	.	-	.	transcript_id "AT1G01190.1"; gene_id "AT1G01190"
1	Araport11	exon	82984	83671	.	-	.	transcript_id "AT1G01190.1"; gene_id "AT1G01190"
1	Araport11	CDS	83045	83671	.	-	0	transcript_id "AT1G01190.1"; gene_id "AT1G01190"
1	Araport11	start_codon	83669	83671	.	-	.	transcript_id "AT1G01190.1"; gene_id "AT1G01190"
1	Araport11	stop_codon	83884	83886	.	-	.	transcript_id "AT1G01190.1"; gene_id "AT1G01190"
1	Araport11	exon	83884	84864	.	-	.	transcript_id "AT1G01190.1"; gene_id "AT1G01190"
1	Araport11	CDS	83884	84864	.	-	0	transcript_id "AT1G01190.1"; gene_id "AT1G01190"
1	Araport11	exon	83045	83671	.	-	.	transcript_id "AT1G01190.2"; gene_id "AT1G01190"
1	Araport11	CDS	83045	83671	.	-	0	transcript_id "AT1G01190.2"; gene_id "AT1G01190"
1	Araport11	start_codon	83669	83671	.	-	.	transcript_id "AT1G01190.2"; gene_id "AT1G01190"
1	Araport11	stop_codon	83884	83886	.	-	.	transcript_id "AT1G01190.2"; gene_id "AT1G01190"
1	Araport11	CDS	83884	84879	.	-	0	transcript_id "AT1G01190.2"; gene_id "AT1G01190"
1	Araport11	exon	83884	84946	.	-	.	transcript_id "AT1G01190.2"; gene_id "AT1G01190"
1	Araport11	5UTR	84880	84946	.	-	.	transcript_id "AT1G01190.2"; gene_id "AT1G01190"
1	Araport11	3UTR	86486	86714	.	-	.	transcript_id "AT1G01200.1"; gene_id "AT1G01200"
1	Araport11	exon	86486	87162	.	-	.	transcript_id "AT1G01200.1"; gene_id "AT1G01200"
1	Araport11	CDS	86715	87162	.	-	1	transcript_id "AT1G01200.1"; gene_id "AT1G01200"
1	Araport11	start_codon	87160	87162	.	-	.	transcript_id "AT1G01200.1"; gene_id "AT1G01200"
1	Araport11	stop_codon	87880	87882	.	-	.	transcript_id "AT1G01200.1"; gene_id "AT1G01200"
1	Araport11	CDS	87880	88145	.	-	0	transcript_id "AT1G01200.1"; gene_id "AT1G01200"
1	Araport11	exon	87880	88409	.	-	.	transcript_id "AT1G01200.1"; gene_id "AT1G01200"
1	Araport11	5UTR	88146	88409	.	-	.	transcript_id "AT1G01200.1"; gene_id "AT1G01200"
1	Araport11	exon	88622	88730	.	+	.	transcript_id "AT1G01210.2"; gene_id "AT1G01210"
1	Araport11	5UTR	88622	88730	.	+	.	transcript_id "AT1G01210.2"; gene_id "AT1G01210"
1	Araport11	5UTR	88954	88976	.	+	.	transcript_id "AT1G01210.2"; gene_id "AT1G01210"
1	Araport11	exon	88954	89081	.	+	.	transcript_id "AT1G01210.2"; gene_id "AT1G01210"
1	Araport11	start_codon	88977	88979	.	+	.	transcript_id "AT1G01210.2"; gene_id "AT1G01210"
1	Araport11	CDS	88977	89081	.	+	0	transcript_id "AT1G01210.2"; gene_id "AT1G01210"
1	Araport11	exon	89173	89263	.	+	.	transcript_id "AT1G01210.2"; gene_id "AT1G01210"
1	Araport11	CDS	89173	89263	.	+	0	transcript_id "AT1G01210.2"; gene_id "AT1G01210"
1	Araport11	CDS	89405	89529	.	+	2	transcript_id "AT1G01210.2"; gene_id "AT1G01210"
1	Araport11	exon	89405	89745	.	+	.	transcript_id "AT1G01210.2"; gene_id "AT1G01210"
1	Araport11	stop_codon	89527	89529	.	+	.	transcript_id "AT1G01210.2"; gene_id "AT1G01210"
1	Araport11	3UTR	89530	89745	.	+	.	transcript_id "AT1G01210.2"; gene_id "AT1G01210"
1	Araport11	5UTR	88883	88976	.	+	.	transcript_id "AT1G01210.3"; gene_id "AT1G01210"
1	Araport11	exon	88883	89081	.	+	.	transcript_id "AT1G01210.3"; gene_id "AT1G01210"
1	Araport11	start_codon	88977	88979	.	+	.	transcript_id "AT1G01210.3"; gene_id "AT1G01210"
1	Araport11	CDS	88977	89081	.	+	0	transcript_id "AT1G01210.3"; gene_id "AT1G01210"
1	Araport11	exon	89173	89263	.	+	.	transcript_id "AT1G01210.3"; gene_id "AT1G01210"
1	Araport11	CDS	89173	89263	.	+	0	transcript_id "AT1G01210.3"; gene_id "AT1G01210"
1	Araport11	CDS	89405	89529	.	+	2	transcript_id "AT1G01210.3"; gene_id "AT1G01210"
1	Araport11	exon	89405	89579	.	+	.	transcript_id "AT1G01210.3"; gene_id "AT1G01210"
1	Araport11	stop_codon	89527	89529	.	+	.	transcript_id "AT1G01210.3"; gene_id "AT1G01210"
1	Araport11	3UTR	89530	89579	.	+	.	transcript_id "AT1G01210.3"; gene_id "AT1G01210"
1	Araport11	exon	90162	90502	.	+	.	transcript_id "AT1G01210.3"; gene_id "AT1G01210"
1	Araport11	3UTR	90162	90502	.	+	.	transcript_id "AT1G01210.3"; gene_id "AT1G01210"
1	Araport11	5UTR	88890	88976	.	+	.	transcript_id "AT1G01210.1"; gene_id "AT1G01210"
1	Araport11	exon	88890	89081	.	+	.	transcript_id "AT1G01210.1"; gene_id "AT1G01210"
1	Araport11	start_codon	88977	88979	.	+	.	transcript_id "AT1G01210.1"; gene_id "AT1G01210"
1	Araport11	CDS	88977	89081	.	+	0	transcript_id "AT1G01210.1"; gene_id "AT1G01210"
1	Araport11	exon	89173	89263	.	+	.	transcript_id "AT1G01210.1"; gene_id "AT1G01210"
1	Araport11	CDS	89173	89263	.	+	0	transcript_id "AT1G01210.1"; gene_id "AT1G01210"
1	Araport11	CDS	89405	89529	.	+	2	transcript_id "AT1G01210.1"; gene_id "AT1G01210"
1	Araport11	exon	89405	89745	.	+	.	transcript_id "AT1G01210.1"; gene_id "AT1G01210"
1	Araport11	stop_codon	89527	89529	.	+	.	transcript_id "AT1G01210.1"; gene_id "AT1G01210"
1	Araport11	3UTR	89530	89745	.	+	.	transcript_id "AT1G01210.1"; gene_id "AT1G01210"
1	Araport11	exon	90169	90401	.	-	.	transcript_id "AT1G04017.1"; gene_id "AT1G04017"
1	Araport11	exon	91342	91633	.	+	.	transcript_id "AT1G01220.4"; gene_id "AT1G01220"
1	Araport11	5UTR	91342	91633	.	+	.	transcript_id "AT1G01220.4"; gene_id "AT1G01220"
1	Araport11	exon	91743	92089	.	+	.	transcript_id "AT1G01220.4"; gene_id "AT1G01220"
1	Araport11	5UTR	91743	92089	.	+	.	transcript_id "AT1G01220.4"; gene_id "AT1G01220"
1	Araport11	start_codon	92270	92272	.	+	.	transcript_id "AT1G01220.4"; gene_id "AT1G01220"
1	Araport11	exon	92270	92501	.	+	.	transcript_id "AT1G01220.4"; gene_id "AT1G01220"
1	Araport11	CDS	92270	92501	.	+	0	transcript_id "AT1G01220.4"; gene_id "AT1G01220"
1	Araport11	exon	92569	92933	.	+	.	transcript_id "AT1G01220.4"; gene_id "AT1G01220"
1	Araport11	CDS	92569	92933	.	+	2	transcript_id "AT1G01220.4"; gene_id "AT1G01220"
1	Araport11	exon	93045	93171	.	+	.	transcript_id "AT1G01220.4"; gene_id "AT1G01220"
1	Araport11	CDS	93045	93171	.	+	0	transcript_id "AT1G01220.4"; gene_id "AT1G01220"
1	Araport11	exon	93271	94281	.	+	.	transcript_id "AT1G01220.4"; gene_id "AT1G01220"
1	Araport11	CDS	93271	94281	.	+	2	transcript_id "AT1G01220.4"; gene_id "AT1G01220"
1	Araport11	exon	94357	95075	.	+	.	transcript_id "AT1G01220.4"; gene_id "AT1G01220"
1	Araport11	CDS	94357	95075	.	+	2	transcript_id "AT1G01220.4"; gene_id "AT1G01220"
1	Araport11	CDS	95160	95552	.	+	0	transcript_id "AT1G01220.4"; gene_id "AT1G01220"
1	Araport11	exon	95160	95681	.	+	.	transcript_id "AT1G01220.4"; gene_id "AT1G01220"
1	Araport11	stop_codon	95550	95552	.	+	.	transcript_id "AT1G01220.4"; gene_id "AT1G01220"
1	Araport11	3UTR	95553	95681	.	+	.	transcript_id "AT1G01220.4"; gene_id "AT1G01220"
1	Araport11	exon	91342	91633	.	+	.	transcript_id "AT1G01220.1"; gene_id "AT1G01220"
1	Araport11	5UTR	91342	91633	.	+	.	transcript_id "AT1G01220.1"; gene_id "AT1G01220"
1	Araport11	5UTR	91743	91749	.	+	.	transcript_id "AT1G01220.1"; gene_id "AT1G01220"
1	Araport11	exon	91743	92070	.	+	.	transcript_id "AT1G01220.1"; gene_id "AT1G01220"
1	Araport11	start_codon	91750	91752	.	+	.	transcript_id "AT1G01220.1"; gene_id "AT1G01220"
1	Araport11	CDS	91750	92070	.	+	0	transcript_id "AT1G01220.1"; gene_id "AT1G01220"
1	Araport11	exon	92270	92501	.	+	.	transcript_id "AT1G01220.1"; gene_id "AT1G01220"
1	Araport11	CDS	92270	92501	.	+	0	transcript_id "AT1G01220.1"; gene_id "AT1G01220"
1	Araport11	exon	92569	92933	.	+	.	transcript_id "AT1G01220.1"; gene_id "AT1G01220"
1	Araport11	CDS	92569	92933	.	+	2	transcript_id "AT1G01220.1"; gene_id "AT1G01220"
1	Araport11	exon	93045	93171	.	+	.	transcript_id "AT1G01220.1"; gene_id "AT1G01220"
1	Araport11	CDS	93045	93171	.	+	0	transcript_id "AT1G01220.1"; gene_id "AT1G01220"
1	Araport11	exon	93271	94281	.	+	.	transcript_id "AT1G01220.1"; gene_id "AT1G01220"
1	Araport11	CDS	93271	94281	.	+	2	transcript_id "AT1G01220.1"; gene_id "AT1G01220"
1	Araport11	exon	94357	95075	.	+	.	transcript_id "AT1G01220.1"; gene_id "AT1G01220"
1	Araport11	CDS	94357	95075	.	+	2	transcript_id "AT1G01220.1"; gene_id "AT1G01220"
1	Araport11	CDS	95160	95552	.	+	0	transcript_id "AT1G01220.1"; gene_id "AT1G01220"
1	Araport11	exon	95160	95681	.	+	.	transcript_id "AT1G01220.1"; gene_id "AT1G01220"
1	Araport11	stop_codon	95550	95552	.	+	.	transcript_id "AT1G01220.1"; gene_id "AT1G01220"
1	Araport11	3UTR	95553	95681	.	+	.	transcript_id "AT1G01220.1"; gene_id "AT1G01220"
1	Araport11	exon	91342	91633	.	+	.	transcript_id "AT1G01220.3"; gene_id "AT1G01220"
1	Araport11	5UTR	91342	91633	.	+	.	transcript_id "AT1G01220.3"; gene_id "AT1G01220"
1	Araport11	5UTR	91743	92245	.	+	.	transcript_id "AT1G01220.3"; gene_id "AT1G01220"
1	Araport11	exon	91743	92501	.	+	.	transcript_id "AT1G01220.3"; gene_id "AT1G01220"
1	Araport11	start_codon	92246	92248	.	+	.	transcript_id "AT1G01220.3"; gene_id "AT1G01220"
1	Araport11	CDS	92246	92501	.	+	0	transcript_id "AT1G01220.3"; gene_id "AT1G01220"
1	Araport11	exon	92569	92933	.	+	.	transcript_id "AT1G01220.3"; gene_id "AT1G01220"
1	Araport11	CDS	92569	92933	.	+	2	transcript_id "AT1G01220.3"; gene_id "AT1G01220"
1	Araport11	exon	93045	93171	.	+	.	transcript_id "AT1G01220.3"; gene_id "AT1G01220"
1	Araport11	CDS	93045	93171	.	+	0	transcript_id "AT1G01220.3"; gene_id "AT1G01220"
1	Araport11	exon	93271	94281	.	+	.	transcript_id "AT1G01220.3"; gene_id "AT1G01220"
1	Araport11	CDS	93271	94281	.	+	2	transcript_id "AT1G01220.3"; gene_id "AT1G01220"
1	Araport11	exon	94357	95075	.	+	.	transcript_id "AT1G01220.3"; gene_id "AT1G01220"
1	Araport11	CDS	94357	95075	.	+	2	transcript_id "AT1G01220.3"; gene_id "AT1G01220"
1	Araport11	CDS	95160	95552	.	+	0	transcript_id "AT1G01220.3"; gene_id "AT1G01220"
1	Araport11	exon	95160	95681	.	+	.	transcript_id "AT1G01220.3"; gene_id "AT1G01220"
1	Araport11	stop_codon	95550	95552	.	+	.	transcript_id "AT1G01220.3"; gene_id "AT1G01220"
1	Araport11	3UTR	95553	95681	.	+	.	transcript_id "AT1G01220.3"; gene_id "AT1G01220"
1	Araport11	exon	91342	91633	.	+	.	transcript_id "AT1G01220.2"; gene_id "AT1G01220"
1	Araport11	5UTR	91342	91633	.	+	.	transcript_id "AT1G01220.2"; gene_id "AT1G01220"
1	Araport11	5UTR	91743	92582	.	+	.	transcript_id "AT1G01220.2"; gene_id "AT1G01220"
1	Araport11	exon	91743	92933	.	+	.	transcript_id "AT1G01220.2"; gene_id "AT1G01220"
1	Araport11	start_codon	92583	92585	.	+	.	transcript_id "AT1G01220.2"; gene_id "AT1G01220"
1	Araport11	CDS	92583	92933	.	+	0	transcript_id "AT1G01220.2"; gene_id "AT1G01220"
1	Araport11	exon	93045	93171	.	+	.	transcript_id "AT1G01220.2"; gene_id "AT1G01220"
1	Araport11	CDS	93045	93171	.	+	0	transcript_id "AT1G01220.2"; gene_id "AT1G01220"
1	Araport11	exon	93271	94281	.	+	.	transcript_id "AT1G01220.2"; gene_id "AT1G01220"
1	Araport11	CDS	93271	94281	.	+	2	transcript_id "AT1G01220.2"; gene_id "AT1G01220"
1	Araport11	exon	94357	95075	.	+	.	transcript_id "AT1G01220.2"; gene_id "AT1G01220"
1	Araport11	CDS	94357	95075	.	+	2	transcript_id "AT1G01220.2"; gene_id "AT1G01220"
1	Araport11	CDS	95160	95552	.	+	0	transcript_id "AT1G01220.2"; gene_id "AT1G01220"
1	Araport11	exon	95160	95681	.	+	.	transcript_id "AT1G01220.2"; gene_id "AT1G01220"
1	Araport11	stop_codon	95550	95552	.	+	.	transcript_id "AT1G01220.2"; gene_id "AT1G01220"
1	Araport11	3UTR	95553	95681	.	+	.	transcript_id "AT1G01220.2"; gene_id "AT1G01220"
1	Araport11	exon	91376	91633	.	+	.	transcript_id "AT1G01220.6"; gene_id "AT1G01220"
1	Araport11	5UTR	91376	91633	.	+	.	transcript_id "AT1G01220.6"; gene_id "AT1G01220"
1	Araport11	exon	91743	92070	.	+	.	transcript_id "AT1G01220.6"; gene_id "AT1G01220"
1	Araport11	5UTR	91743	92070	.	+	.	transcript_id "AT1G01220.6"; gene_id "AT1G01220"
1	Araport11	5UTR	92270	92582	.	+	.	transcript_id "AT1G01220.6"; gene_id "AT1G01220"
1	Araport11	exon	92270	92933	.	+	.	transcript_id "AT1G01220.6"; gene_id "AT1G01220"
1	Araport11	start_codon	92583	92585	.	+	.	transcript_id "AT1G01220.6"; gene_id "AT1G01220"
1	Araport11	CDS	92583	92933	.	+	0	transcript_id "AT1G01220.6"; gene_id "AT1G01220"
1	Araport11	exon	93045	93171	.	+	.	transcript_id "AT1G01220.6"; gene_id "AT1G01220"
1	Araport11	CDS	93045	93171	.	+	0	transcript_id "AT1G01220.6"; gene_id "AT1G01220"
1	Araport11	exon	93271	94281	.	+	.	transcript_id "AT1G01220.6"; gene_id "AT1G01220"
1	Araport11	CDS	93271	94281	.	+	2	transcript_id "AT1G01220.6"; gene_id "AT1G01220"
1	Araport11	exon	94357	95075	.	+	.	transcript_id "AT1G01220.6"; gene_id "AT1G01220"
1	Araport11	CDS	94357	95075	.	+	2	transcript_id "AT1G01220.6"; gene_id "AT1G01220"
1	Araport11	CDS	95160	95552	.	+	0	transcript_id "AT1G01220.6"; gene_id "AT1G01220"
1	Araport11	exon	95160	95674	.	+	.	transcript_id "AT1G01220.6"; gene_id "AT1G01220"
1	Araport11	stop_codon	95550	95552	.	+	.	transcript_id "AT1G01220.6"; gene_id "AT1G01220"
1	Araport11	3UTR	95553	95674	.	+	.	transcript_id "AT1G01220.6"; gene_id "AT1G01220"
1	Araport11	exon	91376	91633	.	+	.	transcript_id "AT1G01220.5"; gene_id "AT1G01220"
1	Araport11	5UTR	91376	91633	.	+	.	transcript_id "AT1G01220.5"; gene_id "AT1G01220"
1	Araport11	exon	91743	92089	.	+	.	transcript_id "AT1G01220.5"; gene_id "AT1G01220"
1	Araport11	5UTR	91743	92089	.	+	.	transcript_id "AT1G01220.5"; gene_id "AT1G01220"
1	Araport11	5UTR	92270	92582	.	+	.	transcript_id "AT1G01220.5"; gene_id "AT1G01220"
1	Araport11	exon	92270	92933	.	+	.	transcript_id "AT1G01220.5"; gene_id "AT1G01220"
1	Araport11	start_codon	92583	92585	.	+	.	transcript_id "AT1G01220.5"; gene_id "AT1G01220"
1	Araport11	CDS	92583	92933	.	+	0	transcript_id "AT1G01220.5"; gene_id "AT1G01220"
1	Araport11	exon	93045	93171	.	+	.	transcript_id "AT1G01220.5"; gene_id "AT1G01220"
1	Araport11	CDS	93045	93171	.	+	0	transcript_id "AT1G01220.5"; gene_id "AT1G01220"
1	Araport11	exon	93271	94281	.	+	.	transcript_id "AT1G01220.5"; gene_id "AT1G01220"
1	Araport11	CDS	93271	94281	.	+	2	transcript_id "AT1G01220.5"; gene_id "AT1G01220"
1	Araport11	exon	94357	95075	.	+	.	transcript_id "AT1G01220.5"; gene_id "AT1G01220"
1	Araport11	CDS	94357	95075	.	+	2	transcript_id "AT1G01220.5"; gene_id "AT1G01220"
1	Araport11	CDS	95160	95552	.	+	0	transcript_id "AT1G01220.5"; gene_id "AT1G01220"
1	Araport11	exon	95160	95676	.	+	.	transcript_id "AT1G01220.5"; gene_id "AT1G01220"
1	Araport11	stop_codon	95550	95552	.	+	.	transcript_id "AT1G01220.5"; gene_id "AT1G01220"
1	Araport11	3UTR	95553	95676	.	+	.	transcript_id "AT1G01220.5"; gene_id "AT1G01220"
1	Araport11	5UTR	91642	91749	.	+	.	transcript_id "AT1G01220.7"; gene_id "AT1G01220"
1	Araport11	exon	91642	92070	.	+	.	transcript_id "AT1G01220.7"; gene_id "AT1G01220"
1	Araport11	start_codon	91750	91752	.	+	.	transcript_id "AT1G01220.7"; gene_id "AT1G01220"
1	Araport11	CDS	91750	92070	.	+	0	transcript_id "AT1G01220.7"; gene_id "AT1G01220"
1	Araport11	exon	92270	92501	.	+	.	transcript_id "AT1G01220.7"; gene_id "AT1G01220"
1	Araport11	CDS	92270	92501	.	+	0	transcript_id "AT1G01220.7"; gene_id "AT1G01220"
1	Araport11	exon	92569	92933	.	+	.	transcript_id "AT1G01220.7"; gene_id "AT1G01220"
1	Araport11	CDS	92569	92933	.	+	2	transcript_id "AT1G01220.7"; gene_id "AT1G01220"
1	Araport11	exon	93045	93171	.	+	.	transcript_id "AT1G01220.7"; gene_id "AT1G01220"
1	Araport11	CDS	93045	93171	.	+	0	transcript_id "AT1G01220.7"; gene_id "AT1G01220"
1	Araport11	exon	93271	94281	.	+	.	transcript_id "AT1G01220.7"; gene_id "AT1G01220"
1	Araport11	CDS	93271	94281	.	+	2	transcript_id "AT1G01220.7"; gene_id "AT1G01220"
1	Araport11	exon	94357	95075	.	+	.	transcript_id "AT1G01220.7"; gene_id "AT1G01220"
1	Araport11	CDS	94357	95075	.	+	2	transcript_id "AT1G01220.7"; gene_id "AT1G01220"
1	Araport11	CDS	95160	95552	.	+	0	transcript_id "AT1G01220.7"; gene_id "AT1G01220"
1	Araport11	exon	95160	95674	.	+	.	transcript_id "AT1G01220.7"; gene_id "AT1G01220"
1	Araport11	stop_codon	95550	95552	.	+	.	transcript_id "AT1G01220.7"; gene_id "AT1G01220"
1	Araport11	3UTR	95553	95674	.	+	.	transcript_id "AT1G01220.7"; gene_id "AT1G01220"
1	Araport11	5UTR	91692	92245	.	+	.	transcript_id "AT1G01220.8"; gene_id "AT1G01220"
1	Araport11	exon	91692	92501	.	+	.	transcript_id "AT1G01220.8"; gene_id "AT1G01220"
1	Araport11	start_codon	92246	92248	.	+	.	transcript_id "AT1G01220.8"; gene_id "AT1G01220"
1	Araport11	CDS	92246	92501	.	+	0	transcript_id "AT1G01220.8"; gene_id "AT1G01220"
1	Araport11	exon	92569	92933	.	+	.	transcript_id "AT1G01220.8"; gene_id "AT1G01220"
1	Araport11	CDS	92569	92933	.	+	2	transcript_id "AT1G01220.8"; gene_id "AT1G01220"
1	Araport11	exon	93045	93171	.	+	.	transcript_id "AT1G01220.8"; gene_id "AT1G01220"
1	Araport11	CDS	93045	93171	.	+	0	transcript_id "AT1G01220.8"; gene_id "AT1G01220"
1	Araport11	exon	93271	94281	.	+	.	transcript_id "AT1G01220.8"; gene_id "AT1G01220"
1	Araport11	CDS	93271	94281	.	+	2	transcript_id "AT1G01220.8"; gene_id "AT1G01220"
1	Araport11	exon	94357	95075	.	+	.	transcript_id "AT1G01220.8"; gene_id "AT1G01220"
1	Araport11	CDS	94357	95075	.	+	2	transcript_id "AT1G01220.8"; gene_id "AT1G01220"
1	Araport11	CDS	95160	95552	.	+	0	transcript_id "AT1G01220.8"; gene_id "AT1G01220"
1	Araport11	exon	95160	95681	.	+	.	transcript_id "AT1G01220.8"; gene_id "AT1G01220"
1	Araport11	stop_codon	95550	95552	.	+	.	transcript_id "AT1G01220.8"; gene_id "AT1G01220"
1	Araport11	3UTR	95553	95681	.	+	.	transcript_id "AT1G01220.8"; gene_id "AT1G01220"
1	Araport11	exon	91356	91685	.	-	.	transcript_id "AT1G04023.1"; gene_id "AT1G04023"
1	Araport11	5UTR	95935	96063	.	+	.	transcript_id "AT1G01225.1"; gene_id "AT1G01225"
1	Araport11	exon	95935	96157	.	+	.	transcript_id "AT1G01225.1"; gene_id "AT1G01225"
1	Araport11	start_codon	96064	96066	.	+	.	transcript_id "AT1G01225.1"; gene_id "AT1G01225"
1	Araport11	CDS	96064	96157	.	+	0	transcript_id "AT1G01225.1"; gene_id "AT1G01225"
1	Araport11	CDS	96554	97242	.	+	2	transcript_id "AT1G01225.1"; gene_id "AT1G01225"
1	Araport11	exon	96554	97407	.	+	.	transcript_id "AT1G01225.1"; gene_id "AT1G01225"
1	Araport11	stop_codon	97240	97242	.	+	.	transcript_id "AT1G01225.1"; gene_id "AT1G01225"
1	Araport11	3UTR	97243	97407	.	+	.	transcript_id "AT1G01225.1"; gene_id "AT1G01225"
1	Araport11	5UTR	97412	97619	.	+	.	transcript_id "AT1G01230.1"; gene_id "AT1G01230"
1	Araport11	exon	97412	97805	.	+	.	transcript_id "AT1G01230.1"; gene_id "AT1G01230"
1	Araport11	start_codon	97620	97622	.	+	.	transcript_id "AT1G01230.1"; gene_id "AT1G01230"
1	Araport11	CDS	97620	97805	.	+	0	transcript_id "AT1G01230.1"; gene_id "AT1G01230"
1	Araport11	exon	98457	98605	.	+	.	transcript_id "AT1G01230.1"; gene_id "AT1G01230"
1	Araport11	CDS	98457	98605	.	+	0	transcript_id "AT1G01230.1"; gene_id "AT1G01230"
1	Araport11	CDS	98908	99046	.	+	1	transcript_id "AT1G01230.1"; gene_id "AT1G01230"
1	Araport11	exon	98908	99240	.	+	.	transcript_id "AT1G01230.1"; gene_id "AT1G01230"
1	Araport11	stop_codon	99044	99046	.	+	.	transcript_id "AT1G01230.1"; gene_id "AT1G01230"
1	Araport11	3UTR	99047	99240	.	+	.	transcript_id "AT1G01230.1"; gene_id "AT1G01230"
1	Araport11	exon	99865	100031	.	+	.	transcript_id "AT1G01240.4"; gene_id "AT1G01240"
1	Araport11	5UTR	99865	100031	.	+	.	transcript_id "AT1G01240.4"; gene_id "AT1G01240"
1	Araport11	exon	100111	100220	.	+	.	transcript_id "AT1G01240.4"; gene_id "AT1G01240"
1	Araport11	5UTR	100111	100220	.	+	.	transcript_id "AT1G01240.4"; gene_id "AT1G01240"
1	Araport11	5UTR	100657	100682	.	+	.	transcript_id "AT1G01240.4"; gene_id "AT1G01240"
1	Araport11	exon	100657	101840	.	+	.	transcript_id "AT1G01240.4"; gene_id "AT1G01240"
1	Araport11	start_codon	100683	100685	.	+	.	transcript_id "AT1G01240.4"; gene_id "AT1G01240"
1	Araport11	CDS	100683	101678	.	+	0	transcript_id "AT1G01240.4"; gene_id "AT1G01240"
1	Araport11	stop_codon	101676	101678	.	+	.	transcript_id "AT1G01240.4"; gene_id "AT1G01240"
1	Araport11	3UTR	101679	101840	.	+	.	transcript_id "AT1G01240.4"; gene_id "AT1G01240"
1	Araport11	exon	99866	100220	.	+	.	transcript_id "AT1G01240.2"; gene_id "AT1G01240"
1	Araport11	5UTR	99866	100220	.	+	.	transcript_id "AT1G01240.2"; gene_id "AT1G01240"
1	Araport11	5UTR	100657	100682	.	+	.	transcript_id "AT1G01240.2"; gene_id "AT1G01240"
1	Araport11	exon	100657	101987	.	+	.	transcript_id "AT1G01240.2"; gene_id "AT1G01240"
1	Araport11	start_codon	100683	100685	.	+	.	transcript_id "AT1G01240.2"; gene_id "AT1G01240"
1	Araport11	CDS	100683	101678	.	+	0	transcript_id "AT1G01240.2"; gene_id "AT1G01240"
1	Araport11	stop_codon	101676	101678	.	+	.	transcript_id "AT1G01240.2"; gene_id "AT1G01240"
1	Araport11	3UTR	101679	101987	.	+	.	transcript_id "AT1G01240.2"; gene_id "AT1G01240"
1	Araport11	exon	99866	100031	.	+	.	transcript_id "AT1G01240.1"; gene_id "AT1G01240"
1	Araport11	5UTR	99866	100031	.	+	.	transcript_id "AT1G01240.1"; gene_id "AT1G01240"
1	Araport11	5UTR	100657	100682	.	+	.	transcript_id "AT1G01240.1"; gene_id "AT1G01240"
1	Araport11	exon	100657	101987	.	+	.	transcript_id "AT1G01240.1"; gene_id "AT1G01240"
1	Araport11	start_codon	100683	100685	.	+	.	transcript_id "AT1G01240.1"; gene_id "AT1G01240"
1	Araport11	CDS	100683	101678	.	+	0	transcript_id "AT1G01240.1"; gene_id "AT1G01240"
1	Araport11	stop_codon	101676	101678	.	+	.	transcript_id "AT1G01240.1"; gene_id "AT1G01240"
1	Araport11	3UTR	101679	101987	.	+	.	transcript_id "AT1G01240.1"; gene_id "AT1G01240"
1	Araport11	5UTR	99866	100682	.	+	.	transcript_id "AT1G01240.3"; gene_id "AT1G01240"
1	Araport11	exon	99866	101987	.	+	.	transcript_id "AT1G01240.3"; gene_id "AT1G01240"
1	Araport11	start_codon	100683	100685	.	+	.	transcript_id "AT1G01240.3"; gene_id "AT1G01240"
1	Araport11	CDS	100683	101678	.	+	0	transcript_id "AT1G01240.3"; gene_id "AT1G01240"
1	Araport11	stop_codon	101676	101678	.	+	.	transcript_id "AT1G01240.3"; gene_id "AT1G01240"
1	Araport11	3UTR	101679	101987	.	+	.	transcript_id "AT1G01240.3"; gene_id "AT1G01240"
1	Araport11	exon	99872	100031	.	+	.	transcript_id "AT1G01240.5"; gene_id "AT1G01240"
1	Araport11	5UTR	99872	100031	.	+	.	transcript_id "AT1G01240.5"; gene_id "AT1G01240"
1	Araport11	5UTR	100111	100682	.	+	.	transcript_id "AT1G01240.5"; gene_id "AT1G01240"
1	Araport11	exon	100111	101882	.	+	.	transcript_id "AT1G01240.5"; gene_id "AT1G01240"
1	Araport11	start_codon	100683	100685	.	+	.	transcript_id "AT1G01240.5"; gene_id "AT1G01240"
1	Araport11	CDS	100683	101678	.	+	0	transcript_id "AT1G01240.5"; gene_id "AT1G01240"
1	Araport11	stop_codon	101676	101678	.	+	.	transcript_id "AT1G01240.5"; gene_id "AT1G01240"
1	Araport11	3UTR	101679	101882	.	+	.	transcript_id "AT1G01240.5"; gene_id "AT1G01240"
1	Araport11	3UTR	104440	104730	.	-	.	transcript_id "AT1G01250.1"; gene_id "AT1G01250"
1	Araport11	exon	104440	105330	.	-	.	transcript_id "AT1G01250.1"; gene_id "AT1G01250"
1	Araport11	stop_codon	104731	104733	.	-	.	transcript_id "AT1G01250.1"; gene_id "AT1G01250"
1	Araport11	CDS	104731	105309	.	-	0	transcript_id "AT1G01250.1"; gene_id "AT1G01250"
1	Araport11	start_codon	105307	105309	.	-	.	transcript_id "AT1G01250.1"; gene_id "AT1G01250"
1	Araport11	5UTR	105310	105330	.	-	.	transcript_id "AT1G01250.1"; gene_id "AT1G01250"
1	Araport11	exon	108946	109330	.	+	.	transcript_id "AT1G01260.3"; gene_id "AT1G01260"
1	Araport11	5UTR	108946	109330	.	+	.	transcript_id "AT1G01260.3"; gene_id "AT1G01260"
1	Araport11	5UTR	109406	109594	.	+	.	transcript_id "AT1G01260.3"; gene_id "AT1G01260"
1	Araport11	exon	109406	111699	.	+	.	transcript_id "AT1G01260.3"; gene_id "AT1G01260"
1	Araport11	start_codon	109595	109597	.	+	.	transcript_id "AT1G01260.3"; gene_id "AT1G01260"
1	Araport11	CDS	109595	111367	.	+	0	transcript_id "AT1G01260.3"; gene_id "AT1G01260"
1	Araport11	stop_codon	111365	111367	.	+	.	transcript_id "AT1G01260.3"; gene_id "AT1G01260"
1	Araport11	3UTR	111368	111699	.	+	.	transcript_id "AT1G01260.3"; gene_id "AT1G01260"
1	Araport11	5UTR	108991	109594	.	+	.	transcript_id "AT1G01260.1"; gene_id "AT1G01260"
1	Araport11	exon	108991	111699	.	+	.	transcript_id "AT1G01260.1"; gene_id "AT1G01260"
1	Araport11	start_codon	109595	109597	.	+	.	transcript_id "AT1G01260.1"; gene_id "AT1G01260"
1	Araport11	CDS	109595	111367	.	+	0	transcript_id "AT1G01260.1"; gene_id "AT1G01260"
1	Araport11	stop_codon	111365	111367	.	+	.	transcript_id "AT1G01260.1"; gene_id "AT1G01260"
1	Araport11	3UTR	111368	111699	.	+	.	transcript_id "AT1G01260.1"; gene_id "AT1G01260"
1	Araport11	exon	109076	109330	.	+	.	transcript_id "AT1G01260.2"; gene_id "AT1G01260"
1	Araport11	5UTR	109076	109330	.	+	.	transcript_id "AT1G01260.2"; gene_id "AT1G01260"
1	Araport11	5UTR	109413	109594	.	+	.	transcript_id "AT1G01260.2"; gene_id "AT1G01260"
1	Araport11	exon	109413	111535	.	+	.	transcript_id "AT1G01260.2"; gene_id "AT1G01260"
1	Araport11	start_codon	109595	109597	.	+	.	transcript_id "AT1G01260.2"; gene_id "AT1G01260"
1	Araport11	CDS	109595	111367	.	+	0	transcript_id "AT1G01260.2"; gene_id "AT1G01260"
1	Araport11	stop_codon	111365	111367	.	+	.	transcript_id "AT1G01260.2"; gene_id "AT1G01260"
1	Araport11	3UTR	111368	111535	.	+	.	transcript_id "AT1G01260.2"; gene_id "AT1G01260"
1	Araport11	exon	111890	111961	72	-	.	transcript_id "AT1G01270.1"; gene_id "AT1G01270"
1	Araport11	5UTR	112263	112289	.	+	.	transcript_id "AT1G01280.1"; gene_id "AT1G01280"
1	Araport11	exon	112263	113195	.	+	.	transcript_id "AT1G01280.1"; gene_id "AT1G01280"
1	Araport11	start_codon	112290	112292	.	+	.	transcript_id "AT1G01280.1"; gene_id "AT1G01280"
1	Araport11	CDS	112290	113195	.	+	0	transcript_id "AT1G01280.1"; gene_id "AT1G01280"
1	Araport11	CDS	113279	113905	.	+	0	transcript_id "AT1G01280.1"; gene_id "AT1G01280"
1	Araport11	exon	113279	113947	.	+	.	transcript_id "AT1G01280.1"; gene_id "AT1G01280"
1	Araport11	stop_codon	113903	113905	.	+	.	transcript_id "AT1G01280.1"; gene_id "AT1G01280"
1	Araport11	3UTR	113906	113947	.	+	.	transcript_id "AT1G01280.1"; gene_id "AT1G01280"
1	Araport11	5UTR	114202	114298	.	+	.	transcript_id "AT1G01290.1"; gene_id "AT1G01290"
1	Araport11	exon	114202	114433	.	+	.	transcript_id "AT1G01290.1"; gene_id "AT1G01290"
1	Araport11	start_codon	114299	114301	.	+	.	transcript_id "AT1G01290.1"; gene_id "AT1G01290"
1	Araport11	CDS	114299	114433	.	+	0	transcript_id "AT1G01290.1"; gene_id "AT1G01290"
1	Araport11	CDS	114619	115296	.	+	0	transcript_id "AT1G01290.1"; gene_id "AT1G01290"
1	Araport11	exon	114619	116407	.	+	.	transcript_id "AT1G01290.1"; gene_id "AT1G01290"
1	Araport11	stop_codon	115294	115296	.	+	.	transcript_id "AT1G01290.1"; gene_id "AT1G01290"
1	Araport11	3UTR	115297	116407	.	+	.	transcript_id "AT1G01290.1"; gene_id "AT1G01290"
1	Araport11	5UTR	114202	114298	.	+	.	transcript_id "AT1G01290.2"; gene_id "AT1G01290"
1	Araport11	exon	114202	114433	.	+	.	transcript_id "AT1G01290.2"; gene_id "AT1G01290"
1	Araport11	start_codon	114299	114301	.	+	.	transcript_id "AT1G01290.2"; gene_id "AT1G01290"
1	Araport11	CDS	114299	114433	.	+	0	transcript_id "AT1G01290.2"; gene_id "AT1G01290"
1	Araport11	CDS	114619	115296	.	+	0	transcript_id "AT1G01290.2"; gene_id "AT1G01290"
1	Araport11	exon	114619	115339	.	+	.	transcript_id "AT1G01290.2"; gene_id "AT1G01290"
1	Araport11	stop_codon	115294	115296	.	+	.	transcript_id "AT1G01290.2"; gene_id "AT1G01290"
1	Araport11	3UTR	115297	115339	.	+	.	transcript_id "AT1G01290.2"; gene_id "AT1G01290"
1	Araport11	exon	115961	116407	.	+	.	transcript_id "AT1G01290.2"; gene_id "AT1G01290"
1	Araport11	3UTR	115961	116407	.	+	.	transcript_id "AT1G01290.2"; gene_id "AT1G01290"
1	Araport11	5UTR	116784	117064	.	+	.	transcript_id "AT1G01300.1"; gene_id "AT1G01300"
1	Araport11	exon	116784	118845	.	+	.	transcript_id "AT1G01300.1"; gene_id "AT1G01300"
1	Araport11	start_codon	117065	117067	.	+	.	transcript_id "AT1G01300.1"; gene_id "AT1G01300"
1	Araport11	CDS	117065	118522	.	+	0	transcript_id "AT1G01300.1"; gene_id "AT1G01300"
1	Araport11	stop_codon	118520	118522	.	+	.	transcript_id "AT1G01300.1"; gene_id "AT1G01300"
1	Araport11	3UTR	118523	118845	.	+	.	transcript_id "AT1G01300.1"; gene_id "AT1G01300"
1	Araport11	5UTR	119381	119428	.	+	.	transcript_id "AT1G01305.1"; gene_id "AT1G01305"
1	Araport11	exon	119381	119997	.	+	.	transcript_id "AT1G01305.1"; gene_id "AT1G01305"
1	Araport11	start_codon	119429	119431	.	+	.	transcript_id "AT1G01305.1"; gene_id "AT1G01305"
1	Araport11	CDS	119429	119854	.	+	0	transcript_id "AT1G01305.1"; gene_id "AT1G01305"
1	Araport11	stop_codon	119852	119854	.	+	.	transcript_id "AT1G01305.1"; gene_id "AT1G01305"
1	Araport11	3UTR	119855	119997	.	+	.	transcript_id "AT1G01305.1"; gene_id "AT1G01305"
1	Araport11	5UTR	120154	120220	.	+	.	transcript_id "AT1G01310.1"; gene_id "AT1G01310"
1	Araport11	exon	120154	121130	.	+	.	transcript_id "AT1G01310.1"; gene_id "AT1G01310"
1	Araport11	start_codon	120221	120223	.	+	.	transcript_id "AT1G01310.1"; gene_id "AT1G01310"
1	Araport11	CDS	120221	120946	.	+	0	transcript_id "AT1G01310.1"; gene_id "AT1G01310"
1	Araport11	stop_codon	120944	120946	.	+	.	transcript_id "AT1G01310.1"; gene_id "AT1G01310"
1	Araport11	3UTR	120947	121130	.	+	.	transcript_id "AT1G01310.1"; gene_id "AT1G01310"
1	Araport11	exon	121067	121406	.	-	.	transcript_id "AT1G01320.3"; gene_id "AT1G01320"
1	Araport11	3UTR	121067	121406	.	-	.	transcript_id "AT1G01320.3"; gene_id "AT1G01320"
1	Araport11	3UTR	121493	121581	.	-	.	transcript_id "AT1G01320.3"; gene_id "AT1G01320"
1	Araport11	exon	121493	123501	.	-	.	transcript_id "AT1G01320.3"; gene_id "AT1G01320"
1	Araport11	CDS	121582	123501	.	-	0	transcript_id "AT1G01320.3"; gene_id "AT1G01320"
1	Araport11	start_codon	123499	123501	.	-	.	transcript_id "AT1G01320.3"; gene_id "AT1G01320"
1	Araport11	exon	123579	123669	.	-	.	transcript_id "AT1G01320.3"; gene_id "AT1G01320"
1	Araport11	CDS	123579	123669	.	-	1	transcript_id "AT1G01320.3"; gene_id "AT1G01320"
1	Araport11	exon	123785	123897	.	-	.	transcript_id "AT1G01320.3"; gene_id "AT1G01320"
1	Araport11	CDS	123785	123897	.	-	0	transcript_id "AT1G01320.3"; gene_id "AT1G01320"
1	Araport11	exon	123992	124123	.	-	.	transcript_id "AT1G01320.3"; gene_id "AT1G01320"
1	Araport11	CDS	123992	124123	.	-	0	transcript_id "AT1G01320.3"; gene_id "AT1G01320"
1	Araport11	exon	124211	124394	.	-	.	transcript_id "AT1G01320.3"; gene_id "AT1G01320"
1	Araport11	CDS	124211	124394	.	-	1	transcript_id "AT1G01320.3"; gene_id "AT1G01320"
1	Araport11	exon	124499	124632	.	-	.	transcript_id "AT1G01320.3"; gene_id "AT1G01320"
1	Araport11	CDS	124499	124632	.	-	0	transcript_id "AT1G01320.3"; gene_id "AT1G01320"
1	Araport11	exon	124714	124818	.	-	.	transcript_id "AT1G01320.3"; gene_id "AT1G01320"
1	Araport11	CDS	124714	124818	.	-	0	transcript_id "AT1G01320.3"; gene_id "AT1G01320"
1	Araport11	exon	124921	125022	.	-	.	transcript_id "AT1G01320.3"; gene_id "AT1G01320"
1	Araport11	CDS	124921	125022	.	-	0	transcript_id "AT1G01320.3"; gene_id "AT1G01320"
1	Araport11	exon	125134	125226	.	-	.	transcript_id "AT1G01320.3"; gene_id "AT1G01320"
1	Araport11	CDS	125134	125226	.	-	0	transcript_id "AT1G01320.3"; gene_id "AT1G01320"
1	Araport11	exon	125329	125655	.	-	.	transcript_id "AT1G01320.3"; gene_id "AT1G01320"
1	Araport11	CDS	125329	125655	.	-	0	transcript_id "AT1G01320.3"; gene_id "AT1G01320"
1	Araport11	exon	125742	125843	.	-	.	transcript_id "AT1G01320.3"; gene_id "AT1G01320"
1	Araport11	CDS	125742	125843	.	-	0	transcript_id "AT1G01320.3"; gene_id "AT1G01320"
1	Araport11	exon	125936	125998	.	-	.	transcript_id "AT1G01320.3"; gene_id "AT1G01320"
1	Araport11	CDS	125936	125998	.	-	0	transcript_id "AT1G01320.3"; gene_id "AT1G01320"
1	Araport11	exon	126076	126589	.	-	.	transcript_id "AT1G01320.3"; gene_id "AT1G01320"
1	Araport11	CDS	126076	126589	.	-	1	transcript_id "AT1G01320.3"; gene_id "AT1G01320"
1	Araport11	exon	126686	126840	.	-	.	transcript_id "AT1G01320.3"; gene_id "AT1G01320"
1	Araport11	CDS	126686	126840	.	-	0	transcript_id "AT1G01320.3"; gene_id "AT1G01320"
1	Araport11	exon	126935	127453	.	-	.	transcript_id "AT1G01320.3"; gene_id "AT1G01320"
1	Araport11	CDS	126935	127453	.	-	0	transcript_id "AT1G01320.3"; gene_id "AT1G01320"
1	Araport11	exon	127532	127573	.	-	.	transcript_id "AT1G01320.3"; gene_id "AT1G01320"
1	Araport11	CDS	127532	127573	.	-	0	transcript_id "AT1G01320.3"; gene_id "AT1G01320"
1	Araport11	exon	127651	127782	.	-	.	transcript_id "AT1G01320.3"; gene_id "AT1G01320"
1	Araport11	CDS	127651	127782	.	-	0	transcript_id "AT1G01320.3"; gene_id "AT1G01320"
1	Araport11	exon	127868	127935	.	-	.	transcript_id "AT1G01320.3"; gene_id "AT1G01320"
1	Araport11	CDS	127868	127935	.	-	2	transcript_id "AT1G01320.3"; gene_id "AT1G01320"
1	Araport11	exon	128028	128312	.	-	.	transcript_id "AT1G01320.3"; gene_id "AT1G01320"
1	Araport11	CDS	128028	128312	.	-	2	transcript_id "AT1G01320.3"; gene_id "AT1G01320"
1	Araport11	exon	128479	128551	.	-	.	transcript_id "AT1G01320.3"; gene_id "AT1G01320"
1	Araport11	CDS	128479	128551	.	-	0	transcript_id "AT1G01320.3"; gene_id "AT1G01320"
1	Araport11	exon	128968	129060	.	-	.	transcript_id "AT1G01320.3"; gene_id "AT1G01320"
1	Araport11	CDS	128968	129060	.	-	0	transcript_id "AT1G01320.3"; gene_id "AT1G01320"
1	Araport11	exon	129853	129914	.	-	.	transcript_id "AT1G01320.3"; gene_id "AT1G01320"
1	Araport11	CDS	129853	129914	.	-	2	transcript_id "AT1G01320.3"; gene_id "AT1G01320"
1	Araport11	stop_codon	130039	130041	.	-	.	transcript_id "AT1G01320.3"; gene_id "AT1G01320"
1	Araport11	CDS	130039	130099	.	-	0	transcript_id "AT1G01320.3"; gene_id "AT1G01320"
1	Araport11	exon	130039	130149	.	-	.	transcript_id "AT1G01320.3"; gene_id "AT1G01320"
1	Araport11	5UTR	130100	130149	.	-	.	transcript_id "AT1G01320.3"; gene_id "AT1G01320"
1	Araport11	exon	130372	130573	.	-	.	transcript_id "AT1G01320.3"; gene_id "AT1G01320"
1	Araport11	5UTR	130372	130573	.	-	.	transcript_id "AT1G01320.3"; gene_id "AT1G01320"
1	Araport11	exon	121067	121406	.	-	.	transcript_id "AT1G01320.2"; gene_id "AT1G01320"
1	Araport11	3UTR	121067	121406	.	-	.	transcript_id "AT1G01320.2"; gene_id "AT1G01320"
1	Araport11	3UTR	121493	121581	.	-	.	transcript_id "AT1G01320.2"; gene_id "AT1G01320"
1	Araport11	exon	121493	123495	.	-	.	transcript_id "AT1G01320.2"; gene_id "AT1G01320"
1	Araport11	CDS	121582	123495	.	-	0	transcript_id "AT1G01320.2"; gene_id "AT1G01320"
1	Araport11	start_codon	123493	123495	.	-	.	transcript_id "AT1G01320.2"; gene_id "AT1G01320"
1	Araport11	exon	123579	123669	.	-	.	transcript_id "AT1G01320.2"; gene_id "AT1G01320"
1	Araport11	CDS	123579	123669	.	-	1	transcript_id "AT1G01320.2"; gene_id "AT1G01320"
1	Araport11	exon	123785	123897	.	-	.	transcript_id "AT1G01320.2"; gene_id "AT1G01320"
1	Araport11	CDS	123785	123897	.	-	0	transcript_id "AT1G01320.2"; gene_id "AT1G01320"
1	Araport11	exon	123992	124123	.	-	.	transcript_id "AT1G01320.2"; gene_id "AT1G01320"
1	Araport11	CDS	123992	124123	.	-	0	transcript_id "AT1G01320.2"; gene_id "AT1G01320"
1	Araport11	exon	124211	124394	.	-	.	transcript_id "AT1G01320.2"; gene_id "AT1G01320"
1	Araport11	CDS	124211	124394	.	-	1	transcript_id "AT1G01320.2"; gene_id "AT1G01320"
1	Araport11	exon	124499	124632	.	-	.	transcript_id "AT1G01320.2"; gene_id "AT1G01320"
1	Araport11	CDS	124499	124632	.	-	0	transcript_id "AT1G01320.2"; gene_id "AT1G01320"
1	Araport11	exon	124714	124818	.	-	.	transcript_id "AT1G01320.2"; gene_id "AT1G01320"
1	Araport11	CDS	124714	124818	.	-	0	transcript_id "AT1G01320.2"; gene_id "AT1G01320"
1	Araport11	exon	124921	125022	.	-	.	transcript_id "AT1G01320.2"; gene_id "AT1G01320"
1	Araport11	CDS	124921	125022	.	-	0	transcript_id "AT1G01320.2"; gene_id "AT1G01320"
1	Araport11	exon	125134	125226	.	-	.	transcript_id "AT1G01320.2"; gene_id "AT1G01320"
1	Araport11	CDS	125134	125226	.	-	0	transcript_id "AT1G01320.2"; gene_id "AT1G01320"
1	Araport11	exon	125329	125655	.	-	.	transcript_id "AT1G01320.2"; gene_id "AT1G01320"
1	Araport11	CDS	125329	125655	.	-	0	transcript_id "AT1G01320.2"; gene_id "AT1G01320"
1	Araport11	exon	125742	125843	.	-	.	transcript_id "AT1G01320.2"; gene_id "AT1G01320"
1	Araport11	CDS	125742	125843	.	-	0	transcript_id "AT1G01320.2"; gene_id "AT1G01320"
1	Araport11	exon	125936	125998	.	-	.	transcript_id "AT1G01320.2"; gene_id "AT1G01320"
1	Araport11	CDS	125936	125998	.	-	0	transcript_id "AT1G01320.2"; gene_id "AT1G01320"
1	Araport11	exon	126076	126589	.	-	.	transcript_id "AT1G01320.2"; gene_id "AT1G01320"
1	Araport11	CDS	126076	126589	.	-	1	transcript_id "AT1G01320.2"; gene_id "AT1G01320"
1	Araport11	exon	126686	126840	.	-	.	transcript_id "AT1G01320.2"; gene_id "AT1G01320"
1	Araport11	CDS	126686	126840	.	-	0	transcript_id "AT1G01320.2"; gene_id "AT1G01320"
1	Araport11	exon	126935	127453	.	-	.	transcript_id "AT1G01320.2"; gene_id "AT1G01320"
1	Araport11	CDS	126935	127453	.	-	0	transcript_id "AT1G01320.2"; gene_id "AT1G01320"
1	Araport11	exon	127532	127573	.	-	.	transcript_id "AT1G01320.2"; gene_id "AT1G01320"
1	Araport11	CDS	127532	127573	.	-	0	transcript_id "AT1G01320.2"; gene_id "AT1G01320"
1	Araport11	exon	127651	127782	.	-	.	transcript_id "AT1G01320.2"; gene_id "AT1G01320"
1	Araport11	CDS	127651	127782	.	-	0	transcript_id "AT1G01320.2"; gene_id "AT1G01320"
1	Araport11	exon	127868	127935	.	-	.	transcript_id "AT1G01320.2"; gene_id "AT1G01320"
1	Araport11	CDS	127868	127935	.	-	2	transcript_id "AT1G01320.2"; gene_id "AT1G01320"
1	Araport11	exon	128028	128312	.	-	.	transcript_id "AT1G01320.2"; gene_id "AT1G01320"
1	Araport11	CDS	128028	128312	.	-	2	transcript_id "AT1G01320.2"; gene_id "AT1G01320"
1	Araport11	exon	128479	128551	.	-	.	transcript_id "AT1G01320.2"; gene_id "AT1G01320"
1	Araport11	CDS	128479	128551	.	-	0	transcript_id "AT1G01320.2"; gene_id "AT1G01320"
1	Araport11	exon	128968	129060	.	-	.	transcript_id "AT1G01320.2"; gene_id "AT1G01320"
1	Araport11	CDS	128968	129060	.	-	0	transcript_id "AT1G01320.2"; gene_id "AT1G01320"
1	Araport11	exon	129853	129914	.	-	.	transcript_id "AT1G01320.2"; gene_id "AT1G01320"
1	Araport11	CDS	129853	129914	.	-	2	transcript_id "AT1G01320.2"; gene_id "AT1G01320"
1	Araport11	stop_codon	130039	130041	.	-	.	transcript_id "AT1G01320.2"; gene_id "AT1G01320"
1	Araport11	CDS	130039	130099	.	-	0	transcript_id "AT1G01320.2"; gene_id "AT1G01320"
1	Araport11	exon	130039	130149	.	-	.	transcript_id "AT1G01320.2"; gene_id "AT1G01320"
1	Araport11	5UTR	130100	130149	.	-	.	transcript_id "AT1G01320.2"; gene_id "AT1G01320"
1	Araport11	exon	130372	130577	.	-	.	transcript_id "AT1G01320.2"; gene_id "AT1G01320"
1	Araport11	5UTR	130372	130577	.	-	.	transcript_id "AT1G01320.2"; gene_id "AT1G01320"
1	Araport11	exon	121124	121406	.	-	.	transcript_id "AT1G01320.1"; gene_id "AT1G01320"
1	Araport11	3UTR	121124	121406	.	-	.	transcript_id "AT1G01320.1"; gene_id "AT1G01320"
1	Araport11	3UTR	121493	121581	.	-	.	transcript_id "AT1G01320.1"; gene_id "AT1G01320"
1	Araport11	exon	121493	123501	.	-	.	transcript_id "AT1G01320.1"; gene_id "AT1G01320"
1	Araport11	CDS	121582	123501	.	-	0	transcript_id "AT1G01320.1"; gene_id "AT1G01320"
1	Araport11	start_codon	123499	123501	.	-	.	transcript_id "AT1G01320.1"; gene_id "AT1G01320"
1	Araport11	exon	123579	123669	.	-	.	transcript_id "AT1G01320.1"; gene_id "AT1G01320"
1	Araport11	CDS	123579	123669	.	-	1	transcript_id "AT1G01320.1"; gene_id "AT1G01320"
1	Araport11	exon	123785	123897	.	-	.	transcript_id "AT1G01320.1"; gene_id "AT1G01320"
1	Araport11	CDS	123785	123897	.	-	0	transcript_id "AT1G01320.1"; gene_id "AT1G01320"
1	Araport11	exon	123992	124123	.	-	.	transcript_id "AT1G01320.1"; gene_id "AT1G01320"
1	Araport11	CDS	123992	124123	.	-	0	transcript_id "AT1G01320.1"; gene_id "AT1G01320"
1	Araport11	exon	124211	124394	.	-	.	transcript_id "AT1G01320.1"; gene_id "AT1G01320"
1	Araport11	CDS	124211	124394	.	-	1	transcript_id "AT1G01320.1"; gene_id "AT1G01320"
1	Araport11	exon	124499	124632	.	-	.	transcript_id "AT1G01320.1"; gene_id "AT1G01320"
1	Araport11	CDS	124499	124632	.	-	0	transcript_id "AT1G01320.1"; gene_id "AT1G01320"
1	Araport11	exon	124714	124818	.	-	.	transcript_id "AT1G01320.1"; gene_id "AT1G01320"
1	Araport11	CDS	124714	124818	.	-	0	transcript_id "AT1G01320.1"; gene_id "AT1G01320"
1	Araport11	exon	124921	125046	.	-	.	transcript_id "AT1G01320.1"; gene_id "AT1G01320"
1	Araport11	CDS	124921	125046	.	-	0	transcript_id "AT1G01320.1"; gene_id "AT1G01320"
1	Araport11	exon	125134	125226	.	-	.	transcript_id "AT1G01320.1"; gene_id "AT1G01320"
1	Araport11	CDS	125134	125226	.	-	0	transcript_id "AT1G01320.1"; gene_id "AT1G01320"
1	Araport11	exon	125329	125655	.	-	.	transcript_id "AT1G01320.1"; gene_id "AT1G01320"
1	Araport11	CDS	125329	125655	.	-	0	transcript_id "AT1G01320.1"; gene_id "AT1G01320"
1	Araport11	exon	125742	125843	.	-	.	transcript_id "AT1G01320.1"; gene_id "AT1G01320"
1	Araport11	CDS	125742	125843	.	-	0	transcript_id "AT1G01320.1"; gene_id "AT1G01320"
1	Araport11	exon	125936	125998	.	-	.	transcript_id "AT1G01320.1"; gene_id "AT1G01320"
1	Araport11	CDS	125936	125998	.	-	0	transcript_id "AT1G01320.1"; gene_id "AT1G01320"
1	Araport11	exon	126076	126589	.	-	.	transcript_id "AT1G01320.1"; gene_id "AT1G01320"
1	Araport11	CDS	126076	126589	.	-	1	transcript_id "AT1G01320.1"; gene_id "AT1G01320"
1	Araport11	exon	126686	126840	.	-	.	transcript_id "AT1G01320.1"; gene_id "AT1G01320"
1	Araport11	CDS	126686	126840	.	-	0	transcript_id "AT1G01320.1"; gene_id "AT1G01320"
1	Araport11	exon	126935	127453	.	-	.	transcript_id "AT1G01320.1"; gene_id "AT1G01320"
1	Araport11	CDS	126935	127453	.	-	0	transcript_id "AT1G01320.1"; gene_id "AT1G01320"
1	Araport11	exon	127532	127573	.	-	.	transcript_id "AT1G01320.1"; gene_id "AT1G01320"
1	Araport11	CDS	127532	127573	.	-	0	transcript_id "AT1G01320.1"; gene_id "AT1G01320"
1	Araport11	exon	127651	127782	.	-	.	transcript_id "AT1G01320.1"; gene_id "AT1G01320"
1	Araport11	CDS	127651	127782	.	-	0	transcript_id "AT1G01320.1"; gene_id "AT1G01320"
1	Araport11	exon	127868	127935	.	-	.	transcript_id "AT1G01320.1"; gene_id "AT1G01320"
1	Araport11	CDS	127868	127935	.	-	2	transcript_id "AT1G01320.1"; gene_id "AT1G01320"
1	Araport11	exon	128028	128312	.	-	.	transcript_id "AT1G01320.1"; gene_id "AT1G01320"
1	Araport11	CDS	128028	128312	.	-	2	transcript_id "AT1G01320.1"; gene_id "AT1G01320"
1	Araport11	exon	128479	128551	.	-	.	transcript_id "AT1G01320.1"; gene_id "AT1G01320"
1	Araport11	CDS	128479	128551	.	-	0	transcript_id "AT1G01320.1"; gene_id "AT1G01320"
1	Araport11	exon	128968	129060	.	-	.	transcript_id "AT1G01320.1"; gene_id "AT1G01320"
1	Araport11	CDS	128968	129060	.	-	0	transcript_id "AT1G01320.1"; gene_id "AT1G01320"
1	Araport11	exon	129853	129914	.	-	.	transcript_id "AT1G01320.1"; gene_id "AT1G01320"
1	Araport11	CDS	129853	129914	.	-	2	transcript_id "AT1G01320.1"; gene_id "AT1G01320"
1	Araport11	stop_codon	130039	130041	.	-	.	transcript_id "AT1G01320.1"; gene_id "AT1G01320"
1	Araport11	CDS	130039	130099	.	-	0	transcript_id "AT1G01320.1"; gene_id "AT1G01320"
1	Araport11	exon	130039	130149	.	-	.	transcript_id "AT1G01320.1"; gene_id "AT1G01320"
1	Araport11	5UTR	130100	130149	.	-	.	transcript_id "AT1G01320.1"; gene_id "AT1G01320"
1	Araport11	exon	130372	130570	.	-	.	transcript_id "AT1G01320.1"; gene_id "AT1G01320"
1	Araport11	5UTR	130372	130570	.	-	.	transcript_id "AT1G01320.1"; gene_id "AT1G01320"
1	Araport11	start_codon	130736	130738	.	+	.	transcript_id "AT1G01335.1"; gene_id "AT1G01335"
1	Araport11	exon	130736	130858	219	+	.	transcript_id "AT1G01335.1"; gene_id "AT1G01335"
1	Araport11	CDS	130736	130858	219	+	0	transcript_id "AT1G01335.1"; gene_id "AT1G01335"
1	Araport11	stop_codon	130856	130858	.	+	.	transcript_id "AT1G01335.1"; gene_id "AT1G01335"
1	Araport11	3UTR	132270	132413	.	-	.	transcript_id "AT1G01340.2"; gene_id "AT1G01340"
1	Araport11	exon	132270	132744	.	-	.	transcript_id "AT1G01340.2"; gene_id "AT1G01340"
1	Araport11	CDS	132414	132744	.	-	1	transcript_id "AT1G01340.2"; gene_id "AT1G01340"
1	Araport11	start_codon	132742	132744	.	-	.	transcript_id "AT1G01340.2"; gene_id "AT1G01340"
1	Araport11	exon	132824	133218	.	-	.	transcript_id "AT1G01340.2"; gene_id "AT1G01340"
1	Araport11	CDS	132824	133218	.	-	0	transcript_id "AT1G01340.2"; gene_id "AT1G01340"
1	Araport11	exon	133303	133539	.	-	.	transcript_id "AT1G01340.2"; gene_id "AT1G01340"
1	Araport11	CDS	133303	133539	.	-	0	transcript_id "AT1G01340.2"; gene_id "AT1G01340"
1	Araport11	exon	133641	133752	.	-	.	transcript_id "AT1G01340.2"; gene_id "AT1G01340"
1	Araport11	CDS	133641	133752	.	-	1	transcript_id "AT1G01340.2"; gene_id "AT1G01340"
1	Araport11	exon	133911	134206	.	-	.	transcript_id "AT1G01340.2"; gene_id "AT1G01340"
1	Araport11	CDS	133911	134206	.	-	0	transcript_id "AT1G01340.2"; gene_id "AT1G01340"
1	Araport11	exon	134289	134501	.	-	.	transcript_id "AT1G01340.2"; gene_id "AT1G01340"
1	Araport11	CDS	134289	134501	.	-	0	transcript_id "AT1G01340.2"; gene_id "AT1G01340"
1	Araport11	exon	134582	135104	.	-	.	transcript_id "AT1G01340.2"; gene_id "AT1G01340"
1	Araport11	CDS	134582	135104	.	-	1	transcript_id "AT1G01340.2"; gene_id "AT1G01340"
1	Araport11	stop_codon	135188	135190	.	-	.	transcript_id "AT1G01340.2"; gene_id "AT1G01340"
1	Araport11	CDS	135188	135216	.	-	0	transcript_id "AT1G01340.2"; gene_id "AT1G01340"
1	Araport11	exon	135188	135269	.	-	.	transcript_id "AT1G01340.2"; gene_id "AT1G01340"
1	Araport11	5UTR	135217	135269	.	-	.	transcript_id "AT1G01340.2"; gene_id "AT1G01340"
1	Araport11	exon	135708	135924	.	-	.	transcript_id "AT1G01340.2"; gene_id "AT1G01340"
1	Araport11	5UTR	135708	135924	.	-	.	transcript_id "AT1G01340.2"; gene_id "AT1G01340"
1	Araport11	3UTR	132328	132413	.	-	.	transcript_id "AT1G01340.1"; gene_id "AT1G01340"
1	Araport11	exon	132328	132744	.	-	.	transcript_id "AT1G01340.1"; gene_id "AT1G01340"
1	Araport11	CDS	132414	132744	.	-	1	transcript_id "AT1G01340.1"; gene_id "AT1G01340"
1	Araport11	start_codon	132742	132744	.	-	.	transcript_id "AT1G01340.1"; gene_id "AT1G01340"
1	Araport11	exon	132824	133218	.	-	.	transcript_id "AT1G01340.1"; gene_id "AT1G01340"
1	Araport11	CDS	132824	133218	.	-	0	transcript_id "AT1G01340.1"; gene_id "AT1G01340"
1	Araport11	exon	133303	133539	.	-	.	transcript_id "AT1G01340.1"; gene_id "AT1G01340"
1	Araport11	CDS	133303	133539	.	-	0	transcript_id "AT1G01340.1"; gene_id "AT1G01340"
1	Araport11	exon	133641	133752	.	-	.	transcript_id "AT1G01340.1"; gene_id "AT1G01340"
1	Araport11	CDS	133641	133752	.	-	1	transcript_id "AT1G01340.1"; gene_id "AT1G01340"
1	Araport11	exon	133911	134206	.	-	.	transcript_id "AT1G01340.1"; gene_id "AT1G01340"
1	Araport11	CDS	133911	134206	.	-	0	transcript_id "AT1G01340.1"; gene_id "AT1G01340"
1	Araport11	exon	134289	134501	.	-	.	transcript_id "AT1G01340.1"; gene_id "AT1G01340"
1	Araport11	CDS	134289	134501	.	-	0	transcript_id "AT1G01340.1"; gene_id "AT1G01340"
1	Araport11	stop_codon	134582	134584	.	-	.	transcript_id "AT1G01340.1"; gene_id "AT1G01340"
1	Araport11	CDS	134582	135118	.	-	0	transcript_id "AT1G01340.1"; gene_id "AT1G01340"
1	Araport11	exon	134582	135322	.	-	.	transcript_id "AT1G01340.1"; gene_id "AT1G01340"
1	Araport11	5UTR	135119	135322	.	-	.	transcript_id "AT1G01340.1"; gene_id "AT1G01340"
1	Araport11	exon	136090	136234	.	+	.	transcript_id "AT1G01350.1"; gene_id "AT1G01350"
1	Araport11	5UTR	136090	136234	.	+	.	transcript_id "AT1G01350.1"; gene_id "AT1G01350"
1	Araport11	5UTR	136667	136731	.	+	.	transcript_id "AT1G01350.1"; gene_id "AT1G01350"
1	Araport11	exon	136667	136816	.	+	.	transcript_id "AT1G01350.1"; gene_id "AT1G01350"
1	Araport11	start_codon	136732	136734	.	+	.	transcript_id "AT1G01350.1"; gene_id "AT1G01350"
1	Araport11	CDS	136732	136816	.	+	0	transcript_id "AT1G01350.1"; gene_id "AT1G01350"
1	Araport11	exon	136935	137758	.	+	.	transcript_id "AT1G01350.1"; gene_id "AT1G01350"
1	Araport11	CDS	136935	137758	.	+	2	transcript_id "AT1G01350.1"; gene_id "AT1G01350"
1	Araport11	CDS	137848	137970	.	+	0	transcript_id "AT1G01350.1"; gene_id "AT1G01350"
1	Araport11	exon	137848	138162	.	+	.	transcript_id "AT1G01350.1"; gene_id "AT1G01350"
1	Araport11	stop_codon	137968	137970	.	+	.	transcript_id "AT1G01350.1"; gene_id "AT1G01350"
1	Araport11	3UTR	137971	138162	.	+	.	transcript_id "AT1G01350.1"; gene_id "AT1G01350"
1	Araport11	5UTR	138489	138721	.	+	.	transcript_id "AT1G01355.2"; gene_id "AT1G01355"
1	Araport11	exon	138489	138778	.	+	.	transcript_id "AT1G01355.2"; gene_id "AT1G01355"
1	Araport11	start_codon	138722	138724	.	+	.	transcript_id "AT1G01355.2"; gene_id "AT1G01355"
1	Araport11	CDS	138722	138778	.	+	0	transcript_id "AT1G01355.2"; gene_id "AT1G01355"
1	Araport11	exon	138875	138914	.	+	.	transcript_id "AT1G01355.2"; gene_id "AT1G01355"
1	Araport11	CDS	138875	138914	.	+	0	transcript_id "AT1G01355.2"; gene_id "AT1G01355"
1	Araport11	exon	138989	139114	.	+	.	transcript_id "AT1G01355.2"; gene_id "AT1G01355"
1	Araport11	CDS	138989	139114	.	+	2	transcript_id "AT1G01355.2"; gene_id "AT1G01355"
1	Araport11	exon	139203	139345	.	+	.	transcript_id "AT1G01355.2"; gene_id "AT1G01355"
1	Araport11	CDS	139203	139345	.	+	2	transcript_id "AT1G01355.2"; gene_id "AT1G01355"
1	Araport11	CDS	139488	139568	.	+	0	transcript_id "AT1G01355.2"; gene_id "AT1G01355"
1	Araport11	exon	139488	139671	.	+	.	transcript_id "AT1G01355.2"; gene_id "AT1G01355"
1	Araport11	stop_codon	139566	139568	.	+	.	transcript_id "AT1G01355.2"; gene_id "AT1G01355"
1	Araport11	3UTR	139569	139671	.	+	.	transcript_id "AT1G01355.2"; gene_id "AT1G01355"
1	Araport11	start_codon	138513	138515	.	+	.	transcript_id "AT1G01355.3"; gene_id "AT1G01355"
1	Araport11	exon	138513	138541	.	+	.	transcript_id "AT1G01355.3"; gene_id "AT1G01355"
1	Araport11	CDS	138513	138541	.	+	0	transcript_id "AT1G01355.3"; gene_id "AT1G01355"
1	Araport11	exon	138597	138778	.	+	.	transcript_id "AT1G01355.3"; gene_id "AT1G01355"
1	Araport11	CDS	138597	138778	.	+	1	transcript_id "AT1G01355.3"; gene_id "AT1G01355"
1	Araport11	exon	138875	139114	.	+	.	transcript_id "AT1G01355.3"; gene_id "AT1G01355"
1	Araport11	CDS	138875	139114	.	+	2	transcript_id "AT1G01355.3"; gene_id "AT1G01355"
1	Araport11	exon	139203	139345	.	+	.	transcript_id "AT1G01355.3"; gene_id "AT1G01355"
1	Araport11	CDS	139203	139345	.	+	2	transcript_id "AT1G01355.3"; gene_id "AT1G01355"
1	Araport11	CDS	139488	139568	.	+	0	transcript_id "AT1G01355.3"; gene_id "AT1G01355"
1	Araport11	exon	139488	139651	.	+	.	transcript_id "AT1G01355.3"; gene_id "AT1G01355"
1	Araport11	stop_codon	139566	139568	.	+	.	transcript_id "AT1G01355.3"; gene_id "AT1G01355"
1	Araport11	3UTR	139569	139651	.	+	.	transcript_id "AT1G01355.3"; gene_id "AT1G01355"
1	Araport11	start_codon	138513	138515	.	+	.	transcript_id "AT1G01355.1"; gene_id "AT1G01355"
1	Araport11	exon	138513	138541	.	+	.	transcript_id "AT1G01355.1"; gene_id "AT1G01355"
1	Araport11	CDS	138513	138541	.	+	0	transcript_id "AT1G01355.1"; gene_id "AT1G01355"
1	Araport11	exon	138597	138778	.	+	.	transcript_id "AT1G01355.1"; gene_id "AT1G01355"
1	Araport11	CDS	138597	138778	.	+	1	transcript_id "AT1G01355.1"; gene_id "AT1G01355"
1	Araport11	exon	138863	139114	.	+	.	transcript_id "AT1G01355.1"; gene_id "AT1G01355"
1	Araport11	CDS	138863	139114	.	+	2	transcript_id "AT1G01355.1"; gene_id "AT1G01355"
1	Araport11	exon	139203	139345	.	+	.	transcript_id "AT1G01355.1"; gene_id "AT1G01355"
1	Araport11	CDS	139203	139345	.	+	2	transcript_id "AT1G01355.1"; gene_id "AT1G01355"
1	Araport11	CDS	139488	139568	.	+	0	transcript_id "AT1G01355.1"; gene_id "AT1G01355"
1	Araport11	exon	139488	139680	.	+	.	transcript_id "AT1G01355.1"; gene_id "AT1G01355"
1	Araport11	stop_codon	139566	139568	.	+	.	transcript_id "AT1G01355.1"; gene_id "AT1G01355"
1	Araport11	3UTR	139569	139680	.	+	.	transcript_id "AT1G01355.1"; gene_id "AT1G01355"
1	Araport11	5UTR	141870	142137	.	+	.	transcript_id "AT1G01360.1"; gene_id "AT1G01360"
1	Araport11	exon	141870	142281	.	+	.	transcript_id "AT1G01360.1"; gene_id "AT1G01360"
1	Araport11	start_codon	142138	142140	.	+	.	transcript_id "AT1G01360.1"; gene_id "AT1G01360"
1	Araport11	CDS	142138	142281	.	+	0	transcript_id "AT1G01360.1"; gene_id "AT1G01360"
1	Araport11	exon	142424	142639	.	+	.	transcript_id "AT1G01360.1"; gene_id "AT1G01360"
1	Araport11	CDS	142424	142639	.	+	0	transcript_id "AT1G01360.1"; gene_id "AT1G01360"
1	Araport11	CDS	142711	142914	.	+	0	transcript_id "AT1G01360.1"; gene_id "AT1G01360"
1	Araport11	exon	142711	143261	.	+	.	transcript_id "AT1G01360.1"; gene_id "AT1G01360"
1	Araport11	stop_codon	142912	142914	.	+	.	transcript_id "AT1G01360.1"; gene_id "AT1G01360"
1	Araport11	3UTR	142915	143261	.	+	.	transcript_id "AT1G01360.1"; gene_id "AT1G01360"
1	Araport11	exon	143489	143676	.	+	.	transcript_id "AT1G01370.1"; gene_id "AT1G01370"
1	Araport11	5UTR	143489	143676	.	+	.	transcript_id "AT1G01370.1"; gene_id "AT1G01370"
1	Araport11	5UTR	143764	143772	.	+	.	transcript_id "AT1G01370.1"; gene_id "AT1G01370"
1	Araport11	exon	143764	143824	.	+	.	transcript_id "AT1G01370.1"; gene_id "AT1G01370"
1	Araport11	start_codon	143773	143775	.	+	.	transcript_id "AT1G01370.1"; gene_id "AT1G01370"
1	Araport11	CDS	143773	143824	.	+	0	transcript_id "AT1G01370.1"; gene_id "AT1G01370"
1	Araport11	exon	143934	143977	.	+	.	transcript_id "AT1G01370.1"; gene_id "AT1G01370"
1	Araport11	CDS	143934	143977	.	+	2	transcript_id "AT1G01370.1"; gene_id "AT1G01370"
1	Araport11	exon	144064	144109	.	+	.	transcript_id "AT1G01370.1"; gene_id "AT1G01370"
1	Araport11	CDS	144064	144109	.	+	0	transcript_id "AT1G01370.1"; gene_id "AT1G01370"
1	Araport11	exon	144193	144227	.	+	.	transcript_id "AT1G01370.1"; gene_id "AT1G01370"
1	Araport11	CDS	144193	144227	.	+	2	transcript_id "AT1G01370.1"; gene_id "AT1G01370"
1	Araport11	exon	144315	144351	.	+	.	transcript_id "AT1G01370.1"; gene_id "AT1G01370"
1	Araport11	CDS	144315	144351	.	+	0	transcript_id "AT1G01370.1"; gene_id "AT1G01370"
1	Araport11	exon	144447	144559	.	+	.	transcript_id "AT1G01370.1"; gene_id "AT1G01370"
1	Araport11	CDS	144447	144559	.	+	2	transcript_id "AT1G01370.1"; gene_id "AT1G01370"
1	Araport11	exon	144927	145004	.	+	.	transcript_id "AT1G01370.1"; gene_id "AT1G01370"
1	Araport11	CDS	144927	145004	.	+	0	transcript_id "AT1G01370.1"; gene_id "AT1G01370"
1	Araport11	exon	145132	145207	.	+	.	transcript_id "AT1G01370.1"; gene_id "AT1G01370"
1	Araport11	CDS	145132	145207	.	+	0	transcript_id "AT1G01370.1"; gene_id "AT1G01370"
1	Araport11	CDS	145345	145400	.	+	2	transcript_id "AT1G01370.1"; gene_id "AT1G01370"
1	Araport11	exon	145345	146042	.	+	.	transcript_id "AT1G01370.1"; gene_id "AT1G01370"
1	Araport11	stop_codon	145398	145400	.	+	.	transcript_id "AT1G01370.1"; gene_id "AT1G01370"
1	Araport11	3UTR	145401	146042	.	+	.	transcript_id "AT1G01370.1"; gene_id "AT1G01370"
1	Araport11	5UTR	143489	143772	.	+	.	transcript_id "AT1G01370.2"; gene_id "AT1G01370"
1	Araport11	exon	143489	143824	.	+	.	transcript_id "AT1G01370.2"; gene_id "AT1G01370"
1	Araport11	start_codon	143773	143775	.	+	.	transcript_id "AT1G01370.2"; gene_id "AT1G01370"
1	Araport11	CDS	143773	143824	.	+	0	transcript_id "AT1G01370.2"; gene_id "AT1G01370"
1	Araport11	exon	143934	143977	.	+	.	transcript_id "AT1G01370.2"; gene_id "AT1G01370"
1	Araport11	CDS	143934	143977	.	+	2	transcript_id "AT1G01370.2"; gene_id "AT1G01370"
1	Araport11	exon	144064	144109	.	+	.	transcript_id "AT1G01370.2"; gene_id "AT1G01370"
1	Araport11	CDS	144064	144109	.	+	0	transcript_id "AT1G01370.2"; gene_id "AT1G01370"
1	Araport11	exon	144193	144227	.	+	.	transcript_id "AT1G01370.2"; gene_id "AT1G01370"
1	Araport11	CDS	144193	144227	.	+	2	transcript_id "AT1G01370.2"; gene_id "AT1G01370"
1	Araport11	exon	144315	144351	.	+	.	transcript_id "AT1G01370.2"; gene_id "AT1G01370"
1	Araport11	CDS	144315	144351	.	+	0	transcript_id "AT1G01370.2"; gene_id "AT1G01370"
1	Araport11	exon	144447	144559	.	+	.	transcript_id "AT1G01370.2"; gene_id "AT1G01370"
1	Araport11	CDS	144447	144559	.	+	2	transcript_id "AT1G01370.2"; gene_id "AT1G01370"
1	Araport11	exon	144927	145004	.	+	.	transcript_id "AT1G01370.2"; gene_id "AT1G01370"
1	Araport11	CDS	144927	145004	.	+	0	transcript_id "AT1G01370.2"; gene_id "AT1G01370"
1	Araport11	exon	145132	145207	.	+	.	transcript_id "AT1G01370.2"; gene_id "AT1G01370"
1	Araport11	CDS	145132	145207	.	+	0	transcript_id "AT1G01370.2"; gene_id "AT1G01370"
1	Araport11	CDS	145345	145400	.	+	2	transcript_id "AT1G01370.2"; gene_id "AT1G01370"
1	Araport11	exon	145345	146042	.	+	.	transcript_id "AT1G01370.2"; gene_id "AT1G01370"
1	Araport11	stop_codon	145398	145400	.	+	.	transcript_id "AT1G01370.2"; gene_id "AT1G01370"
1	Araport11	3UTR	145401	146042	.	+	.	transcript_id "AT1G01370.2"; gene_id "AT1G01370"
1	Araport11	exon	143489	143676	.	+	.	transcript_id "AT1G01370.3"; gene_id "AT1G01370"
1	Araport11	5UTR	143489	143676	.	+	.	transcript_id "AT1G01370.3"; gene_id "AT1G01370"
1	Araport11	5UTR	143764	143772	.	+	.	transcript_id "AT1G01370.3"; gene_id "AT1G01370"
1	Araport11	exon	143764	143824	.	+	.	transcript_id "AT1G01370.3"; gene_id "AT1G01370"
1	Araport11	start_codon	143773	143775	.	+	.	transcript_id "AT1G01370.3"; gene_id "AT1G01370"
1	Araport11	CDS	143773	143824	.	+	0	transcript_id "AT1G01370.3"; gene_id "AT1G01370"
1	Araport11	exon	143934	143977	.	+	.	transcript_id "AT1G01370.3"; gene_id "AT1G01370"
1	Araport11	CDS	143934	143977	.	+	2	transcript_id "AT1G01370.3"; gene_id "AT1G01370"
1	Araport11	exon	144064	144109	.	+	.	transcript_id "AT1G01370.3"; gene_id "AT1G01370"
1	Araport11	CDS	144064	144109	.	+	0	transcript_id "AT1G01370.3"; gene_id "AT1G01370"
1	Araport11	exon	144193	144227	.	+	.	transcript_id "AT1G01370.3"; gene_id "AT1G01370"
1	Araport11	CDS	144193	144227	.	+	2	transcript_id "AT1G01370.3"; gene_id "AT1G01370"
1	Araport11	exon	144315	144351	.	+	.	transcript_id "AT1G01370.3"; gene_id "AT1G01370"
1	Araport11	CDS	144315	144351	.	+	0	transcript_id "AT1G01370.3"; gene_id "AT1G01370"
1	Araport11	exon	144447	144559	.	+	.	transcript_id "AT1G01370.3"; gene_id "AT1G01370"
1	Araport11	CDS	144447	144559	.	+	2	transcript_id "AT1G01370.3"; gene_id "AT1G01370"
1	Araport11	exon	144927	145004	.	+	.	transcript_id "AT1G01370.3"; gene_id "AT1G01370"
1	Araport11	CDS	144927	145004	.	+	0	transcript_id "AT1G01370.3"; gene_id "AT1G01370"
1	Araport11	exon	145132	145207	.	+	.	transcript_id "AT1G01370.3"; gene_id "AT1G01370"
1	Araport11	CDS	145132	145207	.	+	0	transcript_id "AT1G01370.3"; gene_id "AT1G01370"
1	Araport11	CDS	145345	145400	.	+	2	transcript_id "AT1G01370.3"; gene_id "AT1G01370"
1	Araport11	exon	145345	145435	.	+	.	transcript_id "AT1G01370.3"; gene_id "AT1G01370"
1	Araport11	stop_codon	145398	145400	.	+	.	transcript_id "AT1G01370.3"; gene_id "AT1G01370"
1	Araport11	3UTR	145401	145435	.	+	.	transcript_id "AT1G01370.3"; gene_id "AT1G01370"
1	Araport11	exon	146164	146479	.	+	.	transcript_id "AT1G01370.3"; gene_id "AT1G01370"
1	Araport11	3UTR	146164	146479	.	+	.	transcript_id "AT1G01370.3"; gene_id "AT1G01370"
1	Araport11	exon	143522	143676	.	+	.	transcript_id "AT1G01370.4"; gene_id "AT1G01370"
1	Araport11	5UTR	143522	143676	.	+	.	transcript_id "AT1G01370.4"; gene_id "AT1G01370"
1	Araport11	5UTR	143761	143772	.	+	.	transcript_id "AT1G01370.4"; gene_id "AT1G01370"
1	Araport11	exon	143761	143824	.	+	.	transcript_id "AT1G01370.4"; gene_id "AT1G01370"
1	Araport11	start_codon	143773	143775	.	+	.	transcript_id "AT1G01370.4"; gene_id "AT1G01370"
1	Araport11	CDS	143773	143824	.	+	0	transcript_id "AT1G01370.4"; gene_id "AT1G01370"
1	Araport11	exon	143934	143977	.	+	.	transcript_id "AT1G01370.4"; gene_id "AT1G01370"
1	Araport11	CDS	143934	143977	.	+	2	transcript_id "AT1G01370.4"; gene_id "AT1G01370"
1	Araport11	exon	144064	144109	.	+	.	transcript_id "AT1G01370.4"; gene_id "AT1G01370"
1	Araport11	CDS	144064	144109	.	+	0	transcript_id "AT1G01370.4"; gene_id "AT1G01370"
1	Araport11	exon	144193	144227	.	+	.	transcript_id "AT1G01370.4"; gene_id "AT1G01370"
1	Araport11	CDS	144193	144227	.	+	2	transcript_id "AT1G01370.4"; gene_id "AT1G01370"
1	Araport11	exon	144315	144351	.	+	.	transcript_id "AT1G01370.4"; gene_id "AT1G01370"
1	Araport11	CDS	144315	144351	.	+	0	transcript_id "AT1G01370.4"; gene_id "AT1G01370"
1	Araport11	exon	144447	144559	.	+	.	transcript_id "AT1G01370.4"; gene_id "AT1G01370"
1	Araport11	CDS	144447	144559	.	+	2	transcript_id "AT1G01370.4"; gene_id "AT1G01370"
1	Araport11	exon	144927	145004	.	+	.	transcript_id "AT1G01370.4"; gene_id "AT1G01370"
1	Araport11	CDS	144927	145004	.	+	0	transcript_id "AT1G01370.4"; gene_id "AT1G01370"
1	Araport11	exon	145132	145207	.	+	.	transcript_id "AT1G01370.4"; gene_id "AT1G01370"
1	Araport11	CDS	145132	145207	.	+	0	transcript_id "AT1G01370.4"; gene_id "AT1G01370"
1	Araport11	CDS	145345	145400	.	+	2	transcript_id "AT1G01370.4"; gene_id "AT1G01370"
1	Araport11	exon	145345	145676	.	+	.	transcript_id "AT1G01370.4"; gene_id "AT1G01370"
1	Araport11	stop_codon	145398	145400	.	+	.	transcript_id "AT1G01370.4"; gene_id "AT1G01370"
1	Araport11	3UTR	145401	145676	.	+	.	transcript_id "AT1G01370.4"; gene_id "AT1G01370"
1	Araport11	5UTR	147043	147266	.	+	.	transcript_id "AT1G01380.2"; gene_id "AT1G01380"
1	Araport11	exon	147043	147333	.	+	.	transcript_id "AT1G01380.2"; gene_id "AT1G01380"
1	Araport11	start_codon	147267	147269	.	+	.	transcript_id "AT1G01380.2"; gene_id "AT1G01380"
1	Araport11	CDS	147267	147333	.	+	0	transcript_id "AT1G01380.2"; gene_id "AT1G01380"
1	Araport11	CDS	147452	147567	.	+	2	transcript_id "AT1G01380.2"; gene_id "AT1G01380"
1	Araport11	exon	147452	148014	.	+	.	transcript_id "AT1G01380.2"; gene_id "AT1G01380"
1	Araport11	stop_codon	147565	147567	.	+	.	transcript_id "AT1G01380.2"; gene_id "AT1G01380"
1	Araport11	3UTR	147568	148014	.	+	.	transcript_id "AT1G01380.2"; gene_id "AT1G01380"
1	Araport11	5UTR	147043	147266	.	+	.	transcript_id "AT1G01380.1"; gene_id "AT1G01380"
1	Araport11	exon	147043	147333	.	+	.	transcript_id "AT1G01380.1"; gene_id "AT1G01380"
1	Araport11	start_codon	147267	147269	.	+	.	transcript_id "AT1G01380.1"; gene_id "AT1G01380"
1	Araport11	CDS	147267	147333	.	+	0	transcript_id "AT1G01380.1"; gene_id "AT1G01380"
1	Araport11	exon	147452	147539	.	+	.	transcript_id "AT1G01380.1"; gene_id "AT1G01380"
1	Araport11	CDS	147452	147539	.	+	2	transcript_id "AT1G01380.1"; gene_id "AT1G01380"
1	Araport11	CDS	147644	147740	.	+	1	transcript_id "AT1G01380.1"; gene_id "AT1G01380"
1	Araport11	exon	147644	148014	.	+	.	transcript_id "AT1G01380.1"; gene_id "AT1G01380"
1	Araport11	stop_codon	147738	147740	.	+	.	transcript_id "AT1G01380.1"; gene_id "AT1G01380"
1	Araport11	3UTR	147741	148014	.	+	.	transcript_id "AT1G01380.1"; gene_id "AT1G01380"
1	Araport11	5UTR	147153	147266	.	+	.	transcript_id "AT1G01380.3"; gene_id "AT1G01380"
1	Araport11	exon	147153	147333	.	+	.	transcript_id "AT1G01380.3"; gene_id "AT1G01380"
1	Araport11	start_codon	147267	147269	.	+	.	transcript_id "AT1G01380.3"; gene_id "AT1G01380"
1	Araport11	CDS	147267	147333	.	+	0	transcript_id "AT1G01380.3"; gene_id "AT1G01380"
1	Araport11	exon	147452	147528	.	+	.	transcript_id "AT1G01380.3"; gene_id "AT1G01380"
1	Araport11	CDS	147452	147528	.	+	2	transcript_id "AT1G01380.3"; gene_id "AT1G01380"
1	Araport11	CDS	147644	147694	.	+	0	transcript_id "AT1G01380.3"; gene_id "AT1G01380"
1	Araport11	exon	147644	147942	.	+	.	transcript_id "AT1G01380.3"; gene_id "AT1G01380"
1	Araport11	stop_codon	147692	147694	.	+	.	transcript_id "AT1G01380.3"; gene_id "AT1G01380"
1	Araport11	3UTR	147695	147942	.	+	.	transcript_id "AT1G01380.3"; gene_id "AT1G01380"
1	Araport11	3UTR	148013	148318	.	-	.	transcript_id "AT1G01390.2"; gene_id "AT1G01390"
1	Araport11	exon	148013	149848	.	-	.	transcript_id "AT1G01390.2"; gene_id "AT1G01390"
1	Araport11	stop_codon	148319	148321	.	-	.	transcript_id "AT1G01390.2"; gene_id "AT1G01390"
1	Araport11	CDS	148319	149812	.	-	0	transcript_id "AT1G01390.2"; gene_id "AT1G01390"
1	Araport11	start_codon	149810	149812	.	-	.	transcript_id "AT1G01390.2"; gene_id "AT1G01390"
1	Araport11	5UTR	149813	149848	.	-	.	transcript_id "AT1G01390.2"; gene_id "AT1G01390"
1	Araport11	3UTR	148018	148318	.	-	.	transcript_id "AT1G01390.1"; gene_id "AT1G01390"
1	Araport11	exon	148018	149806	.	-	.	transcript_id "AT1G01390.1"; gene_id "AT1G01390"
1	Araport11	stop_codon	148319	148321	.	-	.	transcript_id "AT1G01390.1"; gene_id "AT1G01390"
1	Araport11	CDS	148319	149761	.	-	0	transcript_id "AT1G01390.1"; gene_id "AT1G01390"
1	Araport11	start_codon	149759	149761	.	-	.	transcript_id "AT1G01390.1"; gene_id "AT1G01390"
1	Araport11	5UTR	149762	149806	.	-	.	transcript_id "AT1G01390.1"; gene_id "AT1G01390"
1	Araport11	3UTR	150689	151157	.	-	.	transcript_id "AT1G01400.1"; gene_id "AT1G01400"
1	Araport11	exon	150689	151298	.	-	.	transcript_id "AT1G01400.1"; gene_id "AT1G01400"
1	Araport11	CDS	151158	151298	.	-	0	transcript_id "AT1G01400.1"; gene_id "AT1G01400"
1	Araport11	start_codon	151296	151298	.	-	.	transcript_id "AT1G01400.1"; gene_id "AT1G01400"
1	Araport11	exon	151393	151731	.	-	.	transcript_id "AT1G01400.1"; gene_id "AT1G01400"
1	Araport11	CDS	151393	151731	.	-	0	transcript_id "AT1G01400.1"; gene_id "AT1G01400"
1	Araport11	exon	151932	152002	.	-	.	transcript_id "AT1G01400.1"; gene_id "AT1G01400"
1	Araport11	CDS	151932	152002	.	-	2	transcript_id "AT1G01400.1"; gene_id "AT1G01400"
1	Araport11	stop_codon	152086	152088	.	-	.	transcript_id "AT1G01400.1"; gene_id "AT1G01400"
1	Araport11	CDS	152086	152149	.	-	0	transcript_id "AT1G01400.1"; gene_id "AT1G01400"
1	Araport11	exon	152086	152210	.	-	.	transcript_id "AT1G01400.1"; gene_id "AT1G01400"
1	Araport11	5UTR	152150	152210	.	-	.	transcript_id "AT1G01400.1"; gene_id "AT1G01400"
1	Araport11	start_codon	153113	153115	.	+	.	transcript_id "AT1G01410.1"; gene_id "AT1G01410"
1	Araport11	exon	153113	154198	.	+	.	transcript_id "AT1G01410.1"; gene_id "AT1G01410"
1	Araport11	CDS	153113	154198	.	+	0	transcript_id "AT1G01410.1"; gene_id "AT1G01410"
1	Araport11	stop_codon	154196	154198	.	+	.	transcript_id "AT1G01410.1"; gene_id "AT1G01410"
1	Araport11	3UTR	154367	154565	.	-	.	transcript_id "AT1G01420.2"; gene_id "AT1G01420"
1	Araport11	exon	154367	156178	.	-	.	transcript_id "AT1G01420.2"; gene_id "AT1G01420"
1	Araport11	stop_codon	154566	154568	.	-	.	transcript_id "AT1G01420.2"; gene_id "AT1G01420"
1	Araport11	CDS	154566	156020	.	-	0	transcript_id "AT1G01420.2"; gene_id "AT1G01420"
1	Araport11	start_codon	156018	156020	.	-	.	transcript_id "AT1G01420.2"; gene_id "AT1G01420"
1	Araport11	5UTR	156021	156178	.	-	.	transcript_id "AT1G01420.2"; gene_id "AT1G01420"
1	Araport11	3UTR	154492	154565	.	-	.	transcript_id "AT1G01420.1"; gene_id "AT1G01420"
1	Araport11	exon	154492	156011	.	-	.	transcript_id "AT1G01420.1"; gene_id "AT1G01420"
1	Araport11	stop_codon	154566	154568	.	-	.	transcript_id "AT1G01420.1"; gene_id "AT1G01420"
1	Araport11	CDS	154566	156011	.	-	0	transcript_id "AT1G01420.1"; gene_id "AT1G01420"
1	Araport11	start_codon	156009	156011	.	-	.	transcript_id "AT1G01420.1"; gene_id "AT1G01420"
1	Araport11	3UTR	156477	156952	.	-	.	transcript_id "AT1G01430.1"; gene_id "AT1G01430"
1	Araport11	exon	156477	157756	.	-	.	transcript_id "AT1G01430.1"; gene_id "AT1G01430"
1	Araport11	CDS	156953	157756	.	-	0	transcript_id "AT1G01430.1"; gene_id "AT1G01430"
1	Araport11	start_codon	157754	157756	.	-	.	transcript_id "AT1G01430.1"; gene_id "AT1G01430"
1	Araport11	exon	157829	158112	.	-	.	transcript_id "AT1G01430.1"; gene_id "AT1G01430"
1	Araport11	CDS	157829	158112	.	-	2	transcript_id "AT1G01430.1"; gene_id "AT1G01430"
1	Araport11	stop_codon	158254	158256	.	-	.	transcript_id "AT1G01430.1"; gene_id "AT1G01430"
1	Araport11	CDS	158254	158536	.	-	0	transcript_id "AT1G01430.1"; gene_id "AT1G01430"
1	Araport11	exon	158254	158823	.	-	.	transcript_id "AT1G01430.1"; gene_id "AT1G01430"
1	Araport11	5UTR	158537	158823	.	-	.	transcript_id "AT1G01430.1"; gene_id "AT1G01430"
1	Araport11	3UTR	159628	159934	.	-	.	transcript_id "AT1G01440.1"; gene_id "AT1G01440"
1	Araport11	exon	159628	159992	.	-	.	transcript_id "AT1G01440.1"; gene_id "AT1G01440"
1	Araport11	CDS	159935	159992	.	-	1	transcript_id "AT1G01440.1"; gene_id "AT1G01440"
1	Araport11	start_codon	159990	159992	.	-	.	transcript_id "AT1G01440.1"; gene_id "AT1G01440"
1	Araport11	exon	160079	160302	.	-	.	transcript_id "AT1G01440.1"; gene_id "AT1G01440"
1	Araport11	CDS	160079	160302	.	-	0	transcript_id "AT1G01440.1"; gene_id "AT1G01440"
1	Araport11	exon	160418	160478	.	-	.	transcript_id "AT1G01440.1"; gene_id "AT1G01440"
1	Araport11	CDS	160418	160478	.	-	1	transcript_id "AT1G01440.1"; gene_id "AT1G01440"
1	Araport11	stop_codon	160568	160570	.	-	.	transcript_id "AT1G01440.1"; gene_id "AT1G01440"
1	Araport11	CDS	160568	162219	.	-	0	transcript_id "AT1G01440.1"; gene_id "AT1G01440"
1	Araport11	exon	160568	162280	.	-	.	transcript_id "AT1G01440.1"; gene_id "AT1G01440"
1	Araport11	5UTR	162220	162280	.	-	.	transcript_id "AT1G01440.1"; gene_id "AT1G01440"
1	Araport11	exon	162487	162953	.	-	.	transcript_id "AT1G01440.1"; gene_id "AT1G01440"
1	Araport11	5UTR	162487	162953	.	-	.	transcript_id "AT1G01440.1"; gene_id "AT1G01440"
1	Araport11	exon	163278	163516	.	+	.	transcript_id "AT1G01448.1"; gene_id "AT1G01448"
1	Araport11	exon	163934	164103	.	+	.	transcript_id "AT1G01448.1"; gene_id "AT1G01448"
1	Araport11	exon	164225	164686	.	+	.	transcript_id "AT1G01448.1"; gene_id "AT1G01448"
1	Araport11	exon	164771	165380	.	+	.	transcript_id "AT1G01448.1"; gene_id "AT1G01448"
1	Araport11	exon	165449	166353	.	+	.	transcript_id "AT1G01448.1"; gene_id "AT1G01448"
1	Araport11	exon	163278	163516	.	+	.	transcript_id "AT1G01448.2"; gene_id "AT1G01448"
1	Araport11	exon	163934	164103	.	+	.	transcript_id "AT1G01448.2"; gene_id "AT1G01448"
1	Araport11	exon	164225	164686	.	+	.	transcript_id "AT1G01448.2"; gene_id "AT1G01448"
1	Araport11	exon	164771	165380	.	+	.	transcript_id "AT1G01448.2"; gene_id "AT1G01448"
1	Araport11	exon	165449	165656	.	+	.	transcript_id "AT1G01448.2"; gene_id "AT1G01448"
1	Araport11	exon	165769	166353	.	+	.	transcript_id "AT1G01448.2"; gene_id "AT1G01448"
1	Araport11	exon	163302	163516	.	+	.	transcript_id "AT1G01448.3"; gene_id "AT1G01448"
1	Araport11	exon	163934	164103	.	+	.	transcript_id "AT1G01448.3"; gene_id "AT1G01448"
1	Araport11	exon	164225	164686	.	+	.	transcript_id "AT1G01448.3"; gene_id "AT1G01448"
1	Araport11	exon	164771	165380	.	+	.	transcript_id "AT1G01448.3"; gene_id "AT1G01448"
1	Araport11	exon	165449	165656	.	+	.	transcript_id "AT1G01448.3"; gene_id "AT1G01448"
1	Araport11	exon	165983	166307	.	+	.	transcript_id "AT1G01448.3"; gene_id "AT1G01448"
1	Araport11	stop_codon	164105	164107	.	-	.	transcript_id "AT1G01450.1"; gene_id "AT1G01450"
1	Araport11	exon	164105	165517	.	-	.	transcript_id "AT1G01450.1"; gene_id "AT1G01450"
1	Araport11	CDS	164105	165517	.	-	0	transcript_id "AT1G01450.1"; gene_id "AT1G01450"
1	Araport11	start_codon	165515	165517	.	-	.	transcript_id "AT1G01450.1"; gene_id "AT1G01450"
1	Araport11	3UTR	166589	166852	.	-	.	transcript_id "AT1G01453.1"; gene_id "AT1G01453"
1	Araport11	exon	166589	166871	.	-	.	transcript_id "AT1G01453.1"; gene_id "AT1G01453"
1	Araport11	CDS	166853	166871	.	-	1	transcript_id "AT1G01453.1"; gene_id "AT1G01453"
1	Araport11	start_codon	166869	166871	.	-	.	transcript_id "AT1G01453.1"; gene_id "AT1G01453"
1	Araport11	stop_codon	167014	167016	.	-	.	transcript_id "AT1G01453.1"; gene_id "AT1G01453"
1	Araport11	CDS	167014	167798	.	-	0	transcript_id "AT1G01453.1"; gene_id "AT1G01453"
1	Araport11	exon	167014	168088	.	-	.	transcript_id "AT1G01453.1"; gene_id "AT1G01453"
1	Araport11	5UTR	167799	168088	.	-	.	transcript_id "AT1G01453.1"; gene_id "AT1G01453"
1	Araport11	3UTR	166618	166928	.	-	.	transcript_id "AT1G01453.2"; gene_id "AT1G01453"
1	Araport11	exon	166618	167842	.	-	.	transcript_id "AT1G01453.2"; gene_id "AT1G01453"
1	Araport11	stop_codon	166929	166931	.	-	.	transcript_id "AT1G01453.2"; gene_id "AT1G01453"
1	Araport11	CDS	166929	167798	.	-	0	transcript_id "AT1G01453.2"; gene_id "AT1G01453"
1	Araport11	start_codon	167796	167798	.	-	.	transcript_id "AT1G01453.2"; gene_id "AT1G01453"
1	Araport11	5UTR	167799	167842	.	-	.	transcript_id "AT1G01453.2"; gene_id "AT1G01453"
1	Araport11	exon	168559	168801	.	+	.	transcript_id "AT1G01460.1"; gene_id "AT1G01460"
1	Araport11	5UTR	168559	168801	.	+	.	transcript_id "AT1G01460.1"; gene_id "AT1G01460"
1	Araport11	5UTR	169037	169114	.	+	.	transcript_id "AT1G01460.1"; gene_id "AT1G01460"
1	Araport11	exon	169037	169257	.	+	.	transcript_id "AT1G01460.1"; gene_id "AT1G01460"
1	Araport11	start_codon	169115	169117	.	+	.	transcript_id "AT1G01460.1"; gene_id "AT1G01460"
1	Araport11	CDS	169115	169257	.	+	0	transcript_id "AT1G01460.1"; gene_id "AT1G01460"
1	Araport11	exon	169347	169509	.	+	.	transcript_id "AT1G01460.1"; gene_id "AT1G01460"
1	Araport11	CDS	169347	169509	.	+	1	transcript_id "AT1G01460.1"; gene_id "AT1G01460"
1	Araport11	exon	169600	169710	.	+	.	transcript_id "AT1G01460.1"; gene_id "AT1G01460"
1	Araport11	CDS	169600	169710	.	+	0	transcript_id "AT1G01460.1"; gene_id "AT1G01460"
1	Araport11	exon	169806	169993	.	+	.	transcript_id "AT1G01460.1"; gene_id "AT1G01460"
1	Araport11	CDS	169806	169993	.	+	0	transcript_id "AT1G01460.1"; gene_id "AT1G01460"
1	Araport11	exon	170071	170162	.	+	.	transcript_id "AT1G01460.1"; gene_id "AT1G01460"
1	Araport11	CDS	170071	170162	.	+	1	transcript_id "AT1G01460.1"; gene_id "AT1G01460"
1	Araport11	exon	170266	170313	.	+	.	transcript_id "AT1G01460.1"; gene_id "AT1G01460"
1	Araport11	CDS	170266	170313	.	+	2	transcript_id "AT1G01460.1"; gene_id "AT1G01460"
1	Araport11	exon	170412	170507	.	+	.	transcript_id "AT1G01460.1"; gene_id "AT1G01460"
1	Araport11	CDS	170412	170507	.	+	2	transcript_id "AT1G01460.1"; gene_id "AT1G01460"
1	Araport11	exon	170622	170760	.	+	.	transcript_id "AT1G01460.1"; gene_id "AT1G01460"
1	Araport11	CDS	170622	170760	.	+	2	transcript_id "AT1G01460.1"; gene_id "AT1G01460"
1	Araport11	CDS	170851	171154	.	+	1	transcript_id "AT1G01460.1"; gene_id "AT1G01460"
1	Araport11	exon	170851	171386	.	+	.	transcript_id "AT1G01460.1"; gene_id "AT1G01460"
1	Araport11	stop_codon	171152	171154	.	+	.	transcript_id "AT1G01460.1"; gene_id "AT1G01460"
1	Araport11	3UTR	171155	171386	.	+	.	transcript_id "AT1G01460.1"; gene_id "AT1G01460"
1	Araport11	3UTR	171525	172294	.	-	.	transcript_id "AT1G01470.1"; gene_id "AT1G01470"
1	Araport11	exon	171525	172544	.	-	.	transcript_id "AT1G01470.1"; gene_id "AT1G01470"
1	Araport11	CDS	172295	172544	.	-	1	transcript_id "AT1G01470.1"; gene_id "AT1G01470"
1	Araport11	start_codon	172542	172544	.	-	.	transcript_id "AT1G01470.1"; gene_id "AT1G01470"
1	Araport11	stop_codon	172621	172623	.	-	.	transcript_id "AT1G01470.1"; gene_id "AT1G01470"
1	Araport11	CDS	172621	172826	.	-	0	transcript_id "AT1G01470.1"; gene_id "AT1G01470"
1	Araport11	exon	172621	172948	.	-	.	transcript_id "AT1G01470.1"; gene_id "AT1G01470"
1	Araport11	5UTR	172827	172948	.	-	.	transcript_id "AT1G01470.1"; gene_id "AT1G01470"
1	Araport11	5UTR	175706	175861	.	+	.	transcript_id "AT1G01480.1"; gene_id "AT1G01480"
1	Araport11	exon	175706	176032	.	+	.	transcript_id "AT1G01480.1"; gene_id "AT1G01480"
1	Araport11	start_codon	175862	175864	.	+	.	transcript_id "AT1G01480.1"; gene_id "AT1G01480"
1	Araport11	CDS	175862	176032	.	+	0	transcript_id "AT1G01480.1"; gene_id "AT1G01480"
1	Araport11	exon	176207	176338	.	+	.	transcript_id "AT1G01480.1"; gene_id "AT1G01480"
1	Araport11	CDS	176207	176338	.	+	0	transcript_id "AT1G01480.1"; gene_id "AT1G01480"
1	Araport11	exon	176592	176752	.	+	.	transcript_id "AT1G01480.1"; gene_id "AT1G01480"
1	Araport11	CDS	176592	176752	.	+	0	transcript_id "AT1G01480.1"; gene_id "AT1G01480"
1	Araport11	CDS	177025	178051	.	+	1	transcript_id "AT1G01480.1"; gene_id "AT1G01480"
1	Araport11	exon	177025	178406	.	+	.	transcript_id "AT1G01480.1"; gene_id "AT1G01480"
1	Araport11	stop_codon	178049	178051	.	+	.	transcript_id "AT1G01480.1"; gene_id "AT1G01480"
1	Araport11	3UTR	178052	178406	.	+	.	transcript_id "AT1G01480.1"; gene_id "AT1G01480"
1	Araport11	exon	176141	176338	.	+	.	transcript_id "AT1G01480.2"; gene_id "AT1G01480"
1	Araport11	5UTR	176141	176338	.	+	.	transcript_id "AT1G01480.2"; gene_id "AT1G01480"
1	Araport11	5UTR	176592	176606	.	+	.	transcript_id "AT1G01480.2"; gene_id "AT1G01480"
1	Araport11	exon	176592	176752	.	+	.	transcript_id "AT1G01480.2"; gene_id "AT1G01480"
1	Araport11	start_codon	176607	176609	.	+	.	transcript_id "AT1G01480.2"; gene_id "AT1G01480"
1	Araport11	CDS	176607	176752	.	+	0	transcript_id "AT1G01480.2"; gene_id "AT1G01480"
1	Araport11	CDS	177025	178051	.	+	1	transcript_id "AT1G01480.2"; gene_id "AT1G01480"
1	Araport11	exon	177025	178400	.	+	.	transcript_id "AT1G01480.2"; gene_id "AT1G01480"
1	Araport11	stop_codon	178049	178051	.	+	.	transcript_id "AT1G01480.2"; gene_id "AT1G01480"
1	Araport11	3UTR	178052	178400	.	+	.	transcript_id "AT1G01480.2"; gene_id "AT1G01480"
1	Araport11	3UTR	180017	180400	.	-	.	transcript_id "AT1G01490.3"; gene_id "AT1G01490"
1	Araport11	exon	180017	180852	.	-	.	transcript_id "AT1G01490.3"; gene_id "AT1G01490"
1	Araport11	stop_codon	180401	180403	.	-	.	transcript_id "AT1G01490.3"; gene_id "AT1G01490"
1	Araport11	CDS	180401	180835	.	-	0	transcript_id "AT1G01490.3"; gene_id "AT1G01490"
1	Araport11	start_codon	180833	180835	.	-	.	transcript_id "AT1G01490.3"; gene_id "AT1G01490"
1	Araport11	5UTR	180836	180852	.	-	.	transcript_id "AT1G01490.3"; gene_id "AT1G01490"
1	Araport11	exon	181347	182135	.	-	.	transcript_id "AT1G01490.3"; gene_id "AT1G01490"
1	Araport11	5UTR	181347	182135	.	-	.	transcript_id "AT1G01490.3"; gene_id "AT1G01490"
1	Araport11	exon	182253	182534	.	-	.	transcript_id "AT1G01490.3"; gene_id "AT1G01490"
1	Araport11	5UTR	182253	182534	.	-	.	transcript_id "AT1G01490.3"; gene_id "AT1G01490"
1	Araport11	3UTR	180018	180400	.	-	.	transcript_id "AT1G01490.4"; gene_id "AT1G01490"
1	Araport11	exon	180018	180852	.	-	.	transcript_id "AT1G01490.4"; gene_id "AT1G01490"
1	Araport11	CDS	180401	180852	.	-	2	transcript_id "AT1G01490.4"; gene_id "AT1G01490"
1	Araport11	start_codon	180850	180852	.	-	.	transcript_id "AT1G01490.4"; gene_id "AT1G01490"
1	Araport11	exon	181347	181422	.	-	.	transcript_id "AT1G01490.4"; gene_id "AT1G01490"
1	Araport11	CDS	181347	181422	.	-	0	transcript_id "AT1G01490.4"; gene_id "AT1G01490"
1	Araport11	stop_codon	181594	181596	.	-	.	transcript_id "AT1G01490.4"; gene_id "AT1G01490"
1	Araport11	CDS	181594	181680	.	-	0	transcript_id "AT1G01490.4"; gene_id "AT1G01490"
1	Araport11	exon	181594	182135	.	-	.	transcript_id "AT1G01490.4"; gene_id "AT1G01490"
1	Araport11	5UTR	181681	182135	.	-	.	transcript_id "AT1G01490.4"; gene_id "AT1G01490"
1	Araport11	exon	182253	182497	.	-	.	transcript_id "AT1G01490.4"; gene_id "AT1G01490"
1	Araport11	5UTR	182253	182497	.	-	.	transcript_id "AT1G01490.4"; gene_id "AT1G01490"
1	Araport11	3UTR	180056	180400	.	-	.	transcript_id "AT1G01490.2"; gene_id "AT1G01490"
1	Araport11	exon	180056	180852	.	-	.	transcript_id "AT1G01490.2"; gene_id "AT1G01490"
1	Araport11	CDS	180401	180852	.	-	2	transcript_id "AT1G01490.2"; gene_id "AT1G01490"
1	Araport11	start_codon	180850	180852	.	-	.	transcript_id "AT1G01490.2"; gene_id "AT1G01490"
1	Araport11	exon	181347	181422	.	-	.	transcript_id "AT1G01490.2"; gene_id "AT1G01490"
1	Araport11	CDS	181347	181422	.	-	0	transcript_id "AT1G01490.2"; gene_id "AT1G01490"
1	Araport11	stop_codon	182061	182063	.	-	.	transcript_id "AT1G01490.2"; gene_id "AT1G01490"
1	Araport11	CDS	182061	182066	.	-	0	transcript_id "AT1G01490.2"; gene_id "AT1G01490"
1	Araport11	exon	182061	182135	.	-	.	transcript_id "AT1G01490.2"; gene_id "AT1G01490"
1	Araport11	5UTR	182067	182135	.	-	.	transcript_id "AT1G01490.2"; gene_id "AT1G01490"
1	Araport11	exon	182253	182749	.	-	.	transcript_id "AT1G01490.2"; gene_id "AT1G01490"
1	Araport11	5UTR	182253	182749	.	-	.	transcript_id "AT1G01490.2"; gene_id "AT1G01490"
1	Araport11	3UTR	180056	180400	.	-	.	transcript_id "AT1G01490.1"; gene_id "AT1G01490"
1	Araport11	exon	180056	180852	.	-	.	transcript_id "AT1G01490.1"; gene_id "AT1G01490"
1	Araport11	CDS	180401	180852	.	-	2	transcript_id "AT1G01490.1"; gene_id "AT1G01490"
1	Araport11	start_codon	180850	180852	.	-	.	transcript_id "AT1G01490.1"; gene_id "AT1G01490"
1	Araport11	exon	181347	181422	.	-	.	transcript_id "AT1G01490.1"; gene_id "AT1G01490"
1	Araport11	CDS	181347	181422	.	-	0	transcript_id "AT1G01490.1"; gene_id "AT1G01490"
1	Araport11	stop_codon	182061	182063	.	-	.	transcript_id "AT1G01490.1"; gene_id "AT1G01490"
1	Araport11	CDS	182061	182066	.	-	0	transcript_id "AT1G01490.1"; gene_id "AT1G01490"
1	Araport11	exon	182061	182749	.	-	.	transcript_id "AT1G01490.1"; gene_id "AT1G01490"
1	Araport11	5UTR	182067	182749	.	-	.	transcript_id "AT1G01490.1"; gene_id "AT1G01490"
1	Araport11	5UTR	185033	185259	.	+	.	transcript_id "AT1G01500.1"; gene_id "AT1G01500"
1	Araport11	exon	185033	186009	.	+	.	transcript_id "AT1G01500.1"; gene_id "AT1G01500"
1	Araport11	start_codon	185260	185262	.	+	.	transcript_id "AT1G01500.1"; gene_id "AT1G01500"
1	Araport11	CDS	185260	186009	.	+	0	transcript_id "AT1G01500.1"; gene_id "AT1G01500"
1	Araport11	CDS	186340	186573	.	+	0	transcript_id "AT1G01500.1"; gene_id "AT1G01500"
1	Araport11	exon	186340	187135	.	+	.	transcript_id "AT1G01500.1"; gene_id "AT1G01500"
1	Araport11	stop_codon	186571	186573	.	+	.	transcript_id "AT1G01500.1"; gene_id "AT1G01500"
1	Araport11	3UTR	186574	187135	.	+	.	transcript_id "AT1G01500.1"; gene_id "AT1G01500"
1	Araport11	5UTR	187145	187234	.	+	.	transcript_id "AT1G01510.1"; gene_id "AT1G01510"
1	Araport11	exon	187145	187822	.	+	.	transcript_id "AT1G01510.1"; gene_id "AT1G01510"
1	Araport11	start_codon	187235	187237	.	+	.	transcript_id "AT1G01510.1"; gene_id "AT1G01510"
1	Araport11	CDS	187235	187822	.	+	0	transcript_id "AT1G01510.1"; gene_id "AT1G01510"
1	Araport11	exon	188011	188176	.	+	.	transcript_id "AT1G01510.1"; gene_id "AT1G01510"
1	Araport11	CDS	188011	188176	.	+	0	transcript_id "AT1G01510.1"; gene_id "AT1G01510"
1	Araport11	exon	188284	188414	.	+	.	transcript_id "AT1G01510.1"; gene_id "AT1G01510"
1	Araport11	CDS	188284	188414	.	+	2	transcript_id "AT1G01510.1"; gene_id "AT1G01510"
1	Araport11	exon	188529	189320	.	+	.	transcript_id "AT1G01510.1"; gene_id "AT1G01510"
1	Araport11	CDS	188529	189320	.	+	0	transcript_id "AT1G01510.1"; gene_id "AT1G01510"
1	Araport11	exon	189417	189464	.	+	.	transcript_id "AT1G01510.1"; gene_id "AT1G01510"
1	Araport11	CDS	189417	189464	.	+	0	transcript_id "AT1G01510.1"; gene_id "AT1G01510"
1	Araport11	exon	189562	189675	.	+	.	transcript_id "AT1G01510.1"; gene_id "AT1G01510"
1	Araport11	CDS	189562	189675	.	+	0	transcript_id "AT1G01510.1"; gene_id "AT1G01510"
1	Araport11	CDS	189765	189836	.	+	0	transcript_id "AT1G01510.1"; gene_id "AT1G01510"
1	Araport11	exon	189765	190472	.	+	.	transcript_id "AT1G01510.1"; gene_id "AT1G01510"
1	Araport11	stop_codon	189834	189836	.	+	.	transcript_id "AT1G01510.1"; gene_id "AT1G01510"
1	Araport11	3UTR	189837	190472	.	+	.	transcript_id "AT1G01510.1"; gene_id "AT1G01510"
1	Araport11	5UTR	190408	190595	.	+	.	transcript_id "AT1G01520.4"; gene_id "AT1G01520"
1	Araport11	exon	190408	190828	.	+	.	transcript_id "AT1G01520.4"; gene_id "AT1G01520"
1	Araport11	start_codon	190596	190598	.	+	.	transcript_id "AT1G01520.4"; gene_id "AT1G01520"
1	Araport11	CDS	190596	190828	.	+	0	transcript_id "AT1G01520.4"; gene_id "AT1G01520"
1	Araport11	exon	190941	190998	.	+	.	transcript_id "AT1G01520.4"; gene_id "AT1G01520"
1	Araport11	CDS	190941	190998	.	+	1	transcript_id "AT1G01520.4"; gene_id "AT1G01520"
1	Araport11	exon	191138	191258	.	+	.	transcript_id "AT1G01520.4"; gene_id "AT1G01520"
1	Araport11	CDS	191138	191258	.	+	0	transcript_id "AT1G01520.4"; gene_id "AT1G01520"
1	Araport11	exon	191341	191475	.	+	.	transcript_id "AT1G01520.4"; gene_id "AT1G01520"
1	Araport11	CDS	191341	191475	.	+	2	transcript_id "AT1G01520.4"; gene_id "AT1G01520"
1	Araport11	exon	191579	191692	.	+	.	transcript_id "AT1G01520.4"; gene_id "AT1G01520"
1	Araport11	CDS	191579	191692	.	+	2	transcript_id "AT1G01520.4"; gene_id "AT1G01520"
1	Araport11	CDS	191780	191895	.	+	2	transcript_id "AT1G01520.4"; gene_id "AT1G01520"
1	Araport11	exon	191780	192026	.	+	.	transcript_id "AT1G01520.4"; gene_id "AT1G01520"
1	Araport11	stop_codon	191893	191895	.	+	.	transcript_id "AT1G01520.4"; gene_id "AT1G01520"
1	Araport11	3UTR	191896	192026	.	+	.	transcript_id "AT1G01520.4"; gene_id "AT1G01520"
1	Araport11	exon	192107	192436	.	+	.	transcript_id "AT1G01520.4"; gene_id "AT1G01520"
1	Araport11	3UTR	192107	192436	.	+	.	transcript_id "AT1G01520.4"; gene_id "AT1G01520"
1	Araport11	5UTR	190408	190595	.	+	.	transcript_id "AT1G01520.2"; gene_id "AT1G01520"
1	Araport11	exon	190408	190828	.	+	.	transcript_id "AT1G01520.2"; gene_id "AT1G01520"
1	Araport11	start_codon	190596	190598	.	+	.	transcript_id "AT1G01520.2"; gene_id "AT1G01520"
1	Araport11	CDS	190596	190828	.	+	0	transcript_id "AT1G01520.2"; gene_id "AT1G01520"
1	Araport11	exon	190941	190998	.	+	.	transcript_id "AT1G01520.2"; gene_id "AT1G01520"
1	Araport11	CDS	190941	190998	.	+	1	transcript_id "AT1G01520.2"; gene_id "AT1G01520"
1	Araport11	exon	191138	191258	.	+	.	transcript_id "AT1G01520.2"; gene_id "AT1G01520"
1	Araport11	CDS	191138	191258	.	+	0	transcript_id "AT1G01520.2"; gene_id "AT1G01520"
1	Araport11	exon	191341	191475	.	+	.	transcript_id "AT1G01520.2"; gene_id "AT1G01520"
1	Araport11	CDS	191341	191475	.	+	2	transcript_id "AT1G01520.2"; gene_id "AT1G01520"
1	Araport11	exon	191579	191692	.	+	.	transcript_id "AT1G01520.2"; gene_id "AT1G01520"
1	Araport11	CDS	191579	191692	.	+	2	transcript_id "AT1G01520.2"; gene_id "AT1G01520"
1	Araport11	CDS	191780	191895	.	+	2	transcript_id "AT1G01520.2"; gene_id "AT1G01520"
1	Araport11	exon	191780	192436	.	+	.	transcript_id "AT1G01520.2"; gene_id "AT1G01520"
1	Araport11	stop_codon	191893	191895	.	+	.	transcript_id "AT1G01520.2"; gene_id "AT1G01520"
1	Araport11	3UTR	191896	192436	.	+	.	transcript_id "AT1G01520.2"; gene_id "AT1G01520"
1	Araport11	5UTR	190408	190595	.	+	.	transcript_id "AT1G01520.3"; gene_id "AT1G01520"
1	Araport11	exon	190408	190828	.	+	.	transcript_id "AT1G01520.3"; gene_id "AT1G01520"
1	Araport11	start_codon	190596	190598	.	+	.	transcript_id "AT1G01520.3"; gene_id "AT1G01520"
1	Araport11	CDS	190596	190828	.	+	0	transcript_id "AT1G01520.3"; gene_id "AT1G01520"
1	Araport11	exon	190941	190998	.	+	.	transcript_id "AT1G01520.3"; gene_id "AT1G01520"
1	Araport11	CDS	190941	190998	.	+	1	transcript_id "AT1G01520.3"; gene_id "AT1G01520"
1	Araport11	exon	191138	191258	.	+	.	transcript_id "AT1G01520.3"; gene_id "AT1G01520"
1	Araport11	CDS	191138	191258	.	+	0	transcript_id "AT1G01520.3"; gene_id "AT1G01520"
1	Araport11	exon	191341	191475	.	+	.	transcript_id "AT1G01520.3"; gene_id "AT1G01520"
1	Araport11	CDS	191341	191475	.	+	2	transcript_id "AT1G01520.3"; gene_id "AT1G01520"
1	Araport11	exon	191579	191692	.	+	.	transcript_id "AT1G01520.3"; gene_id "AT1G01520"
1	Araport11	CDS	191579	191692	.	+	2	transcript_id "AT1G01520.3"; gene_id "AT1G01520"
1	Araport11	exon	191780	191889	.	+	.	transcript_id "AT1G01520.3"; gene_id "AT1G01520"
1	Araport11	CDS	191780	191889	.	+	2	transcript_id "AT1G01520.3"; gene_id "AT1G01520"
1	Araport11	CDS	191967	192059	.	+	0	transcript_id "AT1G01520.3"; gene_id "AT1G01520"
1	Araport11	exon	191967	192436	.	+	.	transcript_id "AT1G01520.3"; gene_id "AT1G01520"
1	Araport11	stop_codon	192057	192059	.	+	.	transcript_id "AT1G01520.3"; gene_id "AT1G01520"
1	Araport11	3UTR	192060	192436	.	+	.	transcript_id "AT1G01520.3"; gene_id "AT1G01520"
1	Araport11	5UTR	190408	190595	.	+	.	transcript_id "AT1G01520.1"; gene_id "AT1G01520"
1	Araport11	exon	190408	190828	.	+	.	transcript_id "AT1G01520.1"; gene_id "AT1G01520"
1	Araport11	start_codon	190596	190598	.	+	.	transcript_id "AT1G01520.1"; gene_id "AT1G01520"
1	Araport11	CDS	190596	190828	.	+	0	transcript_id "AT1G01520.1"; gene_id "AT1G01520"
1	Araport11	exon	190941	190998	.	+	.	transcript_id "AT1G01520.1"; gene_id "AT1G01520"
1	Araport11	CDS	190941	190998	.	+	1	transcript_id "AT1G01520.1"; gene_id "AT1G01520"
1	Araport11	exon	191138	191258	.	+	.	transcript_id "AT1G01520.1"; gene_id "AT1G01520"
1	Araport11	CDS	191138	191258	.	+	0	transcript_id "AT1G01520.1"; gene_id "AT1G01520"
1	Araport11	exon	191341	191475	.	+	.	transcript_id "AT1G01520.1"; gene_id "AT1G01520"
1	Araport11	CDS	191341	191475	.	+	2	transcript_id "AT1G01520.1"; gene_id "AT1G01520"
1	Araport11	exon	191579	191692	.	+	.	transcript_id "AT1G01520.1"; gene_id "AT1G01520"
1	Araport11	CDS	191579	191692	.	+	2	transcript_id "AT1G01520.1"; gene_id "AT1G01520"
1	Araport11	exon	191780	191889	.	+	.	transcript_id "AT1G01520.1"; gene_id "AT1G01520"
1	Araport11	CDS	191780	191889	.	+	2	transcript_id "AT1G01520.1"; gene_id "AT1G01520"
1	Araport11	exon	191967	192026	.	+	.	transcript_id "AT1G01520.1"; gene_id "AT1G01520"
1	Araport11	CDS	191967	192026	.	+	0	transcript_id "AT1G01520.1"; gene_id "AT1G01520"
1	Araport11	CDS	192107	192139	.	+	0	transcript_id "AT1G01520.1"; gene_id "AT1G01520"
1	Araport11	exon	192107	192436	.	+	.	transcript_id "AT1G01520.1"; gene_id "AT1G01520"
1	Araport11	stop_codon	192137	192139	.	+	.	transcript_id "AT1G01520.1"; gene_id "AT1G01520"
1	Araport11	3UTR	192140	192436	.	+	.	transcript_id "AT1G01520.1"; gene_id "AT1G01520"
1	Araport11	exon	190478	190828	.	+	.	transcript_id "AT1G01520.5"; gene_id "AT1G01520"
1	Araport11	5UTR	190478	190828	.	+	.	transcript_id "AT1G01520.5"; gene_id "AT1G01520"
1	Araport11	exon	190941	190998	.	+	.	transcript_id "AT1G01520.5"; gene_id "AT1G01520"
1	Araport11	5UTR	190941	190998	.	+	.	transcript_id "AT1G01520.5"; gene_id "AT1G01520"
1	Araport11	5UTR	191138	191180	.	+	.	transcript_id "AT1G01520.5"; gene_id "AT1G01520"
1	Araport11	exon	191138	191475	.	+	.	transcript_id "AT1G01520.5"; gene_id "AT1G01520"
1	Araport11	start_codon	191181	191183	.	+	.	transcript_id "AT1G01520.5"; gene_id "AT1G01520"
1	Araport11	CDS	191181	191475	.	+	0	transcript_id "AT1G01520.5"; gene_id "AT1G01520"
1	Araport11	exon	191579	191692	.	+	.	transcript_id "AT1G01520.5"; gene_id "AT1G01520"
1	Araport11	CDS	191579	191692	.	+	2	transcript_id "AT1G01520.5"; gene_id "AT1G01520"
1	Araport11	exon	191780	191889	.	+	.	transcript_id "AT1G01520.5"; gene_id "AT1G01520"
1	Araport11	CDS	191780	191889	.	+	2	transcript_id "AT1G01520.5"; gene_id "AT1G01520"
1	Araport11	exon	191967	192026	.	+	.	transcript_id "AT1G01520.5"; gene_id "AT1G01520"
1	Araport11	CDS	191967	192026	.	+	0	transcript_id "AT1G01520.5"; gene_id "AT1G01520"
1	Araport11	CDS	192107	192139	.	+	0	transcript_id "AT1G01520.5"; gene_id "AT1G01520"
1	Araport11	exon	192107	192436	.	+	.	transcript_id "AT1G01520.5"; gene_id "AT1G01520"
1	Araport11	stop_codon	192137	192139	.	+	.	transcript_id "AT1G01520.5"; gene_id "AT1G01520"
1	Araport11	3UTR	192140	192436	.	+	.	transcript_id "AT1G01520.5"; gene_id "AT1G01520"
1	Araport11	3UTR	192634	192639	.	-	.	transcript_id "AT1G01530.1"; gene_id "AT1G01530"
1	Araport11	exon	192634	193071	.	-	.	transcript_id "AT1G01530.1"; gene_id "AT1G01530"
1	Araport11	CDS	192640	193071	.	-	0	transcript_id "AT1G01530.1"; gene_id "AT1G01530"
1	Araport11	start_codon	193069	193071	.	-	.	transcript_id "AT1G01530.1"; gene_id "AT1G01530"
1	Araport11	stop_codon	193351	193353	.	-	.	transcript_id "AT1G01530.1"; gene_id "AT1G01530"
1	Araport11	CDS	193351	193662	.	-	0	transcript_id "AT1G01530.1"; gene_id "AT1G01530"
1	Araport11	exon	193351	193670	.	-	.	transcript_id "AT1G01530.1"; gene_id "AT1G01530"
1	Araport11	5UTR	193663	193670	.	-	.	transcript_id "AT1G01530.1"; gene_id "AT1G01530"
1	Araport11	5UTR	195645	195979	.	+	.	transcript_id "AT1G01540.2"; gene_id "AT1G01540"
1	Araport11	exon	195645	196542	.	+	.	transcript_id "AT1G01540.2"; gene_id "AT1G01540"
1	Araport11	start_codon	195980	195982	.	+	.	transcript_id "AT1G01540.2"; gene_id "AT1G01540"
1	Araport11	CDS	195980	196542	.	+	0	transcript_id "AT1G01540.2"; gene_id "AT1G01540"
1	Araport11	exon	197115	197219	.	+	.	transcript_id "AT1G01540.2"; gene_id "AT1G01540"
1	Araport11	CDS	197115	197219	.	+	1	transcript_id "AT1G01540.2"; gene_id "AT1G01540"
1	Araport11	exon	197300	197422	.	+	.	transcript_id "AT1G01540.2"; gene_id "AT1G01540"
1	Araport11	CDS	197300	197422	.	+	1	transcript_id "AT1G01540.2"; gene_id "AT1G01540"
1	Araport11	exon	197501	197671	.	+	.	transcript_id "AT1G01540.2"; gene_id "AT1G01540"
1	Araport11	CDS	197501	197671	.	+	1	transcript_id "AT1G01540.2"; gene_id "AT1G01540"
1	Araport11	exon	197775	197904	.	+	.	transcript_id "AT1G01540.2"; gene_id "AT1G01540"
1	Araport11	CDS	197775	197904	.	+	1	transcript_id "AT1G01540.2"; gene_id "AT1G01540"
1	Araport11	exon	197974	198183	.	+	.	transcript_id "AT1G01540.2"; gene_id "AT1G01540"
1	Araport11	CDS	197974	198183	.	+	0	transcript_id "AT1G01540.2"; gene_id "AT1G01540"
1	Araport11	CDS	198267	198383	.	+	0	transcript_id "AT1G01540.2"; gene_id "AT1G01540"
1	Araport11	exon	198267	198787	.	+	.	transcript_id "AT1G01540.2"; gene_id "AT1G01540"
1	Araport11	stop_codon	198381	198383	.	+	.	transcript_id "AT1G01540.2"; gene_id "AT1G01540"
1	Araport11	3UTR	198384	198787	.	+	.	transcript_id "AT1G01540.2"; gene_id "AT1G01540"
1	Araport11	5UTR	195812	195979	.	+	.	transcript_id "AT1G01540.1"; gene_id "AT1G01540"
1	Araport11	exon	195812	196542	.	+	.	transcript_id "AT1G01540.1"; gene_id "AT1G01540"
1	Araport11	start_codon	195980	195982	.	+	.	transcript_id "AT1G01540.1"; gene_id "AT1G01540"
1	Araport11	CDS	195980	196542	.	+	0	transcript_id "AT1G01540.1"; gene_id "AT1G01540"
1	Araport11	exon	197115	197219	.	+	.	transcript_id "AT1G01540.1"; gene_id "AT1G01540"
1	Araport11	CDS	197115	197219	.	+	1	transcript_id "AT1G01540.1"; gene_id "AT1G01540"
1	Araport11	exon	197300	197422	.	+	.	transcript_id "AT1G01540.1"; gene_id "AT1G01540"
1	Araport11	CDS	197300	197422	.	+	1	transcript_id "AT1G01540.1"; gene_id "AT1G01540"
1	Araport11	exon	197501	197671	.	+	.	transcript_id "AT1G01540.1"; gene_id "AT1G01540"
1	Araport11	CDS	197501	197671	.	+	1	transcript_id "AT1G01540.1"; gene_id "AT1G01540"
1	Araport11	CDS	197775	197973	.	+	1	transcript_id "AT1G01540.1"; gene_id "AT1G01540"
1	Araport11	exon	197775	198183	.	+	.	transcript_id "AT1G01540.1"; gene_id "AT1G01540"
1	Araport11	stop_codon	197971	197973	.	+	.	transcript_id "AT1G01540.1"; gene_id "AT1G01540"
1	Araport11	3UTR	197974	198183	.	+	.	transcript_id "AT1G01540.1"; gene_id "AT1G01540"
1	Araport11	exon	198267	198635	.	+	.	transcript_id "AT1G01540.1"; gene_id "AT1G01540"
1	Araport11	3UTR	198267	198635	.	+	.	transcript_id "AT1G01540.1"; gene_id "AT1G01540"
1	Araport11	exon	199527	199763	.	+	.	transcript_id "AT1G01550.1"; gene_id "AT1G01550"
1	Araport11	5UTR	199527	199763	.	+	.	transcript_id "AT1G01550.1"; gene_id "AT1G01550"
1	Araport11	exon	199890	199959	.	+	.	transcript_id "AT1G01550.1"; gene_id "AT1G01550"
1	Araport11	5UTR	199890	199959	.	+	.	transcript_id "AT1G01550.1"; gene_id "AT1G01550"
1	Araport11	5UTR	200511	200525	.	+	.	transcript_id "AT1G01550.1"; gene_id "AT1G01550"
1	Araport11	exon	200511	201775	.	+	.	transcript_id "AT1G01550.1"; gene_id "AT1G01550"
1	Araport11	start_codon	200526	200528	.	+	.	transcript_id "AT1G01550.1"; gene_id "AT1G01550"
1	Araport11	CDS	200526	201575	.	+	0	transcript_id "AT1G01550.1"; gene_id "AT1G01550"
1	Araport11	stop_codon	201573	201575	.	+	.	transcript_id "AT1G01550.1"; gene_id "AT1G01550"
1	Araport11	3UTR	201576	201775	.	+	.	transcript_id "AT1G01550.1"; gene_id "AT1G01550"
1	Araport11	exon	199630	199959	.	+	.	transcript_id "AT1G01550.2"; gene_id "AT1G01550"
1	Araport11	5UTR	199630	199959	.	+	.	transcript_id "AT1G01550.2"; gene_id "AT1G01550"
1	Araport11	5UTR	200511	200525	.	+	.	transcript_id "AT1G01550.2"; gene_id "AT1G01550"
1	Araport11	exon	200511	201775	.	+	.	transcript_id "AT1G01550.2"; gene_id "AT1G01550"
1	Araport11	start_codon	200526	200528	.	+	.	transcript_id "AT1G01550.2"; gene_id "AT1G01550"
1	Araport11	CDS	200526	201575	.	+	0	transcript_id "AT1G01550.2"; gene_id "AT1G01550"
1	Araport11	stop_codon	201573	201575	.	+	.	transcript_id "AT1G01550.2"; gene_id "AT1G01550"
1	Araport11	3UTR	201576	201775	.	+	.	transcript_id "AT1G01550.2"; gene_id "AT1G01550"
1	Araport11	5UTR	202103	202344	.	+	.	transcript_id "AT1G01560.3"; gene_id "AT1G01560"
1	Araport11	exon	202103	202508	.	+	.	transcript_id "AT1G01560.3"; gene_id "AT1G01560"
1	Araport11	start_codon	202345	202347	.	+	.	transcript_id "AT1G01560.3"; gene_id "AT1G01560"
1	Araport11	CDS	202345	202508	.	+	0	transcript_id "AT1G01560.3"; gene_id "AT1G01560"
1	Araport11	exon	202782	202911	.	+	.	transcript_id "AT1G01560.3"; gene_id "AT1G01560"
1	Araport11	CDS	202782	202911	.	+	1	transcript_id "AT1G01560.3"; gene_id "AT1G01560"
1	Araport11	exon	202991	203128	.	+	.	transcript_id "AT1G01560.3"; gene_id "AT1G01560"
1	Araport11	CDS	202991	203128	.	+	0	transcript_id "AT1G01560.3"; gene_id "AT1G01560"
1	Araport11	exon	203267	203599	.	+	.	transcript_id "AT1G01560.3"; gene_id "AT1G01560"
1	Araport11	CDS	203267	203599	.	+	0	transcript_id "AT1G01560.3"; gene_id "AT1G01560"
1	Araport11	CDS	203760	204035	.	+	0	transcript_id "AT1G01560.3"; gene_id "AT1G01560"
1	Araport11	exon	203760	204388	.	+	.	transcript_id "AT1G01560.3"; gene_id "AT1G01560"
1	Araport11	stop_codon	204033	204035	.	+	.	transcript_id "AT1G01560.3"; gene_id "AT1G01560"
1	Araport11	3UTR	204036	204388	.	+	.	transcript_id "AT1G01560.3"; gene_id "AT1G01560"
1	Araport11	5UTR	202111	202344	.	+	.	transcript_id "AT1G01560.2"; gene_id "AT1G01560"
1	Araport11	exon	202111	202508	.	+	.	transcript_id "AT1G01560.2"; gene_id "AT1G01560"
1	Araport11	start_codon	202345	202347	.	+	.	transcript_id "AT1G01560.2"; gene_id "AT1G01560"
1	Araport11	CDS	202345	202508	.	+	0	transcript_id "AT1G01560.2"; gene_id "AT1G01560"
1	Araport11	exon	202782	202911	.	+	.	transcript_id "AT1G01560.2"; gene_id "AT1G01560"
1	Araport11	CDS	202782	202911	.	+	1	transcript_id "AT1G01560.2"; gene_id "AT1G01560"
1	Araport11	exon	202991	203128	.	+	.	transcript_id "AT1G01560.2"; gene_id "AT1G01560"
1	Araport11	CDS	202991	203128	.	+	0	transcript_id "AT1G01560.2"; gene_id "AT1G01560"
1	Araport11	exon	203267	203599	.	+	.	transcript_id "AT1G01560.2"; gene_id "AT1G01560"
1	Araport11	CDS	203267	203599	.	+	0	transcript_id "AT1G01560.2"; gene_id "AT1G01560"
1	Araport11	exon	203760	203943	.	+	.	transcript_id "AT1G01560.2"; gene_id "AT1G01560"
1	Araport11	CDS	203760	203943	.	+	0	transcript_id "AT1G01560.2"; gene_id "AT1G01560"
1	Araport11	CDS	204029	204189	.	+	2	transcript_id "AT1G01560.2"; gene_id "AT1G01560"
1	Araport11	exon	204029	204440	.	+	.	transcript_id "AT1G01560.2"; gene_id "AT1G01560"
1	Araport11	stop_codon	204187	204189	.	+	.	transcript_id "AT1G01560.2"; gene_id "AT1G01560"
1	Araport11	3UTR	204190	204440	.	+	.	transcript_id "AT1G01560.2"; gene_id "AT1G01560"
1	Araport11	5UTR	202136	202344	.	+	.	transcript_id "AT1G01560.1"; gene_id "AT1G01560"
1	Araport11	exon	202136	202508	.	+	.	transcript_id "AT1G01560.1"; gene_id "AT1G01560"
1	Araport11	start_codon	202345	202347	.	+	.	transcript_id "AT1G01560.1"; gene_id "AT1G01560"
1	Araport11	CDS	202345	202508	.	+	0	transcript_id "AT1G01560.1"; gene_id "AT1G01560"
1	Araport11	exon	202782	202911	.	+	.	transcript_id "AT1G01560.1"; gene_id "AT1G01560"
1	Araport11	CDS	202782	202911	.	+	1	transcript_id "AT1G01560.1"; gene_id "AT1G01560"
1	Araport11	exon	202991	203128	.	+	.	transcript_id "AT1G01560.1"; gene_id "AT1G01560"
1	Araport11	CDS	202991	203128	.	+	0	transcript_id "AT1G01560.1"; gene_id "AT1G01560"
1	Araport11	CDS	203267	203662	.	+	0	transcript_id "AT1G01560.1"; gene_id "AT1G01560"
1	Araport11	exon	203267	204335	.	+	.	transcript_id "AT1G01560.1"; gene_id "AT1G01560"
1	Araport11	stop_codon	203660	203662	.	+	.	transcript_id "AT1G01560.1"; gene_id "AT1G01560"
1	Araport11	3UTR	203663	204335	.	+	.	transcript_id "AT1G01560.1"; gene_id "AT1G01560"
1	Araport11	5UTR	202136	202344	.	+	.	transcript_id "AT1G01560.4"; gene_id "AT1G01560"
1	Araport11	exon	202136	202508	.	+	.	transcript_id "AT1G01560.4"; gene_id "AT1G01560"
1	Araport11	start_codon	202345	202347	.	+	.	transcript_id "AT1G01560.4"; gene_id "AT1G01560"
1	Araport11	CDS	202345	202508	.	+	0	transcript_id "AT1G01560.4"; gene_id "AT1G01560"
1	Araport11	exon	202782	202911	.	+	.	transcript_id "AT1G01560.4"; gene_id "AT1G01560"
1	Araport11	CDS	202782	202911	.	+	1	transcript_id "AT1G01560.4"; gene_id "AT1G01560"
1	Araport11	exon	202991	203128	.	+	.	transcript_id "AT1G01560.4"; gene_id "AT1G01560"
1	Araport11	CDS	202991	203128	.	+	0	transcript_id "AT1G01560.4"; gene_id "AT1G01560"
1	Araport11	CDS	203267	203662	.	+	0	transcript_id "AT1G01560.4"; gene_id "AT1G01560"
1	Araport11	exon	203267	203943	.	+	.	transcript_id "AT1G01560.4"; gene_id "AT1G01560"
1	Araport11	stop_codon	203660	203662	.	+	.	transcript_id "AT1G01560.4"; gene_id "AT1G01560"
1	Araport11	3UTR	203663	203943	.	+	.	transcript_id "AT1G01560.4"; gene_id "AT1G01560"
1	Araport11	exon	204029	204335	.	+	.	transcript_id "AT1G01560.4"; gene_id "AT1G01560"
1	Araport11	3UTR	204029	204335	.	+	.	transcript_id "AT1G01560.4"; gene_id "AT1G01560"
1	Araport11	5UTR	204935	205082	.	+	.	transcript_id "AT1G01570.2"; gene_id "AT1G01570"
1	Araport11	exon	204935	205949	.	+	.	transcript_id "AT1G01570.2"; gene_id "AT1G01570"
1	Araport11	start_codon	205083	205085	.	+	.	transcript_id "AT1G01570.2"; gene_id "AT1G01570"
1	Araport11	CDS	205083	205949	.	+	0	transcript_id "AT1G01570.2"; gene_id "AT1G01570"
1	Araport11	exon	206692	207243	.	+	.	transcript_id "AT1G01570.2"; gene_id "AT1G01570"
1	Araport11	CDS	206692	207243	.	+	0	transcript_id "AT1G01570.2"; gene_id "AT1G01570"
1	Araport11	CDS	207325	207435	.	+	0	transcript_id "AT1G01570.2"; gene_id "AT1G01570"
1	Araport11	exon	207325	207642	.	+	.	transcript_id "AT1G01570.2"; gene_id "AT1G01570"
1	Araport11	stop_codon	207433	207435	.	+	.	transcript_id "AT1G01570.2"; gene_id "AT1G01570"
1	Araport11	3UTR	207436	207642	.	+	.	transcript_id "AT1G01570.2"; gene_id "AT1G01570"
1	Araport11	start_codon	205176	205178	.	+	.	transcript_id "AT1G01570.1"; gene_id "AT1G01570"
1	Araport11	exon	205176	205949	.	+	.	transcript_id "AT1G01570.1"; gene_id "AT1G01570"
1	Araport11	CDS	205176	205949	.	+	0	transcript_id "AT1G01570.1"; gene_id "AT1G01570"
1	Araport11	exon	206692	207243	.	+	.	transcript_id "AT1G01570.1"; gene_id "AT1G01570"
1	Araport11	CDS	206692	207243	.	+	0	transcript_id "AT1G01570.1"; gene_id "AT1G01570"
1	Araport11	exon	207325	207435	.	+	.	transcript_id "AT1G01570.1"; gene_id "AT1G01570"
1	Araport11	CDS	207325	207435	.	+	0	transcript_id "AT1G01570.1"; gene_id "AT1G01570"
1	Araport11	stop_codon	207433	207435	.	+	.	transcript_id "AT1G01570.1"; gene_id "AT1G01570"
1	Araport11	5UTR	208995	209160	.	+	.	transcript_id "AT1G01580.2"; gene_id "AT1G01580"
1	Araport11	exon	208995	209608	.	+	.	transcript_id "AT1G01580.2"; gene_id "AT1G01580"
1	Araport11	start_codon	209161	209163	.	+	.	transcript_id "AT1G01580.2"; gene_id "AT1G01580"
1	Araport11	CDS	209161	209608	.	+	0	transcript_id "AT1G01580.2"; gene_id "AT1G01580"
1	Araport11	exon	209764	209866	.	+	.	transcript_id "AT1G01580.2"; gene_id "AT1G01580"
1	Araport11	CDS	209764	209866	.	+	2	transcript_id "AT1G01580.2"; gene_id "AT1G01580"
1	Araport11	exon	209950	210144	.	+	.	transcript_id "AT1G01580.2"; gene_id "AT1G01580"
1	Araport11	CDS	209950	210144	.	+	1	transcript_id "AT1G01580.2"; gene_id "AT1G01580"
1	Araport11	exon	210385	210619	.	+	.	transcript_id "AT1G01580.2"; gene_id "AT1G01580"
1	Araport11	CDS	210385	210619	.	+	1	transcript_id "AT1G01580.2"; gene_id "AT1G01580"
1	Araport11	exon	211052	211379	.	+	.	transcript_id "AT1G01580.2"; gene_id "AT1G01580"
1	Araport11	CDS	211052	211379	.	+	0	transcript_id "AT1G01580.2"; gene_id "AT1G01580"
1	Araport11	exon	211474	211717	.	+	.	transcript_id "AT1G01580.2"; gene_id "AT1G01580"
1	Araport11	CDS	211474	211717	.	+	2	transcript_id "AT1G01580.2"; gene_id "AT1G01580"
1	Araport11	exon	211855	212573	.	+	.	transcript_id "AT1G01580.2"; gene_id "AT1G01580"
[truncated: 849,509 more rows]
