# Supplementary material for: The CLASSY family controls tissue-specific DNA methylation patterns in Arabidopsis
Source: Nat Commun. 2022 Jan 11;13:244. doi: 10.1038/s41467-021-27690-x (PMC8752594; doi:10.1038/s41467-021-27690-x)
Supplement: Supplementary file 20 — Source Data [file 41467_2021_27690_MOESM20_ESM.xlsx]

## Sheet: Figure 1c
Transcript	GeneID	WT_1_rep1	WTc2_ovules_rep1	WTa_25d_L12_rep1	WTa_15d_ws_rep1
AT3G42670.4	CLSY1	3.398	0.408	2.007	1.569
AT5G20420.1	CLSY2	1.707	0.277	0.038	0.076
AT1G05490.1	CLSY3	8.945	94.464	0.083	0.228
AT3G24340.1	CLSY4	3.138	16.322	0.08	0.213
AT1G63020.5	NRPD1	2.165	8.276	1.171	0.554
AT1G15215.3	SHH1	5.674	9.62	2.265	3.049
AT4G11130.1	RDR2	3.173	11.961	0.669	1.459
AT3G43920.6	DCL3	5.553	7.114	0.696	1.024
AT2G40030.1	NRPE1	4.117	11.823	0.716	1.341
AT5G14620.1	DRM2	5.486	10.918	2.535	2.041
AT5G04290.2	SPT5L	8.433	17.172	8.252	4.589
AT2G16390.2	DRD1	6.142	16.624	1.667	1.271
AT3G49250.1	DMS3	15.902	20.889	8.603	9.262
AT3G22680.1	RDM1	8.247	12.948	1.803	2.627
AT4G13460.2	SUVH9	10.079	19.004	9.404	7.888
AT2G33290.4	SUVH2	4.661	6.65	2.53	3.228
AT2G27040.2	AGO4	30.018	73.671	3.437	7.942
AT5G49160.2	MET1	10.918	16.518	2.658	7.228
AT5G66750.1	DDM1	8.499	14.375	0.628	4.193
AT1G57820.2	VIM1	14.006	27.683	1.073	9.448
AT1G66050.1	VIM2	0.165	0.463	0.151	0.391
AT5G39550.1	VIM3	5.11	8	0.741	3.813
AT4G19020.1	CMT2	6.003	4.317	1.376	4.41
AT1G69770.1	CMT3	11.741	19.94	1.136	4.923
AT5G13960.1	SUVH4	5.91	10.142	0.941	2.071
AT2G35160.4	SUVH5	2.57	5.1	0.466	0.496
AT2G22740.1	SUVH6	8.788	11.878	6.929	4.394
AT2G36490.1	ROS1	14.214	16.335	2.675	6.523
AT5G04560.1	DME	6.54	12.088	8.797	3.534
AT3G10010.1	DML2	7.026	2.817	1.999	1.459
AT4G34060.1	DML3	0.663	0.029	1.245	0.69

## Sheet: Figure 5d
simulated data (% of clusters in chromosome arms)
clsy1,2				clsy3,4
Fl	Ov	Lv	Rs	Fl	Ov	Lv	Rs
0.525693	0.571956	0.518502	0.524768	0.514724	0.514689	0.517986	0.52799
0.515841	0.494465	0.52264	0.518136	0.544615	0.50939	0.539568	0.519084
0.523182	0.516729	0.526285	0.531233	0.51684	0.525264	0.561151	0.516868
0.52902	0.533333	0.518869	0.520265	0.511029	0.523474	0.489209	0.487913
0.519545	0.549815	0.51814	0.522896	0.50246	0.497653	0.553957	0.524444
0.521667	0.474074	0.525396	0.519989	0.535868	0.546416	0.561151	0.534055
0.526611	0.514815	0.52042	0.523097	0.515951	0.498824	0.539568	0.528962
0.523117	0.566176	0.519698	0.51794	0.504294	0.514723	0.553957	0.519365
0.524841	0.527675	0.521842	0.520323	0.520245	0.499414	0.557971	0.524142
0.52508	0.477778	0.516736	0.517278	0.525507	0.52286	0.539568	0.516847
0.514927	0.531365	0.518584	0.526093	0.525413	0.509988	0.503597	0.507624
0.526906	0.511111	0.524859	0.529194	0.525123	0.515294	0.557971	0.502864
0.526746	0.531365	0.520568	0.523507	0.53198	0.515901	0.503597	0.52235
0.5172	0.537037	0.524063	0.520869	0.526413	0.56	0.52518	0.530496
0.525981	0.52963	0.525241	0.520795	0.523342	0.528722	0.562044	0.529599
0.518782	0.548148	0.521095	0.518935	0.52836	0.520516	0.52518	0.520025
0.524185	0.501859	0.521025	0.521647	0.522352	0.525943	0.510791	0.531469
0.522972	0.511111	0.521385	0.523501	0.52725	0.521176	0.550725	0.521933
0.521146	0.5	0.52087	0.513309	0.520565	0.517647	0.510791	0.540712
0.521133	0.490775	0.527111	0.527675	0.514724	0.520612	0.52518	0.527018
0.521963	0.446494	0.526729	0.521912	0.525767	0.553991	0.546763	0.521961
0.525318	0.507407	0.523168	0.522113	0.52337	0.492344	0.446043	0.516232
0.5263	0.507407	0.523922	0.523898	0.520221	0.502347	0.492754	0.534943
0.524257	0.511111	0.521456	0.531453	0.523077	0.525943	0.532374	0.520966
0.520594	0.525926	0.515174	0.522781	0.522672	0.526995	0.528986	0.525747
0.519563	0.533333	0.51955	0.524964	0.525476	0.524089	0.510791	0.498092
0.522279	0.522222	0.519544	0.522038	0.512569	0.492362	0.532374	0.50732
0.524091	0.488889	0.526292	0.520466	0.508901	0.518214	0.489209	0.536896
0.519187	0.551852	0.52087	0.517278	0.519632	0.510012	0.532374	0.494911
0.524235	0.531599	0.524641	0.516894	0.52457	0.510588	0.57971	0.517812
0.523795	0.511111	0.515255	0.520249	0.532842	0.532239	0.532374	0.548633
0.519321	0.518519	0.521095	0.519793	0.524218	0.531765	0.546763	0.519365
0.5222	0.501859	0.521089	0.526873	0.546012	0.512941	0.52518	0.52127
0.527289	0.538745	0.525552	0.518342	0.546347	0.528302	0.608696	0.489484
0.522042	0.549815	0.515461	0.52125	0.507664	0.504113	0.517986	0.527954
0.52456	0.557196	0.522801	0.518406	0.522086	0.522914	0.503597	0.515248
0.522214	0.494424	0.524486	0.520064	0.539877	0.52755	0.446043	0.518118
0.520224	0.535316	0.526659	0.525884	0.546961	0.529481	0.5	0.522265
0.520079	0.509225	0.519929	0.524232	0.53317	0.506478	0.496403	0.517812
0.520382	0.492593	0.521237	0.522315	0.522699	0.53114	0.489209	0.526383
0.517649	0.492593	0.524275	0.517871	0.515319	0.545241	0.582734	0.533079
0.523499	0.527675	0.520207	0.521779	0.519975	0.521176	0.471014	0.530197
0.521054	0.487085	0.516296	0.526413	0.526961	0.518824	0.510791	0.507302
0.525239	0.570896	0.52154	0.516026	0.533825	0.494131	0.539568	0.524173
0.522431	0.557196	0.523295	0.519661	0.519361	0.514654	0.463768	0.528962
0.522648	0.527675	0.515905	0.520403	0.539029	0.52	0.561151	0.531726
0.514463	0.520446	0.512965	0.525215	0.546961	0.545347	0.568345	0.530872
0.521152	0.538745	0.517389	0.523778	0.511029	0.488837	0.510791	0.499048
0.522806	0.568266	0.519615	0.51919	0.521153	0.521739	0.471014	0.519157
0.515992	0.527881	0.523549	0.520265	0.551936	0.546635	0.532374	0.535328
0.522101	0.52963	0.519177	0.524553	0.507683	0.503521	0.521739	0.538755
0.519861	0.533333	0.529743	0.518268	0.535912	0.500586	0.492754	0.499365
0.529929	0.549815	0.520586	0.526016	0.534969	0.536471	0.510791	0.507311
0.523182	0.483395	0.523168	0.517684	0.494776	0.526439	0.478261	0.519084
0.526659	0.450185	0.520586	0.52495	0.538273	0.495887	0.546763	0.534691
0.521541	0.607407	0.51814	0.51974	0.535868	0.501758	0.532374	0.527654
0.525223	0.535581	0.522963	0.520196	0.515356	0.533411	0.478261	0.512755
0.520679	0.549815	0.517992	0.526344	0.534926	0.53349	0.532374	0.517812
0.516134	0.551852	0.516363	0.521319	0.519018	0.515258	0.489209	0.497772
0.532434	0.509225	0.521617	0.523059	0.525413	0.53349	0.496403	0.528889
0.518255	0.527675	0.529899	0.525751	0.526994	0.515258	0.460432	0.530612
0.517643	0.477778	0.515618	0.518867	0.508277	0.534747	0.532374	0.540369
0.526675	0.52963	0.519402	0.518729	0.519975	0.495294	0.52518	0.521656
0.526204	0.520295	0.524789	0.527138	0.505521	0.478723	0.485507	0.511761
0.517048	0.549815	0.523471	0.521261	0.529484	0.518779	0.489209	0.503497
0.516437	0.548148	0.519982	0.517415	0.518723	0.5053	0.496403	0.533461
0.525845	0.546125	0.521475	0.518327	0.519656	0.511163	0.517986	0.533672
0.527449	0.498141	0.517032	0.520789	0.539546	0.515864	0.489209	0.541004
0.521061	0.525926	0.52369	0.519205	0.513497	0.527615	0.57554	0.524142
0.521456	0.566667	0.519111	0.517474	0.51777	0.516471	0.528986	0.522872
0.527488	0.568773	0.517328	0.525543	0.547575	0.512941	0.507246	0.510828
0.514931	0.542751	0.526705	0.525563	0.499693	0.515258	0.510791	0.526416
0.526515	0.533333	0.516368	0.528469	0.549693	0.541274	0.539568	0.534395
0.516896	0.520295	0.5257	0.527326	0.540823	0.529343	0.507246	0.505732
0.512657	0.522222	0.525926	0.522655	0.533129	0.518171	0.517986	0.515903
0.518412	0.451852	0.523753	0.52702	0.537094	0.509434	0.553957	0.50828
0.524033	0.472119	0.518431	0.521653	0.544118	0.564042	0.482014	0.542092
0.527353	0.551852	0.520722	0.5153	0.515615	0.529343	0.561151	0.539147
0.521436	0.535055	0.525163	0.519063	0.532189	0.512911	0.59854	0.505397
0.520006	0.511111	0.517456	0.52027	0.522434	0.523529	0.453237	0.527053
0.518872	0.488889	0.526853	0.522044	0.53936	0.519435	0.589928	0.522626
0.52456	0.514815	0.520877	0.523167	0.509202	0.506448	0.459854	0.512739
0.518333	0.542435	0.515618	0.521912	0.523926	0.526995	0.478261	0.553367
0.521891	0.512915	0.527626	0.517342	0.536241	0.504706	0.456522	0.496503
0.509997	0.525926	0.531477	0.521388	0.511642	0.537015	0.463768	0.519084
0.5178	0.537037	0.525178	0.51595	0.511371	0.539906	0.510791	0.507957
0.523268	0.553506	0.521089	0.520345	0.546291	0.527615	0.467626	0.518118
0.52077	0.483271	0.525241	0.5219	0.516564	0.517606	0.546763	0.513651
0.519697	0.509225	0.526675	0.523179	0.497241	0.534118	0.546763	0.520025
0.518962	0.523985	0.519852	0.523381	0.515635	0.509988	0.446043	0.506361
0.526132	0.5	0.5245	0.521054	0.521766	0.531067	0.514493	0.53626
0.525455	0.464945	0.528576	0.516492	0.535012	0.511137	0.503597	0.492698
0.52508	0.481481	0.523929	0.521468	0.513497	0.518779	0.57971	0.521297
0.522214	0.498155	0.517104	0.52026	0.526058	0.520516	0.510791	0.516211
0.533495	0.537037	0.51451	0.523103	0.522086	0.528235	0.532374	0.502861
0.522273	0.549815	0.525692	0.521181	0.509828	0.510563	0.496403	0.520687
0.526826	0.544444	0.521095	0.526155	0.522379	0.511163	0.496403	0.532104
0.527264	0.531365	0.521913	0.521595	0.523284	0.507059	0.496403	0.535032
0.521818	0.531365	0.525389	0.516876	0.514724	0.509988	0.453237	0.514612
0.524848	0.546125	0.519769	0.519058	0.535385	0.518824	0.478261	0.523477
0.52166	0.473881	0.52013	0.519725	0.537423	0.558304	0.47482	0.534011
0.522332	0.520295	0.509484	0.519799	0.522727	0.536385	0.496403	0.521601
0.526212	0.468635	0.517987	0.520466	0.521472	0.53828	0.421429	0.526984
0.513636	0.544776	0.53205	0.520715	0.532555	0.517039	0.52518	0.518118
0.521594	0.544444	0.520568	0.518857	0.540441	0.512911	0.496403	0.537778
0.512417	0.464945	0.525481	0.515617	0.535583	0.526439	0.453237	0.508906
0.516808	0.520295	0.528662	0.532954	0.514426	0.543529	0.52518	0.519108
0.519788	0.485185	0.523549	0.517621	0.543225	0.533019	0.588235	0.520305
0.525598	0.539033	0.527922	0.520461	0.515971	0.534038	0.528986	0.525111
0.522648	0.460967	0.519598	0.521912	0.494161	0.480519	0.532374	0.51967
0.527816	0.492593	0.5251	0.525215	0.521739	0.511163	0.568345	0.543547
0.521812	0.477778	0.518069	0.520328	0.485609	0.496471	0.543478	0.529561
0.520218	0.507407	0.522054	0.523961	0.522434	0.520564	0.550725	0.514612
0.52311	0.498155	0.525037	0.523646	0.503676	0.511137	0.52518	0.54042
0.520527	0.523985	0.519165	0.519788	0.5	0.553592	0.453237	0.535578
0.521054	0.531365	0.521681	0.523368	0.502149	0.525882	0.47482	0.517154
0.518474	0.526119	0.517185	0.520991	0.517748	0.538824	0.510791	0.513703
0.520679	0.474074	0.525599	0.515224	0.538933	0.50939	0.438849	0.51906
0.519091	0.485185	0.522512	0.520328	0.522672	0.554118	0.510791	0.539733
0.522417	0.488889	0.524423	0.522107	0.515077	0.495283	0.460432	0.503817
0.521891	0.505535	0.525459	0.522188	0.519902	0.509988	0.532374	0.501906
0.520376	0.511111	0.525466	0.516949	0.522992	0.502347	0.510791	0.528926
0.520915	0.542435	0.5245	0.518479	0.538037	0.525822	0.489209	0.516561
0.517576	0.472325	0.522138	0.525751	0.525799	0.526439	0.503597	0.505725
0.51607	0.479554	0.520947	0.517018	0.528035	0.502353	0.489209	0.486607
0.531979	0.507353	0.521031	0.523917	0.52583	0.508813	0.514493	0.525111
0.523189	0.518519	0.515771	0.520858	0.52887	0.508834	0.539568	0.512397
0.522424	0.5	0.523168	0.523974	0.539312	0.510588	0.553957	0.517154
0.528102	0.509225	0.517553	0.523835	0.501227	0.525822	0.561151	0.514921
0.524473	0.512915	0.523175	0.521578	0.538603	0.497653	0.517986	0.522236
0.521601	0.520295	0.518579	0.523046	0.504604	0.524089	0.532847	0.522872
0.518636	0.531365	0.522293	0.52125	0.536196	0.504695	0.565217	0.506989
0.52	0.575646	0.525817	0.520381	0.52059	0.520516	0.517986	0.527018
0.522958	0.538745	0.527975	0.522568	0.516268	0.505288	0.514493	0.541244
0.524841	0.575646	0.51955	0.519995	0.521793	0.50939	0.510791	0.524476
0.524632	0.5	0.520432	0.515693	0.525445	0.52179	0.618705	0.528926
0.526148	0.501859	0.524493	0.523835	0.519337	0.487691	0.503597	0.528326
0.525758	0.505535	0.515976	0.529349	0.526413	0.499412	0.561151	0.541349
0.528102	0.520295	0.518667	0.52125	0.530963	0.485882	0.478261	0.537778
0.526212	0.544444	0.51814	0.521325	0.531288	0.519343	0.442029	0.546845
0.518176	0.535316	0.527445	0.520979	0.519951	0.504695	0.536232	0.524841
0.52137	0.52963	0.526448	0.519137	0.521525	0.522914	0.52518	0.498733
0.518417	0.531365	0.523182	0.525166	0.530061	0.505869	0.510791	0.52
0.519085	0.522222	0.524796	0.524686	0.521205	0.516432	0.474453	0.512381
0.525829	0.52963	0.518869	0.526497	0.532268	0.502347	0.582734	0.526048
0.521383	0.549815	0.524937	0.524636	0.51722	0.532864	0.507246	0.520635
0.526962	0.546125	0.519473	0.524844	0.542383	0.532864	0.489209	0.535283
0.520849	0.460967	0.519929	0.518666	0.519018	0.523022	0.546763	0.537778
0.520533	0.516605	0.514146	0.522574	0.524892	0.537736	0.536232	0.526752
0.526611	0.468401	0.515842	0.515629	0.512315	0.498821	0.496403	0.528553
0.509848	0.520295	0.518217	0.519401	0.510116	0.547591	0.546763	0.52986
0.523319	0.511111	0.534942	0.522643	0.520221	0.544706	0.485507	0.522597
0.52303	0.539033	0.52161	0.526086	0.509816	0.532315	0.553957	0.534307
0.52417	0.548148	0.52467	0.5278	0.525767	0.494145	0.5	0.519341
0.521825	0.509225	0.527523	0.520911	0.511043	0.524089	0.489209	0.556334
0.522115	0.557196	0.52161	0.52258	0.516585	0.519389	0.507246	0.494282
0.520988	0.494465	0.525755	0.526162	0.526994	0.53349	0.517986	0.521933
0.526906	0.512915	0.524719	0.523305	0.526058	0.540541	0.517986	0.515267
0.516515	0.527675	0.521771	0.519396	0.50889	0.524146	0.507246	0.530794
0.523275	0.527881	0.524874	0.521054	0.523634	0.52179	0.52518	0.527319
0.522583	0.523985	0.524204	0.523185	0.526154	0.517647	0.539568	0.528962
0.523406	0.520295	0.520806	0.530464	0.511357	0.541618	0.591241	0.500318
0.520363	0.492593	0.526207	0.519518	0.517157	0.537559	0.597122	0.516518
0.523478	0.512915	0.527453	0.520323	0.524892	0.524089	0.514493	0.520356
0.523564	0.512915	0.529673	0.520991	0.515337	0.507042	0.589928	0.51972
0.521654	0.52963	0.518738	0.522194	0.532228	0.555817	0.553957	0.493325
0.510461	0.548148	0.524063	0.518675	0.520245	0.53349	0.460432	0.521019
0.524848	0.516729	0.527914	0.522763	0.512255	0.518214	0.539568	0.504137
0.519921	0.542435	0.518135	0.517406	0.523284	0.52768	0.528986	0.514286
0.518019	0.529851	0.519781	0.523368	0.516564	0.520516	0.496403	0.514286
0.52114	0.559259	0.519757	0.517269	0.52451	0.52879	0.546763	0.534264
0.521733	0.523985	0.522421	0.514509	0.506748	0.515864	0.532374	0.513393
0.528565	0.520295	0.519023	0.517282	0.511043	0.493537	0.546763	0.541587
0.530009	0.539033	0.527329	0.519656	0.511043	0.503521	0.514493	0.520635
0.526443	0.512915	0.516287	0.520122	0.528221	0.514689	0.438849	0.528326
0.5286	0.535055	0.528296	0.521578	0.506462	0.529343	0.589928	0.532443
0.517267	0.577778	0.520367	0.517748	0.518995	0.501174	0.553957	0.538119
0.519158	0.509225	0.530491	0.525487	0.507353	0.519389	0.57971	0.539097
0.519848	0.498155	0.510812	0.525751	0.5246	0.536385	0.568345	0.518706
0.520903	0.466667	0.51696	0.517753	0.506757	0.519389	0.540146	0.524142
0.525311	0.498141	0.521533	0.52362	0.499387	0.507042	0.546763	0.514612
0.521206	0.537037	0.520954	0.523501	0.521766	0.509988	0.489209	0.518754
0.521575	0.564576	0.522815	0.52709	0.520859	0.517689	0.57554	0.536213
0.51954	0.557196	0.52125	0.524364	0.513829	0.519953	0.536232	0.510476
0.522424	0.564576	0.518058	0.522965	0.538084	0.522353	0.453237	0.539733
0.527058	0.549815	0.519319	0.517282	0.50184	0.516471	0.514493	0.515556
0.514554	0.594096	0.521707	0.52045	0.528799	0.529412	0.553957	0.52033
0.52342	0.511111	0.509107	0.523513	0.533088	0.53114	0.478261	0.512087
0.518855	0.516729	0.525763	0.524434	0.5123	0.53819	0.521739	0.52829
0.52417	0.490706	0.517624	0.520524	0.515058	0.520564	0.561151	0.518754
0.516002	0.509225	0.519402	0.522258	0.529736	0.521688	0.546763	0.51746
0.520079	0.57037	0.518502	0.519004	0.521153	0.540636	0.496403	0.521297
0.527664	0.470149	0.517553	0.52144	0.53317	0.487059	0.565217	0.520305
0.526659	0.531365	0.51473	0.517744	0.50399	0.515864	0.532374	0.502857
0.524776	0.468401	0.515398	0.519592	0.522352	0.514118	0.601449	0.527354
0.524697	0.507463	0.520355	0.523564	0.521793	0.512338	0.540146	0.512365
0.528877	0.544444	0.521237	0.518798	0.52454	0.546525	0.492754	0.532782
0.52705	0.523985	0.523414	0.524434	0.522755	0.545455	0.561151	0.517154
0.52023	0.546125	0.520562	0.516026	0.52638	0.518257	0.496403	0.514668
0.518322	0.486989	0.518283	0.520985	0.505521	0.518214	0.528986	0.538119
0.521054	0.505535	0.523027	0.518607	0.511642	0.504122	0.492754	0.51746
0.527041	0.488889	0.527259	0.521451	0.53799	0.533019	0.514493	0.531726
0.525311	0.516729	0.526051	0.521601	0.519018	0.542254	0.546763	0.522265
0.524784	0.529851	0.51888	0.521774	0.516564	0.518735	0.517986	0.533672
0.525591	0.557196	0.525263	0.517077	0.519018	0.512367	0.518248	0.516561
0.52622	0.540741	0.523464	0.51973	0.534272	0.513482	0.5	0.514013
0.517733	0.501859	0.525404	0.524295	0.529088	0.532239	0.57971	0.524778
0.52	0.494465	0.52376	0.526225	0.510104	0.519435	0.589928	0.541109
0.525288	0.535055	0.519775	0.520858	0.520221	0.504113	0.442029	0.519745
0.523333	0.505618	0.518952	0.517611	0.51722	0.525205	0.50365	0.521989
0.527504	0.555556	0.527687	0.521515	0.512899	0.506494	0.517986	0.528626
0.526124	0.564576	0.519034	0.519401	0.510429	0.525822	0.503597	0.51873
0.527041	0.535055	0.52436	0.517146	0.523634	0.540541	0.52518	0.535964
0.525519	0.490775	0.514586	0.51715	0.4914	0.551765	0.482014	0.556616
0.523103	0.507407	0.526292	0.523778	0.525153	0.501176	0.539568	0.51049
0.52143	0.535055	0.522731	0.520922	0.534356	0.5	0.568345	0.515556
0.521298	0.531365	0.520954	0.520005	0.519632	0.509412	0.604317	0.518754
0.517879	0.520295	0.517083	0.520922	0.536241	0.528235	0.489209	0.531766
0.52054	0.516605	0.52436	0.523633	0.512584	0.524648	0.471014	0.527018
0.516657	0.531365	0.522415	0.519868	0.525184	0.504113	0.532374	0.540076
0.514693	0.52963	0.527181	0.514168	0.523663	0.548349	0.489209	0.492698
0.523044	0.546468	0.526363	0.525152	0.52638	0.504695	0.460432	0.533037
0.519467	0.488889	0.51768	0.522384	0.53317	0.516471	0.510791	0.503177
0.532405	0.516605	0.528497	0.516616	0.517178	0.522353	0.496403	0.516868
0.520843	0.501859	0.527321	0.523374	0.535824	0.515258	0.489209	0.53758
0.522273	0.503704	0.522673	0.525159	0.518087	0.515294	0.608696	0.531847
0.51963	0.509225	0.514654	0.530464	0.517791	0.555164	0.510791	0.527354
0.525606	0.516605	0.522956	0.522851	0.538367	0.527615	0.395683	0.518471
0.525598	0.535055	0.52087	0.518862	0.538745	0.497653	0.546763	0.507957
0.527424	0.501859	0.521765	0.512114	0.538084	0.508235	0.52518	0.516539
0.527121	0.498141	0.511552	0.523898	0.514093	0.508813	0.539568	0.508604
0.518939	0.535055	0.519544	0.523513	0.513198	0.497069	0.460432	0.534011
0.52272	0.523985	0.521108	0.521002	0.529736	0.514085	0.532374	0.543202
0.527942	0.555556	0.521462	0.523305	0.527607	0.514118	0.510791	0.506353
0.526284	0.542751	0.517762	0.516031	0.529448	0.515864	0.431655	0.512397
0.523716	0.561338	0.526425	0.521054	0.530637	0.498237	0.52518	0.531807
0.529768	0.518519	0.524437	0.52026	0.523077	0.545241	0.460432	0.555909
0.521976	0.546125	0.519757	0.525285	0.510129	0.517689	0.546763	0.531429
0.525303	0.485294	0.522949	0.522321	0.52054	0.548652	0.543478	0.500635
0.52614	0.531365	0.523838	0.518401	0.538084	0.513545	0.510791	0.525413
0.51743	0.564576	0.525833	0.524566	0.522059	0.506448	0.489209	0.529561
0.521364	0.511194	0.523168	0.516159	0.537377	0.505882	0.52518	0.520025
0.518255	0.505535	0.521688	0.526734	0.536855	0.502347	0.514286	0.512102
0.520382	0.507463	0.527461	0.526358	0.535298	0.521176	0.453237	0.534098
0.522431	0.509225	0.523478	0.51742	0.506446	0.525882	0.597122	0.537484
0.523117	0.511111	0.521546	0.521515	0.536481	0.487089	0.557971	0.513977
0.518496	0.5	0.524423	0.52773	0.529159	0.506448	0.57554	0.527619
0.523932	0.548148	0.51814	0.521854	0.520245	0.517647	0.489209	0.516211
0.524769	0.535055	0.523239	0.521589	0.531941	0.524146	0.453237	0.524746
0.520291	0.505576	0.525163	0.526476	0.526058	0.498824	0.589928	0.513032
0.519164	0.490775	0.52154	0.519926	0.516902	0.525822	0.503597	0.52387
0.512727	0.486989	0.519023	0.520535	0.529123	0.542353	0.521739	0.510814
0.524553	0.559259	0.521456	0.524636	0.523926	0.514689	0.496403	0.515267
0.523636	0.549815	0.520812	0.526023	0.513795	0.51119	0.489209	0.536849
0.517884	0.542435	0.51695	0.520916	0.519385	0.520564	0.453237	0.536213
0.52819	0.468635	0.524578	0.516026	0.538698	0.519389	0.561151	0.528926
0.525159	0.514815	0.527173	0.523917	0.531614	0.502353	0.561151	0.522568
0.528493	0.511111	0.517389	0.529715	0.503376	0.53114	0.453237	0.526048
0.526818	0.546468	0.525833	0.514437	0.526348	0.542254	0.539568	0.497139
0.519484	0.533333	0.516291	0.519995	0.506127	0.501763	0.521739	0.490134
0.519024	0.571956	0.526199	0.517287	0.533088	0.524203	0.503597	0.533715
0.52137	0.516605	0.522885	0.524358	0.527931	0.532315	0.553957	0.520992
0.521054	0.538745	0.528193	0.52702	0.515654	0.505869	0.503597	0.538511
0.519551	0.577778	0.520278	0.528921	0.524831	0.517039	0.525547	0.532063
0.522049	0.542435	0.522589	0.524887	0.529773	0.518868	0.52518	0.521243
0.523773	0.568773	0.517114	0.522586	0.519632	0.513514	0.52518	0.509854
0.520988	0.562963	0.518864	0.520726	0.541999	0.552941	0.514493	0.511436
0.517503	0.538745	0.525459	0.526623	0.521793	0.52768	0.586957	0.510842
0.520091	0.522222	0.520793	0.524718	0.515058	0.514085	0.449275	0.52127
0.514615	0.531365	0.523845	0.515753	0.537048	0.505288	0.532374	0.536508
0.527601	0.571956	0.517109	0.523317	0.515003	0.523474	0.568345	0.516825
0.516437	0.501845	0.532416	0.521987	0.524278	0.507042	0.532374	0.526048
0.518648	0.546125	0.517395	0.530269	0.529846	0.521739	0.550725	0.499683
0.514169	0.516605	0.520799	0.520985	0.526961	0.518171	0.463768	0.51494
0.525231	0.479705	0.5251	0.519068	0.531576	0.540636	0.568345	0.523779
0.52143	0.494424	0.520522	0.529334	0.51968	0.509368	0.611511	0.524142
0.523701	0.535055	0.522138	0.523765	0.514724	0.493537	0.540146	0.52127
0.526356	0.542435	0.516721	0.521993	0.523049	0.501763	0.583942	0.516518
0.517738	0.459259	0.522428	0.523381	0.503681	0.508216	0.50365	0.532443
0.518939	0.512915	0.519242	0.523576	0.517495	0.505882	0.50365	0.521574
0.519242	0.571956	0.516368	0.523507	0.53681	0.547703	0.40146	0.517812
0.522937	0.514815	0.514658	0.519333	0.517178	0.528235	0.5	0.513359
0.523853	0.612546	0.520639	0.521382	0.542383	0.542891	0.57554	0.506675
0.523773	0.535055	0.525404	0.520651	0.527709	0.537015	0.532374	0.507957
0.526388	0.455556	0.517696	0.525772	0.519313	0.541814	0.460432	0.509854
0.518092	0.514815	0.520219	0.517547	0.530135	0.536471	0.510791	0.532104
0.518939	0.57037	0.522879	0.523772	0.522406	0.538824	0.57971	0.527654
0.518333	0.535055	0.517997	0.522971	0.49662	0.532941	0.532374	0.506684
0.523543	0.492593	0.517098	0.52258	0.523313	0.49061	0.661871	0.526081
0.517189	0.496296	0.521997	0.521918	0.523313	0.542353	0.561151	0.501593
0.519563	0.455556	0.528349	0.519534	0.519313	0.536471	0.442029	0.512412
0.517946	0.516729	0.51695	0.526818	0.523313	0.532315	0.496403	0.508593
0.525383	0.472119	0.522273	0.525751	0.504289	0.515939	0.539568	0.510814
0.519764	0.551852	0.522633	0.524636	0.523956	0.554642	0.532374	0.514631
0.525973	0.485185	0.524423	0.524768	0.514742	0.514118	0.366906	0.517483
0.518165	0.494465	0.517328	0.521854	0.512584	0.515864	0.553957	0.518095
0.52567	0.52963	0.522505	0.515962	0.547634	0.542453	0.52518	0.504132
0.523333	0.498141	0.523767	0.522908	0.540541	0.52879	0.543478	0.502868
0.530312	0.485185	0.514739	0.524169	0.515912	0.525264	0.467626	0.52665
0.529002	0.481481	0.517104	0.522781	0.513198	0.524706	0.532374	0.519084
0.514848	0.525926	0.519538	0.520048	0.517813	0.520516	0.536232	0.524809
0.515381	0.494465	0.52345	0.528149	0.51411	0.515294	0.568345	0.522901
0.52567	0.581481	0.526511	0.526587	0.514724	0.54	0.517986	0.513049
0.521073	0.520295	0.521681	0.518415	0.514724	0.53828	0.572464	0.504453
0.52492	0.560886	0.523457	0.5172	0.51348	0.524706	0.539568	0.532995
0.514697	0.518519	0.52199	0.519004	0.534969	0.532315	0.510949	0.5
0.519921	0.566667	0.520781	0.520408	0.496933	0.501176	0.546763	0.518778
0.521285	0.531365	0.519763	0.524768	0.525153	0.514151	0.539568	0.549206
0.522279	0.512915	0.526573	0.52649	0.514426	0.554513	0.5	0.545743
0.524242	0.522222	0.523232	0.524642	0.537139	0.501763	0.438849	0.523234
0.520152	0.531365	0.5223	0.521912	0.534641	0.50939	0.510791	0.513959
0.523044	0.525926	0.526503	0.527815	0.511956	0.543427	0.514493	0.511125
0.521766	0.544444	0.522132	0.526748	0.523313	0.504717	0.478261	0.524778
0.522345	0.546125	0.517313	0.522517	0.519632	0.53349	0.510791	0.498728
0.523333	0.549815	0.518798	0.52649	0.523897	0.511737	0.417266	0.516232
0.519242	0.538745	0.522879	0.518666	0.526348	0.5223	0.57554	0.533376
0.523709	0.579336	0.52302	0.52323	0.547517	0.517039	0.460432	0.507624
0.526755	0.550186	0.532692	0.516415	0.494182	0.525943	0.546763	0.527319
0.526523	0.462963	0.519911	0.52688	0.522699	0.520564	0.467626	0.540472
0.518114	0.503704	0.517614	0.516031	0.535912	0.5053	0.543478	0.513342
0.521133	0.52963	0.520219	0.518798	0.531941	0.548122	0.546763	0.511421
0.534757	0.538745	0.521533	0.523974	0.52583	0.520047	0.528986	0.528962
0.521739	0.490706	0.509325	0.521515	0.516228	0.541716	0.489209	0.515903
0.528805	0.479705	0.528	0.518793	0.520221	0.508255	0.514493	0.520025
0.518479	0.501845	0.515699	0.51741	0.515931	0.539365	0.57554	0.518778
0.520067	0.542435	0.527165	0.518469	0.536481	0.514723	0.489209	0.530573
0.526906	0.527675	0.521765	0.516219	0.514724	0.525264	0.539568	0.529262
0.519855	0.537037	0.521327	0.524957	0.518382	0.514689	0.553957	0.530794
0.517817	0.568773	0.524352	0.529926	0.513198	0.514689	0.503597	0.544183
0.524148	0.525926	0.515107	0.523103	0.536481	0.502945	0.437956	0.515556
0.52114	0.549815	0.522647	0.527215	0.525767	0.495897	0.589928	0.527389
0.5243	0.560886	0.525396	0.524434	0.51227	0.505869	0.582734	0.51967
0.527138	0.483395	0.520657	0.51894	0.511343	0.522914	0.539568	0.521601
0.519764	0.523985	0.523979	0.517621	0.528256	0.516471	0.47482	0.52384
0.516056	0.566667	0.524585	0.525556	0.542945	0.509988	0.539568	0.526416
0.527753	0.553506	0.523309	0.523028	0.528834	0.521127	0.539568	0.503185
0.52819	0.548148	0.520438	0.523046	0.523313	0.53169	0.478261	0.540661
0.515078	0.516605	0.521025	0.518214	0.513182	0.541618	0.52518	0.52293
0.518474	0.581481	0.516435	0.525556	0.509527	0.520564	0.503597	0.516252
0.520376	0.498141	0.521681	0.522833	0.514742	0.533411	0.481752	0.546379
0.52037	0.516605	0.523464	0.520927	0.52027	0.505869	0.550725	0.506997
0.520309	0.553903	0.522724	0.524226	0.52851	0.519389	0.521739	0.525079
0.522965	0.472325	0.521173	0.52444	0.507975	0.50939	0.553957	0.52033
0.52626	0.509225	0.529325	0.518808	0.534769	0.508216	0.449275	0.52859
0.521884	0.520295	0.522576	0.519984	0.515673	0.525205	0.460432	0.52127
0.519703	0.446494	0.518272	0.52603	0.524862	0.495316	0.482014	0.523537
0.519242	0.511111	0.520728	0.525772	0.508287	0.495887	0.561151	0.529599
0.525008	0.533333	0.519757	0.522107	0.530098	0.504695	0.615942	0.531429
0.518333	0.535316	0.527017	0.524957	0.520565	0.512338	0.561151	0.523537
0.52461	0.525926	0.520806	0.517753	0.539312	0.509412	0.517986	0.531469
0.522431	0.520446	0.520497	0.520795	0.520245	0.50939	0.507246	0.552732
0.519557	0.459259	0.515546	0.524686	0.529736	0.530035	0.489209	0.509542
0.519861	0.520295	0.519029	0.517621	0.515003	0.525943	0.57554	0.518095
0.523103	0.535055	0.520367	0.526218	0.52054	0.517119	0.5	0.498094
0.532747	0.544444	0.524811	0.527285	0.507362	0.510563	0.637681	0.522872
0.522055	0.525926	0.520586	0.525368	0.51777	0.498237	0.482014	0.533376
0.515005	0.5	0.517471	0.527785	0.527607	0.524706	0.517986	0.50733
0.518423	0.574074	0.520728	0.520196	0.527574	0.541814	0.572464	0.509854
0.526132	0.527675	0.519769	0.519205	0.519656	0.52879	0.625899	0.519084
0.519175	0.564576	0.518869	0.52497	0.502143	0.520564	0.503597	0.506369
0.521588	0.492537	0.51814	0.518273	0.533415	0.501758	0.503597	0.513668
0.520909	0.553903	0.515322	0.523633	0.5153	0.53584	0.539568	0.539097
0.525909	0.509225	0.522519	0.520853	0.525445	0.52	0.532374	0.519365
0.518025	0.531599	0.517614	0.512773	0.524862	0.542992	0.449275	0.517197
0.524459	0.520295	0.524416	0.514161	0.536855	0.522353	0.503597	0.524809
0.521133	0.496296	0.524289	0.522977	0.512285	0.512309	0.543478	0.532698
0.527639	0.511111	0.522364	0.524831	0.541769	0.512338	0.539568	0.502545
0.524242	0.527675	0.522879	0.523948	0.531365	0.556992	0.510791	0.512706
0.526826	0.566667	0.524141	0.531118	0.504294	0.51533	0.546763	0.506667
0.513415	0.498155	0.519917	0.522511	0.51348	0.494118	0.492754	0.517834
0.516134	0.483395	0.529847	0.525549	0.509202	0.547591	0.496403	0.521933
0.521278	0.553903	0.515035	0.523046	0.520245	0.53169	0.510791	0.521905
0.524538	0.5	0.52154	0.526755	0.518723	0.511137	0.539568	0.536554
0.517806	0.531365	0.519088	0.52258	0.528221	0.52755	0.514493	0.529936
0.515009	0.564576	0.524211	0.523046	0.53321	0.501174	0.503597	0.523175
0.525765	0.535055	0.522795	0.519873	0.524278	0.546416	0.597122	0.516868
0.519079	0.524164	0.521327	0.527145	0.50984	0.538101	0.510791	0.553651
0.517335	0.513109	0.524219	0.530323	0.50918	0.536385	0.532374	0.532104
0.523788	0.498155	0.521829	0.521446	0.488643	0.511765	0.518248	0.531807
0.517497	0.487085	0.520889	0.521837	0.503681	0.530588	0.543478	0.529524
0.521825	0.527675	0.527025	0.52224	0.509804	0.549941	0.52518	0.498726
0.522655	0.564576	0.530195	0.525947	0.537185	0.518824	0.459854	0.528662
0.514762	0.527675	0.52237	0.523564	0.524892	0.541274	0.565217	0.535623
0.520152	0.507407	0.526721	0.516762	0.535868	0.515258	0.52518	0.491396
0.522576	0.47037	0.517849	0.521123	0.524189	0.530588	0.460432	0.510204
0.520928	0.539033	0.523979	0.522712	0.532842	0.502938	0.492754	0.520635
0.522135	0.542435	0.518201	0.523633	0.522379	0.513514	0.507246	0.536508
0.525701	0.566176	0.526799	0.517214	0.511671	0.542891	0.496403	0.541244
0.51545	0.560886	0.528148	0.512916	0.534028	0.505869	0.543478	0.53274
0.520388	0.575646	0.525374	0.522914	0.513497	0.54	0.446043	0.528662
0.521607	0.522222	0.517926	0.525835	0.513497	0.517039	0.546763	0.543147
0.519394	0.494465	0.521025	0.522568	0.528799	0.517079	0.413043	0.525143
0.520994	0.487085	0.515618	0.526553	0.507985	0.514654	0.539568	0.517505
0.531392	0.479705	0.523979	0.518661	0.513182	0.513545	0.517986	0.521933
0.523189	0.520446	0.518145	0.522833	0.511985	0.505869	0.52518	0.499682
0.515	0.537037	0.523182	0.529334	0.519361	0.52768	0.52518	0.509854
0.520145	0.516605	0.52517	0.529342	0.531902	0.516471	0.561151	0.508593
0.515679	0.533333	0.52228	0.52243	0.529123	0.501767	0.553957	0.522872
0.519921	0.549815	0.527087	0.523709	0.528186	0.505288	0.568345	0.514612
0.521673	0.527675	0.525226	0.521774	0.534599	0.517606	0.553957	0.526015
0.514472	0.539033	0.528506	0.521065	0.511043	0.507638	0.546763	0.514304
0.527408	0.527675	0.525856	0.516479	0.538037	0.516471	0.568345	0.509854
0.529456	0.509294	0.524656	0.519592	0.519632	0.526439	0.553957	0.525445
0.524084	0.542435	0.524197	0.515099	0.521819	0.518779	0.561151	0.53274
0.522194	0.507407	0.527835	0.521578	0.528834	0.514118	0.532374	0.51465
0.521654	0.559259	0.517104	0.52557	0.534356	0.547591	0.442029	0.527389
0.521067	0.566667	0.515632	0.521797	0.526413	0.508855	0.496403	0.51939
0.527551	0.522222	0.520284	0.521785	0.525476	0.511765	0.550725	0.514304
0.526372	0.527881	0.521469	0.526964	0.534356	0.53349	0.568345	0.52381
0.515836	0.549815	0.521095	0.52741	0.516882	0.52879	0.5	0.537628
0.516295	0.561338	0.520586	0.523967	0.540392	0.53819	0.478261	0.524142
0.518182	0.511111	0.519248	0.525298	0.522113	0.530588	0.489209	0.521933
0.525064	0.511111	0.521321	0.518612	0.510116	0.495887	0.503597	0.515903
0.52673	0.566667	0.521913	0.524755	0.519018	0.547591	0.539568	0.512102
0.526914	0.588889	0.51791	0.523425	0.529773	0.517606	0.514286	0.53117
0.52508	0.513011	0.515618	0.525159	0.519361	0.530588	0.589928	0.512087
0.517121	0.533333	0.528366	0.516548	0.519608	0.504706	0.57971	0.52384
0.527853	0.550186	0.521707	0.519333	0.511671	0.541716	0.510949	0.487898
0.527879	0.523985	0.523195	0.523374	0.513497	0.503521	0.57554	0.499365
0.520527	0.531599	0.521398	0.516949	0.507664	0.535294	0.489209	0.518448
0.52143	0.57037	0.520491	0.523173	0.525123	0.53819	0.496403	0.508593
0.5228	0.561338	0.518217	0.526748	0.54551	0.537015	0.463768	0.505089
0.526069	0.578358	0.525988	0.517018	0.522964	0.519389	0.467626	0.532995
0.518193	0.492593	0.516435	0.524901	0.534684	0.535925	0.536232	0.52381
0.528859	0.523985	0.520367	0.524295	0.515931	0.551643	0.434783	0.51269
0.519551	0.490706	0.515313	0.517415	0.536481	0.50939	0.446043	0.525381
0.519175	0.548148	0.518952	0.521002	0.529448	0.520612	0.453237	0.51939
0.519703	0.568266	0.526152	0.523248	0.530349	0.550588	0.463768	0.53939
0.517963	0.57037	0.533432	0.523847	0.535298	0.527615	0.647482	0.507947
0.525455	0.450185	0.514298	0.51536	0.519042	0.492941	0.517986	0.536896
0.515997	0.535055	0.523111	0.522787	0.521793	0.510563	0.597122	0.499681
0.525447	0.527675	0.527967	0.525437	0.523342	0.495294	0.507246	0.521933
0.521667	0.542435	0.529708	0.515352	0.52851	0.541274	0.539568	0.520687
0.521594	0.520295	0.524423	0.520927	0.533415	0.508813	0.485507	0.509542
0.522451	0.520295	0.521102	0.528274	0.510116	0.538732	0.57554	0.524173
0.515528	0.524164	0.516726	0.52072	0.503681	0.503521	0.594203	0.512102
0.519321	0.523985	0.516353	0.519465	0.524862	0.546525	0.546763	0.515575
0.523802	0.531365	0.519911	0.518072	0.517474	0.53819	0.514493	0.52387
0.523997	0.551852	0.519852	0.517945	0.518109	0.537102	0.561151	0.519695
0.524625	0.516605	0.521031	0.520588	0.522406	0.514723	0.517986	0.527954
0.526356	0.527675	0.522724	0.521722	0.507362	0.502938	0.543478	0.522236
0.522806	0.527675	0.528942	0.527723	0.528186	0.514085	0.510791	0.51939
0.523492	0.520295	0.526526	0.527598	0.534314	0.500588	0.47482	0.512706
0.521291	0.522222	0.519402	0.515493	0.538177	0.551765	0.536232	0.503181
0.522121	0.542435	0.519627	0.525417	0.528186	0.523529	0.510791	0.515903
0.520158	0.525926	0.525622	0.522113	0.534314	0.482961	0.546763	0.506692
0.519691	0.451852	0.52096	0.519793	0.503985	0.552817	0.5	0.518118
0.52705	0.525926	0.523831	0.518406	0.529195	0.519343	0.582734	0.517154
0.518794	0.527675	0.522068	0.517013	0.540159	0.501758	0.52518	0.513977
0.526826	0.507407	0.519396	0.525487	0.521766	0.521127	0.582734	0.51494
0.524784	0.486989	0.523471	0.522574	0.528545	0.52	0.589928	0.517789
0.52417	0.516605	0.524416	0.522333	0.514426	0.539458	0.478261	0.526752
0.522813	0.509225	0.533847	0.516954	0.518428	0.515294	0.47482	0.522872
0.520988	0.568773	0.520349	0.520461	0.513829	0.514723	0.514493	0.518424
0.517884	0.531599	0.526581	0.527347	0.519951	0.53819	0.543478	0.520939
0.524553	0.577778	0.518798	0.520662	0.519608	0.555164	0.510791	0.523234
0.528957	0.505535	0.519402	0.519279	0.532883	0.514723	0.456522	0.529524
0.521963	0.507407	0.522216	0.521054	0.51073	0.508216	0.539568	0.526684
0.526084	0.503704	0.519467	0.524364	0.54205	0.532941	0.496403	0.527018
0.515156	0.516605	0.526526	0.520985	0.503676	0.505288	0.553957	0.505089
0.524314	0.531365	0.516358	0.517474	0.517157	0.505288	0.521739	0.504442
0.519473	0.509225	0.524648	0.523967	0.526994	0.487633	0.539568	0.499363
0.51977	0.468635	0.524874	0.523841	0.518995	0.52768	0.463768	0.517834
0.519697	0.527675	0.525404	0.51894	0.527966	0.528722	0.507246	0.522236
0.519479	0.527881	0.520877	0.526741	0.520808	0.542353	0.52518	0.512381
0.517868	0.562963	0.526199	0.519386	0.52829	0.523474	0.604317	0.511436
0.516593	0.531365	0.518721	0.522769	0.543278	0.511765	0.557971	0.534736
0.523499	0.527675	0.53057	0.516744	0.542331	0.506478	0.503597	0.508604
0.521891	0.496296	0.521475	0.517219	0.521525	0.518171	0.528986	0.516232
0.518788	0.461255	0.522647	0.522908	0.529123	0.528302	0.597122	0.52381
0.521897	0.591078	0.523245	0.518739	0.518995	0.528169	0.517986	0.537532
0.524314	0.542435	0.514747	0.517278	0.538037	0.5	0.5	0.524778
0.517963	0.575646	0.521089	0.524414	0.519385	0.515939	0.510791	0.521351
0.525288	0.511194	0.52266	0.525884	0.536481	0.504113	0.539568	0.514612
0.524761	0.538745	0.520568	0.523974	0.53407	0.519343	0.463768	0.525747
0.525709	0.531365	0.519402	0.520201	0.502756	0.557647	0.546763	0.530534
0.515152	0.559259	0.527547	0.517748	0.500921	0.526377	0.604317	0.512397
0.528939	0.514815	0.526713	0.524894	0.510154	0.519953	0.565217	0.532782
0.520903	0.505535	0.524804	0.522246	0.529448	0.539365	0.582734	0.520939
0.527121	0.476015	0.523753	0.528252	0.527351	0.500588	0.47482	0.505725
0.520533	0.525926	0.525389	0.524755	0.509202	0.545241	0.543478	0.547302
0.524864	0.572491	0.526129	0.52557	0.51722	0.490012	0.604317	0.520966
0.528093	0.538745	0.517318	0.523696	0.510116	0.56272	0.547445	0.504453
0.520455	0.568266	0.511762	0.518205	0.514742	0.538732	0.446043	0.520051
0.523867	0.520446	0.516889	0.522505	0.526736	0.508216	0.57971	0.52799
0.525845	0.492593	0.522499	0.519523	0.531288	0.56	0.532374	0.514304
0.523478	0.464945	0.518365	0.523444	0.508578	0.525324	0.528986	0.525445
0.522266	0.496296	0.520877	0.52152	0.496628	0.541716	0.517986	0.534736
0.527193	0.535055	0.521842	0.52311	0.51929	0.528235	0.568345	0.514304
0.523571	0.516605	0.523915	0.519868	0.528545	0.517647	0.528986	0.514631
0.517733	0.520446	0.520806	0.523898	0.523634	0.534665	0.514493	0.524173
0.519394	0.505576	0.520889	0.525953	0.516544	0.532315	0.546763	0.551746
0.521673	0.518519	0.525559	0.522102	0.514426	0.527059	0.532374	0.503817
0.519321	0.538745	0.523598	0.522712	0.523634	0.530516	0.582734	0.510828
0.513333	0.477778	0.517027	0.524308	0.523576	0.554513	0.561151	0.529561
0.525853	0.522222	0.518798	0.51846	0.526703	0.529412	0.553957	0.530159
0.516056	0.568266	0.518573	0.52444	0.529159	0.506463	0.561151	0.536352
0.517733	0.522222	0.521771	0.519804	0.549356	0.529412	0.557971	0.51619
0.517733	0.498155	0.5223	0.51768	0.522113	0.504706	0.547445	0.520025
0.525231	0.472325	0.526269	0.522971	0.531863	0.498242	0.517986	0.512071
0.522958	0.522222	0.517921	0.525159	0.527931	0.549941	0.478261	0.515903
0.523485	0.501845	0.523901	0.521987	0.519632	0.510588	0.585185	0.503501
0.522352	0.527675	0.519254	0.525347	0.519926	0.496479	0.57554	0.520051
0.525295	0.511111	0.527111	0.523828	0.537377	0.549296	0.546763	0.526383
0.520243	0.511111	0.524211	0.523557	0.532475	0.54108	0.546763	0.52578
0.519007	0.564576	0.524726	0.521106	0.533742	0.485882	0.489209	0.520992
0.517733	0.568266	0.521758	0.520196	0.529159	0.526439	0.561151	0.508895
0.52386	0.511111	0.520059	0.52152	0.496933	0.542254	0.517986	0.490446
0.523651	0.474074	0.51865	0.52415	0.51411	0.518779	0.453237	0.547014
0.51812	0.522222	0.521604	0.523639	0.522379	0.506448	0.561151	0.517789
0.519315	0.553506	0.524211	0.526497	0.510703	0.554642	0.514493	0.537778
0.525015	0.583026	0.522892	0.525341	0.543838	0.534118	0.543478	0.512771
0.525072	0.531365	0.520148	0.527417	0.516564	0.520564	0.539568	0.527654
0.533616	0.535055	0.52199	0.521515	0.519065	0.497653	0.478261	0.547422
0.51757	0.525926	0.519254	0.529988	0.534641	0.494118	0.489209	0.52578
0.526746	0.5	0.523323	0.52311	0.514426	0.551643	0.525547	0.527654
0.52918	0.509225	0.522505	0.521509	0.526058	0.510012	0.52518	0.521019
0.521212	0.540741	0.526511	0.528337	0.505832	0.528169	0.410072	0.528218
0.521976	0.518657	0.527757	0.526413	0.50889	0.533648	0.553957	0.513016
0.524387	0.531365	0.52087	0.5208	0.545734	0.508813	0.482014	0.511125
0.518794	0.496296	0.524367	0.524421	0.521766	0.519953	0.517986	0.518118
0.521904	0.518519	0.522936	0.516543	0.529484	0.51119	0.510791	0.534351
0.523117	0.546468	0.517098	0.522113	0.516268	0.53349	0.507246	0.525813
0.518844	0.527675	0.526963	0.525424	0.505825	0.54	0.485507	0.517483
0.529537	0.527675	0.519254	0.523368	0.52454	0.532391	0.568345	0.500955
0.51652	0.535055	0.521636	0.522908	0.517199	0.514118	0.489209	0.501906
0.521891	0.539033	0.529316	0.527542	0.539546	0.501174	0.453237	0.534307
0.523103	0.535316	0.528567	0.520795	0.536196	0.518824	0.496403	0.533376
0.522338	0.503704	0.525466	0.527278	0.514426	0.495887	0.47482	0.530496
0.525678	0.555556	0.520426	0.524238	0.511029	0.506448	0.496403	0.508895
0.520619	0.52963	0.524889	0.521394	0.538603	0.506463	0.536232	0.501269
0.527193	0.488889	0.524585	0.521969	0.528221	0.524089	0.50365	0.528889
0.518704	0.481481	0.525474	0.520847	0.521739	0.525264	0.49635	0.51619
0.525008	0.579926	0.522216	0.517881	0.525445	0.540541	0.550725	0.522901
0.520152	0.535055	0.51888	0.521319	0.524248	0.525205	0.52518	0.515903
0.511519	0.522222	0.517022	0.521923	0.505528	0.544706	0.582734	0.511761
0.518872	0.505576	0.521617	0.529661	0.48773	0.538732	0.517986	0.526984
0.522951	0.531365	0.519029	0.52766	0.522059	0.509988	0.503597	0.537874
0.52819	0.539033	0.518875	0.523501	0.548803	0.517039	0.528986	0.525079
0.520988	0.531365	0.521398	0.524434	0.538981	0.490035	0.532374	0.538217
0.528102	0.518519	0.526635	0.521975	0.524189	0.502938	0.489209	0.510476
0.521726	0.566667	0.522286	0.520138	0.540441	0.448884	0.503597	0.51873
0.518934	0.487085	0.525093	0.520455	0.534969	0.52755	0.517986	0.531131
0.51629	0.522222	0.523323	0.523519	0.518995	0.53819	0.517986	0.51049
0.518406	0.520295	0.522653	0.52449	0.522086	0.545775	0.589928	0.51619
0.52077	0.516605	0.516797	0.528664	0.533088	0.517647	0.539568	0.521297
0.522886	0.535055	0.524859	0.51542	0.523256	0.540445	0.557971	0.51494
0.52555	0.546125	0.523774	0.518406	0.525735	0.555294	0.510791	0.532484
0.525	0.531365	0.521244	0.515364	0.5246	0.504706	0.521739	0.519084
0.517727	0.501845	0.525903	0.524755	0.513198	0.539906	0.532374	0.527319
0.527041	0.511111	0.513994	0.52224	0.53407	0.529965	0.539568	0.512381
0.518653	0.503704	0.519846	0.522763	0.522379	0.510588	0.536232	0.513668
0.521818	0.511111	0.514142	0.516945	0.526348	0.525264	0.547445	0.51967
0.52508	0.496296	0.525918	0.517219	0.532189	0.550469	0.528986	0.529524
0.524459	0.549815	0.525404	0.522453	0.517791	0.529343	0.449275	0.514921
0.520521	0.544444	0.518946	0.523576	0.514408	0.511163	0.557971	0.544529
0.51675	0.509225	0.523549	0.519126	0.5187	0.569918	0.482014	0.513651
0.521891	0.503704	0.527671	0.524163	0.528545	0.509434	0.546763	0.524809
0.522338	0.535055	0.520136	0.524818	0.545734	0.529343	0.514493	0.509854
0.517727	0.551852	0.528333	0.525689	0.521793	0.521226	0.536232	0.516518
0.526962	0.472325	0.521392	0.526936	0.522086	0.525822	0.489209	0.524778
0.523044	0.509225	0.521392	0.522125	0.540159	0.511737	0.496403	0.53626
0.517194	0.503704	0.51695	0.523564	0.515021	0.525205	0.52518	0.524809
0.527441	0.479705	0.521752	0.522246	0.543558	0.497653	0.482014	0.512706
0.522207	0.481481	0.523013	0.517881	0.54512	0.532391	0.546763	0.528926
0.527185	0.527675	0.518365	0.52258	0.512899	0.549941	0.565217	0.510165
0.518412	0.531365	0.514514	0.51516	0.508912	0.516509	0.460432	0.521905
0.529554	0.540741	0.519017	0.522568	0.507966	0.523474	0.557971	0.515556
0.514701	0.57037	0.521842	0.523639	0.52451	0.530035	0.553957	0.522293
0.529091	0.535055	0.524423	0.520985	0.534641	0.498826	0.586957	0.518802
0.519927	0.523985	0.513838	0.522321	0.51073	0.534118	0.532374	0.526383
0.517811	0.512915	0.522519	0.522246	0.532842	0.545241	0.517986	0.521933
0.523051	0.461255	0.519686	0.523368	0.518995	0.51182	0.467626	0.529599
0.523427	0.518519	0.52376	0.521584	0.530675	0.547059	0.503597	0.512706
0.521449	0.481481	0.52369	0.525828	0.50431	0.506448	0.550725	0.48506
0.521515	0.511111	0.522865	0.529139	0.529088	0.507638	0.569343	0.527954
0.517356	0.473684	0.521321	0.520058	0.534969	0.508813	0.557971	0.523567
0.517341	0.52963	0.522589	0.519539	0.508901	0.508216	0.482014	0.525747
0.517654	0.494424	0.528263	0.51946	0.520859	0.513482	0.553957	0.523537
0.526523	0.549815	0.525404	0.52727	0.525445	0.520564	0.510791	0.547302
0.521449	0.523985	0.52125	0.525689	0.535012	0.548766	0.514493	0.511111
0.528119	0.472325	0.524127	0.52152	0.515951	0.522353	0.532374	0.502222
0.515611	0.542435	0.518869	0.520991	0.511371	0.513545	0.517986	0.541985
0.523939	0.531599	0.519621	0.514971	0.536481	0.541176	0.52518	0.513376
0.525072	0.498155	0.518584	0.51894	0.53202	0.504122	0.471014	0.515903
0.523788	0.5	0.516884	0.521589	0.531537	0.535294	0.553957	0.510814
0.524936	0.509225	0.528444	0.526218	0.527284	0.519389	0.536232	0.50828
0.528422	0.511111	0.532208	0.52449	0.532436	0.536471	0.625899	0.533418
0.521456	0.539033	0.517992	0.528679	0.522086	0.502931	0.52518	0.51939
0.529073	0.520295	0.525763	0.520122	0.507975	0.524706	0.489051	0.524173
0.518019	0.525926	0.521893	0.524742	0.541104	0.541176	0.471014	0.526349
0.517273	0.533333	0.52154	0.517812	0.519313	0.507638	0.489209	0.528254
0.51721	0.490775	0.5245	0.5153	0.502146	0.535211	0.510791	0.52829
0.52877	0.501845	0.524063	0.5227	0.522964	0.507059	0.510791	0.525747
0.522813	0.498155	0.519342	0.520461	0.511343	0.537102	0.467626	0.533333
0.518642	0.535055	0.522569	0.522914	0.541386	0.529412	0.510791	0.521628
0.524704	0.505535	0.521321	0.515573	0.5	0.549412	0.52518	0.534603
0.521357	0.588889	0.528078	0.522965	0.524338	0.526377	0.510791	0.514322
0.5206	0.527675	0.521688	0.526546	0.515337	0.54279	0.582734	0.513651
0.516672	0.520295	0.5219	0.526162	0.531863	0.541716	0.553957	0.5
0.525765	0.548148	0.522589	0.526267	0.509225	0.518214	0.561151	0.507624
0.529349	0.549815	0.519117	0.52543	0.51929	0.494118	0.561151	0.533376
0.518047	0.523985	0.524049	0.522188	0.51504	0.518779	0.568345	0.517132
0.514403	0.494424	0.518222	0.525026	0.535298	0.514151	0.510791	0.531807
0.522806	0.522222	0.519692	0.518332	0.532228	0.502353	0.521739	0.551878
0.521383	0.568266	0.521836	0.517342	0.533129	0.516432	0.550725	0.516211
0.517879	0.581481	0.519846	0.520561	0.515356	0.53114	0.471014	0.535283
0.526507	0.540741	0.524789	0.525291	0.531576	0.505275	0.611511	0.513359
0.522049	0.496296	0.521623	0.523765	0.533415	0.529481	0.489209	0.503181
0.520836	0.546125	0.524585	0.523557	0.535012	0.524146	0.438849	0.52578
0.52373	0.483395	0.529246	0.525556	0.525476	0.529343	0.550725	0.527053
0.522293	0.485185	0.523922	0.523633	0.520245	0.519435	0.471014	0.529524
0.525087	0.501845	0.518508	0.523847	0.525184	0.517079	0.50365	0.515595
0.519467	0.537037	0.524444	0.525626	0.529159	0.50762	0.521739	0.52254
0.521601	0.531365	0.527305	0.520593	0.526122	0.514654	0.496403	0.52986
0.524466	0.553903	0.525326	0.52152	0.51722	0.517647	0.463768	0.533418
0.524473	0.523985	0.518892	0.52787	0.5	0.514654	0.507246	0.509866
0.524098	0.494424	0.521114	0.526211	0.519313	0.503521	0.514493	0.51494
0.521291	0.501845	0.518732	0.53178	0.517791	0.531765	0.489209	0.534647
0.522273	0.549815	0.51865	0.518004	0.546012	0.506463	0.503597	0.533037
0.521897	0.537037	0.524508	0.523835	0.540773	0.541814	0.431655	0.519084
0.524992	0.485075	0.529473	0.528002	0.534926	0.514654	0.5	0.504453
0.518794	0.583026	0.523908	0.516086	0.532189	0.514689	0.489209	0.511111
0.520836	0.531365	0.522492	0.522165	0.51476	0.506463	0.553957	0.504143
0.524401	0.538745	0.524134	0.517999	0.534926	0.556604	0.496403	0.502225
0.525462	0.564576	0.519923	0.519608	0.521766	0.53114	0.539568	0.522208
0.522497	0.594796	0.52161	0.521906	0.522434	0.527615	0.557971	0.526684
0.518631	0.483395	0.513973	0.521388	0.52851	0.539458	0.611511	0.534943
0.521298	0.501859	0.518869	0.522977	0.525767	0.495283	0.604317	0.507302
0.523853	0.557621	0.52426	0.519529	0.519337	0.56272	0.478261	0.51972
0.52272	0.523985	0.517767	0.525682	0.505212	0.520564	0.449275	0.513032
0.526667	0.477778	0.521321	0.520334	0.529159	0.535925	0.604317	0.533758
0.522279	0.524164	0.528645	0.518548	0.523605	0.508792	0.510791	0.505718
0.523398	0.525926	0.524134	0.523368	0.519951	0.516999	0.47482	0.529822
0.521746	0.542435	0.52266	0.5192	0.529736	0.523529	0.546763	0.515248
0.520012	0.555556	0.530413	0.519915	0.509492	0.507638	0.485714	0.52033
0.5263	0.487085	0.514506	0.523381	0.510417	0.537102	0.532374	0.515267
0.51698	0.537037	0.525085	0.521244	0.527897	0.534584	0.510791	0.528626
0.52902	0.594096	0.527001	0.52984	0.496933	0.507656	0.47482	0.530159
0.522944	0.479554	0.522583	0.526288	0.539877	0.531213	0.485507	0.525445
0.518328	0.503704	0.525015	0.513564	0.511057	0.536928	0.510791	0.529637
0.520751	0.485185	0.521108	0.521785	0.536481	0.529343	0.540146	0.526383
0.521911	0.507407	0.521617	0.52125	0.520245	0.558167	0.489209	0.51873
0.522121	0.518519	0.52013	0.521054	0.52054	0.537015	0.503597	0.535623
0.518698	0.494424	0.523767	0.521854	0.52609	0.487662	0.496403	0.507624
0.521825	0.523985	0.530815	0.521658	0.513514	0.541618	0.517986	0.52986
0.518945	0.575646	0.523619	0.52053	0.527317	0.525264	0.532374	0.514304
0.522524	0.527675	0.518211	0.529334	0.511956	0.516471	0.57554	0.529225
0.527256	0.575646	0.526947	0.521054	0.523926	0.524648	0.517986	0.533758
0.517722	0.476015	0.518129	0.520864	0.510116	0.515294	0.539568	0.525413
0.523096	0.518519	0.524882	0.516155	0.509202	0.512911	0.460432	0.532782
0.533495	0.483395	0.519544	0.521048	0.518723	0.532315	0.478261	0.538168
0.524784	0.544444	0.526799	0.522977	0.538037	0.538101	0.503597	0.525747
0.526746	0.522222	0.527437	0.521658	0.500307	0.530516	0.543478	0.528254
0.519237	0.513109	0.525115	0.52504	0.526026	0.532941	0.471014	0.535328
0.528502	0.47037	0.516291	0.524894	0.538981	0.520516	0.496403	0.538462
0.517273	0.516605	0.514523	0.521377	0.516882	0.484099	0.57971	0.520966
0.523103	0.487085	0.522576	0.522327	0.511399	0.537102	0.561151	0.515228
0.524459	0.542435	0.517844	0.52311	0.514724	0.541618	0.57971	0.535669
0.523333	0.479705	0.517696	0.516086	0.508879	0.511137	0.57554	0.498731
0.516985	0.498155	0.523683	0.524037	0.51348	0.564706	0.589928	0.524476
0.523506	0.525926	0.519259	0.522321	0.533374	0.514085	0.446043	0.517527
0.529626	0.522388	0.524719	0.527403	0.509191	0.548766	0.601449	0.521297
0.520527	0.520295	0.523901	0.516949	0.517813	0.541716	0.503597	0.523537
0.524156	0.544444	0.530343	0.518543	0.535298	0.515294	0.597122	0.531131
0.514775	0.501859	0.524204	0.522447	0.536525	0.534038	0.557971	0.518754
0.521133	0.522222	0.522441	0.522188	0.509214	0.529343	0.47482	0.54609
0.524985	0.466667	0.514438	0.523639	0.499693	0.527615	0.496403	0.5418
0.522576	0.507407	0.524049	0.52224	0.527351	0.509412	0.446043	0.531131
0.526292	0.501845	0.528959	0.52451	0.503372	0.515258	0.510791	0.513686
0.520442	0.490775	0.526441	0.514301	0.50184	0.502938	0.42029	0.525381
0.522273	0.522222	0.51718	0.526079	0.5	0.516471	0.532374	0.522236
0.525223	0.511111	0.520883	0.530774	0.513198	0.532941	0.503597	0.532104
0.531738	0.487085	0.525037	0.517807	0.509804	0.493537	0.539568	0.51494
0.518479	0.487085	0.528654	0.526044	0.541667	0.501771	0.5	0.553219
0.519939	0.52963	0.517032	0.518337	0.552486	0.527059	0.467626	0.521656
0.521001	0.575646	0.529708	0.518862	0.530713	0.513514	0.633094	0.543547
0.526196	0.542435	0.517773	0.513564	0.514426	0.497647	0.492754	0.534736
0.524697	0.553506	0.52376	0.523904	0.537423	0.501176	0.532374	0.524809
0.522727	0.507407	0.519467	0.523362	0.536241	0.522968	0.550725	0.538854
0.524322	0.512915	0.523013	0.525368	0.51599	0.549296	0.553957	0.526383
0.524617	0.531365	0.517313	0.524831	0.521819	0.505896	0.539568	0.528926
0.523254	0.583643	0.517252	0.520466	0.534356	0.524706	0.492754	0.52829
0.522727	0.525926	0.525303	0.528749	0.505515	0.5053	0.510791	0.500955
0.519703	0.523985	0.522357	0.521112	0.5246	0.530516	0.510791	0.534943
0.51849	0.516605	0.528872	0.524901	0.51227	0.53349	0.528986	0.530534
0.525383	0.535055	0.527087	0.521923	0.503372	0.525264	0.5	0.516825
0.522121	0.448148	0.520877	0.523305	0.527317	0.512309	0.474453	0.520687
0.523261	0.444444	0.516792	0.515031	0.534641	0.508792	0.446043	0.523537
0.522734	0.503704	0.514963	0.526218	0.519902	0.516432	0.546763	0.525445
0.521904	0.520599	0.520574	0.523374	0.532515	0.508813	0.510791	0.523537
0.522576	0.516605	0.5191	0.522517	0.513829	0.534038	0.496403	0.514612
0.521818	0.522388	0.519402	0.527075	0.534969	0.533569	0.489209	0.522684
0.532757	0.514815	0.52338	0.525947	0.529736	0.50939	0.568345	0.509841
0.522352	0.503704	0.518135	0.522321	0.51504	0.51773	0.546763	0.558169
0.522727	0.559259	0.519917	0.522315	0.514706	0.526995	0.463768	0.515556
0.525231	0.551852	0.519308	0.524238	0.511941	0.524764	0.482014	0.53939
0.519085	0.542435	0.526495	0.519666	0.504896	0.490012	0.463768	0.514013
0.522194	0.498155	0.523676	0.515156	0.538084	0.501763	0.532374	0.523234
0.52673	0.512915	0.517767	0.516949	0.525184	0.537647	0.550725	0.522236
0.520309	0.523985	0.524226	0.517881	0.52091	0.546525	0.496403	0.518401
0.525526	0.498155	0.523387	0.519931	0.511357	0.535294	0.489209	0.519695
0.521443	0.538745	0.529839	0.526344	0.514408	0.52879	0.557971	0.52381
0.523961	0.522222	0.522222	0.524762	0.503067	0.535925	0.507246	0.522236
0.526603	0.516605	0.523542	0.525633	0.515931	0.5	0.518248	0.520635
0.521825	0.490775	0.519456	0.5241	0.519632	0.515258	0.517986	0.530159
0.523954	0.535055	0.519231	0.522309	0.518723	0.514085	0.514493	0.514286
0.529465	0.567164	0.527251	0.518268	0.512899	0.529343	0.546763	0.524746
0.516217	0.527675	0.525185	0.522649	0.514093	0.522353	0.565217	0.516497
0.525008	0.544444	0.526947	0.520869	0.50643	0.541618	0.546763	0.526684
0.519848	0.527675	0.52302	0.523374	0.517474	0.522914	0.661871	0.510801
0.522806	0.538745	0.519757	0.513768	0.515951	0.527059	0.510791	0.510801
0.525008	0.498155	0.522569	0.523696	0.519656	0.542353	0.482014	0.542276
0.517351	0.512915	0.52821	0.520726	0.540773	0.542353	0.59854	0.530573
0.526746	0.538745	0.529011	0.52794	0.516248	0.514689	0.467626	0.514594
0.518721	0.511194	0.52087	0.521607	0.514408	0.510563	0.532374	0.513066
0.521073	0.548148	0.515981	0.521319	0.522113	0.486486	0.5	0.52578
0.521351	0.527675	0.521462	0.521192	0.53681	0.548766	0.510791	0.54586
0.522879	0.542751	0.524663	0.523374	0.502151	0.536928	0.492754	0.518141
0.524257	0.498155	0.52228	0.523381	0.527607	0.502938	0.518248	0.510814
0.519551	0.487085	0.523556	0.519269	0.51073	0.55477	0.565217	0.527319
0.524235	0.507407	0.52369	0.517748	0.504593	0.552291	0.514493	0.515595
0.521911	0.587361	0.516726	0.521192	0.521179	0.525822	0.539568	0.49268
0.525693	0.525926	0.511394	0.521716	0.509191	0.502938	0.510791	0.506055
0.52282	0.555556	0.524289	0.522517	0.520221	0.542453	0.482014	0.521905
0.522359	0.535055	0.520491	0.513102	0.523634	0.519389	0.467626	0.510178
0.51258	0.505535	0.521025	0.525884	0.533129	0.497062	0.561151	0.51145
0.520309	0.549815	0.520947	0.520789	0.50984	0.528169	0.514493	0.52578
0.516818	0.507407	0.521546	0.520731	0.528545	0.507638	0.521739	0.526349
0.520079	0.437037	0.523161	0.522309	0.535298	0.528169	0.557971	0.514594
0.52417	0.494424	0.521392	0.518877	0.513182	0.518214	0.514493	0.505096
0.522576	0.503704	0.516736	0.529178	0.519656	0.523474	0.503597	0.528326
0.522655	0.527675	0.521546	0.521192	0.52609	0.536471	0.510791	0.529524
0.525693	0.567164	0.516945	0.524762	0.524862	0.508813	0.456522	0.525714
0.520067	0.553506	0.522936	0.520979	0.501531	0.561692	0.510791	0.530612
0.521594	0.544118	0.520787	0.515766	0.531327	0.558685	0.482014	0.522568
0.520382	0.514815	0.521185	0.523702	0.50889	0.532315	0.57554	0.51939
0.516891	0.505535	0.523394	0.526553	0.523634	0.505869	0.521739	0.541161
0.522727	0.485185	0.529316	0.520726	0.522699	0.521739	0.586957	0.53601
0.521805	0.542435	0.521392	0.52656	0.504598	0.545775	0.546763	0.528662
0.523564	0.47037	0.522596	0.521377	0.526122	0.508216	0.532374	0.517483
0.523471	0.561338	0.520284	0.524775	0.533415	0.518779	0.496403	0.532104
0.521522	0.571956	0.522872	0.517209	0.51504	0.501763	0.510791	0.511746
0.520691	0.542435	0.518727	0.526748	0.521205	0.535294	0.485507	0.526684
0.518575	0.537037	0.521398	0.519799	0.52609	0.501176	0.463768	0.494898
0.51954	0.505535	0.520883	0.526748	0.529412	0.542891	0.503597	0.52859
0.527113	0.498141	0.5191	0.516876	0.532515	0.528302	0.489209	0.532443
0.521963	0.501845	0.518804	0.523116	0.526058	0.510588	0.589928	0.532698
0.524113	0.527675	0.522717	0.523387	0.522113	0.526502	0.517986	0.532063
0.521152	0.535055	0.52821	0.522517	0.546961	0.528722	0.438849	0.513668
0.524314	0.533333	0.528576	0.52133	0.52054	0.518779	0.489209	0.538462
0.521746	0.512915	0.520077	0.52497	0.518405	0.517606	0.478261	0.543202
0.518114	0.538745	0.524071	0.52543	0.523956	0.526995	0.47482	0.543547
0.521278	0.5	0.529542	0.525835	0.522699	0.522914	0.618705	0.512071
0.521357	0.496296	0.518946	0.516548	0.513182	0.480611	0.52518	0.544473
0.531847	0.509294	0.522731	0.52026	0.518382	0.524706	0.568345	0.502225
0.528582	0.501845	0.517762	0.523974	0.521446	0.551643	0.417266	0.534987
0.518333	0.509225	0.5252	0.520795	0.515319	0.517039	0.478261	0.513651
0.530819	0.527675	0.524148	0.522511	0.510129	0.547059	0.482014	0.526684
0.521594	0.527881	0.515475	0.520069	0.511329	0.524146	0.553957	0.50953
0.526061	0.514815	0.5191	0.518072	0.503376	0.509412	0.489209	0.515575
0.515758	0.516729	0.519621	0.516949	0.510743	0.533411	0.52518	0.511125
0.524163	0.492593	0.523753	0.520323	0.494472	0.518824	0.52518	0.52829
0.518558	0.509225	0.517548	0.519608	0.52091	0.528169	0.489209	0.515883
0.526268	0.461255	0.529908	0.529521	0.519313	0.519343	0.510791	0.505096
0.52131	0.520295	0.526651	0.51449	0.522992	0.529894	0.492754	0.51746
0.530142	0.490775	0.518047	0.526225	0.5246	0.53584	0.5	0.543547
0.521219	0.586716	0.523309	0.523835	0.525735	0.533569	0.532374	0.532995
0.524322	0.514815	0.524959	0.52258	0.518995	0.530588	0.57971	0.50827
0.528422	0.516605	0.521095	0.526734	0.515951	0.535294	0.503597	0.518495
0.517346	0.538745	0.521758	0.519529	0.527351	0.535294	0.5	0.510191
0.530152	0.520295	0.520367	0.520122	0.516248	0.504113	0.52518	0.521601
0.527424	0.527675	0.524155	0.522378	0.538981	0.537102	0.536232	0.528999
0.52417	0.562963	0.530509	0.522845	0.526671	0.523474	0.507246	0.52
0.515762	0.535055	0.520432	0.523709	0.50738	0.515258	0.561151	0.535919
0.526435	0.512915	0.515255	0.514377	0.52609	0.53114	0.539568	0.536802
0.518788	0.555556	0.520349	0.531921	0.533088	0.527615	0.611511	0.51939
0.525144	0.566667	0.527914	0.524881	0.51504	0.508813	0.5	0.510828
0.520764	0.468635	0.521108	0.522096	0.509515	0.508792	0.536232	0.53274
0.529858	0.522222	0.521179	0.520784	0.528221	0.493537	0.49635	0.537484
0.517952	0.52963	0.527009	0.52495	0.531288	0.513514	0.496403	0.528626
0.525375	0.546125	0.519461	0.515898	0.528799	0.517606	0.539568	0.516518
0.523117	0.523985	0.523549	0.524427	0.526122	0.536385	0.52518	0.516539
0.522365	0.516729	0.516353	0.52026	0.532268	0.504695	0.597122	0.521574
0.519945	0.544444	0.526347	0.521186	0.510129	0.555294	0.611511	0.535032
0.524473	0.538745	0.519846	0.521382	0.525735	0.502353	0.594203	0.517483
0.516139	0.507407	0.522492	0.524169	0.522113	0.495887	0.565217	0.500954
0.527933	0.546468	0.519769	0.523248	0.51227	0.501758	0.553957	0.514612
0.526978	0.490775	0.524726	0.529466	0.519042	0.527615	0.572464	0.522872
0.518019	0.562963	0.524219	0.525563	0.539216	0.525882	0.489209	0.513668
0.521825	0.520295	0.521675	0.522625	0.523897	0.497062	0.52518	0.52799
0.517351	0.483395	0.524733	0.5241	0.506143	0.500589	0.561151	0.507947
0.520448	0.516605	0.521765	0.522839	0.532802	0.528169	0.561151	0.516539
0.51757	0.538745	0.524282	0.524169	0.518382	0.493537	0.568345	0.518095
0.521061	0.550186	0.52013	0.519868	0.536152	0.549296	0.496403	0.508929
0.529706	0.501845	0.525226	0.525891	0.525476	0.517079	0.532374	0.542621
0.529848	0.546125	0.526511	0.518867	0.516861	0.525205	0.57971	0.535578
0.51652	0.462963	0.518436	0.523167	0.513497	0.516432	0.517986	0.517483
0.518406	0.512915	0.523259	0.52045	0.518405	0.538824	0.57971	0.509854
0.522135	0.501845	0.520071	0.521779	0.520565	0.51182	0.52518	0.520661
0.522583	0.509225	0.526207	0.526678	0.527897	0.532315	0.489209	0.535283
0.518715	0.475836	0.520284	0.515958	0.516248	0.514085	0.431655	0.499363
0.519933	0.462963	0.51984	0.521325	0.520295	0.532941	0.562044	0.530496
0.526005	0.498141	0.525163	0.523721	0.498463	0.513514	0.52518	0.516518
0.52811	0.52963	0.515914	0.52152	0.509191	0.552941	0.561151	0.525714
0.528548	0.486989	0.523323	0.523507	0.540258	0.526005	0.496403	0.53236
0.523485	0.539033	0.5251	0.521785	0.519975	0.514118	0.517986	0.516561
0.519842	0.561338	0.521906	0.521313	0.529448	0.553991	0.572464	0.515556
0.530634	0.527675	0.52304	0.524308	0.52054	0.52	0.597122	0.52127
0.52112	0.542435	0.522667	0.524623	0.520295	0.542353	0.589928	0.530013
0.517879	0.531365	0.52013	0.52	0.514128	0.521739	0.492754	0.521961
0.527369	0.527675	0.527774	0.520403	0.523634	0.497647	0.503597	0.508593
0.519382	0.549815	0.521244	0.52449	0.52054	0.517039	0.553957	0.531766
0.532121	0.474074	0.516363	0.516881	0.503372	0.526439	0.589928	0.527018
0.521146	0.576208	0.527905	0.524427	0.526994	0.494131	0.536232	0.522568
0.516975	0.501845	0.521681	0.522971	0.536436	0.529343	0.507246	0.52254
0.522576	0.551852	0.522048	0.523236	0.512255	0.541176	0.481752	0.540076
0.525519	0.474074	0.52517	0.525007	0.525153	0.53169	0.463768	0.505718
0.521911	0.485185	0.518513	0.522586	0.528834	0.539365	0.507246	0.514304
0.51471	0.523985	0.522737	0.525549	0.53198	0.534665	0.536232	0.544586
0.520164	0.512915	0.524585	0.52495	0.522672	0.552941	0.410072	0.515595
0.525	0.555556	0.524733	0.518808	0.511642	0.533569	0.510791	0.524507
0.525239	0.492593	0.526705	0.518597	0.511671	0.52768	0.546763	0.529599
0.519097	0.585185	0.517027	0.518474	0.515021	0.522353	0.550725	0.517789
0.518417	0.52963	0.526557	0.520731	0.528834	0.529894	0.572464	0.527619
0.525303	0.518519	0.51317	0.521048	0.51599	0.510563	0.517986	0.534307
0.518255	0.540441	0.519171	0.52072	0.535539	0.543529	0.532374	0.516497
0.523103	0.577778	0.51695	0.518136	0.524892	0.519435	0.539568	0.505102
0.521726	0.485185	0.523908	0.520191	0.531039	0.530035	0.57554	0.526383
0.521726	0.496296	0.520793	0.518553	0.522992	0.499412	0.489209	0.525445
0.52334	0.533333	0.508362	0.518411	0.506748	0.512911	0.532374	0.51972
0.51766	0.488889	0.525333	0.512919	0.522086	0.529894	0.489209	0.52384
0.527656	0.537037	0.520065	0.522119	0.532228	0.524089	0.52518	0.542912
0.523636	0.518657	0.524811	0.52403	0.496933	0.526502	0.57554	0.511465
0.518479	0.535316	0.523464	0.525222	0.516564	0.505896	0.460432	0.506997
0.521976	0.511111	0.519254	0.522234	0.528834	0.506494	0.604317	0.531131
0.523441	0.525926	0.516435	0.525877	0.535583	0.507059	0.550725	0.521961
0.526978	0.516605	0.519899	0.524037	0.52638	0.491187	0.557971	0.53949
0.522214	0.507407	0.519325	0.524106	0.506438	0.553467	0.446043	0.507634
0.520164	0.512915	0.520432	0.523904	0.506454	0.499412	0.517986	0.527053
0.522886	0.568266	0.519182	0.517684	0.536481	0.53349	0.52518	0.543202
0.527567	0.542435	0.525544	0.521906	0.5123	0.545347	0.503597	0.531847
0.529635	0.479705	0.522956	0.520541	0.52454	0.536471	0.482014	0.507947
0.520988	0.513011	0.523626	0.514047	0.53125	0.536385	0.517986	0.514959
0.524019	0.531365	0.526573	0.520207	0.53198	0.528857	0.517986	0.540025
0.526148	0.571956	0.512733	0.521192	0.523313	0.519389	0.572464	0.523507
0.522806	0.514815	0.521327	0.519868	0.507362	0.54108	0.539568	0.526015
0.530597	0.483395	0.52096	0.519799	0.498157	0.542353	0.510791	0.527319
0.516369	0.490775	0.520858	0.527138	0.514444	0.503529	0.557971	0.512706
0.518866	0.567164	0.52436	0.525821	0.527027	0.533019	0.485507	0.515267
0.521443	0.568266	0.511263	0.525556	0.546012	0.538732	0.474453	0.517176
0.517963	0.516729	0.518151	0.524434	0.511956	0.521739	0.503597	0.513016
0.521891	0.542751	0.51814	0.518528	0.518087	0.521842	0.510791	0.531549
0.519007	0.546468	0.529978	0.522309	0.515356	0.503529	0.453237	0.514304
0.524091	0.546125	0.521398	0.517739	0.524831	0.544601	0.561151	0.520635
0.521291	0.522222	0.522441	0.522505	0.524831	0.514723	0.546763	0.541349
0.521983	0.498155	0.526004	0.525612	0.497546	0.529965	0.517986	0.529561
0.521614	0.527675	0.514353	0.520709	0.518723	0.51119	0.57554	0.52
0.518799	0.487085	0.525093	0.521515	0.512899	0.489412	0.482014	0.531726
0.516745	0.518519	0.51933	0.51946	0.52829	0.509434	0.507246	0.528999
0.520158	0.533333	0.527251	0.522252	0.527829	0.537559	0.586957	0.504453
0.517121	0.568266	0.519994	0.529396	0.504294	0.542891	0.52518	0.536648
0.534242	0.5	0.527329	0.522125	0.515021	0.508834	0.517986	0.527954
0.525231	0.505535	0.522273	0.522125	0.514706	0.540541	0.517986	0.532782
0.518406	0.535055	0.527811	0.522649	0.510116	0.488863	0.546763	0.505089
0.523629	0.553506	0.522583	0.522688	0.495407	0.524089	0.582734	0.509206
0.524617	0.494465	0.526441	0.523822	0.546012	0.524089	0.565217	0.528626
0.526419	0.494424	0.524867	0.522182	0.523956	0.52	0.532374	0.520408
0.518642	0.531599	0.522351	0.52152	0.542945	0.538732	0.630435	0.52645
0.522352	0.533333	0.522872	0.521589	0.525445	0.490012	0.536232	0.499681
0.523089	0.498155	0.524437	0.524226	0.527574	0.527615	0.546763	0.519695
0.521054	0.505535	0.528358	0.518867	0.54512	0.54108	0.57971	0.506353
0.517873	0.481481	0.520136	0.520058	0.526348	0.544066	0.485507	0.531549
0.520152	0.520446	0.521456	0.519608	0.523605	0.510563	0.42446	0.546032
0.518485	0.520446	0.523387	0.517552	0.518723	0.541618	0.460432	0.528926
0.527592	0.503704	0.52436	0.523589	0.537515	0.512911	0.57971	0.502861
0.516891	0.544444	0.521031	0.525563	0.50918	0.526377	0.510791	0.52293
0.522438	0.472119	0.52467	0.524623	0.509191	0.512367	0.532374	0.514322
0.51258	0.488971	0.516506	0.514498	0.528834	0.516432	0.5	0.531888
0.525223	0.562963	0.528193	0.521658	0.536241	0.517606	0.492754	0.525175
0.520006	0.542435	0.522879	0.52152	0.526058	0.52879	0.647482	0.520382
0.524841	0.516605	0.519319	0.526895	0.513215	0.5223	0.477941	0.533079
0.520224	0.487085	0.525918	0.51919	0.543558	0.497647	0.517986	0.506989
0.528396	0.509225	0.519325	0.527807	0.528256	0.480565	0.553957	0.518141
0.523103	0.494424	0.520664	0.520789	0.515654	0.516471	0.561151	0.520687
0.52386	0.555556	0.52584	0.521192	0.520833	0.565882	0.510791	0.529262
0.522259	0.553506	0.524056	0.525033	0.525735	0.555425	0.539568	0.522236
0.516065	0.524164	0.523612	0.522459	0.535341	0.543093	0.521739	0.54609
0.523947	0.522222	0.519313	0.516689	0.507664	0.517039	0.532374	0.515903
0.52464	0.548148	0.521089	0.527215	0.530025	0.485882	0.510791	0.535328
0.521601	0.520446	0.516	0.515629	0.526058	0.512309	0.528986	0.525747
0.52054	0.535316	0.523528	0.521048	0.50184	0.533569	0.517986	0.506055
0.518328	0.541045	0.519259	0.52311	0.531001	0.550708	0.553957	0.507634
0.521911	0.525926	0.524063	0.517146	0.523897	0.516432	0.532374	0.507006
0.522734	0.583026	0.519976	0.519269	0.516248	0.525822	0.485507	0.513686
0.521528	0.498155	0.521083	0.519465	0.515337	0.505288	0.517986	0.52859
0.51917	0.514815	0.512953	0.520254	0.516902	0.508255	0.47482	0.527319
0.514615	0.477778	0.523394	0.525695	0.519361	0.521739	0.510791	0.546379
0.528716	0.520295	0.518875	0.523387	0.518087	0.522914	0.548148	0.510165
0.524019	0.503704	0.519094	0.52502	0.527641	0.52459	0.482014	0.521961
0.515606	0.492593	0.522737	0.524043	0.52609	0.537647	0.507246	0.500636
0.523788	0.509294	0.533027	0.514365	0.551534	0.509412	0.532374	0.511731
0.522438	0.520446	0.528271	0.524964	0.51777	0.517647	0.514493	0.52127
0.520388	0.553506	0.518442	0.518862	0.520221	0.543529	0.507246	0.515267
0.518563	0.507353	0.521404	0.524238	0.503681	0.512911	0.553957	0.528926
0.524185	0.520446	0.522434	0.524566	0.536765	0.517039	0.482014	0.506667
0.525933	0.542751	0.520568	0.524831	0.508297	0.534584	0.467626	0.513686
0.516442	0.527675	0.525178	0.52152	0.541769	0.524648	0.49635	0.528254
0.523261	0.537037	0.519325	0.521981	0.506757	0.52	0.49635	0.521297
0.516667	0.560886	0.521836	0.522775	0.511371	0.502353	0.572464	0.527619
0.524329	0.561338	0.522653	0.519004	0.498467	0.540636	0.460432	0.530833
0.520612	0.485185	0.520954	0.519401	0.540258	0.539365	0.485507	0.525714
0.527416	0.525926	0.521373	0.518141	0.520245	0.523529	0.568345	0.535533
0.530918	0.488889	0.520284	0.527083	0.527351	0.485346	0.492754	0.513959
0.525295	0.509225	0.527477	0.527737	0.516626	0.498824	0.510949	0.524204
0.521673	0.494465	0.519846	0.522165	0.545734	0.529343	0.438849	0.520025
0.519703	0.548148	0.518738	0.529124	0.524248	0.524648	0.514493	0.495547
0.5263	0.52963	0.526051	0.523431	0.531863	0.529343	0.471014	0.51906
0.526284	0.516605	0.515026	0.522971	0.527284	0.539906	0.482014	0.522236
0.521904	0.549815	0.523852	0.527612	0.517495	0.555817	0.510791	0.532063
0.522141	0.483271	0.517921	0.522845	0.508287	0.520047	0.532374	0.527689
0.521285	0.494465	0.53063	0.522194	0.531653	0.521127	0.553957	0.546149
0.522662	0.553903	0.519325	0.521388	0.515971	0.524706	0.572464	0.51049
0.526667	0.551852	0.515187	0.520709	0.523663	0.495868	0.460432	0.524173
0.522886	0.546125	0.522956	0.517543	0.517157	0.482921	0.532374	0.501274
0.528405	0.537037	0.52333	0.530658	0.507664	0.555425	0.510791	0.510178
0.526061	0.538745	0.523986	0.518675	0.532595	0.52	0.589928	0.515595
0.530062	0.520295	0.520367	0.520657	0.502762	0.529412	0.485507	0.523567
0.52705	0.507407	0.524874	0.522441	0.525445	0.488235	0.507246	0.507311
0.526683	0.516729	0.516368	0.518072	0.512584	0.512911	0.510791	0.537778
0.517414	0.522222	0.518744	0.515095	0.504305	0.530588	0.57554	0.520992
0.522431	0.501845	0.52161	0.519857	0.523634	0.526439	0.623188	0.508604
0.527879	0.553506	0.526799	0.520864	0.527607	0.529894	0.52518	0.51053
0.527879	0.560886	0.530153	0.524636	0.530963	0.543427	0.482014	0.51939
0.521443	0.503704	0.522731	0.521457	0.517157	0.540541	0.568345	0.517197
0.52386	0.518519	0.5245	0.521722	0.530963	0.5053	0.576642	0.521933
0.527441	0.561338	0.525685	0.520524	0.529736	0.515901	0.482014	0.521324
0.526443	0.5	0.519402	0.517871	0.527897	0.498824	0.517986	0.513032
0.522035	0.5	0.518431	0.525543	0.530349	0.517606	0.503597	0.519695
0.519994	0.514815	0.520065	0.5278	0.517517	0.521127	0.482014	0.535328
0.520467	0.523985	0.520947	0.516291	0.525767	0.532315	0.510791	0.530496
0.523622	0.474074	0.521681	0.521647	0.532228	0.53584	0.460432	0.532782
0.519921	0.511111	0.525318	0.519661	0.526638	0.524089	0.5	0.534351
0.523037	0.523985	0.516874	0.519529	0.518065	0.508813	0.565217	0.509206
0.513862	0.520295	0.523767	0.524314	0.516585	0.532941	0.535714	0.531766
0.522121	0.539033	0.519177	0.526413	0.529195	0.500588	0.568345	0.531766
0.526284	0.477778	0.52154	0.521457	0.527897	0.511163	0.517986	0.521628
0.525765	0.535055	0.521984	0.52027	0.530061	0.513545	0.57554	0.514304
0.52539	0.512915	0.527321	0.520185	0.523897	0.527615	0.591241	0.509218
0.521206	0.492593	0.520864	0.522194	0.529773	0.505882	0.507246	0.518754
0.528699	0.511111	0.521688	0.520599	0.52027	0.530035	0.52518	0.507937
0.515601	0.540741	0.519242	0.519014	0.526348	0.535756	0.482014	0.537143
0.524871	0.52963	0.521404	0.523374	0.525123	0.493537	0.467626	0.529225
0.523268	0.546125	0.517175	0.516698	0.516268	0.516509	0.52518	0.534351
0.516139	0.481481	0.514743	0.519725	0.515654	0.524146	0.561151	0.51049
0.518625	0.509294	0.521481	0.524781	0.527317	0.501758	0.557971	0.530496
0.5206	0.577778	0.52058	0.527131	0.509515	0.541176	0.42446	0.543893
0.524235	0.459259	0.523232	0.523507	0.533129	0.509434	0.517986	0.498409
0.523124	0.525926	0.523457	0.523248	0.533088	0.526439	0.510791	0.505404
0.522872	0.512915	0.517614	0.522839	0.543225	0.518824	0.517986	0.525413
0.518866	0.509294	0.528123	0.518327	0.509515	0.532315	0.561151	0.514612
0.52787	0.487085	0.522519	0.521722	0.514093	0.533569	0.510791	0.513995
0.520975	0.492593	0.51968	0.518612	0.523926	0.501176	0.528986	0.518754
0.520442	0.52963	0.515761	0.523254	0.510116	0.520564	0.565217	0.541985
0.521897	0.548148	0.528358	0.520593	0.530098	0.516509	0.514493	0.514612
0.523326	0.527675	0.52436	0.524314	0.498465	0.485882	0.546763	0.518448
0.5178	0.579926	0.518672	0.519396	0.537139	0.481221	0.52518	0.501274
0.517952	0.566667	0.521398	0.518592	0.503676	0.539365	0.456522	0.532443
0.529109	0.496296	0.524515	0.52451	0.532842	0.534038	0.561151	0.494275
0.521911	0.576208	0.523704	0.519735	0.522727	0.526995	0.608696	0.519108
0.515684	0.503704	0.517624	0.517474	0.510429	0.521176	0.503597	0.500952
0.524473	0.531365	0.52563	0.522182	0.515971	0.511163	0.521739	0.528254
0.515762	0.464684	0.523245	0.520535	0.522992	0.511163	0.521739	0.487883
0.520073	0.579336	0.527757	0.51536	0.521766	0.50939	0.482014	0.52
0.516975	0.555556	0.518058	0.525215	0.528186	0.504706	0.517986	0.516847
0.522187	0.546125	0.522202	0.522845	0.532802	0.517039	0.49635	0.522236
0.523261	0.457249	0.523922	0.527215	0.52638	0.510588	0.453237	0.513686
0.523023	0.527881	0.517696	0.526803	0.512883	0.542353	0.510791	0.5
0.518636	0.507407	0.526947	0.525089	0.525476	0.523474	0.532374	0.521933
0.520309	0.520446	0.519538	0.520709	0.516861	0.48881	0.507246	0.526048
0.5172	0.518657	0.520515	0.517817	0.519361	0.528857	0.561151	0.527954
0.525519	0.551852	0.522512	0.530588	0.542612	0.53114	0.55	0.502222
0.519624	0.574074	0.523154	0.522902	0.535341	0.529412	0.550725	0.521905
0.531373	0.505576	0.525708	0.524408	0.528221	0.520516	0.553957	0.540764
0.522655	0.487085	0.525311	0.521929	0.52451	0.548766	0.57554	0.513342
0.527976	0.564576	0.521842	0.520869	0.531941	0.526439	0.485507	0.51972
0.517722	0.549815	0.514945	0.521451	0.532595	0.578143	0.550725	0.531549
0.515616	0.538745	0.520883	0.520789	0.519608	0.518214	0.507246	0.530612
0.524473	0.514815	0.527922	0.519523	0.526058	0.548766	0.460432	0.532995
0.516457	0.542435	0.522583	0.519534	0.519313	0.549296	0.618705	0.526684
0.523261	0.562963	0.524071	0.526065	0.513795	0.537559	0.431655	0.522236
0.522128	0.474074	0.520947	0.522781	0.506438	0.534118	0.532374	0.502545
0.522352	0.555556	0.519544	0.523639	0.520833	0.509988	0.467626	0.515924
0.528877	0.520295	0.515183	0.525096	0.502146	0.521739	0.532374	0.518424
0.518648	0.603704	0.521179	0.527535	0.522379	0.515294	0.413043	0.514631
0.523427	0.539033	0.527391	0.52152	0.513514	0.52879	0.503597	0.521905
0.517946	0.52963	0.523161	0.520651	0.507995	0.524706	0.539568	0.512706
0.519248	0.566667	0.521913	0.524566	0.528186	0.519343	0.489209	0.532484
0.515758	0.520446	0.519822	0.516748	0.519951	0.535294	0.568345	0.530794
0.5206	0.518519	0.525825	0.51893	0.529448	0.53169	0.503597	0.507624

## Sheet: Supplementary Figure 11f
chr	site_start	site_end	site_ID	mC_chr	mC_start	mC_end	strand	context	mC_number	C_number	total_number	methylation_level	pos_ID	fileName	tissue	mutant			site_ID	tissue	mutant	N	methylation_level	sd	se	ci
1	17335413	17335678	site32	1	17335540	17335540	-	y	0	23	23	0	1_17335540	clsy12_15d_noFilter.Cov4.cytosine.gz_filter.txt	Rs	clsy12			site32	Fl	clsy12	8	0.0965062	0.0925922	0.0327363	0.077409
1	17335413	17335678	site32	1	17335541	17335541	+	z	0	17	17	0	1_17335541	clsy12_15d_noFilter.Cov4.cytosine.gz_filter.txt	Rs	clsy12			site32	Fl	clsy3	8	0.767717	0.191533	0.0677172	0.160126
1	17335413	17335678	site32	1	17335553	17335553	-	y	0	27	27	0	1_17335553	clsy12_15d_noFilter.Cov4.cytosine.gz_filter.txt	Rs	clsy12			site32	Fl	clsy34	8	0.777839	0.195791	0.0692225	0.163685
1	17335413	17335678	site32	1	17335554	17335554	+	z	0	16	16	0	1_17335554	clsy12_15d_noFilter.Cov4.cytosine.gz_filter.txt	Rs	clsy12			site32	Fl	clsy4	8	0.713148	0.244394	0.0864063	0.204319
1	17335413	17335678	site32	1	17335588	17335588	-	y	1	29	30	0.0333333	1_17335588	clsy12_15d_noFilter.Cov4.cytosine.gz_filter.txt	Rs	clsy12			site32	Fl	poliv	8	0	0	0	0
1	17335413	17335678	site32	1	17335589	17335589	+	z	1	15	16	0.0625	1_17335589	clsy12_15d_noFilter.Cov4.cytosine.gz_filter.txt	Rs	clsy12			site32	Fl	WT	24	0.697644	0.226445	0.046223	0.0956195
1	17335413	17335678	site32	1	17335629	17335629	-	y	0	23	23	0	1_17335629	clsy12_15d_noFilter.Cov4.cytosine.gz_filter.txt	Rs	clsy12			site32	Lv	clsy12	8	0	0	0	0
1	17335413	17335678	site32	1	17335630	17335630	+	z	1	17	18	0.0555556	1_17335630	clsy12_15d_noFilter.Cov4.cytosine.gz_filter.txt	Rs	clsy12			site32	Lv	clsy3	8	0.769634	0.172916	0.0611351	0.144562
1	4506485	4506934	site75	1	4506650	4506650	-	z	0	5	5	0	1_4506650	clsy12_15d_noFilter.Cov4.cytosine.gz_filter.txt	Rs	clsy12			site32	Lv	clsy34	8	0.754743	0.188743	0.0667308	0.157793
1	4506485	4506934	site75	1	4506651	4506651	+	z	1	18	19	0.0526316	1_4506651	clsy12_15d_noFilter.Cov4.cytosine.gz_filter.txt	Rs	clsy12			site32	Lv	clsy4	8	0.702699	0.179116	0.0633271	0.149745
1	4506485	4506934	site75	1	4506700	4506700	-	z	0	8	8	0	1_4506700	clsy12_15d_noFilter.Cov4.cytosine.gz_filter.txt	Rs	clsy12			site32	Lv	poliv	8	0.00568182	0.0160706	0.00568182	0.0134354
1	4506485	4506934	site75	1	4506701	4506701	+	z	0	19	19	0	1_4506701	clsy12_15d_noFilter.Cov4.cytosine.gz_filter.txt	Rs	clsy12			site32	Lv	WT	24	0.721572	0.222862	0.0454916	0.0941065
2	10570116	10570496	site61	2	10570198	10570198	-	z	0	20	20	0	2_10570198	clsy12_15d_noFilter.Cov4.cytosine.gz_filter.txt	Rs	clsy12			site32	Ov	clsy12	8	0.0241609	0.0549231	0.0194182	0.0459169
2	10570116	10570496	site61	2	10570199	10570199	+	z	0	16	16	0	2_10570199	clsy12_15d_noFilter.Cov4.cytosine.gz_filter.txt	Rs	clsy12			site32	Ov	clsy3	8	0.746647	0.196271	0.0693923	0.164087
2	10570116	10570496	site61	2	10570220	10570220	-	z	0	21	21	0	2_10570220	clsy12_15d_noFilter.Cov4.cytosine.gz_filter.txt	Rs	clsy12			site32	Ov	clsy34	8	0.657162	0.255074	0.0901824	0.213248
2	10570116	10570496	site61	2	10570221	10570221	+	z	1	16	17	0.0588235	2_10570221	clsy12_15d_noFilter.Cov4.cytosine.gz_filter.txt	Rs	clsy12			site32	Ov	clsy4	8	0.623446	0.260245	0.0920104	0.21757
2	10570116	10570496	site61	2	10570318	10570318	-	z	0	17	17	0	2_10570318	clsy12_15d_noFilter.Cov4.cytosine.gz_filter.txt	Rs	clsy12			site32	Ov	poliv	8	0.0304487	0.0430027	0.0152037	0.0359511
2	10570116	10570496	site61	2	10570319	10570319	+	z	0	14	14	0	2_10570319	clsy12_15d_noFilter.Cov4.cytosine.gz_filter.txt	Rs	clsy12			site32	Ov	WT	24	0.48087	0.26103	0.0532825	0.110223
2	10570116	10570496	site61	2	10570346	10570346	-	z	0	17	17	0	2_10570346	clsy12_15d_noFilter.Cov4.cytosine.gz_filter.txt	Rs	clsy12			site32	Rs	clsy12	8	0.0189236	0.0273573	0.00967227	0.0228713
2	10570116	10570496	site61	2	10570347	10570347	+	y	0	18	18	0	2_10570347	clsy12_15d_noFilter.Cov4.cytosine.gz_filter.txt	Rs	clsy12			site32	Rs	clsy3	8	0.781053	0.137591	0.0486459	0.115029
2	10570116	10570496	site61	2	10570374	10570374	-	z	0	15	15	0	2_10570374	clsy12_15d_noFilter.Cov4.cytosine.gz_filter.txt	Rs	clsy12			site32	Rs	clsy34	8	0.653321	0.254106	0.0898402	0.212438
2	10570116	10570496	site61	2	10570375	10570375	+	y	3	22	25	0.12	2_10570375	clsy12_15d_noFilter.Cov4.cytosine.gz_filter.txt	Rs	clsy12			site32	Rs	clsy4	8	0.734394	0.188521	0.0666523	0.157608
2	10570116	10570496	site61	2	10570421	10570421	-	z	0	14	14	0	2_10570421	clsy12_15d_noFilter.Cov4.cytosine.gz_filter.txt	Rs	clsy12			site32	Rs	poliv	8	0.0138889	0.0392837	0.0138889	0.032842
2	10570116	10570496	site61	2	10570422	10570422	+	z	0	23	23	0	2_10570422	clsy12_15d_noFilter.Cov4.cytosine.gz_filter.txt	Rs	clsy12			site32	Rs	WT	24	0.735648	0.179867	0.0367152	0.0759513
1	17335413	17335678	site32	1	17335540	17335540	-	y	0	23	23	0	1_17335540	clsy12_25d_noFilter.Cov4.cytosine.gz_filter.txt	Lv	clsy12			site61	Fl	clsy12	12	0.357513	0.231645	0.0668702	0.14718
1	17335413	17335678	site32	1	17335541	17335541	+	z	0	16	16	0	1_17335541	clsy12_25d_noFilter.Cov4.cytosine.gz_filter.txt	Lv	clsy12			site61	Fl	clsy3	12	0.00490196	0.0169809	0.00490196	0.0107891
1	17335413	17335678	site32	1	17335553	17335553	-	y	0	20	20	0	1_17335553	clsy12_25d_noFilter.Cov4.cytosine.gz_filter.txt	Lv	clsy12			site61	Fl	clsy34	12	0.0319865	0.0613413	0.0177077	0.0389744
1	17335413	17335678	site32	1	17335554	17335554	+	z	0	16	16	0	1_17335554	clsy12_25d_noFilter.Cov4.cytosine.gz_filter.txt	Lv	clsy12			site61	Fl	clsy4	12	0.251327	0.186968	0.053973	0.118794
1	17335413	17335678	site32	1	17335588	17335588	-	y	0	17	17	0	1_17335588	clsy12_25d_noFilter.Cov4.cytosine.gz_filter.txt	Lv	clsy12			site61	Fl	poliv	12	0.00694444	0.0240563	0.00694444	0.0152846
1	17335413	17335678	site32	1	17335589	17335589	+	z	0	12	12	0	1_17335589	clsy12_25d_noFilter.Cov4.cytosine.gz_filter.txt	Lv	clsy12			site61	Fl	WT	36	0.244075	0.141191	0.0235318	0.047772
1	17335413	17335678	site32	1	17335629	17335629	-	y	0	15	15	0	1_17335629	clsy12_25d_noFilter.Cov4.cytosine.gz_filter.txt	Lv	clsy12			site61	Lv	clsy12	12	0.00462963	0.0160375	0.00462963	0.0101897
1	17335413	17335678	site32	1	17335630	17335630	+	z	0	13	13	0	1_17335630	clsy12_25d_noFilter.Cov4.cytosine.gz_filter.txt	Lv	clsy12			site61	Lv	clsy3	12	0	0	0	0
1	4506485	4506934	site75	1	4506650	4506650	-	z	0	12	12	0	1_4506650	clsy12_25d_noFilter.Cov4.cytosine.gz_filter.txt	Lv	clsy12			site61	Lv	clsy34	12	0	0	0	0
1	4506485	4506934	site75	1	4506651	4506651	+	z	1	22	23	0.0434783	1_4506651	clsy12_25d_noFilter.Cov4.cytosine.gz_filter.txt	Lv	clsy12			site61	Lv	clsy4	12	0.00520833	0.0180422	0.00520833	0.0114635
1	4506485	4506934	site75	1	4506700	4506700	-	z	0	19	19	0	1_4506700	clsy12_25d_noFilter.Cov4.cytosine.gz_filter.txt	Lv	clsy12			site61	Lv	poliv	12	0	0	0	0
1	4506485	4506934	site75	1	4506701	4506701	+	z	0	22	22	0	1_4506701	clsy12_25d_noFilter.Cov4.cytosine.gz_filter.txt	Lv	clsy12			site61	Lv	WT	36	0.00337302	0.0143352	0.00238921	0.00485034
2	10570116	10570496	site61	2	10570198	10570198	-	z	0	20	20	0	2_10570198	clsy12_25d_noFilter.Cov4.cytosine.gz_filter.txt	Lv	clsy12			site61	Ov	clsy12	12	0.298557	0.224319	0.0647553	0.142525
2	10570116	10570496	site61	2	10570199	10570199	+	z	0	13	13	0	2_10570199	clsy12_25d_noFilter.Cov4.cytosine.gz_filter.txt	Lv	clsy12			site61	Ov	clsy3	12	0.0199405	0.0399608	0.0115357	0.0253899
2	10570116	10570496	site61	2	10570220	10570220	-	z	0	15	15	0	2_10570220	clsy12_25d_noFilter.Cov4.cytosine.gz_filter.txt	Lv	clsy12			site61	Ov	clsy34	12	0.0393964	0.0913997	0.0263848	0.0580726
2	10570116	10570496	site61	2	10570221	10570221	+	z	1	17	18	0.0555556	2_10570221	clsy12_25d_noFilter.Cov4.cytosine.gz_filter.txt	Lv	clsy12			site61	Ov	clsy4	12	0.290095	0.264594	0.0763816	0.168115
2	10570116	10570496	site61	2	10570318	10570318	-	z	0	11	11	0	2_10570318	clsy12_25d_noFilter.Cov4.cytosine.gz_filter.txt	Lv	clsy12			site61	Ov	poliv	12	0.0280322	0.0536713	0.0154936	0.0341011
2	10570116	10570496	site61	2	10570319	10570319	+	z	0	12	12	0	2_10570319	clsy12_25d_noFilter.Cov4.cytosine.gz_filter.txt	Lv	clsy12			site61	Ov	WT	36	0.254636	0.208174	0.0346957	0.070436
2	10570116	10570496	site61	2	10570346	10570346	-	z	0	8	8	0	2_10570346	clsy12_25d_noFilter.Cov4.cytosine.gz_filter.txt	Lv	clsy12			site61	Rs	clsy12	12	0.014902	0.0371672	0.0107292	0.0236149
2	10570116	10570496	site61	2	10570347	10570347	+	y	0	9	9	0	2_10570347	clsy12_25d_noFilter.Cov4.cytosine.gz_filter.txt	Lv	clsy12			site61	Rs	clsy3	12	0	0	0	0
2	10570116	10570496	site61	2	10570374	10570374	-	z	0	9	9	0	2_10570374	clsy12_25d_noFilter.Cov4.cytosine.gz_filter.txt	Lv	clsy12			site61	Rs	clsy34	12	0.00520833	0.0180422	0.00520833	0.0114635
2	10570116	10570496	site61	2	10570375	10570375	+	y	0	9	9	0	2_10570375	clsy12_25d_noFilter.Cov4.cytosine.gz_filter.txt	Lv	clsy12			site61	Rs	clsy4	12	0.00917659	0.0216654	0.00625428	0.0137656
2	10570116	10570496	site61	2	10570421	10570421	-	z	0	11	11	0	2_10570421	clsy12_25d_noFilter.Cov4.cytosine.gz_filter.txt	Lv	clsy12			site61	Rs	poliv	12	0.0271242	0.0773085	0.022317	0.0491195
2	10570116	10570496	site61	2	10570422	10570422	+	z	0	11	11	0	2_10570422	clsy12_25d_noFilter.Cov4.cytosine.gz_filter.txt	Lv	clsy12			site61	Rs	WT	36	0.00619684	0.0233475	0.00389126	0.00789967
1	17335413	17335678	site32	1	17335540	17335540	-	y	0	31	31	0	1_17335540	clsy12_ovules_noFilter.Cov4.cytosine.gz_filter.txt	Ov	clsy12			site75	Fl	clsy12	4	0.395017	0.106136	0.0530679	0.168886
1	17335413	17335678	site32	1	17335541	17335541	+	z	0	13	13	0	1_17335541	clsy12_ovules_noFilter.Cov4.cytosine.gz_filter.txt	Ov	clsy12			site75	Fl	clsy3	4	0.0558712	0.0438888	0.0219444	0.0698368
1	17335413	17335678	site32	1	17335553	17335553	-	y	0	28	28	0	1_17335553	clsy12_ovules_noFilter.Cov4.cytosine.gz_filter.txt	Ov	clsy12			site75	Fl	clsy34	4	0	0	0	0
1	17335413	17335678	site32	1	17335554	17335554	+	z	0	13	13	0	1_17335554	clsy12_ovules_noFilter.Cov4.cytosine.gz_filter.txt	Ov	clsy12			site75	Fl	clsy4	4	0.343738	0.0909843	0.0454921	0.144776
1	17335413	17335678	site32	1	17335588	17335588	-	y	1	26	27	0.037037	1_17335588	clsy12_ovules_noFilter.Cov4.cytosine.gz_filter.txt	Ov	clsy12			site75	Fl	poliv	4	0	0	0	0
1	17335413	17335678	site32	1	17335589	17335589	+	z	0	12	12	0	1_17335589	clsy12_ovules_noFilter.Cov4.cytosine.gz_filter.txt	Ov	clsy12			site75	Fl	WT	12	0.217854	0.0792979	0.0228913	0.0503835
1	17335413	17335678	site32	1	17335629	17335629	-	y	5	27	32	0.15625	1_17335629	clsy12_ovules_noFilter.Cov4.cytosine.gz_filter.txt	Ov	clsy12			site75	Lv	clsy12	4	0.0108696	0.0217391	0.0108696	0.0345918
1	17335413	17335678	site32	1	17335630	17335630	+	z	0	15	15	0	1_17335630	clsy12_ovules_noFilter.Cov4.cytosine.gz_filter.txt	Ov	clsy12			site75	Lv	clsy3	4	0	0	0	0
1	4506485	4506934	site75	1	4506650	4506650	-	z	9	3	12	0.75	1_4506650	clsy12_ovules_noFilter.Cov4.cytosine.gz_filter.txt	Ov	clsy12			site75	Lv	clsy34	4	0.0178571	0.0357143	0.0178571	0.0568294
1	4506485	4506934	site75	1	4506651	4506651	+	z	17	3	20	0.85	1_4506651	clsy12_ovules_noFilter.Cov4.cytosine.gz_filter.txt	Ov	clsy12			site75	Lv	clsy4	4	0	0	0	0
1	4506485	4506934	site75	1	4506700	4506700	-	z	12	2	14	0.857143	1_4506700	clsy12_ovules_noFilter.Cov4.cytosine.gz_filter.txt	Ov	clsy12			site75	Lv	poliv	4	0.0113636	0.0227273	0.0113636	0.0361642
1	4506485	4506934	site75	1	4506701	4506701	+	z	18	6	24	0.75	1_4506701	clsy12_ovules_noFilter.Cov4.cytosine.gz_filter.txt	Ov	clsy12			site75	Lv	WT	12	0.00757576	0.0262432	0.00757576	0.0166741
2	10570116	10570496	site61	2	10570198	10570198	-	z	5	14	19	0.263158	2_10570198	clsy12_ovules_noFilter.Cov4.cytosine.gz_filter.txt	Ov	clsy12			site75	Ov	clsy12	4	0.801786	0.0598681	0.029934	0.0952634
2	10570116	10570496	site61	2	10570199	10570199	+	z	6	19	25	0.24	2_10570199	clsy12_ovules_noFilter.Cov4.cytosine.gz_filter.txt	Ov	clsy12			site75	Ov	clsy3	4	0.554622	0.0702238	0.0351119	0.111742
2	10570116	10570496	site61	2	10570220	10570220	-	z	8	14	22	0.363636	2_10570220	clsy12_ovules_noFilter.Cov4.cytosine.gz_filter.txt	Ov	clsy12			site75	Ov	clsy34	4	0.00925926	0.0185185	0.00925926	0.0294671
2	10570116	10570496	site61	2	10570221	10570221	+	z	11	19	30	0.366667	2_10570221	clsy12_ovules_noFilter.Cov4.cytosine.gz_filter.txt	Ov	clsy12			site75	Ov	clsy4	4	0.728713	0.151253	0.0756264	0.240677
2	10570116	10570496	site61	2	10570318	10570318	-	z	1	13	14	0.0714286	2_10570318	clsy12_ovules_noFilter.Cov4.cytosine.gz_filter.txt	Ov	clsy12			site75	Ov	poliv	4	0.0381579	0.0481179	0.0240589	0.0765662
2	10570116	10570496	site61	2	10570319	10570319	+	z	2	14	16	0.125	2_10570319	clsy12_ovules_noFilter.Cov4.cytosine.gz_filter.txt	Ov	clsy12			site75	Ov	WT	12	0.832604	0.142479	0.0411301	0.0905267
2	10570116	10570496	site61	2	10570346	10570346	-	z	3	13	16	0.1875	2_10570346	clsy12_ovules_noFilter.Cov4.cytosine.gz_filter.txt	Ov	clsy12			site75	Rs	clsy12	4	0.0131579	0.0263158	0.0131579	0.0418743
2	10570116	10570496	site61	2	10570347	10570347	+	y	16	4	20	0.8	2_10570347	clsy12_ovules_noFilter.Cov4.cytosine.gz_filter.txt	Ov	clsy12			site75	Rs	clsy3	4	0	0	0	0
2	10570116	10570496	site61	2	10570374	10570374	-	z	3	10	13	0.230769	2_10570374	clsy12_ovules_noFilter.Cov4.cytosine.gz_filter.txt	Ov	clsy12			site75	Rs	clsy34	4	0	0	0	0
2	10570116	10570496	site61	2	10570375	10570375	+	y	12	6	18	0.666667	2_10570375	clsy12_ovules_noFilter.Cov4.cytosine.gz_filter.txt	Ov	clsy12			site75	Rs	clsy4	4	0	0	0	0
2	10570116	10570496	site61	2	10570421	10570421	-	z	2	14	16	0.125	2_10570421	clsy12_ovules_noFilter.Cov4.cytosine.gz_filter.txt	Ov	clsy12			site75	Rs	poliv	4	0	0	0	0
2	10570116	10570496	site61	2	10570422	10570422	+	z	3	18	21	0.142857	2_10570422	clsy12_ovules_noFilter.Cov4.cytosine.gz_filter.txt	Ov	clsy12			site75	Rs	WT	12	0	0	0	0
1	17335413	17335678	site32	1	17335540	17335540	-	y	1	22	23	0.0434783	1_17335540	clsy12sail_noFilter.Cov4.cytosine.gz_filter.txt	Fl	clsy12
1	17335413	17335678	site32	1	17335541	17335541	+	z	0	14	14	0	1_17335541	clsy12sail_noFilter.Cov4.cytosine.gz_filter.txt	Fl	clsy12
1	17335413	17335678	site32	1	17335553	17335553	-	y	1	20	21	0.047619	1_17335553	clsy12sail_noFilter.Cov4.cytosine.gz_filter.txt	Fl	clsy12
1	17335413	17335678	site32	1	17335554	17335554	+	z	0	16	16	0	1_17335554	clsy12sail_noFilter.Cov4.cytosine.gz_filter.txt	Fl	clsy12
1	17335413	17335678	site32	1	17335588	17335588	-	y	3	11	14	0.214286	1_17335588	clsy12sail_noFilter.Cov4.cytosine.gz_filter.txt	Fl	clsy12
1	17335413	17335678	site32	1	17335589	17335589	+	z	1	14	15	0.0666667	1_17335589	clsy12sail_noFilter.Cov4.cytosine.gz_filter.txt	Fl	clsy12
1	17335413	17335678	site32	1	17335629	17335629	-	y	3	12	15	0.2	1_17335629	clsy12sail_noFilter.Cov4.cytosine.gz_filter.txt	Fl	clsy12
1	17335413	17335678	site32	1	17335630	17335630	+	z	3	12	15	0.2	1_17335630	clsy12sail_noFilter.Cov4.cytosine.gz_filter.txt	Fl	clsy12
1	4506485	4506934	site75	1	4506650	4506650	-	z	6	5	11	0.545455	1_4506650	clsy12sail_noFilter.Cov4.cytosine.gz_filter.txt	Fl	clsy12
1	4506485	4506934	site75	1	4506651	4506651	+	z	6	14	20	0.3	1_4506651	clsy12sail_noFilter.Cov4.cytosine.gz_filter.txt	Fl	clsy12
1	4506485	4506934	site75	1	4506700	4506700	-	z	5	8	13	0.384615	1_4506700	clsy12sail_noFilter.Cov4.cytosine.gz_filter.txt	Fl	clsy12
1	4506485	4506934	site75	1	4506701	4506701	+	z	7	13	20	0.35	1_4506701	clsy12sail_noFilter.Cov4.cytosine.gz_filter.txt	Fl	clsy12
2	10570116	10570496	site61	2	10570198	10570198	-	z	9	8	17	0.529412	2_10570198	clsy12sail_noFilter.Cov4.cytosine.gz_filter.txt	Fl	clsy12
2	10570116	10570496	site61	2	10570199	10570199	+	z	2	9	11	0.181818	2_10570199	clsy12sail_noFilter.Cov4.cytosine.gz_filter.txt	Fl	clsy12
2	10570116	10570496	site61	2	10570220	10570220	-	z	9	13	22	0.409091	2_10570220	clsy12sail_noFilter.Cov4.cytosine.gz_filter.txt	Fl	clsy12
2	10570116	10570496	site61	2	10570221	10570221	+	z	2	12	14	0.142857	2_10570221	clsy12sail_noFilter.Cov4.cytosine.gz_filter.txt	Fl	clsy12
2	10570116	10570496	site61	2	10570318	10570318	-	z	5	3	8	0.625	2_10570318	clsy12sail_noFilter.Cov4.cytosine.gz_filter.txt	Fl	clsy12
2	10570116	10570496	site61	2	10570319	10570319	+	z	2	11	13	0.153846	2_10570319	clsy12sail_noFilter.Cov4.cytosine.gz_filter.txt	Fl	clsy12
2	10570116	10570496	site61	2	10570346	10570346	-	z	2	11	13	0.153846	2_10570346	clsy12sail_noFilter.Cov4.cytosine.gz_filter.txt	Fl	clsy12
2	10570116	10570496	site61	2	10570347	10570347	+	y	10	5	15	0.666667	2_10570347	clsy12sail_noFilter.Cov4.cytosine.gz_filter.txt	Fl	clsy12
2	10570116	10570496	site61	2	10570374	10570374	-	z	2	9	11	0.181818	2_10570374	clsy12sail_noFilter.Cov4.cytosine.gz_filter.txt	Fl	clsy12
2	10570116	10570496	site61	2	10570375	10570375	+	y	12	4	16	0.75	2_10570375	clsy12sail_noFilter.Cov4.cytosine.gz_filter.txt	Fl	clsy12
2	10570116	10570496	site61	2	10570421	10570421	-	z	2	12	14	0.142857	2_10570421	clsy12sail_noFilter.Cov4.cytosine.gz_filter.txt	Fl	clsy12
2	10570116	10570496	site61	2	10570422	10570422	+	z	6	11	17	0.352941	2_10570422	clsy12sail_noFilter.Cov4.cytosine.gz_filter.txt	Fl	clsy12
1	17335413	17335678	site32	1	17335540	17335540	-	y	19	8	27	0.703704	1_17335540	clsy3_15d_noFilter.Cov4.cytosine.gz_filter.txt	Rs	clsy3
1	17335413	17335678	site32	1	17335541	17335541	+	z	12	10	22	0.545455	1_17335541	clsy3_15d_noFilter.Cov4.cytosine.gz_filter.txt	Rs	clsy3
1	17335413	17335678	site32	1	17335553	17335553	-	y	28	4	32	0.875	1_17335553	clsy3_15d_noFilter.Cov4.cytosine.gz_filter.txt	Rs	clsy3
1	17335413	17335678	site32	1	17335554	17335554	+	z	16	7	23	0.695652	1_17335554	clsy3_15d_noFilter.Cov4.cytosine.gz_filter.txt	Rs	clsy3
1	17335413	17335678	site32	1	17335588	17335588	-	y	27	1	28	0.964286	1_17335588	clsy3_15d_noFilter.Cov4.cytosine.gz_filter.txt	Rs	clsy3
1	17335413	17335678	site32	1	17335589	17335589	+	z	16	3	19	0.842105	1_17335589	clsy3_15d_noFilter.Cov4.cytosine.gz_filter.txt	Rs	clsy3
1	17335413	17335678	site32	1	17335629	17335629	-	y	18	2	20	0.9	1_17335629	clsy3_15d_noFilter.Cov4.cytosine.gz_filter.txt	Rs	clsy3
1	17335413	17335678	site32	1	17335630	17335630	+	z	13	5	18	0.722222	1_17335630	clsy3_15d_noFilter.Cov4.cytosine.gz_filter.txt	Rs	clsy3
1	4506485	4506934	site75	1	4506650	4506650	-	z	0	5	5	0	1_4506650	clsy3_15d_noFilter.Cov4.cytosine.gz_filter.txt	Rs	clsy3
1	4506485	4506934	site75	1	4506651	4506651	+	z	0	20	20	0	1_4506651	clsy3_15d_noFilter.Cov4.cytosine.gz_filter.txt	Rs	clsy3
1	4506485	4506934	site75	1	4506700	4506700	-	z	0	12	12	0	1_4506700	clsy3_15d_noFilter.Cov4.cytosine.gz_filter.txt	Rs	clsy3
1	4506485	4506934	site75	1	4506701	4506701	+	z	0	27	27	0	1_4506701	clsy3_15d_noFilter.Cov4.cytosine.gz_filter.txt	Rs	clsy3
2	10570116	10570496	site61	2	10570198	10570198	-	z	0	30	30	0	2_10570198	clsy3_15d_noFilter.Cov4.cytosine.gz_filter.txt	Rs	clsy3
2	10570116	10570496	site61	2	10570199	10570199	+	z	0	20	20	0	2_10570199	clsy3_15d_noFilter.Cov4.cytosine.gz_filter.txt	Rs	clsy3
2	10570116	10570496	site61	2	10570220	10570220	-	z	0	31	31	0	2_10570220	clsy3_15d_noFilter.Cov4.cytosine.gz_filter.txt	Rs	clsy3
2	10570116	10570496	site61	2	10570221	10570221	+	z	0	21	21	0	2_10570221	clsy3_15d_noFilter.Cov4.cytosine.gz_filter.txt	Rs	clsy3
2	10570116	10570496	site61	2	10570318	10570318	-	z	0	16	16	0	2_10570318	clsy3_15d_noFilter.Cov4.cytosine.gz_filter.txt	Rs	clsy3
2	10570116	10570496	site61	2	10570319	10570319	+	z	0	13	13	0	2_10570319	clsy3_15d_noFilter.Cov4.cytosine.gz_filter.txt	Rs	clsy3
2	10570116	10570496	site61	2	10570346	10570346	-	z	0	13	13	0	2_10570346	clsy3_15d_noFilter.Cov4.cytosine.gz_filter.txt	Rs	clsy3
2	10570116	10570496	site61	2	10570347	10570347	+	y	0	19	19	0	2_10570347	clsy3_15d_noFilter.Cov4.cytosine.gz_filter.txt	Rs	clsy3
2	10570116	10570496	site61	2	10570374	10570374	-	z	0	13	13	0	2_10570374	clsy3_15d_noFilter.Cov4.cytosine.gz_filter.txt	Rs	clsy3
2	10570116	10570496	site61	2	10570375	10570375	+	y	0	16	16	0	2_10570375	clsy3_15d_noFilter.Cov4.cytosine.gz_filter.txt	Rs	clsy3
2	10570116	10570496	site61	2	10570421	10570421	-	z	0	17	17	0	2_10570421	clsy3_15d_noFilter.Cov4.cytosine.gz_filter.txt	Rs	clsy3
2	10570116	10570496	site61	2	10570422	10570422	+	z	0	16	16	0	2_10570422	clsy3_15d_noFilter.Cov4.cytosine.gz_filter.txt	Rs	clsy3
1	17335413	17335678	site32	1	17335540	17335540	-	y	15	3	18	0.833333	1_17335540	clsy3_25d_noFilter.Cov4.cytosine.gz_filter.txt	Lv	clsy3
1	17335413	17335678	site32	1	17335541	17335541	+	z	9	5	14	0.642857	1_17335541	clsy3_25d_noFilter.Cov4.cytosine.gz_filter.txt	Lv	clsy3
1	17335413	17335678	site32	1	17335553	17335553	-	y	13	7	20	0.65	1_17335553	clsy3_25d_noFilter.Cov4.cytosine.gz_filter.txt	Lv	clsy3
1	17335413	17335678	site32	1	17335554	17335554	+	z	12	5	17	0.705882	1_17335554	clsy3_25d_noFilter.Cov4.cytosine.gz_filter.txt	Lv	clsy3
1	17335413	17335678	site32	1	17335588	17335588	-	y	23	1	24	0.958333	1_17335588	clsy3_25d_noFilter.Cov4.cytosine.gz_filter.txt	Lv	clsy3
1	17335413	17335678	site32	1	17335589	17335589	+	z	13	2	15	0.866667	1_17335589	clsy3_25d_noFilter.Cov4.cytosine.gz_filter.txt	Lv	clsy3
1	17335413	17335678	site32	1	17335629	17335629	-	y	19	0	19	1	1_17335629	clsy3_25d_noFilter.Cov4.cytosine.gz_filter.txt	Lv	clsy3
1	17335413	17335678	site32	1	17335630	17335630	+	z	7	7	14	0.5	1_17335630	clsy3_25d_noFilter.Cov4.cytosine.gz_filter.txt	Lv	clsy3
1	4506485	4506934	site75	1	4506650	4506650	-	z	0	7	7	0	1_4506650	clsy3_25d_noFilter.Cov4.cytosine.gz_filter.txt	Lv	clsy3
1	4506485	4506934	site75	1	4506651	4506651	+	z	0	17	17	0	1_4506651	clsy3_25d_noFilter.Cov4.cytosine.gz_filter.txt	Lv	clsy3
1	4506485	4506934	site75	1	4506700	4506700	-	z	0	8	8	0	1_4506700	clsy3_25d_noFilter.Cov4.cytosine.gz_filter.txt	Lv	clsy3
1	4506485	4506934	site75	1	4506701	4506701	+	z	0	19	19	0	1_4506701	clsy3_25d_noFilter.Cov4.cytosine.gz_filter.txt	Lv	clsy3
2	10570116	10570496	site61	2	10570198	10570198	-	z	0	20	20	0	2_10570198	clsy3_25d_noFilter.Cov4.cytosine.gz_filter.txt	Lv	clsy3
2	10570116	10570496	site61	2	10570199	10570199	+	z	0	19	19	0	2_10570199	clsy3_25d_noFilter.Cov4.cytosine.gz_filter.txt	Lv	clsy3
2	10570116	10570496	site61	2	10570220	10570220	-	z	0	22	22	0	2_10570220	clsy3_25d_noFilter.Cov4.cytosine.gz_filter.txt	Lv	clsy3
2	10570116	10570496	site61	2	10570221	10570221	+	z	0	19	19	0	2_10570221	clsy3_25d_noFilter.Cov4.cytosine.gz_filter.txt	Lv	clsy3
2	10570116	10570496	site61	2	10570318	10570318	-	z	0	10	10	0	2_10570318	clsy3_25d_noFilter.Cov4.cytosine.gz_filter.txt	Lv	clsy3
2	10570116	10570496	site61	2	10570319	10570319	+	z	0	12	12	0	2_10570319	clsy3_25d_noFilter.Cov4.cytosine.gz_filter.txt	Lv	clsy3
2	10570116	10570496	site61	2	10570346	10570346	-	z	0	11	11	0	2_10570346	clsy3_25d_noFilter.Cov4.cytosine.gz_filter.txt	Lv	clsy3
2	10570116	10570496	site61	2	10570347	10570347	+	y	0	13	13	0	2_10570347	clsy3_25d_noFilter.Cov4.cytosine.gz_filter.txt	Lv	clsy3
2	10570116	10570496	site61	2	10570374	10570374	-	z	0	9	9	0	2_10570374	clsy3_25d_noFilter.Cov4.cytosine.gz_filter.txt	Lv	clsy3
2	10570116	10570496	site61	2	10570375	10570375	+	y	0	17	17	0	2_10570375	clsy3_25d_noFilter.Cov4.cytosine.gz_filter.txt	Lv	clsy3
2	10570116	10570496	site61	2	10570421	10570421	-	z	0	16	16	0	2_10570421	clsy3_25d_noFilter.Cov4.cytosine.gz_filter.txt	Lv	clsy3
2	10570116	10570496	site61	2	10570422	10570422	+	z	0	17	17	0	2_10570422	clsy3_25d_noFilter.Cov4.cytosine.gz_filter.txt	Lv	clsy3
1	17335413	17335678	site32	1	17335540	17335540	-	y	15	4	19	0.789474	1_17335540	clsy3_noFilter.Cov4.cytosine.gz_filter.txt	Fl	clsy3
1	17335413	17335678	site32	1	17335541	17335541	+	z	5	9	14	0.357143	1_17335541	clsy3_noFilter.Cov4.cytosine.gz_filter.txt	Fl	clsy3
1	17335413	17335678	site32	1	17335553	17335553	-	y	17	1	18	0.944444	1_17335553	clsy3_noFilter.Cov4.cytosine.gz_filter.txt	Fl	clsy3
1	17335413	17335678	site32	1	17335554	17335554	+	z	11	3	14	0.785714	1_17335554	clsy3_noFilter.Cov4.cytosine.gz_filter.txt	Fl	clsy3
1	17335413	17335678	site32	1	17335588	17335588	-	y	23	1	24	0.958333	1_17335588	clsy3_noFilter.Cov4.cytosine.gz_filter.txt	Fl	clsy3
1	17335413	17335678	site32	1	17335589	17335589	+	z	17	6	23	0.73913	1_17335589	clsy3_noFilter.Cov4.cytosine.gz_filter.txt	Fl	clsy3
1	17335413	17335678	site32	1	17335629	17335629	-	y	22	3	25	0.88	1_17335629	clsy3_noFilter.Cov4.cytosine.gz_filter.txt	Fl	clsy3
1	17335413	17335678	site32	1	17335630	17335630	+	z	11	5	16	0.6875	1_17335630	clsy3_noFilter.Cov4.cytosine.gz_filter.txt	Fl	clsy3
1	4506485	4506934	site75	1	4506650	4506650	-	z	0	6	6	0	1_4506650	clsy3_noFilter.Cov4.cytosine.gz_filter.txt	Fl	clsy3
1	4506485	4506934	site75	1	4506651	4506651	+	z	2	20	22	0.0909091	1_4506651	clsy3_noFilter.Cov4.cytosine.gz_filter.txt	Fl	clsy3
1	4506485	4506934	site75	1	4506700	4506700	-	z	1	10	11	0.0909091	1_4506700	clsy3_noFilter.Cov4.cytosine.gz_filter.txt	Fl	clsy3
1	4506485	4506934	site75	1	4506701	4506701	+	z	1	23	24	0.0416667	1_4506701	clsy3_noFilter.Cov4.cytosine.gz_filter.txt	Fl	clsy3
2	10570116	10570496	site61	2	10570198	10570198	-	z	0	22	22	0	2_10570198	clsy3_noFilter.Cov4.cytosine.gz_filter.txt	Fl	clsy3
2	10570116	10570496	site61	2	10570199	10570199	+	z	0	13	13	0	2_10570199	clsy3_noFilter.Cov4.cytosine.gz_filter.txt	Fl	clsy3
2	10570116	10570496	site61	2	10570220	10570220	-	z	0	16	16	0	2_10570220	clsy3_noFilter.Cov4.cytosine.gz_filter.txt	Fl	clsy3
2	10570116	10570496	site61	2	10570221	10570221	+	z	0	18	18	0	2_10570221	clsy3_noFilter.Cov4.cytosine.gz_filter.txt	Fl	clsy3
2	10570116	10570496	site61	2	10570318	10570318	-	z	0	13	13	0	2_10570318	clsy3_noFilter.Cov4.cytosine.gz_filter.txt	Fl	clsy3
2	10570116	10570496	site61	2	10570319	10570319	+	z	0	18	18	0	2_10570319	clsy3_noFilter.Cov4.cytosine.gz_filter.txt	Fl	clsy3
2	10570116	10570496	site61	2	10570346	10570346	-	z	0	10	10	0	2_10570346	clsy3_noFilter.Cov4.cytosine.gz_filter.txt	Fl	clsy3
2	10570116	10570496	site61	2	10570347	10570347	+	y	0	16	16	0	2_10570347	clsy3_noFilter.Cov4.cytosine.gz_filter.txt	Fl	clsy3
2	10570116	10570496	site61	2	10570374	10570374	-	z	0	10	10	0	2_10570374	clsy3_noFilter.Cov4.cytosine.gz_filter.txt	Fl	clsy3
2	10570116	10570496	site61	2	10570375	10570375	+	y	1	16	17	0.0588235	2_10570375	clsy3_noFilter.Cov4.cytosine.gz_filter.txt	Fl	clsy3
2	10570116	10570496	site61	2	10570421	10570421	-	z	0	17	17	0	2_10570421	clsy3_noFilter.Cov4.cytosine.gz_filter.txt	Fl	clsy3
2	10570116	10570496	site61	2	10570422	10570422	+	z	0	15	15	0	2_10570422	clsy3_noFilter.Cov4.cytosine.gz_filter.txt	Fl	clsy3
1	17335413	17335678	site32	1	17335540	17335540	-	y	20	3	23	0.869565	1_17335540	clsy3_ovules_noFilter.Cov4.cytosine.gz_filter.txt	Ov	clsy3
1	17335413	17335678	site32	1	17335541	17335541	+	z	5	8	13	0.384615	1_17335541	clsy3_ovules_noFilter.Cov4.cytosine.gz_filter.txt	Ov	clsy3
1	17335413	17335678	site32	1	17335553	17335553	-	y	18	3	21	0.857143	1_17335553	clsy3_ovules_noFilter.Cov4.cytosine.gz_filter.txt	Ov	clsy3
1	17335413	17335678	site32	1	17335554	17335554	+	z	8	4	12	0.666667	1_17335554	clsy3_ovules_noFilter.Cov4.cytosine.gz_filter.txt	Ov	clsy3
1	17335413	17335678	site32	1	17335588	17335588	-	y	21	1	22	0.954545	1_17335588	clsy3_ovules_noFilter.Cov4.cytosine.gz_filter.txt	Ov	clsy3
1	17335413	17335678	site32	1	17335589	17335589	+	z	11	5	16	0.6875	1_17335589	clsy3_ovules_noFilter.Cov4.cytosine.gz_filter.txt	Ov	clsy3
1	17335413	17335678	site32	1	17335629	17335629	-	y	17	1	18	0.944444	1_17335629	clsy3_ovules_noFilter.Cov4.cytosine.gz_filter.txt	Ov	clsy3
1	17335413	17335678	site32	1	17335630	17335630	+	z	14	9	23	0.608696	1_17335630	clsy3_ovules_noFilter.Cov4.cytosine.gz_filter.txt	Ov	clsy3
1	4506485	4506934	site75	1	4506650	4506650	-	z	6	6	12	0.5	1_4506650	clsy3_ovules_noFilter.Cov4.cytosine.gz_filter.txt	Ov	clsy3
1	4506485	4506934	site75	1	4506651	4506651	+	z	12	12	24	0.5	1_4506651	clsy3_ovules_noFilter.Cov4.cytosine.gz_filter.txt	Ov	clsy3
1	4506485	4506934	site75	1	4506700	4506700	-	z	11	6	17	0.647059	1_4506700	clsy3_ovules_noFilter.Cov4.cytosine.gz_filter.txt	Ov	clsy3
1	4506485	4506934	site75	1	4506701	4506701	+	z	12	9	21	0.571429	1_4506701	clsy3_ovules_noFilter.Cov4.cytosine.gz_filter.txt	Ov	clsy3
2	10570116	10570496	site61	2	10570198	10570198	-	z	0	15	15	0	2_10570198	clsy3_ovules_noFilter.Cov4.cytosine.gz_filter.txt	Ov	clsy3
2	10570116	10570496	site61	2	10570199	10570199	+	z	1	20	21	0.047619	2_10570199	clsy3_ovules_noFilter.Cov4.cytosine.gz_filter.txt	Ov	clsy3
2	10570116	10570496	site61	2	10570220	10570220	-	z	0	16	16	0	2_10570220	clsy3_ovules_noFilter.Cov4.cytosine.gz_filter.txt	Ov	clsy3
2	10570116	10570496	site61	2	10570221	10570221	+	z	0	21	21	0	2_10570221	clsy3_ovules_noFilter.Cov4.cytosine.gz_filter.txt	Ov	clsy3
2	10570116	10570496	site61	2	10570318	10570318	-	z	0	13	13	0	2_10570318	clsy3_ovules_noFilter.Cov4.cytosine.gz_filter.txt	Ov	clsy3
2	10570116	10570496	site61	2	10570319	10570319	+	z	0	16	16	0	2_10570319	clsy3_ovules_noFilter.Cov4.cytosine.gz_filter.txt	Ov	clsy3
2	10570116	10570496	site61	2	10570346	10570346	-	z	0	13	13	0	2_10570346	clsy3_ovules_noFilter.Cov4.cytosine.gz_filter.txt	Ov	clsy3
2	10570116	10570496	site61	2	10570347	10570347	+	y	1	14	15	0.0666667	2_10570347	clsy3_ovules_noFilter.Cov4.cytosine.gz_filter.txt	Ov	clsy3
2	10570116	10570496	site61	2	10570374	10570374	-	z	0	13	13	0	2_10570374	clsy3_ovules_noFilter.Cov4.cytosine.gz_filter.txt	Ov	clsy3
2	10570116	10570496	site61	2	10570375	10570375	+	y	2	14	16	0.125	2_10570375	clsy3_ovules_noFilter.Cov4.cytosine.gz_filter.txt	Ov	clsy3
2	10570116	10570496	site61	2	10570421	10570421	-	z	0	17	17	0	2_10570421	clsy3_ovules_noFilter.Cov4.cytosine.gz_filter.txt	Ov	clsy3
2	10570116	10570496	site61	2	10570422	10570422	+	z	0	13	13	0	2_10570422	clsy3_ovules_noFilter.Cov4.cytosine.gz_filter.txt	Ov	clsy3
1	17335413	17335678	site32	1	17335540	17335540	-	y	8	9	17	0.470588	1_17335540	clsy34_15d_noFilter.Cov4.cytosine.gz_filter.txt	Rs	clsy34
1	17335413	17335678	site32	1	17335541	17335541	+	z	2	7	9	0.222222	1_17335541	clsy34_15d_noFilter.Cov4.cytosine.gz_filter.txt	Rs	clsy34
1	17335413	17335678	site32	1	17335553	17335553	-	y	17	4	21	0.809524	1_17335553	clsy34_15d_noFilter.Cov4.cytosine.gz_filter.txt	Rs	clsy34
1	17335413	17335678	site32	1	17335554	17335554	+	z	5	6	11	0.454545	1_17335554	clsy34_15d_noFilter.Cov4.cytosine.gz_filter.txt	Rs	clsy34
1	17335413	17335678	site32	1	17335588	17335588	-	y	21	2	23	0.913043	1_17335588	clsy34_15d_noFilter.Cov4.cytosine.gz_filter.txt	Rs	clsy34
1	17335413	17335678	site32	1	17335589	17335589	+	z	8	5	13	0.615385	1_17335589	clsy34_15d_noFilter.Cov4.cytosine.gz_filter.txt	Rs	clsy34
1	17335413	17335678	site32	1	17335629	17335629	-	y	12	1	13	0.923077	1_17335629	clsy34_15d_noFilter.Cov4.cytosine.gz_filter.txt	Rs	clsy34
1	17335413	17335678	site32	1	17335630	17335630	+	z	9	2	11	0.818182	1_17335630	clsy34_15d_noFilter.Cov4.cytosine.gz_filter.txt	Rs	clsy34
1	4506485	4506934	site75	1	4506650	4506650	-	z	0	4	4	0	1_4506650	clsy34_15d_noFilter.Cov4.cytosine.gz_filter.txt	Rs	clsy34
1	4506485	4506934	site75	1	4506651	4506651	+	z	0	19	19	0	1_4506651	clsy34_15d_noFilter.Cov4.cytosine.gz_filter.txt	Rs	clsy34
1	4506485	4506934	site75	1	4506700	4506700	-	z	0	9	9	0	1_4506700	clsy34_15d_noFilter.Cov4.cytosine.gz_filter.txt	Rs	clsy34
1	4506485	4506934	site75	1	4506701	4506701	+	z	0	15	15	0	1_4506701	clsy34_15d_noFilter.Cov4.cytosine.gz_filter.txt	Rs	clsy34
2	10570116	10570496	site61	2	10570198	10570198	-	z	0	24	24	0	2_10570198	clsy34_15d_noFilter.Cov4.cytosine.gz_filter.txt	Rs	clsy34
2	10570116	10570496	site61	2	10570199	10570199	+	z	1	15	16	0.0625	2_10570199	clsy34_15d_noFilter.Cov4.cytosine.gz_filter.txt	Rs	clsy34
2	10570116	10570496	site61	2	10570220	10570220	-	z	0	25	25	0	2_10570220	clsy34_15d_noFilter.Cov4.cytosine.gz_filter.txt	Rs	clsy34
2	10570116	10570496	site61	2	10570221	10570221	+	z	0	18	18	0	2_10570221	clsy34_15d_noFilter.Cov4.cytosine.gz_filter.txt	Rs	clsy34
2	10570116	10570496	site61	2	10570318	10570318	-	z	0	6	6	0	2_10570318	clsy34_15d_noFilter.Cov4.cytosine.gz_filter.txt	Rs	clsy34
2	10570116	10570496	site61	2	10570319	10570319	+	z	0	13	13	0	2_10570319	clsy34_15d_noFilter.Cov4.cytosine.gz_filter.txt	Rs	clsy34
2	10570116	10570496	site61	2	10570346	10570346	-	z	0	11	11	0	2_10570346	clsy34_15d_noFilter.Cov4.cytosine.gz_filter.txt	Rs	clsy34
2	10570116	10570496	site61	2	10570347	10570347	+	y	0	8	8	0	2_10570347	clsy34_15d_noFilter.Cov4.cytosine.gz_filter.txt	Rs	clsy34
2	10570116	10570496	site61	2	10570374	10570374	-	z	0	16	16	0	2_10570374	clsy34_15d_noFilter.Cov4.cytosine.gz_filter.txt	Rs	clsy34
2	10570116	10570496	site61	2	10570375	10570375	+	y	0	14	14	0	2_10570375	clsy34_15d_noFilter.Cov4.cytosine.gz_filter.txt	Rs	clsy34
2	10570116	10570496	site61	2	10570421	10570421	-	z	0	11	11	0	2_10570421	clsy34_15d_noFilter.Cov4.cytosine.gz_filter.txt	Rs	clsy34
2	10570116	10570496	site61	2	10570422	10570422	+	z	0	17	17	0	2_10570422	clsy34_15d_noFilter.Cov4.cytosine.gz_filter.txt	Rs	clsy34
1	17335413	17335678	site32	1	17335540	17335540	-	y	18	3	21	0.857143	1_17335540	clsy34_25d_noFilter.Cov4.cytosine.gz_filter.txt	Lv	clsy34
1	17335413	17335678	site32	1	17335541	17335541	+	z	8	9	17	0.470588	1_17335541	clsy34_25d_noFilter.Cov4.cytosine.gz_filter.txt	Lv	clsy34
1	17335413	17335678	site32	1	17335553	17335553	-	y	16	4	20	0.8	1_17335553	clsy34_25d_noFilter.Cov4.cytosine.gz_filter.txt	Lv	clsy34
1	17335413	17335678	site32	1	17335554	17335554	+	z	8	7	15	0.533333	1_17335554	clsy34_25d_noFilter.Cov4.cytosine.gz_filter.txt	Lv	clsy34
1	17335413	17335678	site32	1	17335588	17335588	-	y	18	3	21	0.857143	1_17335588	clsy34_25d_noFilter.Cov4.cytosine.gz_filter.txt	Lv	clsy34
1	17335413	17335678	site32	1	17335589	17335589	+	z	17	2	19	0.894737	1_17335589	clsy34_25d_noFilter.Cov4.cytosine.gz_filter.txt	Lv	clsy34
1	17335413	17335678	site32	1	17335629	17335629	-	y	24	0	24	1	1_17335629	clsy34_25d_noFilter.Cov4.cytosine.gz_filter.txt	Lv	clsy34
1	17335413	17335678	site32	1	17335630	17335630	+	z	10	6	16	0.625	1_17335630	clsy34_25d_noFilter.Cov4.cytosine.gz_filter.txt	Lv	clsy34
1	4506485	4506934	site75	1	4506650	4506650	-	z	0	14	14	0	1_4506650	clsy34_25d_noFilter.Cov4.cytosine.gz_filter.txt	Lv	clsy34
1	4506485	4506934	site75	1	4506651	4506651	+	z	1	13	14	0.0714286	1_4506651	clsy34_25d_noFilter.Cov4.cytosine.gz_filter.txt	Lv	clsy34
1	4506485	4506934	site75	1	4506700	4506700	-	z	0	10	10	0	1_4506700	clsy34_25d_noFilter.Cov4.cytosine.gz_filter.txt	Lv	clsy34
1	4506485	4506934	site75	1	4506701	4506701	+	z	0	19	19	0	1_4506701	clsy34_25d_noFilter.Cov4.cytosine.gz_filter.txt	Lv	clsy34
2	10570116	10570496	site61	2	10570198	10570198	-	z	0	18	18	0	2_10570198	clsy34_25d_noFilter.Cov4.cytosine.gz_filter.txt	Lv	clsy34
2	10570116	10570496	site61	2	10570199	10570199	+	z	0	15	15	0	2_10570199	clsy34_25d_noFilter.Cov4.cytosine.gz_filter.txt	Lv	clsy34
2	10570116	10570496	site61	2	10570220	10570220	-	z	0	22	22	0	2_10570220	clsy34_25d_noFilter.Cov4.cytosine.gz_filter.txt	Lv	clsy34
2	10570116	10570496	site61	2	10570221	10570221	+	z	0	17	17	0	2_10570221	clsy34_25d_noFilter.Cov4.cytosine.gz_filter.txt	Lv	clsy34
2	10570116	10570496	site61	2	10570318	10570318	-	z	0	15	15	0	2_10570318	clsy34_25d_noFilter.Cov4.cytosine.gz_filter.txt	Lv	clsy34
2	10570116	10570496	site61	2	10570319	10570319	+	z	0	15	15	0	2_10570319	clsy34_25d_noFilter.Cov4.cytosine.gz_filter.txt	Lv	clsy34
2	10570116	10570496	site61	2	10570346	10570346	-	z	0	17	17	0	2_10570346	clsy34_25d_noFilter.Cov4.cytosine.gz_filter.txt	Lv	clsy34
2	10570116	10570496	site61	2	10570347	10570347	+	y	0	12	12	0	2_10570347	clsy34_25d_noFilter.Cov4.cytosine.gz_filter.txt	Lv	clsy34
2	10570116	10570496	site61	2	10570374	10570374	-	z	0	16	16	0	2_10570374	clsy34_25d_noFilter.Cov4.cytosine.gz_filter.txt	Lv	clsy34
2	10570116	10570496	site61	2	10570375	10570375	+	y	0	11	11	0	2_10570375	clsy34_25d_noFilter.Cov4.cytosine.gz_filter.txt	Lv	clsy34
2	10570116	10570496	site61	2	10570421	10570421	-	z	0	17	17	0	2_10570421	clsy34_25d_noFilter.Cov4.cytosine.gz_filter.txt	Lv	clsy34
2	10570116	10570496	site61	2	10570422	10570422	+	z	0	18	18	0	2_10570422	clsy34_25d_noFilter.Cov4.cytosine.gz_filter.txt	Lv	clsy34
1	17335413	17335678	site32	1	17335540	17335540	-	y	13	7	20	0.65	1_17335540	clsy34_ovules_noFilter.Cov4.cytosine.gz_filter.txt	Ov	clsy34
1	17335413	17335678	site32	1	17335541	17335541	+	z	5	8	13	0.384615	1_17335541	clsy34_ovules_noFilter.Cov4.cytosine.gz_filter.txt	Ov	clsy34
1	17335413	17335678	site32	1	17335553	17335553	-	y	18	3	21	0.857143	1_17335553	clsy34_ovules_noFilter.Cov4.cytosine.gz_filter.txt	Ov	clsy34
1	17335413	17335678	site32	1	17335554	17335554	+	z	4	9	13	0.307692	1_17335554	clsy34_ovules_noFilter.Cov4.cytosine.gz_filter.txt	Ov	clsy34
1	17335413	17335678	site32	1	17335588	17335588	-	y	16	1	17	0.941176	1_17335588	clsy34_ovules_noFilter.Cov4.cytosine.gz_filter.txt	Ov	clsy34
1	17335413	17335678	site32	1	17335589	17335589	+	z	7	5	12	0.583333	1_17335589	clsy34_ovules_noFilter.Cov4.cytosine.gz_filter.txt	Ov	clsy34
1	17335413	17335678	site32	1	17335629	17335629	-	y	14	0	14	1	1_17335629	clsy34_ovules_noFilter.Cov4.cytosine.gz_filter.txt	Ov	clsy34
1	17335413	17335678	site32	1	17335630	17335630	+	z	8	7	15	0.533333	1_17335630	clsy34_ovules_noFilter.Cov4.cytosine.gz_filter.txt	Ov	clsy34
1	4506485	4506934	site75	1	4506650	4506650	-	z	0	5	5	0	1_4506650	clsy34_ovules_noFilter.Cov4.cytosine.gz_filter.txt	Ov	clsy34
1	4506485	4506934	site75	1	4506651	4506651	+	z	0	16	16	0	1_4506651	clsy34_ovules_noFilter.Cov4.cytosine.gz_filter.txt	Ov	clsy34
1	4506485	4506934	site75	1	4506700	4506700	-	z	0	8	8	0	1_4506700	clsy34_ovules_noFilter.Cov4.cytosine.gz_filter.txt	Ov	clsy34
1	4506485	4506934	site75	1	4506701	4506701	+	z	1	26	27	0.037037	1_4506701	clsy34_ovules_noFilter.Cov4.cytosine.gz_filter.txt	Ov	clsy34
2	10570116	10570496	site61	2	10570198	10570198	-	z	0	13	13	0	2_10570198	clsy34_ovules_noFilter.Cov4.cytosine.gz_filter.txt	Ov	clsy34
2	10570116	10570496	site61	2	10570199	10570199	+	z	0	15	15	0	2_10570199	clsy34_ovules_noFilter.Cov4.cytosine.gz_filter.txt	Ov	clsy34
2	10570116	10570496	site61	2	10570220	10570220	-	z	0	16	16	0	2_10570220	clsy34_ovules_noFilter.Cov4.cytosine.gz_filter.txt	Ov	clsy34
2	10570116	10570496	site61	2	10570221	10570221	+	z	0	15	15	0	2_10570221	clsy34_ovules_noFilter.Cov4.cytosine.gz_filter.txt	Ov	clsy34
2	10570116	10570496	site61	2	10570318	10570318	-	z	0	9	9	0	2_10570318	clsy34_ovules_noFilter.Cov4.cytosine.gz_filter.txt	Ov	clsy34
2	10570116	10570496	site61	2	10570319	10570319	+	z	0	9	9	0	2_10570319	clsy34_ovules_noFilter.Cov4.cytosine.gz_filter.txt	Ov	clsy34
2	10570116	10570496	site61	2	10570346	10570346	-	z	0	11	11	0	2_10570346	clsy34_ovules_noFilter.Cov4.cytosine.gz_filter.txt	Ov	clsy34
2	10570116	10570496	site61	2	10570347	10570347	+	y	1	12	13	0.0769231	2_10570347	clsy34_ovules_noFilter.Cov4.cytosine.gz_filter.txt	Ov	clsy34
2	10570116	10570496	site61	2	10570374	10570374	-	z	1	11	12	0.0833333	2_10570374	clsy34_ovules_noFilter.Cov4.cytosine.gz_filter.txt	Ov	clsy34
2	10570116	10570496	site61	2	10570375	10570375	+	y	5	11	16	0.3125	2_10570375	clsy34_ovules_noFilter.Cov4.cytosine.gz_filter.txt	Ov	clsy34
2	10570116	10570496	site61	2	10570421	10570421	-	z	0	10	10	0	2_10570421	clsy34_ovules_noFilter.Cov4.cytosine.gz_filter.txt	Ov	clsy34
2	10570116	10570496	site61	2	10570422	10570422	+	z	0	15	15	0	2_10570422	clsy34_ovules_noFilter.Cov4.cytosine.gz_filter.txt	Ov	clsy34
1	17335413	17335678	site32	1	17335540	17335540	-	y	14	3	17	0.823529	1_17335540	clsy34N_noFilter.Cov4.cytosine.gz_filter.txt	Fl	clsy34
1	17335413	17335678	site32	1	17335541	17335541	+	z	3	4	7	0.428571	1_17335541	clsy34N_noFilter.Cov4.cytosine.gz_filter.txt	Fl	clsy34
1	17335413	17335678	site32	1	17335553	17335553	-	y	15	2	17	0.882353	1_17335553	clsy34N_noFilter.Cov4.cytosine.gz_filter.txt	Fl	clsy34
1	17335413	17335678	site32	1	17335554	17335554	+	z	5	4	9	0.555556	1_17335554	clsy34N_noFilter.Cov4.cytosine.gz_filter.txt	Fl	clsy34
1	17335413	17335678	site32	1	17335588	17335588	-	y	17	0	17	1	1_17335588	clsy34N_noFilter.Cov4.cytosine.gz_filter.txt	Fl	clsy34
1	17335413	17335678	site32	1	17335589	17335589	+	z	8	3	11	0.727273	1_17335589	clsy34N_noFilter.Cov4.cytosine.gz_filter.txt	Fl	clsy34
1	17335413	17335678	site32	1	17335629	17335629	-	y	15	2	17	0.882353	1_17335629	clsy34N_noFilter.Cov4.cytosine.gz_filter.txt	Fl	clsy34
1	17335413	17335678	site32	1	17335630	17335630	+	z	12	1	13	0.923077	1_17335630	clsy34N_noFilter.Cov4.cytosine.gz_filter.txt	Fl	clsy34
1	4506485	4506934	site75	1	4506650	4506650	-	z	0	7	7	0	1_4506650	clsy34N_noFilter.Cov4.cytosine.gz_filter.txt	Fl	clsy34
1	4506485	4506934	site75	1	4506651	4506651	+	z	0	13	13	0	1_4506651	clsy34N_noFilter.Cov4.cytosine.gz_filter.txt	Fl	clsy34
1	4506485	4506934	site75	1	4506700	4506700	-	z	0	9	9	0	1_4506700	clsy34N_noFilter.Cov4.cytosine.gz_filter.txt	Fl	clsy34
1	4506485	4506934	site75	1	4506701	4506701	+	z	0	16	16	0	1_4506701	clsy34N_noFilter.Cov4.cytosine.gz_filter.txt	Fl	clsy34
2	10570116	10570496	site61	2	10570198	10570198	-	z	0	11	11	0	2_10570198	clsy34N_noFilter.Cov4.cytosine.gz_filter.txt	Fl	clsy34
2	10570116	10570496	site61	2	10570199	10570199	+	z	0	13	13	0	2_10570199	clsy34N_noFilter.Cov4.cytosine.gz_filter.txt	Fl	clsy34
2	10570116	10570496	site61	2	10570220	10570220	-	z	0	15	15	0	2_10570220	clsy34N_noFilter.Cov4.cytosine.gz_filter.txt	Fl	clsy34
2	10570116	10570496	site61	2	10570221	10570221	+	z	0	16	16	0	2_10570221	clsy34N_noFilter.Cov4.cytosine.gz_filter.txt	Fl	clsy34
2	10570116	10570496	site61	2	10570318	10570318	-	z	1	10	11	0.0909091	2_10570318	clsy34N_noFilter.Cov4.cytosine.gz_filter.txt	Fl	clsy34
2	10570116	10570496	site61	2	10570319	10570319	+	z	0	11	11	0	2_10570319	clsy34N_noFilter.Cov4.cytosine.gz_filter.txt	Fl	clsy34
2	10570116	10570496	site61	2	10570346	10570346	-	z	0	14	14	0	2_10570346	clsy34N_noFilter.Cov4.cytosine.gz_filter.txt	Fl	clsy34
2	10570116	10570496	site61	2	10570347	10570347	+	y	1	8	9	0.111111	2_10570347	clsy34N_noFilter.Cov4.cytosine.gz_filter.txt	Fl	clsy34
2	10570116	10570496	site61	2	10570374	10570374	-	z	0	14	14	0	2_10570374	clsy34N_noFilter.Cov4.cytosine.gz_filter.txt	Fl	clsy34
2	10570116	10570496	site61	2	10570375	10570375	+	y	2	9	11	0.181818	2_10570375	clsy34N_noFilter.Cov4.cytosine.gz_filter.txt	Fl	clsy34
2	10570116	10570496	site61	2	10570421	10570421	-	z	0	16	16	0	2_10570421	clsy34N_noFilter.Cov4.cytosine.gz_filter.txt	Fl	clsy34
2	10570116	10570496	site61	2	10570422	10570422	+	z	0	13	13	0	2_10570422	clsy34N_noFilter.Cov4.cytosine.gz_filter.txt	Fl	clsy34
1	17335413	17335678	site32	1	17335540	17335540	-	y	23	5	28	0.821429	1_17335540	clsy4_15d_noFilter.Cov4.cytosine.gz_filter.txt	Rs	clsy4
1	17335413	17335678	site32	1	17335541	17335541	+	z	7	11	18	0.388889	1_17335541	clsy4_15d_noFilter.Cov4.cytosine.gz_filter.txt	Rs	clsy4
1	17335413	17335678	site32	1	17335553	17335553	-	y	22	7	29	0.758621	1_17335553	clsy4_15d_noFilter.Cov4.cytosine.gz_filter.txt	Rs	clsy4
1	17335413	17335678	site32	1	17335554	17335554	+	z	11	6	17	0.647059	1_17335554	clsy4_15d_noFilter.Cov4.cytosine.gz_filter.txt	Rs	clsy4
1	17335413	17335678	site32	1	17335588	17335588	-	y	25	1	26	0.961538	1_17335588	clsy4_15d_noFilter.Cov4.cytosine.gz_filter.txt	Rs	clsy4
1	17335413	17335678	site32	1	17335589	17335589	+	z	10	5	15	0.666667	1_17335589	clsy4_15d_noFilter.Cov4.cytosine.gz_filter.txt	Rs	clsy4
1	17335413	17335678	site32	1	17335629	17335629	-	y	27	1	28	0.964286	1_17335629	clsy4_15d_noFilter.Cov4.cytosine.gz_filter.txt	Rs	clsy4
1	17335413	17335678	site32	1	17335630	17335630	+	z	6	3	9	0.666667	1_17335630	clsy4_15d_noFilter.Cov4.cytosine.gz_filter.txt	Rs	clsy4
1	4506485	4506934	site75	1	4506650	4506650	-	z	0	7	7	0	1_4506650	clsy4_15d_noFilter.Cov4.cytosine.gz_filter.txt	Rs	clsy4
1	4506485	4506934	site75	1	4506651	4506651	+	z	0	21	21	0	1_4506651	clsy4_15d_noFilter.Cov4.cytosine.gz_filter.txt	Rs	clsy4
1	4506485	4506934	site75	1	4506700	4506700	-	z	0	7	7	0	1_4506700	clsy4_15d_noFilter.Cov4.cytosine.gz_filter.txt	Rs	clsy4
1	4506485	4506934	site75	1	4506701	4506701	+	z	0	22	22	0	1_4506701	clsy4_15d_noFilter.Cov4.cytosine.gz_filter.txt	Rs	clsy4
2	10570116	10570496	site61	2	10570198	10570198	-	z	0	21	21	0	2_10570198	clsy4_15d_noFilter.Cov4.cytosine.gz_filter.txt	Rs	clsy4
2	10570116	10570496	site61	2	10570199	10570199	+	z	0	20	20	0	2_10570199	clsy4_15d_noFilter.Cov4.cytosine.gz_filter.txt	Rs	clsy4
2	10570116	10570496	site61	2	10570220	10570220	-	z	0	24	24	0	2_10570220	clsy4_15d_noFilter.Cov4.cytosine.gz_filter.txt	Rs	clsy4
2	10570116	10570496	site61	2	10570221	10570221	+	z	1	20	21	0.047619	2_10570221	clsy4_15d_noFilter.Cov4.cytosine.gz_filter.txt	Rs	clsy4
2	10570116	10570496	site61	2	10570318	10570318	-	z	0	14	14	0	2_10570318	clsy4_15d_noFilter.Cov4.cytosine.gz_filter.txt	Rs	clsy4
2	10570116	10570496	site61	2	10570319	10570319	+	z	0	23	23	0	2_10570319	clsy4_15d_noFilter.Cov4.cytosine.gz_filter.txt	Rs	clsy4
2	10570116	10570496	site61	2	10570346	10570346	-	z	0	15	15	0	2_10570346	clsy4_15d_noFilter.Cov4.cytosine.gz_filter.txt	Rs	clsy4
2	10570116	10570496	site61	2	10570347	10570347	+	y	0	18	18	0	2_10570347	clsy4_15d_noFilter.Cov4.cytosine.gz_filter.txt	Rs	clsy4
2	10570116	10570496	site61	2	10570374	10570374	-	z	0	15	15	0	2_10570374	clsy4_15d_noFilter.Cov4.cytosine.gz_filter.txt	Rs	clsy4
2	10570116	10570496	site61	2	10570375	10570375	+	y	1	15	16	0.0625	2_10570375	clsy4_15d_noFilter.Cov4.cytosine.gz_filter.txt	Rs	clsy4
2	10570116	10570496	site61	2	10570421	10570421	-	z	0	20	20	0	2_10570421	clsy4_15d_noFilter.Cov4.cytosine.gz_filter.txt	Rs	clsy4
2	10570116	10570496	site61	2	10570422	10570422	+	z	0	26	26	0	2_10570422	clsy4_15d_noFilter.Cov4.cytosine.gz_filter.txt	Rs	clsy4
1	17335413	17335678	site32	1	17335540	17335540	-	y	14	8	22	0.636364	1_17335540	clsy4_25d_noFilter.Cov4.cytosine.gz_filter.txt	Lv	clsy4
1	17335413	17335678	site32	1	17335541	17335541	+	z	5	7	12	0.416667	1_17335541	clsy4_25d_noFilter.Cov4.cytosine.gz_filter.txt	Lv	clsy4
1	17335413	17335678	site32	1	17335553	17335553	-	y	19	3	22	0.863636	1_17335553	clsy4_25d_noFilter.Cov4.cytosine.gz_filter.txt	Lv	clsy4
1	17335413	17335678	site32	1	17335554	17335554	+	z	8	6	14	0.571429	1_17335554	clsy4_25d_noFilter.Cov4.cytosine.gz_filter.txt	Lv	clsy4
1	17335413	17335678	site32	1	17335588	17335588	-	y	20	3	23	0.869565	1_17335588	clsy4_25d_noFilter.Cov4.cytosine.gz_filter.txt	Lv	clsy4
1	17335413	17335678	site32	1	17335589	17335589	+	z	11	8	19	0.578947	1_17335589	clsy4_25d_noFilter.Cov4.cytosine.gz_filter.txt	Lv	clsy4
1	17335413	17335678	site32	1	17335629	17335629	-	y	12	1	13	0.923077	1_17335629	clsy4_25d_noFilter.Cov4.cytosine.gz_filter.txt	Lv	clsy4
1	17335413	17335678	site32	1	17335630	17335630	+	z	16	5	21	0.761905	1_17335630	clsy4_25d_noFilter.Cov4.cytosine.gz_filter.txt	Lv	clsy4
1	4506485	4506934	site75	1	4506650	4506650	-	z	0	6	6	0	1_4506650	clsy4_25d_noFilter.Cov4.cytosine.gz_filter.txt	Lv	clsy4
1	4506485	4506934	site75	1	4506651	4506651	+	z	0	21	21	0	1_4506651	clsy4_25d_noFilter.Cov4.cytosine.gz_filter.txt	Lv	clsy4
1	4506485	4506934	site75	1	4506700	4506700	-	z	0	16	16	0	1_4506700	clsy4_25d_noFilter.Cov4.cytosine.gz_filter.txt	Lv	clsy4
1	4506485	4506934	site75	1	4506701	4506701	+	z	0	22	22	0	1_4506701	clsy4_25d_noFilter.Cov4.cytosine.gz_filter.txt	Lv	clsy4
2	10570116	10570496	site61	2	10570198	10570198	-	z	0	19	19	0	2_10570198	clsy4_25d_noFilter.Cov4.cytosine.gz_filter.txt	Lv	clsy4
2	10570116	10570496	site61	2	10570199	10570199	+	z	0	18	18	0	2_10570199	clsy4_25d_noFilter.Cov4.cytosine.gz_filter.txt	Lv	clsy4
2	10570116	10570496	site61	2	10570220	10570220	-	z	0	19	19	0	2_10570220	clsy4_25d_noFilter.Cov4.cytosine.gz_filter.txt	Lv	clsy4
2	10570116	10570496	site61	2	10570221	10570221	+	z	0	17	17	0	2_10570221	clsy4_25d_noFilter.Cov4.cytosine.gz_filter.txt	Lv	clsy4
2	10570116	10570496	site61	2	10570318	10570318	-	z	0	12	12	0	2_10570318	clsy4_25d_noFilter.Cov4.cytosine.gz_filter.txt	Lv	clsy4
2	10570116	10570496	site61	2	10570319	10570319	+	z	0	17	17	0	2_10570319	clsy4_25d_noFilter.Cov4.cytosine.gz_filter.txt	Lv	clsy4
2	10570116	10570496	site61	2	10570346	10570346	-	z	0	12	12	0	2_10570346	clsy4_25d_noFilter.Cov4.cytosine.gz_filter.txt	Lv	clsy4
2	10570116	10570496	site61	2	10570347	10570347	+	y	0	17	17	0	2_10570347	clsy4_25d_noFilter.Cov4.cytosine.gz_filter.txt	Lv	clsy4
2	10570116	10570496	site61	2	10570374	10570374	-	z	0	9	9	0	2_10570374	clsy4_25d_noFilter.Cov4.cytosine.gz_filter.txt	Lv	clsy4
2	10570116	10570496	site61	2	10570375	10570375	+	y	1	15	16	0.0625	2_10570375	clsy4_25d_noFilter.Cov4.cytosine.gz_filter.txt	Lv	clsy4
2	10570116	10570496	site61	2	10570421	10570421	-	z	0	16	16	0	2_10570421	clsy4_25d_noFilter.Cov4.cytosine.gz_filter.txt	Lv	clsy4
2	10570116	10570496	site61	2	10570422	10570422	+	z	0	16	16	0	2_10570422	clsy4_25d_noFilter.Cov4.cytosine.gz_filter.txt	Lv	clsy4
1	17335413	17335678	site32	1	17335540	17335540	-	y	12	9	21	0.571429	1_17335540	clsy4_noFilter.Cov4.cytosine.gz_filter.txt	Fl	clsy4
1	17335413	17335678	site32	1	17335541	17335541	+	z	5	6	11	0.454545	1_17335541	clsy4_noFilter.Cov4.cytosine.gz_filter.txt	Fl	clsy4
1	17335413	17335678	site32	1	17335553	17335553	-	y	18	2	20	0.9	1_17335553	clsy4_noFilter.Cov4.cytosine.gz_filter.txt	Fl	clsy4
1	17335413	17335678	site32	1	17335554	17335554	+	z	5	8	13	0.384615	1_17335554	clsy4_noFilter.Cov4.cytosine.gz_filter.txt	Fl	clsy4
1	17335413	17335678	site32	1	17335588	17335588	-	y	23	1	24	0.958333	1_17335588	clsy4_noFilter.Cov4.cytosine.gz_filter.txt	Fl	clsy4
1	17335413	17335678	site32	1	17335589	17335589	+	z	5	4	9	0.555556	1_17335589	clsy4_noFilter.Cov4.cytosine.gz_filter.txt	Fl	clsy4
1	17335413	17335678	site32	1	17335629	17335629	-	y	18	1	19	0.947368	1_17335629	clsy4_noFilter.Cov4.cytosine.gz_filter.txt	Fl	clsy4
1	17335413	17335678	site32	1	17335630	17335630	+	z	14	1	15	0.933333	1_17335630	clsy4_noFilter.Cov4.cytosine.gz_filter.txt	Fl	clsy4
1	4506485	4506934	site75	1	4506650	4506650	-	z	5	8	13	0.384615	1_4506650	clsy4_noFilter.Cov4.cytosine.gz_filter.txt	Fl	clsy4
1	4506485	4506934	site75	1	4506651	4506651	+	z	8	16	24	0.333333	1_4506651	clsy4_noFilter.Cov4.cytosine.gz_filter.txt	Fl	clsy4
1	4506485	4506934	site75	1	4506700	4506700	-	z	2	7	9	0.222222	1_4506700	clsy4_noFilter.Cov4.cytosine.gz_filter.txt	Fl	clsy4
1	4506485	4506934	site75	1	4506701	4506701	+	z	10	13	23	0.434783	1_4506701	clsy4_noFilter.Cov4.cytosine.gz_filter.txt	Fl	clsy4
2	10570116	10570496	site61	2	10570198	10570198	-	z	4	16	20	0.2	2_10570198	clsy4_noFilter.Cov4.cytosine.gz_filter.txt	Fl	clsy4
2	10570116	10570496	site61	2	10570199	10570199	+	z	4	16	20	0.2	2_10570199	clsy4_noFilter.Cov4.cytosine.gz_filter.txt	Fl	clsy4
2	10570116	10570496	site61	2	10570220	10570220	-	z	4	17	21	0.190476	2_10570220	clsy4_noFilter.Cov4.cytosine.gz_filter.txt	Fl	clsy4
2	10570116	10570496	site61	2	10570221	10570221	+	z	5	18	23	0.217391	2_10570221	clsy4_noFilter.Cov4.cytosine.gz_filter.txt	Fl	clsy4
2	10570116	10570496	site61	2	10570318	10570318	-	z	1	14	15	0.0666667	2_10570318	clsy4_noFilter.Cov4.cytosine.gz_filter.txt	Fl	clsy4
2	10570116	10570496	site61	2	10570319	10570319	+	z	3	11	14	0.214286	2_10570319	clsy4_noFilter.Cov4.cytosine.gz_filter.txt	Fl	clsy4
2	10570116	10570496	site61	2	10570346	10570346	-	z	1	15	16	0.0625	2_10570346	clsy4_noFilter.Cov4.cytosine.gz_filter.txt	Fl	clsy4
2	10570116	10570496	site61	2	10570347	10570347	+	y	8	4	12	0.666667	2_10570347	clsy4_noFilter.Cov4.cytosine.gz_filter.txt	Fl	clsy4
2	10570116	10570496	site61	2	10570374	10570374	-	z	1	8	9	0.111111	2_10570374	clsy4_noFilter.Cov4.cytosine.gz_filter.txt	Fl	clsy4
2	10570116	10570496	site61	2	10570375	10570375	+	y	7	5	12	0.583333	2_10570375	clsy4_noFilter.Cov4.cytosine.gz_filter.txt	Fl	clsy4
2	10570116	10570496	site61	2	10570421	10570421	-	z	3	8	11	0.272727	2_10570421	clsy4_noFilter.Cov4.cytosine.gz_filter.txt	Fl	clsy4
2	10570116	10570496	site61	2	10570422	10570422	+	z	3	10	13	0.230769	2_10570422	clsy4_noFilter.Cov4.cytosine.gz_filter.txt	Fl	clsy4
1	17335413	17335678	site32	1	17335540	17335540	-	y	11	11	22	0.5	1_17335540	clsy4_ovules_noFilter.Cov4.cytosine.gz_filter.txt	Ov	clsy4
1	17335413	17335678	site32	1	17335541	17335541	+	z	2	9	11	0.181818	1_17335541	clsy4_ovules_noFilter.Cov4.cytosine.gz_filter.txt	Ov	clsy4
1	17335413	17335678	site32	1	17335553	17335553	-	y	17	4	21	0.809524	1_17335553	clsy4_ovules_noFilter.Cov4.cytosine.gz_filter.txt	Ov	clsy4
1	17335413	17335678	site32	1	17335554	17335554	+	z	6	6	12	0.5	1_17335554	clsy4_ovules_noFilter.Cov4.cytosine.gz_filter.txt	Ov	clsy4
1	17335413	17335678	site32	1	17335588	17335588	-	y	15	3	18	0.833333	1_17335588	clsy4_ovules_noFilter.Cov4.cytosine.gz_filter.txt	Ov	clsy4
1	17335413	17335678	site32	1	17335589	17335589	+	z	8	9	17	0.470588	1_17335589	clsy4_ovules_noFilter.Cov4.cytosine.gz_filter.txt	Ov	clsy4
1	17335413	17335678	site32	1	17335629	17335629	-	y	15	0	15	1	1_17335629	clsy4_ovules_noFilter.Cov4.cytosine.gz_filter.txt	Ov	clsy4
1	17335413	17335678	site32	1	17335630	17335630	+	z	9	4	13	0.692308	1_17335630	clsy4_ovules_noFilter.Cov4.cytosine.gz_filter.txt	Ov	clsy4
1	4506485	4506934	site75	1	4506650	4506650	-	z	4	1	5	0.8	1_4506650	clsy4_ovules_noFilter.Cov4.cytosine.gz_filter.txt	Ov	clsy4
1	4506485	4506934	site75	1	4506651	4506651	+	z	7	6	13	0.538462	1_4506651	clsy4_ovules_noFilter.Cov4.cytosine.gz_filter.txt	Ov	clsy4
1	4506485	4506934	site75	1	4506700	4506700	-	z	8	1	9	0.888889	1_4506700	clsy4_ovules_noFilter.Cov4.cytosine.gz_filter.txt	Ov	clsy4
1	4506485	4506934	site75	1	4506701	4506701	+	z	11	5	16	0.6875	1_4506701	clsy4_ovules_noFilter.Cov4.cytosine.gz_filter.txt	Ov	clsy4
2	10570116	10570496	site61	2	10570198	10570198	-	z	2	15	17	0.117647	2_10570198	clsy4_ovules_noFilter.Cov4.cytosine.gz_filter.txt	Ov	clsy4
2	10570116	10570496	site61	2	10570199	10570199	+	z	2	10	12	0.166667	2_10570199	clsy4_ovules_noFilter.Cov4.cytosine.gz_filter.txt	Ov	clsy4
2	10570116	10570496	site61	2	10570220	10570220	-	z	8	10	18	0.444444	2_10570220	clsy4_ovules_noFilter.Cov4.cytosine.gz_filter.txt	Ov	clsy4
2	10570116	10570496	site61	2	10570221	10570221	+	z	6	10	16	0.375	2_10570221	clsy4_ovules_noFilter.Cov4.cytosine.gz_filter.txt	Ov	clsy4
2	10570116	10570496	site61	2	10570318	10570318	-	z	2	8	10	0.2	2_10570318	clsy4_ovules_noFilter.Cov4.cytosine.gz_filter.txt	Ov	clsy4
2	10570116	10570496	site61	2	10570319	10570319	+	z	0	11	11	0	2_10570319	clsy4_ovules_noFilter.Cov4.cytosine.gz_filter.txt	Ov	clsy4
2	10570116	10570496	site61	2	10570346	10570346	-	z	2	14	16	0.125	2_10570346	clsy4_ovules_noFilter.Cov4.cytosine.gz_filter.txt	Ov	clsy4
2	10570116	10570496	site61	2	10570347	10570347	+	y	11	3	14	0.785714	2_10570347	clsy4_ovules_noFilter.Cov4.cytosine.gz_filter.txt	Ov	clsy4
2	10570116	10570496	site61	2	10570374	10570374	-	z	2	13	15	0.133333	2_10570374	clsy4_ovules_noFilter.Cov4.cytosine.gz_filter.txt	Ov	clsy4
2	10570116	10570496	site61	2	10570375	10570375	+	y	8	2	10	0.8	2_10570375	clsy4_ovules_noFilter.Cov4.cytosine.gz_filter.txt	Ov	clsy4
2	10570116	10570496	site61	2	10570421	10570421	-	z	2	6	8	0.25	2_10570421	clsy4_ovules_noFilter.Cov4.cytosine.gz_filter.txt	Ov	clsy4
2	10570116	10570496	site61	2	10570422	10570422	+	z	1	11	12	0.0833333	2_10570422	clsy4_ovules_noFilter.Cov4.cytosine.gz_filter.txt	Ov	clsy4
1	17335413	17335678	site32	1	17335540	17335540	-	y	0	16	16	0	1_17335540	nrpd1_15d_noFilter.Cov4.cytosine.gz_filter.txt	Rs	poliv
1	17335413	17335678	site32	1	17335541	17335541	+	z	0	12	12	0	1_17335541	nrpd1_15d_noFilter.Cov4.cytosine.gz_filter.txt	Rs	poliv
1	17335413	17335678	site32	1	17335553	17335553	-	y	0	16	16	0	1_17335553	nrpd1_15d_noFilter.Cov4.cytosine.gz_filter.txt	Rs	poliv
1	17335413	17335678	site32	1	17335554	17335554	+	z	0	9	9	0	1_17335554	nrpd1_15d_noFilter.Cov4.cytosine.gz_filter.txt	Rs	poliv
1	17335413	17335678	site32	1	17335588	17335588	-	y	0	18	18	0	1_17335588	nrpd1_15d_noFilter.Cov4.cytosine.gz_filter.txt	Rs	poliv
1	17335413	17335678	site32	1	17335589	17335589	+	z	1	8	9	0.111111	1_17335589	nrpd1_15d_noFilter.Cov4.cytosine.gz_filter.txt	Rs	poliv
1	17335413	17335678	site32	1	17335629	17335629	-	y	0	13	13	0	1_17335629	nrpd1_15d_noFilter.Cov4.cytosine.gz_filter.txt	Rs	poliv
1	17335413	17335678	site32	1	17335630	17335630	+	z	0	15	15	0	1_17335630	nrpd1_15d_noFilter.Cov4.cytosine.gz_filter.txt	Rs	poliv
1	4506485	4506934	site75	1	4506650	4506650	-	z	0	6	6	0	1_4506650	nrpd1_15d_noFilter.Cov4.cytosine.gz_filter.txt	Rs	poliv
1	4506485	4506934	site75	1	4506651	4506651	+	z	0	11	11	0	1_4506651	nrpd1_15d_noFilter.Cov4.cytosine.gz_filter.txt	Rs	poliv
1	4506485	4506934	site75	1	4506700	4506700	-	z	0	8	8	0	1_4506700	nrpd1_15d_noFilter.Cov4.cytosine.gz_filter.txt	Rs	poliv
1	4506485	4506934	site75	1	4506701	4506701	+	z	0	14	14	0	1_4506701	nrpd1_15d_noFilter.Cov4.cytosine.gz_filter.txt	Rs	poliv
2	10570116	10570496	site61	2	10570198	10570198	-	z	0	16	16	0	2_10570198	nrpd1_15d_noFilter.Cov4.cytosine.gz_filter.txt	Rs	poliv
2	10570116	10570496	site61	2	10570199	10570199	+	z	0	12	12	0	2_10570199	nrpd1_15d_noFilter.Cov4.cytosine.gz_filter.txt	Rs	poliv
2	10570116	10570496	site61	2	10570220	10570220	-	z	0	14	14	0	2_10570220	nrpd1_15d_noFilter.Cov4.cytosine.gz_filter.txt	Rs	poliv
2	10570116	10570496	site61	2	10570221	10570221	+	z	0	12	12	0	2_10570221	nrpd1_15d_noFilter.Cov4.cytosine.gz_filter.txt	Rs	poliv
2	10570116	10570496	site61	2	10570318	10570318	-	z	0	13	13	0	2_10570318	nrpd1_15d_noFilter.Cov4.cytosine.gz_filter.txt	Rs	poliv
2	10570116	10570496	site61	2	10570319	10570319	+	z	0	12	12	0	2_10570319	nrpd1_15d_noFilter.Cov4.cytosine.gz_filter.txt	Rs	poliv
2	10570116	10570496	site61	2	10570346	10570346	-	z	1	16	17	0.0588235	2_10570346	nrpd1_15d_noFilter.Cov4.cytosine.gz_filter.txt	Rs	poliv
2	10570116	10570496	site61	2	10570347	10570347	+	y	0	8	8	0	2_10570347	nrpd1_15d_noFilter.Cov4.cytosine.gz_filter.txt	Rs	poliv
2	10570116	10570496	site61	2	10570374	10570374	-	z	0	15	15	0	2_10570374	nrpd1_15d_noFilter.Cov4.cytosine.gz_filter.txt	Rs	poliv
2	10570116	10570496	site61	2	10570375	10570375	+	y	4	11	15	0.266667	2_10570375	nrpd1_15d_noFilter.Cov4.cytosine.gz_filter.txt	Rs	poliv
2	10570116	10570496	site61	2	10570421	10570421	-	z	0	16	16	0	2_10570421	nrpd1_15d_noFilter.Cov4.cytosine.gz_filter.txt	Rs	poliv
2	10570116	10570496	site61	2	10570422	10570422	+	z	0	12	12	0	2_10570422	nrpd1_15d_noFilter.Cov4.cytosine.gz_filter.txt	Rs	poliv
1	17335413	17335678	site32	1	17335540	17335540	-	y	0	32	32	0	1_17335540	nrpd1_25d_noFilter.Cov4.cytosine.gz_filter.txt	Lv	poliv
1	17335413	17335678	site32	1	17335541	17335541	+	z	0	26	26	0	1_17335541	nrpd1_25d_noFilter.Cov4.cytosine.gz_filter.txt	Lv	poliv
1	17335413	17335678	site32	1	17335553	17335553	-	y	0	27	27	0	1_17335553	nrpd1_25d_noFilter.Cov4.cytosine.gz_filter.txt	Lv	poliv
1	17335413	17335678	site32	1	17335554	17335554	+	z	0	24	24	0	1_17335554	nrpd1_25d_noFilter.Cov4.cytosine.gz_filter.txt	Lv	poliv
1	17335413	17335678	site32	1	17335588	17335588	-	y	0	34	34	0	1_17335588	nrpd1_25d_noFilter.Cov4.cytosine.gz_filter.txt	Lv	poliv
1	17335413	17335678	site32	1	17335589	17335589	+	z	0	16	16	0	1_17335589	nrpd1_25d_noFilter.Cov4.cytosine.gz_filter.txt	Lv	poliv
1	17335413	17335678	site32	1	17335629	17335629	-	y	0	26	26	0	1_17335629	nrpd1_25d_noFilter.Cov4.cytosine.gz_filter.txt	Lv	poliv
1	17335413	17335678	site32	1	17335630	17335630	+	z	1	21	22	0.0454545	1_17335630	nrpd1_25d_noFilter.Cov4.cytosine.gz_filter.txt	Lv	poliv
1	4506485	4506934	site75	1	4506650	4506650	-	z	0	7	7	0	1_4506650	nrpd1_25d_noFilter.Cov4.cytosine.gz_filter.txt	Lv	poliv
1	4506485	4506934	site75	1	4506651	4506651	+	z	1	21	22	0.0454545	1_4506651	nrpd1_25d_noFilter.Cov4.cytosine.gz_filter.txt	Lv	poliv
1	4506485	4506934	site75	1	4506700	4506700	-	z	0	12	12	0	1_4506700	nrpd1_25d_noFilter.Cov4.cytosine.gz_filter.txt	Lv	poliv
1	4506485	4506934	site75	1	4506701	4506701	+	z	0	25	25	0	1_4506701	nrpd1_25d_noFilter.Cov4.cytosine.gz_filter.txt	Lv	poliv
2	10570116	10570496	site61	2	10570198	10570198	-	z	0	19	19	0	2_10570198	nrpd1_25d_noFilter.Cov4.cytosine.gz_filter.txt	Lv	poliv
2	10570116	10570496	site61	2	10570199	10570199	+	z	0	24	24	0	2_10570199	nrpd1_25d_noFilter.Cov4.cytosine.gz_filter.txt	Lv	poliv
2	10570116	10570496	site61	2	10570220	10570220	-	z	0	21	21	0	2_10570220	nrpd1_25d_noFilter.Cov4.cytosine.gz_filter.txt	Lv	poliv
2	10570116	10570496	site61	2	10570221	10570221	+	z	0	19	19	0	2_10570221	nrpd1_25d_noFilter.Cov4.cytosine.gz_filter.txt	Lv	poliv
2	10570116	10570496	site61	2	10570318	10570318	-	z	0	15	15	0	2_10570318	nrpd1_25d_noFilter.Cov4.cytosine.gz_filter.txt	Lv	poliv
2	10570116	10570496	site61	2	10570319	10570319	+	z	0	21	21	0	2_10570319	nrpd1_25d_noFilter.Cov4.cytosine.gz_filter.txt	Lv	poliv
2	10570116	10570496	site61	2	10570346	10570346	-	z	0	15	15	0	2_10570346	nrpd1_25d_noFilter.Cov4.cytosine.gz_filter.txt	Lv	poliv
2	10570116	10570496	site61	2	10570347	10570347	+	y	0	23	23	0	2_10570347	nrpd1_25d_noFilter.Cov4.cytosine.gz_filter.txt	Lv	poliv
2	10570116	10570496	site61	2	10570374	10570374	-	z	0	18	18	0	2_10570374	nrpd1_25d_noFilter.Cov4.cytosine.gz_filter.txt	Lv	poliv
2	10570116	10570496	site61	2	10570375	10570375	+	y	0	21	21	0	2_10570375	nrpd1_25d_noFilter.Cov4.cytosine.gz_filter.txt	Lv	poliv
2	10570116	10570496	site61	2	10570421	10570421	-	z	0	20	20	0	2_10570421	nrpd1_25d_noFilter.Cov4.cytosine.gz_filter.txt	Lv	poliv
2	10570116	10570496	site61	2	10570422	10570422	+	z	0	24	24	0	2_10570422	nrpd1_25d_noFilter.Cov4.cytosine.gz_filter.txt	Lv	poliv
1	17335413	17335678	site32	1	17335540	17335540	-	y	0	16	16	0	1_17335540	nrpd1_noFilter.Cov4.cytosine.gz_filter.txt	Fl	poliv
1	17335413	17335678	site32	1	17335541	17335541	+	z	0	17	17	0	1_17335541	nrpd1_noFilter.Cov4.cytosine.gz_filter.txt	Fl	poliv
1	17335413	17335678	site32	1	17335553	17335553	-	y	0	18	18	0	1_17335553	nrpd1_noFilter.Cov4.cytosine.gz_filter.txt	Fl	poliv
1	17335413	17335678	site32	1	17335554	17335554	+	z	0	13	13	0	1_17335554	nrpd1_noFilter.Cov4.cytosine.gz_filter.txt	Fl	poliv
1	17335413	17335678	site32	1	17335588	17335588	-	y	0	19	19	0	1_17335588	nrpd1_noFilter.Cov4.cytosine.gz_filter.txt	Fl	poliv
1	17335413	17335678	site32	1	17335589	17335589	+	z	0	9	9	0	1_17335589	nrpd1_noFilter.Cov4.cytosine.gz_filter.txt	Fl	poliv
1	17335413	17335678	site32	1	17335629	17335629	-	y	0	16	16	0	1_17335629	nrpd1_noFilter.Cov4.cytosine.gz_filter.txt	Fl	poliv
1	17335413	17335678	site32	1	17335630	17335630	+	z	0	15	15	0	1_17335630	nrpd1_noFilter.Cov4.cytosine.gz_filter.txt	Fl	poliv
1	4506485	4506934	site75	1	4506650	4506650	-	z	0	8	8	0	1_4506650	nrpd1_noFilter.Cov4.cytosine.gz_filter.txt	Fl	poliv
1	4506485	4506934	site75	1	4506651	4506651	+	z	0	18	18	0	1_4506651	nrpd1_noFilter.Cov4.cytosine.gz_filter.txt	Fl	poliv
1	4506485	4506934	site75	1	4506700	4506700	-	z	0	7	7	0	1_4506700	nrpd1_noFilter.Cov4.cytosine.gz_filter.txt	Fl	poliv
1	4506485	4506934	site75	1	4506701	4506701	+	z	0	19	19	0	1_4506701	nrpd1_noFilter.Cov4.cytosine.gz_filter.txt	Fl	poliv
2	10570116	10570496	site61	2	10570198	10570198	-	z	0	20	20	0	2_10570198	nrpd1_noFilter.Cov4.cytosine.gz_filter.txt	Fl	poliv
2	10570116	10570496	site61	2	10570199	10570199	+	z	0	9	9	0	2_10570199	nrpd1_noFilter.Cov4.cytosine.gz_filter.txt	Fl	poliv
2	10570116	10570496	site61	2	10570220	10570220	-	z	0	19	19	0	2_10570220	nrpd1_noFilter.Cov4.cytosine.gz_filter.txt	Fl	poliv
2	10570116	10570496	site61	2	10570221	10570221	+	z	0	9	9	0	2_10570221	nrpd1_noFilter.Cov4.cytosine.gz_filter.txt	Fl	poliv
2	10570116	10570496	site61	2	10570318	10570318	-	z	0	11	11	0	2_10570318	nrpd1_noFilter.Cov4.cytosine.gz_filter.txt	Fl	poliv
2	10570116	10570496	site61	2	10570319	10570319	+	z	0	12	12	0	2_10570319	nrpd1_noFilter.Cov4.cytosine.gz_filter.txt	Fl	poliv
2	10570116	10570496	site61	2	10570346	10570346	-	z	0	13	13	0	2_10570346	nrpd1_noFilter.Cov4.cytosine.gz_filter.txt	Fl	poliv
2	10570116	10570496	site61	2	10570347	10570347	+	y	0	14	14	0	2_10570347	nrpd1_noFilter.Cov4.cytosine.gz_filter.txt	Fl	poliv
2	10570116	10570496	site61	2	10570374	10570374	-	z	0	14	14	0	2_10570374	nrpd1_noFilter.Cov4.cytosine.gz_filter.txt	Fl	poliv
2	10570116	10570496	site61	2	10570375	10570375	+	y	1	11	12	0.0833333	2_10570375	nrpd1_noFilter.Cov4.cytosine.gz_filter.txt	Fl	poliv
2	10570116	10570496	site61	2	10570421	10570421	-	z	0	12	12	0	2_10570421	nrpd1_noFilter.Cov4.cytosine.gz_filter.txt	Fl	poliv
2	10570116	10570496	site61	2	10570422	10570422	+	z	0	20	20	0	2_10570422	nrpd1_noFilter.Cov4.cytosine.gz_filter.txt	Fl	poliv
1	17335413	17335678	site32	1	17335540	17335540	-	y	0	19	19	0	1_17335540	nrpd1_ovules_noFilter.Cov4.cytosine.gz_filter.txt	Ov	poliv
1	17335413	17335678	site32	1	17335541	17335541	+	z	0	10	10	0	1_17335541	nrpd1_ovules_noFilter.Cov4.cytosine.gz_filter.txt	Ov	poliv
1	17335413	17335678	site32	1	17335553	17335553	-	y	0	18	18	0	1_17335553	nrpd1_ovules_noFilter.Cov4.cytosine.gz_filter.txt	Ov	poliv
1	17335413	17335678	site32	1	17335554	17335554	+	z	0	9	9	0	1_17335554	nrpd1_ovules_noFilter.Cov4.cytosine.gz_filter.txt	Ov	poliv
1	17335413	17335678	site32	1	17335588	17335588	-	y	0	10	10	0	1_17335588	nrpd1_ovules_noFilter.Cov4.cytosine.gz_filter.txt	Ov	poliv
1	17335413	17335678	site32	1	17335589	17335589	+	z	1	9	10	0.1	1_17335589	nrpd1_ovules_noFilter.Cov4.cytosine.gz_filter.txt	Ov	poliv
1	17335413	17335678	site32	1	17335629	17335629	-	y	1	14	15	0.0666667	1_17335629	nrpd1_ovules_noFilter.Cov4.cytosine.gz_filter.txt	Ov	poliv
1	17335413	17335678	site32	1	17335630	17335630	+	z	1	12	13	0.0769231	1_17335630	nrpd1_ovules_noFilter.Cov4.cytosine.gz_filter.txt	Ov	poliv
1	4506485	4506934	site75	1	4506650	4506650	-	z	0	6	6	0	1_4506650	nrpd1_ovules_noFilter.Cov4.cytosine.gz_filter.txt	Ov	poliv
1	4506485	4506934	site75	1	4506651	4506651	+	z	0	19	19	0	1_4506651	nrpd1_ovules_noFilter.Cov4.cytosine.gz_filter.txt	Ov	poliv
1	4506485	4506934	site75	1	4506700	4506700	-	z	1	9	10	0.1	1_4506700	nrpd1_ovules_noFilter.Cov4.cytosine.gz_filter.txt	Ov	poliv
1	4506485	4506934	site75	1	4506701	4506701	+	z	1	18	19	0.0526316	1_4506701	nrpd1_ovules_noFilter.Cov4.cytosine.gz_filter.txt	Ov	poliv
2	10570116	10570496	site61	2	10570198	10570198	-	z	0	17	17	0	2_10570198	nrpd1_ovules_noFilter.Cov4.cytosine.gz_filter.txt	Ov	poliv
2	10570116	10570496	site61	2	10570199	10570199	+	z	0	15	15	0	2_10570199	nrpd1_ovules_noFilter.Cov4.cytosine.gz_filter.txt	Ov	poliv
2	10570116	10570496	site61	2	10570220	10570220	-	z	0	18	18	0	2_10570220	nrpd1_ovules_noFilter.Cov4.cytosine.gz_filter.txt	Ov	poliv
2	10570116	10570496	site61	2	10570221	10570221	+	z	0	23	23	0	2_10570221	nrpd1_ovules_noFilter.Cov4.cytosine.gz_filter.txt	Ov	poliv
2	10570116	10570496	site61	2	10570318	10570318	-	z	0	8	8	0	2_10570318	nrpd1_ovules_noFilter.Cov4.cytosine.gz_filter.txt	Ov	poliv
2	10570116	10570496	site61	2	10570319	10570319	+	z	0	11	11	0	2_10570319	nrpd1_ovules_noFilter.Cov4.cytosine.gz_filter.txt	Ov	poliv
2	10570116	10570496	site61	2	10570346	10570346	-	z	0	6	6	0	2_10570346	nrpd1_ovules_noFilter.Cov4.cytosine.gz_filter.txt	Ov	poliv
2	10570116	10570496	site61	2	10570347	10570347	+	y	1	13	14	0.0714286	2_10570347	nrpd1_ovules_noFilter.Cov4.cytosine.gz_filter.txt	Ov	poliv
2	10570116	10570496	site61	2	10570374	10570374	-	z	1	8	9	0.111111	2_10570374	nrpd1_ovules_noFilter.Cov4.cytosine.gz_filter.txt	Ov	poliv
2	10570116	10570496	site61	2	10570375	10570375	+	y	2	11	13	0.153846	2_10570375	nrpd1_ovules_noFilter.Cov4.cytosine.gz_filter.txt	Ov	poliv
2	10570116	10570496	site61	2	10570421	10570421	-	z	0	6	6	0	2_10570421	nrpd1_ovules_noFilter.Cov4.cytosine.gz_filter.txt	Ov	poliv
2	10570116	10570496	site61	2	10570422	10570422	+	z	0	19	19	0	2_10570422	nrpd1_ovules_noFilter.Cov4.cytosine.gz_filter.txt	Ov	poliv
1	17335413	17335678	site32	1	17335540	17335540	-	y	13	9	22	0.590909	1_17335540	WT_rep1_noFilter.Cov4.cytosine.gz_filter.txt	Fl	WT
1	17335413	17335678	site32	1	17335541	17335541	+	z	5	6	11	0.454545	1_17335541	WT_rep1_noFilter.Cov4.cytosine.gz_filter.txt	Fl	WT
1	17335413	17335678	site32	1	17335553	17335553	-	y	13	1	14	0.928571	1_17335553	WT_rep1_noFilter.Cov4.cytosine.gz_filter.txt	Fl	WT
1	17335413	17335678	site32	1	17335554	17335554	+	z	7	6	13	0.538462	1_17335554	WT_rep1_noFilter.Cov4.cytosine.gz_filter.txt	Fl	WT
1	17335413	17335678	site32	1	17335588	17335588	-	y	12	3	15	0.8	1_17335588	WT_rep1_noFilter.Cov4.cytosine.gz_filter.txt	Fl	WT
1	17335413	17335678	site32	1	17335589	17335589	+	z	12	0	12	1	1_17335589	WT_rep1_noFilter.Cov4.cytosine.gz_filter.txt	Fl	WT
1	17335413	17335678	site32	1	17335629	17335629	-	y	18	0	18	1	1_17335629	WT_rep1_noFilter.Cov4.cytosine.gz_filter.txt	Fl	WT
1	17335413	17335678	site32	1	17335630	17335630	+	z	8	7	15	0.533333	1_17335630	WT_rep1_noFilter.Cov4.cytosine.gz_filter.txt	Fl	WT
1	4506485	4506934	site75	1	4506650	4506650	-	z	2	8	10	0.2	1_4506650	WT_rep1_noFilter.Cov4.cytosine.gz_filter.txt	Fl	WT
1	4506485	4506934	site75	1	4506651	4506651	+	z	3	11	14	0.214286	1_4506651	WT_rep1_noFilter.Cov4.cytosine.gz_filter.txt	Fl	WT
1	4506485	4506934	site75	1	4506700	4506700	-	z	2	11	13	0.153846	1_4506700	WT_rep1_noFilter.Cov4.cytosine.gz_filter.txt	Fl	WT
1	4506485	4506934	site75	1	4506701	4506701	+	z	3	8	11	0.272727	1_4506701	WT_rep1_noFilter.Cov4.cytosine.gz_filter.txt	Fl	WT
2	10570116	10570496	site61	2	10570198	10570198	-	z	9	12	21	0.428571	2_10570198	WT_rep1_noFilter.Cov4.cytosine.gz_filter.txt	Fl	WT
2	10570116	10570496	site61	2	10570199	10570199	+	z	2	13	15	0.133333	2_10570199	WT_rep1_noFilter.Cov4.cytosine.gz_filter.txt	Fl	WT
2	10570116	10570496	site61	2	10570220	10570220	-	z	5	16	21	0.238095	2_10570220	WT_rep1_noFilter.Cov4.cytosine.gz_filter.txt	Fl	WT
2	10570116	10570496	site61	2	10570221	10570221	+	z	1	12	13	0.0769231	2_10570221	WT_rep1_noFilter.Cov4.cytosine.gz_filter.txt	Fl	WT
2	10570116	10570496	site61	2	10570318	10570318	-	z	0	5	5	0	2_10570318	WT_rep1_noFilter.Cov4.cytosine.gz_filter.txt	Fl	WT
2	10570116	10570496	site61	2	10570319	10570319	+	z	1	8	9	0.111111	2_10570319	WT_rep1_noFilter.Cov4.cytosine.gz_filter.txt	Fl	WT
2	10570116	10570496	site61	2	10570346	10570346	-	z	0	11	11	0	2_10570346	WT_rep1_noFilter.Cov4.cytosine.gz_filter.txt	Fl	WT
2	10570116	10570496	site61	2	10570347	10570347	+	y	9	6	15	0.6	2_10570347	WT_rep1_noFilter.Cov4.cytosine.gz_filter.txt	Fl	WT
2	10570116	10570496	site61	2	10570374	10570374	-	z	2	11	13	0.153846	2_10570374	WT_rep1_noFilter.Cov4.cytosine.gz_filter.txt	Fl	WT
2	10570116	10570496	site61	2	10570375	10570375	+	y	7	8	15	0.466667	2_10570375	WT_rep1_noFilter.Cov4.cytosine.gz_filter.txt	Fl	WT
2	10570116	10570496	site61	2	10570421	10570421	-	z	2	6	8	0.25	2_10570421	WT_rep1_noFilter.Cov4.cytosine.gz_filter.txt	Fl	WT
2	10570116	10570496	site61	2	10570422	10570422	+	z	2	17	19	0.105263	2_10570422	WT_rep1_noFilter.Cov4.cytosine.gz_filter.txt	Fl	WT
1	17335413	17335678	site32	1	17335540	17335540	-	y	12	10	22	0.545455	1_17335540	WT_rep2_noFilter.Cov4.cytosine.gz_filter.txt	Fl	WT
1	17335413	17335678	site32	1	17335541	17335541	+	z	5	6	11	0.454545	1_17335541	WT_rep2_noFilter.Cov4.cytosine.gz_filter.txt	Fl	WT
1	17335413	17335678	site32	1	17335553	17335553	-	y	14	9	23	0.608696	1_17335553	WT_rep2_noFilter.Cov4.cytosine.gz_filter.txt	Fl	WT
1	17335413	17335678	site32	1	17335554	17335554	+	z	5	2	7	0.714286	1_17335554	WT_rep2_noFilter.Cov4.cytosine.gz_filter.txt	Fl	WT
1	17335413	17335678	site32	1	17335588	17335588	-	y	17	4	21	0.809524	1_17335588	WT_rep2_noFilter.Cov4.cytosine.gz_filter.txt	Fl	WT
1	17335413	17335678	site32	1	17335589	17335589	+	z	8	4	12	0.666667	1_17335589	WT_rep2_noFilter.Cov4.cytosine.gz_filter.txt	Fl	WT
1	17335413	17335678	site32	1	17335629	17335629	-	y	18	1	19	0.947368	1_17335629	WT_rep2_noFilter.Cov4.cytosine.gz_filter.txt	Fl	WT
1	17335413	17335678	site32	1	17335630	17335630	+	z	8	3	11	0.727273	1_17335630	WT_rep2_noFilter.Cov4.cytosine.gz_filter.txt	Fl	WT
1	4506485	4506934	site75	1	4506650	4506650	-	z	2	5	7	0.285714	1_4506650	WT_rep2_noFilter.Cov4.cytosine.gz_filter.txt	Fl	WT
1	4506485	4506934	site75	1	4506651	4506651	+	z	4	12	16	0.25	1_4506651	WT_rep2_noFilter.Cov4.cytosine.gz_filter.txt	Fl	WT
1	4506485	4506934	site75	1	4506700	4506700	-	z	3	11	14	0.214286	1_4506700	WT_rep2_noFilter.Cov4.cytosine.gz_filter.txt	Fl	WT
1	4506485	4506934	site75	1	4506701	4506701	+	z	5	10	15	0.333333	1_4506701	WT_rep2_noFilter.Cov4.cytosine.gz_filter.txt	Fl	WT
2	10570116	10570496	site61	2	10570198	10570198	-	z	6	12	18	0.333333	2_10570198	WT_rep2_noFilter.Cov4.cytosine.gz_filter.txt	Fl	WT
2	10570116	10570496	site61	2	10570199	10570199	+	z	3	16	19	0.157895	2_10570199	WT_rep2_noFilter.Cov4.cytosine.gz_filter.txt	Fl	WT
2	10570116	10570496	site61	2	10570220	10570220	-	z	7	9	16	0.4375	2_10570220	WT_rep2_noFilter.Cov4.cytosine.gz_filter.txt	Fl	WT
2	10570116	10570496	site61	2	10570221	10570221	+	z	8	9	17	0.470588	2_10570221	WT_rep2_noFilter.Cov4.cytosine.gz_filter.txt	Fl	WT
2	10570116	10570496	site61	2	10570318	10570318	-	z	2	11	13	0.153846	2_10570318	WT_rep2_noFilter.Cov4.cytosine.gz_filter.txt	Fl	WT
2	10570116	10570496	site61	2	10570319	10570319	+	z	3	13	16	0.1875	2_10570319	WT_rep2_noFilter.Cov4.cytosine.gz_filter.txt	Fl	WT
2	10570116	10570496	site61	2	10570346	10570346	-	z	1	16	17	0.0588235	2_10570346	WT_rep2_noFilter.Cov4.cytosine.gz_filter.txt	Fl	WT
2	10570116	10570496	site61	2	10570347	10570347	+	y	5	14	19	0.263158	2_10570347	WT_rep2_noFilter.Cov4.cytosine.gz_filter.txt	Fl	WT
2	10570116	10570496	site61	2	10570374	10570374	-	z	3	10	13	0.230769	2_10570374	WT_rep2_noFilter.Cov4.cytosine.gz_filter.txt	Fl	WT
2	10570116	10570496	site61	2	10570375	10570375	+	y	6	7	13	0.461538	2_10570375	WT_rep2_noFilter.Cov4.cytosine.gz_filter.txt	Fl	WT
2	10570116	10570496	site61	2	10570421	10570421	-	z	2	6	8	0.25	2_10570421	WT_rep2_noFilter.Cov4.cytosine.gz_filter.txt	Fl	WT
2	10570116	10570496	site61	2	10570422	10570422	+	z	5	16	21	0.238095	2_10570422	WT_rep2_noFilter.Cov4.cytosine.gz_filter.txt	Fl	WT
1	17335413	17335678	site32	1	17335540	17335540	-	y	12	3	15	0.8	1_17335540	WT_rep3_noFilter.Cov4.cytosine.gz_filter.txt	Fl	WT
1	17335413	17335678	site32	1	17335541	17335541	+	z	1	7	8	0.125	1_17335541	WT_rep3_noFilter.Cov4.cytosine.gz_filter.txt	Fl	WT
1	17335413	17335678	site32	1	17335553	17335553	-	y	13	3	16	0.8125	1_17335553	WT_rep3_noFilter.Cov4.cytosine.gz_filter.txt	Fl	WT
1	17335413	17335678	site32	1	17335554	17335554	+	z	3	7	10	0.3	1_17335554	WT_rep3_noFilter.Cov4.cytosine.gz_filter.txt	Fl	WT
1	17335413	17335678	site32	1	17335588	17335588	-	y	19	1	20	0.95	1_17335588	WT_rep3_noFilter.Cov4.cytosine.gz_filter.txt	Fl	WT
1	17335413	17335678	site32	1	17335589	17335589	+	z	14	3	17	0.823529	1_17335589	WT_rep3_noFilter.Cov4.cytosine.gz_filter.txt	Fl	WT
1	17335413	17335678	site32	1	17335629	17335629	-	y	13	1	14	0.928571	1_17335629	WT_rep3_noFilter.Cov4.cytosine.gz_filter.txt	Fl	WT
1	17335413	17335678	site32	1	17335630	17335630	+	z	13	6	19	0.684211	1_17335630	WT_rep3_noFilter.Cov4.cytosine.gz_filter.txt	Fl	WT
1	4506485	4506934	site75	1	4506650	4506650	-	z	1	10	11	0.0909091	1_4506650	WT_rep3_noFilter.Cov4.cytosine.gz_filter.txt	Fl	WT
1	4506485	4506934	site75	1	4506651	4506651	+	z	1	12	13	0.0769231	1_4506651	WT_rep3_noFilter.Cov4.cytosine.gz_filter.txt	Fl	WT
1	4506485	4506934	site75	1	4506700	4506700	-	z	2	7	9	0.222222	1_4506700	WT_rep3_noFilter.Cov4.cytosine.gz_filter.txt	Fl	WT
1	4506485	4506934	site75	1	4506701	4506701	+	z	6	14	20	0.3	1_4506701	WT_rep3_noFilter.Cov4.cytosine.gz_filter.txt	Fl	WT
2	10570116	10570496	site61	2	10570198	10570198	-	z	5	21	26	0.192308	2_10570198	WT_rep3_noFilter.Cov4.cytosine.gz_filter.txt	Fl	WT
2	10570116	10570496	site61	2	10570199	10570199	+	z	5	12	17	0.294118	2_10570199	WT_rep3_noFilter.Cov4.cytosine.gz_filter.txt	Fl	WT
2	10570116	10570496	site61	2	10570220	10570220	-	z	6	17	23	0.26087	2_10570220	WT_rep3_noFilter.Cov4.cytosine.gz_filter.txt	Fl	WT
2	10570116	10570496	site61	2	10570221	10570221	+	z	3	7	10	0.3	2_10570221	WT_rep3_noFilter.Cov4.cytosine.gz_filter.txt	Fl	WT
2	10570116	10570496	site61	2	10570318	10570318	-	z	3	12	15	0.2	2_10570318	WT_rep3_noFilter.Cov4.cytosine.gz_filter.txt	Fl	WT
2	10570116	10570496	site61	2	10570319	10570319	+	z	5	8	13	0.384615	2_10570319	WT_rep3_noFilter.Cov4.cytosine.gz_filter.txt	Fl	WT
2	10570116	10570496	site61	2	10570346	10570346	-	z	1	8	9	0.111111	2_10570346	WT_rep3_noFilter.Cov4.cytosine.gz_filter.txt	Fl	WT
2	10570116	10570496	site61	2	10570347	10570347	+	y	6	9	15	0.4	2_10570347	WT_rep3_noFilter.Cov4.cytosine.gz_filter.txt	Fl	WT
2	10570116	10570496	site61	2	10570374	10570374	-	z	3	10	13	0.230769	2_10570374	WT_rep3_noFilter.Cov4.cytosine.gz_filter.txt	Fl	WT
2	10570116	10570496	site61	2	10570375	10570375	+	y	3	8	11	0.272727	2_10570375	WT_rep3_noFilter.Cov4.cytosine.gz_filter.txt	Fl	WT
2	10570116	10570496	site61	2	10570421	10570421	-	z	2	10	12	0.166667	2_10570421	WT_rep3_noFilter.Cov4.cytosine.gz_filter.txt	Fl	WT
2	10570116	10570496	site61	2	10570422	10570422	+	z	2	10	12	0.166667	2_10570422	WT_rep3_noFilter.Cov4.cytosine.gz_filter.txt	Fl	WT
1	17335413	17335678	site32	1	17335540	17335540	-	y	29	10	39	0.74359	1_17335540	WTa_15d_noFilter.Cov4.cytosine.gz_filter.txt	Rs	WT
1	17335413	17335678	site32	1	17335541	17335541	+	z	13	16	29	0.448276	1_17335541	WTa_15d_noFilter.Cov4.cytosine.gz_filter.txt	Rs	WT
1	17335413	17335678	site32	1	17335553	17335553	-	y	31	4	35	0.885714	1_17335553	WTa_15d_noFilter.Cov4.cytosine.gz_filter.txt	Rs	WT
1	17335413	17335678	site32	1	17335554	17335554	+	z	15	14	29	0.517241	1_17335554	WTa_15d_noFilter.Cov4.cytosine.gz_filter.txt	Rs	WT
1	17335413	17335678	site32	1	17335588	17335588	-	y	29	2	31	0.935484	1_17335588	WTa_15d_noFilter.Cov4.cytosine.gz_filter.txt	Rs	WT
1	17335413	17335678	site32	1	17335589	17335589	+	z	25	6	31	0.806452	1_17335589	WTa_15d_noFilter.Cov4.cytosine.gz_filter.txt	Rs	WT
1	17335413	17335678	site32	1	17335629	17335629	-	y	35	0	35	1	1_17335629	WTa_15d_noFilter.Cov4.cytosine.gz_filter.txt	Rs	WT
1	17335413	17335678	site32	1	17335630	17335630	+	z	21	7	28	0.75	1_17335630	WTa_15d_noFilter.Cov4.cytosine.gz_filter.txt	Rs	WT
1	4506485	4506934	site75	1	4506650	4506650	-	z	0	15	15	0	1_4506650	WTa_15d_noFilter.Cov4.cytosine.gz_filter.txt	Rs	WT
1	4506485	4506934	site75	1	4506651	4506651	+	z	0	38	38	0	1_4506651	WTa_15d_noFilter.Cov4.cytosine.gz_filter.txt	Rs	WT
1	4506485	4506934	site75	1	4506700	4506700	-	z	0	9	9	0	1_4506700	WTa_15d_noFilter.Cov4.cytosine.gz_filter.txt	Rs	WT
1	4506485	4506934	site75	1	4506701	4506701	+	z	0	34	34	0	1_4506701	WTa_15d_noFilter.Cov4.cytosine.gz_filter.txt	Rs	WT
2	10570116	10570496	site61	2	10570198	10570198	-	z	0	37	37	0	2_10570198	WTa_15d_noFilter.Cov4.cytosine.gz_filter.txt	Rs	WT
2	10570116	10570496	site61	2	10570199	10570199	+	z	0	30	30	0	2_10570199	WTa_15d_noFilter.Cov4.cytosine.gz_filter.txt	Rs	WT
2	10570116	10570496	site61	2	10570220	10570220	-	z	0	30	30	0	2_10570220	WTa_15d_noFilter.Cov4.cytosine.gz_filter.txt	Rs	WT
2	10570116	10570496	site61	2	10570221	10570221	+	z	0	29	29	0	2_10570221	WTa_15d_noFilter.Cov4.cytosine.gz_filter.txt	Rs	WT
2	10570116	10570496	site61	2	10570318	10570318	-	z	0	15	15	0	2_10570318	WTa_15d_noFilter.Cov4.cytosine.gz_filter.txt	Rs	WT
2	10570116	10570496	site61	2	10570319	10570319	+	z	0	21	21	0	2_10570319	WTa_15d_noFilter.Cov4.cytosine.gz_filter.txt	Rs	WT
2	10570116	10570496	site61	2	10570346	10570346	-	z	0	23	23	0	2_10570346	WTa_15d_noFilter.Cov4.cytosine.gz_filter.txt	Rs	WT
2	10570116	10570496	site61	2	10570347	10570347	+	y	0	25	25	0	2_10570347	WTa_15d_noFilter.Cov4.cytosine.gz_filter.txt	Rs	WT
2	10570116	10570496	site61	2	10570374	10570374	-	z	0	25	25	0	2_10570374	WTa_15d_noFilter.Cov4.cytosine.gz_filter.txt	Rs	WT
2	10570116	10570496	site61	2	10570375	10570375	+	y	0	27	27	0	2_10570375	WTa_15d_noFilter.Cov4.cytosine.gz_filter.txt	Rs	WT
2	10570116	10570496	site61	2	10570421	10570421	-	z	0	21	21	0	2_10570421	WTa_15d_noFilter.Cov4.cytosine.gz_filter.txt	Rs	WT
2	10570116	10570496	site61	2	10570422	10570422	+	z	1	21	22	0.0454545	2_10570422	WTa_15d_noFilter.Cov4.cytosine.gz_filter.txt	Rs	WT
1	17335413	17335678	site32	1	17335540	17335540	-	y	17	6	23	0.73913	1_17335540	WTa_25d_noFilter.Cov4.cytosine.gz_filter.txt	Lv	WT
1	17335413	17335678	site32	1	17335541	17335541	+	z	5	7	12	0.416667	1_17335541	WTa_25d_noFilter.Cov4.cytosine.gz_filter.txt	Lv	WT
1	17335413	17335678	site32	1	17335553	17335553	-	y	17	1	18	0.944444	1_17335553	WTa_25d_noFilter.Cov4.cytosine.gz_filter.txt	Lv	WT
1	17335413	17335678	site32	1	17335554	17335554	+	z	8	6	14	0.571429	1_17335554	WTa_25d_noFilter.Cov4.cytosine.gz_filter.txt	Lv	WT
1	17335413	17335678	site32	1	17335588	17335588	-	y	20	2	22	0.909091	1_17335588	WTa_25d_noFilter.Cov4.cytosine.gz_filter.txt	Lv	WT
1	17335413	17335678	site32	1	17335589	17335589	+	z	11	7	18	0.611111	1_17335589	WTa_25d_noFilter.Cov4.cytosine.gz_filter.txt	Lv	WT
1	17335413	17335678	site32	1	17335629	17335629	-	y	20	1	21	0.952381	1_17335629	WTa_25d_noFilter.Cov4.cytosine.gz_filter.txt	Lv	WT
1	17335413	17335678	site32	1	17335630	17335630	+	z	10	8	18	0.555556	1_17335630	WTa_25d_noFilter.Cov4.cytosine.gz_filter.txt	Lv	WT
1	4506485	4506934	site75	1	4506650	4506650	-	z	0	6	6	0	1_4506650	WTa_25d_noFilter.Cov4.cytosine.gz_filter.txt	Lv	WT
1	4506485	4506934	site75	1	4506651	4506651	+	z	0	15	15	0	1_4506651	WTa_25d_noFilter.Cov4.cytosine.gz_filter.txt	Lv	WT
1	4506485	4506934	site75	1	4506700	4506700	-	z	0	12	12	0	1_4506700	WTa_25d_noFilter.Cov4.cytosine.gz_filter.txt	Lv	WT
1	4506485	4506934	site75	1	4506701	4506701	+	z	0	20	20	0	1_4506701	WTa_25d_noFilter.Cov4.cytosine.gz_filter.txt	Lv	WT
2	10570116	10570496	site61	2	10570198	10570198	-	z	0	24	24	0	2_10570198	WTa_25d_noFilter.Cov4.cytosine.gz_filter.txt	Lv	WT
2	10570116	10570496	site61	2	10570199	10570199	+	z	0	12	12	0	2_10570199	WTa_25d_noFilter.Cov4.cytosine.gz_filter.txt	Lv	WT
2	10570116	10570496	site61	2	10570220	10570220	-	z	0	21	21	0	2_10570220	WTa_25d_noFilter.Cov4.cytosine.gz_filter.txt	Lv	WT
2	10570116	10570496	site61	2	10570221	10570221	+	z	0	16	16	0	2_10570221	WTa_25d_noFilter.Cov4.cytosine.gz_filter.txt	Lv	WT
2	10570116	10570496	site61	2	10570318	10570318	-	z	0	15	15	0	2_10570318	WTa_25d_noFilter.Cov4.cytosine.gz_filter.txt	Lv	WT
2	10570116	10570496	site61	2	10570319	10570319	+	z	0	17	17	0	2_10570319	WTa_25d_noFilter.Cov4.cytosine.gz_filter.txt	Lv	WT
2	10570116	10570496	site61	2	10570346	10570346	-	z	0	14	14	0	2_10570346	WTa_25d_noFilter.Cov4.cytosine.gz_filter.txt	Lv	WT
2	10570116	10570496	site61	2	10570347	10570347	+	y	0	14	14	0	2_10570347	WTa_25d_noFilter.Cov4.cytosine.gz_filter.txt	Lv	WT
2	10570116	10570496	site61	2	10570374	10570374	-	z	0	14	14	0	2_10570374	WTa_25d_noFilter.Cov4.cytosine.gz_filter.txt	Lv	WT
2	10570116	10570496	site61	2	10570375	10570375	+	y	1	13	14	0.0714286	2_10570375	WTa_25d_noFilter.Cov4.cytosine.gz_filter.txt	Lv	WT
2	10570116	10570496	site61	2	10570421	10570421	-	z	0	15	15	0	2_10570421	WTa_25d_noFilter.Cov4.cytosine.gz_filter.txt	Lv	WT
2	10570116	10570496	site61	2	10570422	10570422	+	z	0	24	24	0	2_10570422	WTa_25d_noFilter.Cov4.cytosine.gz_filter.txt	Lv	WT
1	17335413	17335678	site32	1	17335540	17335540	-	y	9	12	21	0.428571	1_17335540	WTa_ovules_noFilter.Cov4.cytosine.gz_filter.txt	Ov	WT
1	17335413	17335678	site32	1	17335541	17335541	+	z	1	9	10	0.1	1_17335541	WTa_ovules_noFilter.Cov4.cytosine.gz_filter.txt	Ov	WT
1	17335413	17335678	site32	1	17335553	17335553	-	y	15	8	23	0.652174	1_17335553	WTa_ovules_noFilter.Cov4.cytosine.gz_filter.txt	Ov	WT
1	17335413	17335678	site32	1	17335554	17335554	+	z	2	9	11	0.181818	1_17335554	WTa_ovules_noFilter.Cov4.cytosine.gz_filter.txt	Ov	WT
1	17335413	17335678	site32	1	17335588	17335588	-	y	21	10	31	0.677419	1_17335588	WTa_ovules_noFilter.Cov4.cytosine.gz_filter.txt	Ov	WT
1	17335413	17335678	site32	1	17335589	17335589	+	z	1	11	12	0.0833333	1_17335589	WTa_ovules_noFilter.Cov4.cytosine.gz_filter.txt	Ov	WT
1	17335413	17335678	site32	1	17335629	17335629	-	y	21	0	21	1	1_17335629	WTa_ovules_noFilter.Cov4.cytosine.gz_filter.txt	Ov	WT
1	17335413	17335678	site32	1	17335630	17335630	+	z	2	2	4	0.5	1_17335630	WTa_ovules_noFilter.Cov4.cytosine.gz_filter.txt	Ov	WT
1	4506485	4506934	site75	1	4506650	4506650	-	z	4	1	5	0.8	1_4506650	WTa_ovules_noFilter.Cov4.cytosine.gz_filter.txt	Ov	WT
1	4506485	4506934	site75	1	4506651	4506651	+	z	12	7	19	0.631579	1_4506651	WTa_ovules_noFilter.Cov4.cytosine.gz_filter.txt	Ov	WT
1	4506485	4506934	site75	1	4506700	4506700	-	z	7	0	7	1	1_4506700	WTa_ovules_noFilter.Cov4.cytosine.gz_filter.txt	Ov	WT
1	4506485	4506934	site75	1	4506701	4506701	+	z	14	2	16	0.875	1_4506701	WTa_ovules_noFilter.Cov4.cytosine.gz_filter.txt	Ov	WT
2	10570116	10570496	site61	2	10570198	10570198	-	z	5	16	21	0.238095	2_10570198	WTa_ovules_noFilter.Cov4.cytosine.gz_filter.txt	Ov	WT
2	10570116	10570496	site61	2	10570199	10570199	+	z	3	12	15	0.2	2_10570199	WTa_ovules_noFilter.Cov4.cytosine.gz_filter.txt	Ov	WT
2	10570116	10570496	site61	2	10570220	10570220	-	z	5	16	21	0.238095	2_10570220	WTa_ovules_noFilter.Cov4.cytosine.gz_filter.txt	Ov	WT
2	10570116	10570496	site61	2	10570221	10570221	+	z	3	14	17	0.176471	2_10570221	WTa_ovules_noFilter.Cov4.cytosine.gz_filter.txt	Ov	WT
2	10570116	10570496	site61	2	10570318	10570318	-	z	5	8	13	0.384615	2_10570318	WTa_ovules_noFilter.Cov4.cytosine.gz_filter.txt	Ov	WT
2	10570116	10570496	site61	2	10570319	10570319	+	z	2	6	8	0.25	2_10570319	WTa_ovules_noFilter.Cov4.cytosine.gz_filter.txt	Ov	WT
2	10570116	10570496	site61	2	10570346	10570346	-	z	2	9	11	0.181818	2_10570346	WTa_ovules_noFilter.Cov4.cytosine.gz_filter.txt	Ov	WT
2	10570116	10570496	site61	2	10570347	10570347	+	y	7	5	12	0.583333	2_10570347	WTa_ovules_noFilter.Cov4.cytosine.gz_filter.txt	Ov	WT
2	10570116	10570496	site61	2	10570374	10570374	-	z	0	9	9	0	2_10570374	WTa_ovules_noFilter.Cov4.cytosine.gz_filter.txt	Ov	WT
2	10570116	10570496	site61	2	10570375	10570375	+	y	9	5	14	0.642857	2_10570375	WTa_ovules_noFilter.Cov4.cytosine.gz_filter.txt	Ov	WT
2	10570116	10570496	site61	2	10570421	10570421	-	z	1	10	11	0.0909091	2_10570421	WTa_ovules_noFilter.Cov4.cytosine.gz_filter.txt	Ov	WT
2	10570116	10570496	site61	2	10570422	10570422	+	z	2	12	14	0.142857	2_10570422	WTa_ovules_noFilter.Cov4.cytosine.gz_filter.txt	Ov	WT
1	17335413	17335678	site32	1	17335540	17335540	-	y	12	11	23	0.521739	1_17335540	WTc_15d_noFilter.Cov4.cytosine.gz_filter.txt	Rs	WT
1	17335413	17335678	site32	1	17335541	17335541	+	z	8	8	16	0.5	1_17335541	WTc_15d_noFilter.Cov4.cytosine.gz_filter.txt	Rs	WT
1	17335413	17335678	site32	1	17335553	17335553	-	y	14	7	21	0.666667	1_17335553	WTc_15d_noFilter.Cov4.cytosine.gz_filter.txt	Rs	WT
1	17335413	17335678	site32	1	17335554	17335554	+	z	11	4	15	0.733333	1_17335554	WTc_15d_noFilter.Cov4.cytosine.gz_filter.txt	Rs	WT
1	17335413	17335678	site32	1	17335588	17335588	-	y	19	3	22	0.863636	1_17335588	WTc_15d_noFilter.Cov4.cytosine.gz_filter.txt	Rs	WT
1	17335413	17335678	site32	1	17335589	17335589	+	z	15	4	19	0.789474	1_17335589	WTc_15d_noFilter.Cov4.cytosine.gz_filter.txt	Rs	WT
1	17335413	17335678	site32	1	17335629	17335629	-	y	26	2	28	0.928571	1_17335629	WTc_15d_noFilter.Cov4.cytosine.gz_filter.txt	Rs	WT
1	17335413	17335678	site32	1	17335630	17335630	+	z	14	6	20	0.7	1_17335630	WTc_15d_noFilter.Cov4.cytosine.gz_filter.txt	Rs	WT
1	4506485	4506934	site75	1	4506650	4506650	-	z	0	7	7	0	1_4506650	WTc_15d_noFilter.Cov4.cytosine.gz_filter.txt	Rs	WT
1	4506485	4506934	site75	1	4506651	4506651	+	z	0	16	16	0	1_4506651	WTc_15d_noFilter.Cov4.cytosine.gz_filter.txt	Rs	WT
1	4506485	4506934	site75	1	4506700	4506700	-	z	0	12	12	0	1_4506700	WTc_15d_noFilter.Cov4.cytosine.gz_filter.txt	Rs	WT
1	4506485	4506934	site75	1	4506701	4506701	+	z	0	22	22	0	1_4506701	WTc_15d_noFilter.Cov4.cytosine.gz_filter.txt	Rs	WT
2	10570116	10570496	site61	2	10570198	10570198	-	z	0	24	24	0	2_10570198	WTc_15d_noFilter.Cov4.cytosine.gz_filter.txt	Rs	WT
2	10570116	10570496	site61	2	10570199	10570199	+	z	0	20	20	0	2_10570199	WTc_15d_noFilter.Cov4.cytosine.gz_filter.txt	Rs	WT
2	10570116	10570496	site61	2	10570220	10570220	-	z	0	19	19	0	2_10570220	WTc_15d_noFilter.Cov4.cytosine.gz_filter.txt	Rs	WT
2	10570116	10570496	site61	2	10570221	10570221	+	z	0	20	20	0	2_10570221	WTc_15d_noFilter.Cov4.cytosine.gz_filter.txt	Rs	WT
2	10570116	10570496	site61	2	10570318	10570318	-	z	0	18	18	0	2_10570318	WTc_15d_noFilter.Cov4.cytosine.gz_filter.txt	Rs	WT
2	10570116	10570496	site61	2	10570319	10570319	+	z	0	14	14	0	2_10570319	WTc_15d_noFilter.Cov4.cytosine.gz_filter.txt	Rs	WT
2	10570116	10570496	site61	2	10570346	10570346	-	z	0	14	14	0	2_10570346	WTc_15d_noFilter.Cov4.cytosine.gz_filter.txt	Rs	WT
2	10570116	10570496	site61	2	10570347	10570347	+	y	0	15	15	0	2_10570347	WTc_15d_noFilter.Cov4.cytosine.gz_filter.txt	Rs	WT
2	10570116	10570496	site61	2	10570374	10570374	-	z	1	18	19	0.0526316	2_10570374	WTc_15d_noFilter.Cov4.cytosine.gz_filter.txt	Rs	WT
2	10570116	10570496	site61	2	10570375	10570375	+	y	2	14	16	0.125	2_10570375	WTc_15d_noFilter.Cov4.cytosine.gz_filter.txt	Rs	WT
2	10570116	10570496	site61	2	10570421	10570421	-	z	0	19	19	0	2_10570421	WTc_15d_noFilter.Cov4.cytosine.gz_filter.txt	Rs	WT
2	10570116	10570496	site61	2	10570422	10570422	+	z	0	14	14	0	2_10570422	WTc_15d_noFilter.Cov4.cytosine.gz_filter.txt	Rs	WT
1	17335413	17335678	site32	1	17335540	17335540	-	y	15	5	20	0.75	1_17335540	WTc_25d_noFilter.Cov4.cytosine.gz_filter.txt	Lv	WT
1	17335413	17335678	site32	1	17335541	17335541	+	z	5	14	19	0.263158	1_17335541	WTc_25d_noFilter.Cov4.cytosine.gz_filter.txt	Lv	WT
1	17335413	17335678	site32	1	17335553	17335553	-	y	13	5	18	0.722222	1_17335553	WTc_25d_noFilter.Cov4.cytosine.gz_filter.txt	Lv	WT
1	17335413	17335678	site32	1	17335554	17335554	+	z	7	12	19	0.368421	1_17335554	WTc_25d_noFilter.Cov4.cytosine.gz_filter.txt	Lv	WT
1	17335413	17335678	site32	1	17335588	17335588	-	y	15	1	16	0.9375	1_17335588	WTc_25d_noFilter.Cov4.cytosine.gz_filter.txt	Lv	WT
1	17335413	17335678	site32	1	17335589	17335589	+	z	8	4	12	0.666667	1_17335589	WTc_25d_noFilter.Cov4.cytosine.gz_filter.txt	Lv	WT
1	17335413	17335678	site32	1	17335629	17335629	-	y	20	0	20	1	1_17335629	WTc_25d_noFilter.Cov4.cytosine.gz_filter.txt	Lv	WT
1	17335413	17335678	site32	1	17335630	17335630	+	z	11	2	13	0.846154	1_17335630	WTc_25d_noFilter.Cov4.cytosine.gz_filter.txt	Lv	WT
1	4506485	4506934	site75	1	4506650	4506650	-	z	0	8	8	0	1_4506650	WTc_25d_noFilter.Cov4.cytosine.gz_filter.txt	Lv	WT
1	4506485	4506934	site75	1	4506651	4506651	+	z	0	23	23	0	1_4506651	WTc_25d_noFilter.Cov4.cytosine.gz_filter.txt	Lv	WT
1	4506485	4506934	site75	1	4506700	4506700	-	z	0	7	7	0	1_4506700	WTc_25d_noFilter.Cov4.cytosine.gz_filter.txt	Lv	WT
1	4506485	4506934	site75	1	4506701	4506701	+	z	0	15	15	0	1_4506701	WTc_25d_noFilter.Cov4.cytosine.gz_filter.txt	Lv	WT
2	10570116	10570496	site61	2	10570198	10570198	-	z	0	21	21	0	2_10570198	WTc_25d_noFilter.Cov4.cytosine.gz_filter.txt	Lv	WT
2	10570116	10570496	site61	2	10570199	10570199	+	z	0	14	14	0	2_10570199	WTc_25d_noFilter.Cov4.cytosine.gz_filter.txt	Lv	WT
2	10570116	10570496	site61	2	10570220	10570220	-	z	0	20	20	0	2_10570220	WTc_25d_noFilter.Cov4.cytosine.gz_filter.txt	Lv	WT
2	10570116	10570496	site61	2	10570221	10570221	+	z	0	14	14	0	2_10570221	WTc_25d_noFilter.Cov4.cytosine.gz_filter.txt	Lv	WT
2	10570116	10570496	site61	2	10570318	10570318	-	z	0	7	7	0	2_10570318	WTc_25d_noFilter.Cov4.cytosine.gz_filter.txt	Lv	WT
2	10570116	10570496	site61	2	10570319	10570319	+	z	0	15	15	0	2_10570319	WTc_25d_noFilter.Cov4.cytosine.gz_filter.txt	Lv	WT
2	10570116	10570496	site61	2	10570346	10570346	-	z	0	5	5	0	2_10570346	WTc_25d_noFilter.Cov4.cytosine.gz_filter.txt	Lv	WT
2	10570116	10570496	site61	2	10570347	10570347	+	y	0	13	13	0	2_10570347	WTc_25d_noFilter.Cov4.cytosine.gz_filter.txt	Lv	WT
2	10570116	10570496	site61	2	10570374	10570374	-	z	0	6	6	0	2_10570374	WTc_25d_noFilter.Cov4.cytosine.gz_filter.txt	Lv	WT
2	10570116	10570496	site61	2	10570375	10570375	+	y	0	13	13	0	2_10570375	WTc_25d_noFilter.Cov4.cytosine.gz_filter.txt	Lv	WT
2	10570116	10570496	site61	2	10570421	10570421	-	z	0	18	18	0	2_10570421	WTc_25d_noFilter.Cov4.cytosine.gz_filter.txt	Lv	WT
2	10570116	10570496	site61	2	10570422	10570422	+	z	0	18	18	0	2_10570422	WTc_25d_noFilter.Cov4.cytosine.gz_filter.txt	Lv	WT
1	17335413	17335678	site32	1	17335540	17335540	-	y	8	16	24	0.333333	1_17335540	WTc_ovules_noFilter.Cov4.cytosine.gz_filter.txt	Ov	WT
1	17335413	17335678	site32	1	17335541	17335541	+	z	3	7	10	0.3	1_17335541	WTc_ovules_noFilter.Cov4.cytosine.gz_filter.txt	Ov	WT
1	17335413	17335678	site32	1	17335553	17335553	-	y	18	11	29	0.62069	1_17335553	WTc_ovules_noFilter.Cov4.cytosine.gz_filter.txt	Ov	WT
1	17335413	17335678	site32	1	17335554	17335554	+	z	4	5	9	0.444444	1_17335554	WTc_ovules_noFilter.Cov4.cytosine.gz_filter.txt	Ov	WT
1	17335413	17335678	site32	1	17335588	17335588	-	y	28	5	33	0.848485	1_17335588	WTc_ovules_noFilter.Cov4.cytosine.gz_filter.txt	Ov	WT
1	17335413	17335678	site32	1	17335589	17335589	+	z	2	7	9	0.222222	1_17335589	WTc_ovules_noFilter.Cov4.cytosine.gz_filter.txt	Ov	WT
1	17335413	17335678	site32	1	17335629	17335629	-	y	21	3	24	0.875	1_17335629	WTc_ovules_noFilter.Cov4.cytosine.gz_filter.txt	Ov	WT
1	17335413	17335678	site32	1	17335630	17335630	+	z	6	11	17	0.352941	1_17335630	WTc_ovules_noFilter.Cov4.cytosine.gz_filter.txt	Ov	WT
1	4506485	4506934	site75	1	4506650	4506650	-	z	11	0	11	1	1_4506650	WTc_ovules_noFilter.Cov4.cytosine.gz_filter.txt	Ov	WT
1	4506485	4506934	site75	1	4506651	4506651	+	z	19	4	23	0.826087	1_4506651	WTc_ovules_noFilter.Cov4.cytosine.gz_filter.txt	Ov	WT
1	4506485	4506934	site75	1	4506700	4506700	-	z	8	0	8	1	1_4506700	WTc_ovules_noFilter.Cov4.cytosine.gz_filter.txt	Ov	WT
1	4506485	4506934	site75	1	4506701	4506701	+	z	10	8	18	0.555556	1_4506701	WTc_ovules_noFilter.Cov4.cytosine.gz_filter.txt	Ov	WT
2	10570116	10570496	site61	2	10570198	10570198	-	z	4	15	19	0.210526	2_10570198	WTc_ovules_noFilter.Cov4.cytosine.gz_filter.txt	Ov	WT
2	10570116	10570496	site61	2	10570199	10570199	+	z	7	16	23	0.304348	2_10570199	WTc_ovules_noFilter.Cov4.cytosine.gz_filter.txt	Ov	WT
2	10570116	10570496	site61	2	10570220	10570220	-	z	5	16	21	0.238095	2_10570220	WTc_ovules_noFilter.Cov4.cytosine.gz_filter.txt	Ov	WT
2	10570116	10570496	site61	2	10570221	10570221	+	z	14	9	23	0.608696	2_10570221	WTc_ovules_noFilter.Cov4.cytosine.gz_filter.txt	Ov	WT
2	10570116	10570496	site61	2	10570318	10570318	-	z	3	14	17	0.176471	2_10570318	WTc_ovules_noFilter.Cov4.cytosine.gz_filter.txt	Ov	WT
2	10570116	10570496	site61	2	10570319	10570319	+	z	0	16	16	0	2_10570319	WTc_ovules_noFilter.Cov4.cytosine.gz_filter.txt	Ov	WT
2	10570116	10570496	site61	2	10570346	10570346	-	z	1	10	11	0.0909091	2_10570346	WTc_ovules_noFilter.Cov4.cytosine.gz_filter.txt	Ov	WT
2	10570116	10570496	site61	2	10570347	10570347	+	y	11	8	19	0.578947	2_10570347	WTc_ovules_noFilter.Cov4.cytosine.gz_filter.txt	Ov	WT
2	10570116	10570496	site61	2	10570374	10570374	-	z	2	12	14	0.142857	2_10570374	WTc_ovules_noFilter.Cov4.cytosine.gz_filter.txt	Ov	WT
2	10570116	10570496	site61	2	10570375	10570375	+	y	11	7	18	0.611111	2_10570375	WTc_ovules_noFilter.Cov4.cytosine.gz_filter.txt	Ov	WT
2	10570116	10570496	site61	2	10570421	10570421	-	z	2	16	18	0.111111	2_10570421	WTc_ovules_noFilter.Cov4.cytosine.gz_filter.txt	Ov	WT
2	10570116	10570496	site61	2	10570422	10570422	+	z	3	16	19	0.157895	2_10570422	WTc_ovules_noFilter.Cov4.cytosine.gz_filter.txt	Ov	WT
1	17335413	17335678	site32	1	17335540	17335540	-	y	17	3	20	0.85	1_17335540	WTj_15d_noFilter.Cov4.cytosine.gz_filter.txt	Rs	WT
1	17335413	17335678	site32	1	17335541	17335541	+	z	6	9	15	0.4	1_17335541	WTj_15d_noFilter.Cov4.cytosine.gz_filter.txt	Rs	WT
1	17335413	17335678	site32	1	17335553	17335553	-	y	16	5	21	0.761905	1_17335553	WTj_15d_noFilter.Cov4.cytosine.gz_filter.txt	Rs	WT
1	17335413	17335678	site32	1	17335554	17335554	+	z	8	6	14	0.571429	1_17335554	WTj_15d_noFilter.Cov4.cytosine.gz_filter.txt	Rs	WT
1	17335413	17335678	site32	1	17335588	17335588	-	y	24	0	24	1	1_17335588	WTj_15d_noFilter.Cov4.cytosine.gz_filter.txt	Rs	WT
1	17335413	17335678	site32	1	17335589	17335589	+	z	8	5	13	0.615385	1_17335589	WTj_15d_noFilter.Cov4.cytosine.gz_filter.txt	Rs	WT
1	17335413	17335678	site32	1	17335629	17335629	-	y	16	0	16	1	1_17335629	WTj_15d_noFilter.Cov4.cytosine.gz_filter.txt	Rs	WT
1	17335413	17335678	site32	1	17335630	17335630	+	z	10	5	15	0.666667	1_17335630	WTj_15d_noFilter.Cov4.cytosine.gz_filter.txt	Rs	WT
1	4506485	4506934	site75	1	4506650	4506650	-	z	0	12	12	0	1_4506650	WTj_15d_noFilter.Cov4.cytosine.gz_filter.txt	Rs	WT
1	4506485	4506934	site75	1	4506651	4506651	+	z	0	22	22	0	1_4506651	WTj_15d_noFilter.Cov4.cytosine.gz_filter.txt	Rs	WT
1	4506485	4506934	site75	1	4506700	4506700	-	z	0	10	10	0	1_4506700	WTj_15d_noFilter.Cov4.cytosine.gz_filter.txt	Rs	WT
1	4506485	4506934	site75	1	4506701	4506701	+	z	0	27	27	0	1_4506701	WTj_15d_noFilter.Cov4.cytosine.gz_filter.txt	Rs	WT
2	10570116	10570496	site61	2	10570198	10570198	-	z	0	23	23	0	2_10570198	WTj_15d_noFilter.Cov4.cytosine.gz_filter.txt	Rs	WT
2	10570116	10570496	site61	2	10570199	10570199	+	z	0	19	19	0	2_10570199	WTj_15d_noFilter.Cov4.cytosine.gz_filter.txt	Rs	WT
2	10570116	10570496	site61	2	10570220	10570220	-	z	0	20	20	0	2_10570220	WTj_15d_noFilter.Cov4.cytosine.gz_filter.txt	Rs	WT
2	10570116	10570496	site61	2	10570221	10570221	+	z	0	20	20	0	2_10570221	WTj_15d_noFilter.Cov4.cytosine.gz_filter.txt	Rs	WT
2	10570116	10570496	site61	2	10570318	10570318	-	z	0	10	10	0	2_10570318	WTj_15d_noFilter.Cov4.cytosine.gz_filter.txt	Rs	WT
2	10570116	10570496	site61	2	10570319	10570319	+	z	0	14	14	0	2_10570319	WTj_15d_noFilter.Cov4.cytosine.gz_filter.txt	Rs	WT
2	10570116	10570496	site61	2	10570346	10570346	-	z	0	14	14	0	2_10570346	WTj_15d_noFilter.Cov4.cytosine.gz_filter.txt	Rs	WT
2	10570116	10570496	site61	2	10570347	10570347	+	y	0	16	16	0	2_10570347	WTj_15d_noFilter.Cov4.cytosine.gz_filter.txt	Rs	WT
2	10570116	10570496	site61	2	10570374	10570374	-	z	0	13	13	0	2_10570374	WTj_15d_noFilter.Cov4.cytosine.gz_filter.txt	Rs	WT
2	10570116	10570496	site61	2	10570375	10570375	+	y	0	15	15	0	2_10570375	WTj_15d_noFilter.Cov4.cytosine.gz_filter.txt	Rs	WT
2	10570116	10570496	site61	2	10570421	10570421	-	z	0	17	17	0	2_10570421	WTj_15d_noFilter.Cov4.cytosine.gz_filter.txt	Rs	WT
2	10570116	10570496	site61	2	10570422	10570422	+	z	0	19	19	0	2_10570422	WTj_15d_noFilter.Cov4.cytosine.gz_filter.txt	Rs	WT
1	17335413	17335678	site32	1	17335540	17335540	-	y	22	3	25	0.88	1_17335540	WTj_25d_noFilter.Cov4.cytosine.gz_filter.txt	Lv	WT
1	17335413	17335678	site32	1	17335541	17335541	+	z	8	8	16	0.5	1_17335541	WTj_25d_noFilter.Cov4.cytosine.gz_filter.txt	Lv	WT
1	17335413	17335678	site32	1	17335553	17335553	-	y	22	1	23	0.956522	1_17335553	WTj_25d_noFilter.Cov4.cytosine.gz_filter.txt	Lv	WT
1	17335413	17335678	site32	1	17335554	17335554	+	z	7	11	18	0.388889	1_17335554	WTj_25d_noFilter.Cov4.cytosine.gz_filter.txt	Lv	WT
1	17335413	17335678	site32	1	17335588	17335588	-	y	17	1	18	0.944444	1_17335588	WTj_25d_noFilter.Cov4.cytosine.gz_filter.txt	Lv	WT
1	17335413	17335678	site32	1	17335589	17335589	+	z	14	7	21	0.666667	1_17335589	WTj_25d_noFilter.Cov4.cytosine.gz_filter.txt	Lv	WT
1	17335413	17335678	site32	1	17335629	17335629	-	y	23	0	23	1	1_17335629	WTj_25d_noFilter.Cov4.cytosine.gz_filter.txt	Lv	WT
1	17335413	17335678	site32	1	17335630	17335630	+	z	16	6	22	0.727273	1_17335630	WTj_25d_noFilter.Cov4.cytosine.gz_filter.txt	Lv	WT
1	4506485	4506934	site75	1	4506650	4506650	-	z	0	5	5	0	1_4506650	WTj_25d_noFilter.Cov4.cytosine.gz_filter.txt	Lv	WT
1	4506485	4506934	site75	1	4506651	4506651	+	z	2	20	22	0.0909091	1_4506651	WTj_25d_noFilter.Cov4.cytosine.gz_filter.txt	Lv	WT
1	4506485	4506934	site75	1	4506700	4506700	-	z	0	4	4	0	1_4506700	WTj_25d_noFilter.Cov4.cytosine.gz_filter.txt	Lv	WT
1	4506485	4506934	site75	1	4506701	4506701	+	z	0	25	25	0	1_4506701	WTj_25d_noFilter.Cov4.cytosine.gz_filter.txt	Lv	WT
2	10570116	10570496	site61	2	10570198	10570198	-	z	0	26	26	0	2_10570198	WTj_25d_noFilter.Cov4.cytosine.gz_filter.txt	Lv	WT
2	10570116	10570496	site61	2	10570199	10570199	+	z	0	19	19	0	2_10570199	WTj_25d_noFilter.Cov4.cytosine.gz_filter.txt	Lv	WT
2	10570116	10570496	site61	2	10570220	10570220	-	z	0	19	19	0	2_10570220	WTj_25d_noFilter.Cov4.cytosine.gz_filter.txt	Lv	WT
2	10570116	10570496	site61	2	10570221	10570221	+	z	0	15	15	0	2_10570221	WTj_25d_noFilter.Cov4.cytosine.gz_filter.txt	Lv	WT
2	10570116	10570496	site61	2	10570318	10570318	-	z	0	11	11	0	2_10570318	WTj_25d_noFilter.Cov4.cytosine.gz_filter.txt	Lv	WT
2	10570116	10570496	site61	2	10570319	10570319	+	z	0	16	16	0	2_10570319	WTj_25d_noFilter.Cov4.cytosine.gz_filter.txt	Lv	WT
2	10570116	10570496	site61	2	10570346	10570346	-	z	0	13	13	0	2_10570346	WTj_25d_noFilter.Cov4.cytosine.gz_filter.txt	Lv	WT
2	10570116	10570496	site61	2	10570347	10570347	+	y	0	16	16	0	2_10570347	WTj_25d_noFilter.Cov4.cytosine.gz_filter.txt	Lv	WT
2	10570116	10570496	site61	2	10570374	10570374	-	z	0	15	15	0	2_10570374	WTj_25d_noFilter.Cov4.cytosine.gz_filter.txt	Lv	WT
2	10570116	10570496	site61	2	10570375	10570375	+	y	1	19	20	0.05	2_10570375	WTj_25d_noFilter.Cov4.cytosine.gz_filter.txt	Lv	WT
2	10570116	10570496	site61	2	10570421	10570421	-	z	0	13	13	0	2_10570421	WTj_25d_noFilter.Cov4.cytosine.gz_filter.txt	Lv	WT
2	10570116	10570496	site61	2	10570422	10570422	+	z	0	25	25	0	2_10570422	WTj_25d_noFilter.Cov4.cytosine.gz_filter.txt	Lv	WT
1	17335413	17335678	site32	1	17335540	17335540	-	y	12	12	24	0.5	1_17335540	WTj_ovules_noFilter.Cov4.cytosine.gz_filter.txt	Ov	WT
1	17335413	17335678	site32	1	17335541	17335541	+	z	3	7	10	0.3	1_17335541	WTj_ovules_noFilter.Cov4.cytosine.gz_filter.txt	Ov	WT
1	17335413	17335678	site32	1	17335553	17335553	-	y	14	11	25	0.56	1_17335553	WTj_ovules_noFilter.Cov4.cytosine.gz_filter.txt	Ov	WT
1	17335413	17335678	site32	1	17335554	17335554	+	z	3	7	10	0.3	1_17335554	WTj_ovules_noFilter.Cov4.cytosine.gz_filter.txt	Ov	WT
1	17335413	17335678	site32	1	17335588	17335588	-	y	24	6	30	0.8	1_17335588	WTj_ovules_noFilter.Cov4.cytosine.gz_filter.txt	Ov	WT
1	17335413	17335678	site32	1	17335589	17335589	+	z	3	11	14	0.214286	1_17335589	WTj_ovules_noFilter.Cov4.cytosine.gz_filter.txt	Ov	WT
1	17335413	17335678	site32	1	17335629	17335629	-	y	22	4	26	0.846154	1_17335629	WTj_ovules_noFilter.Cov4.cytosine.gz_filter.txt	Ov	WT
1	17335413	17335678	site32	1	17335630	17335630	+	z	6	9	15	0.4	1_17335630	WTj_ovules_noFilter.Cov4.cytosine.gz_filter.txt	Ov	WT
1	4506485	4506934	site75	1	4506650	4506650	-	z	10	1	11	0.909091	1_4506650	WTj_ovules_noFilter.Cov4.cytosine.gz_filter.txt	Ov	WT
1	4506485	4506934	site75	1	4506651	4506651	+	z	16	6	22	0.727273	1_4506651	WTj_ovules_noFilter.Cov4.cytosine.gz_filter.txt	Ov	WT
1	4506485	4506934	site75	1	4506700	4506700	-	z	13	2	15	0.866667	1_4506700	WTj_ovules_noFilter.Cov4.cytosine.gz_filter.txt	Ov	WT
1	4506485	4506934	site75	1	4506701	4506701	+	z	20	5	25	0.8	1_4506701	WTj_ovules_noFilter.Cov4.cytosine.gz_filter.txt	Ov	WT
2	10570116	10570496	site61	2	10570198	10570198	-	z	5	16	21	0.238095	2_10570198	WTj_ovules_noFilter.Cov4.cytosine.gz_filter.txt	Ov	WT
2	10570116	10570496	site61	2	10570199	10570199	+	z	4	16	20	0.2	2_10570199	WTj_ovules_noFilter.Cov4.cytosine.gz_filter.txt	Ov	WT
2	10570116	10570496	site61	2	10570220	10570220	-	z	4	18	22	0.181818	2_10570220	WTj_ovules_noFilter.Cov4.cytosine.gz_filter.txt	Ov	WT
2	10570116	10570496	site61	2	10570221	10570221	+	z	3	15	18	0.166667	2_10570221	WTj_ovules_noFilter.Cov4.cytosine.gz_filter.txt	Ov	WT
2	10570116	10570496	site61	2	10570318	10570318	-	z	2	9	11	0.181818	2_10570318	WTj_ovules_noFilter.Cov4.cytosine.gz_filter.txt	Ov	WT
2	10570116	10570496	site61	2	10570319	10570319	+	z	3	12	15	0.2	2_10570319	WTj_ovules_noFilter.Cov4.cytosine.gz_filter.txt	Ov	WT
2	10570116	10570496	site61	2	10570346	10570346	-	z	0	10	10	0	2_10570346	WTj_ovules_noFilter.Cov4.cytosine.gz_filter.txt	Ov	WT
2	10570116	10570496	site61	2	10570347	10570347	+	y	9	7	16	0.5625	2_10570347	WTj_ovules_noFilter.Cov4.cytosine.gz_filter.txt	Ov	WT
2	10570116	10570496	site61	2	10570374	10570374	-	z	0	11	11	0	2_10570374	WTj_ovules_noFilter.Cov4.cytosine.gz_filter.txt	Ov	WT
2	10570116	10570496	site61	2	10570375	10570375	+	y	15	3	18	0.833333	2_10570375	WTj_ovules_noFilter.Cov4.cytosine.gz_filter.txt	Ov	WT
2	10570116	10570496	site61	2	10570421	10570421	-	z	2	15	17	0.117647	2_10570421	WTj_ovules_noFilter.Cov4.cytosine.gz_filter.txt	Ov	WT
2	10570116	10570496	site61	2	10570422	10570422	+	z	2	14	16	0.125	2_10570422	WTj_ovules_noFilter.Cov4.cytosine.gz_filter.txt	Ov	WT
